# Supplementary material for: Negative outcomes associated with tyrosine kinase inhibitors during management of gastrointestinal stromal tumors: examination of data from the FDA adverse event reporting system
Source: Front Oncol. 2025 Aug 29;15:1608451. doi: 10.3389/fonc.2025.1608451 (PMC12428477; doi:10.3389/fonc.2025.1608451)
Supplement: Supplementary file 1 [file DataSheet1.zip]

Archive with 10 entries (9 files):
- significant SMQs/
- significant SMQs/avapritinib significant SMQ.xlsx
- significant SMQs/imatinib significant SMQ.xlsx
- significant SMQs/ripretinib significant SMQ.xlsx
- significant SMQs/sunitinib significant SMQ.xlsx
- significant SMQs/~$sunitinib significant SMQ.xlsx
- Avapritinib PT.xlsx
- Imatinib PT.xlsx
- Ripretinib PT.xlsx
- Sunitinib PT.xlsx
