# Supplementary material for: Negative outcomes associated with tyrosine kinase inhibitors during management of gastrointestinal stromal tumors: examination of data from the FDA adverse event reporting system
Source: Front Oncol. 2025 Aug 29;15:1608451. doi: 10.3389/fonc.2025.1608451 (PMC12428477; doi:10.3389/fonc.2025.1608451)
Supplement: Supplementary file 1 [file DataSheet1.zip › significant SMQs/avapritinib significant SMQ.xlsx]

## Sheet: Sheet1
	a	b	c	d	ROR	95%CI下限	95%上限
Drug abuse, dependence and withdrawal	31	11491	95	53055	1.50663	1.00397	2.26096
Systemic lupus erythematosus	244	11278	951	52199	1.18752	1.03019	1.36887
Haemorrhages	363	11159	1442	51708	1.16647	1.03778	1.31112
Cardiac failure	243	11279	913	52237	1.23266	1.06848	1.42207
Arthritis	143	11379	507	52643	1.30486	1.08265	1.57268
Haematopoietic cytopenias	441	11081	1681	51469	1.21853	1.09504	1.35595
Optic nerve disorders	29	11493	79	53071	1.6951	1.10706	2.59548
Opportunistic infections	100	11422	330	52820	1.40134	1.11938	1.75431
Convulsions	9	11513	16	53134	2.59601	1.1469	5.87609
Drug reaction with eosinophilia and systemic symptoms syndrome	1482	10040	5694	47456	1.23024	1.15734	1.30772
Peripheral neuropathy	172	11350	577	52573	1.38076	1.16318	1.63905
Haemodynamic oedema, effusions and fluid overload	471	11051	1662	51488	1.32037	1.18953	1.4656
Acute pancreatitis	844	10678	3032	50118	1.30652	1.20717	1.41405
Gastrointestinal nonspecific inflammation and dysfunctional conditions	1431	10091	4988	48162	1.36925	1.2862	1.45767
Noninfectious diarrhoea	374	11148	1132	52018	1.54164	1.36912	1.73589
Pseudomembranous colitis	354	11168	1053	52097	1.56824	1.38793	1.77197
Retinal disorders	80	11442	200	52950	1.85107	1.42717	2.40088
Central nervous system vascular disorders	97	11425	248	52902	1.81107	1.43093	2.2922
Lens disorders	59	11463	127	53023	2.14889	1.57694	2.92828
Anticholinergic syndrome	588	10934	1575	51575	1.76099	1.59829	1.94026
Noninfectious meningitis	263	11259	660	52490	1.85776	1.60802	2.14628
Hypoglycaemia	420	11102	1056	52094	1.86626	1.66367	2.09352
Guillain-Barre syndrome	532	10990	1265	51885	1.98548	1.79052	2.20166
Conjunctival disorders	46	11476	81	53069	2.62617	1.82779	3.77329
Glaucoma	107	11415	215	52935	2.30788	1.82862	2.91274
Hostility/aggression	31	11491	50	53100	2.86502	1.82954	4.48656
Premalignant disorders	12	11510	14	53136	3.95701	1.82972	8.55752
Accident and injuries	230	11292	500	52650	2.14479	1.83229	2.5106
Corneal disorders	50	11472	89	53061	2.59846	1.83662	3.67632
Hypersensitivity	1064	10458	2595	50555	1.98207	1.83997	2.13515
Anaphylactic reaction	1136	10386	2740	50410	2.01232	1.87193	2.16323
Taste and smell disorders	154	11368	302	52848	2.3706	1.95035	2.8814
Ocular motility disorders	16	11506	18	53132	4.10468	2.09255	8.05159
COVID-19	55	11467	75	53075	3.39423	2.39538	4.80959
Extravasation events (injections, infusions and implants)	155	11367	211	52939	3.42121	2.77781	4.21363
Hearing and vestibular disorders	267	11255	384	52766	3.25978	2.78476	3.81584
Angioedema	1018	10504	1585	51565	3.15296	2.90627	3.42059
Psychosis and psychotic disorders	76	11446	77	53073	4.5766	3.3314	6.28722
Periorbital and eyelid disorders	216	11306	238	52912	4.24739	3.52894	5.11211
Noninfectious encephalitis	747	10775	892	52258	4.06154	3.67726	4.48599
Noninfectious encephalopathy/delirium	936	10586	989	52161	4.6633	4.25432	5.1116
Depression and suicide	373	11149	287	52863	6.1623	5.27618	7.19724
Dementia	830	10692	688	52462	5.91937	5.3391	6.56271
Lacrimal disorders	172	11350	79	53071	10.1804	7.79359	13.2981
