# Supplementary material for: Negative outcomes associated with tyrosine kinase inhibitors during management of gastrointestinal stromal tumors: examination of data from the FDA adverse event reporting system
Source: Front Oncol. 2025 Aug 29;15:1608451. doi: 10.3389/fonc.2025.1608451 (PMC12428477; doi:10.3389/fonc.2025.1608451)
Supplement: Supplementary file 1 [file DataSheet1.zip › significant SMQs/imatinib significant SMQ.xlsx]

## Sheet: Sheet1
	a	b	c	d	ROR	95%CI lower	95% upper
Drug reaction with eosinophilia and systemic symptoms syndrome	2162	14833	5702	41975	1.07298	1.01767	1.13129
Hypersensitivity	1108	15887	2889	44788	1.08121	1.00652	1.16145
Anaphylactic reaction	1171	15824	3000	44677	1.10206	1.02762	1.18188
Angioedema	763	16232	1941	45736	1.10761	1.0167	1.20664
Chronic kidney disease	228	16767	548	47129	1.16946	1.00108	1.36617
Cardiac failure	419	16576	994	46683	1.18715	1.05763	1.33254
Haemodynamic oedema, effusions and fluid overload	644	16351	1519	46158	1.19683	1.08959	1.31462
Acute renal failure	212	16783	480	47197	1.24205	1.05567	1.46134
Acute central respiratory depression	267	16728	596	47081	1.26086	1.09022	1.45821
Infective pneumonia	292	16703	635	47042	1.29509	1.12623	1.48927
Noninfectious myocarditis/pericarditis	154	16841	329	47348	1.31601	1.08592	1.59485
Periorbital and eyelid disorders	141	16854	301	47376	1.31676	1.07722	1.60957
Opportunistic infections	181	16814	386	47291	1.31886	1.10442	1.57493
Agranulocytosis	191	16804	405	47272	1.32669	1.116	1.57716
Tumour lysis syndrome	258	16737	539	47138	1.34811	1.16099	1.56538
Pulmonary hypertension	184	16811	378	47299	1.36957	1.14733	1.63486
Sepsis	69	16926	140	47537	1.3842	1.03696	1.84772
Shock	178	16817	347	47330	1.44371	1.20401	1.73112
Asthma/bronchospasm	46	16949	87	47590	1.4846	1.03812	2.12312
Osteonecrosis	49	16946	92	47585	1.49559	1.057	2.11615
Immune-mediated/autoimmune disorders	335	16660	630	47047	1.50162	1.31369	1.71644
Eosinophilic pneumonia	239	16756	435	47242	1.54905	1.32161	1.81564
Ocular infections	23	16972	38	47639	1.69892	1.01197	2.85221
Optic nerve disorders	58	16937	90	47587	1.81066	1.30108	2.51982
Drug abuse, dependence and withdrawal	51	16944	78	47599	1.83678	1.28998	2.61537
Osteoporosis/osteopenia	44	16951	64	47613	1.93109	1.31501	2.83581
Prostate neoplasms, malignant and unspecified	21	16974	30	47647	1.96494	1.12471	3.43288
Premalignant disorders	43	16952	54	47623	2.23702	1.49805	3.34053
Ocular motility disorders	16	16979	20	47657	2.24546	1.16331	4.33424
Malignancies	3011	13984	3005	44672	3.20089	3.03265	3.37845
Interstitial lung disease	101	16894	88	47589	3.23305	2.42801	4.30501
Lack of efficacy/effect	573	16422	495	47182	3.32583	2.9451	3.75577
Pregnancy and neonatal topics	74	16921	26	47651	8.01502	5.125	12.5347
Demyelination	23	16972	8	47669	8.07497	3.61132	18.0557
Malignant lymphomas	24	16971	6	47671	11.2359	4.59205	27.492
Fertility disorders	5	16990	1	47676	14.0306	1.63902	120.107
