# Supplementary material for: Negative outcomes associated with tyrosine kinase inhibitors during management of gastrointestinal stromal tumors: examination of data from the FDA adverse event reporting system
Source: Front Oncol. 2025 Aug 29;15:1608451. doi: 10.3389/fonc.2025.1608451 (PMC12428477; doi:10.3389/fonc.2025.1608451)
Supplement: Supplementary file 1 [file DataSheet1.zip › significant SMQs/ripretinib significant SMQ.xlsx]

## Sheet: Sheet1
	a	b	c	d	ROR	95%CI下限	95%上限
Arthritis	127	8789	526	55230	1.51724	1.24833	1.84408
Cardiac arrhythmias	92	8824	439	55317	1.31376	1.04816	1.64667
COVID-19	42	8874	85	55671	3.09984	2.14041	4.48935
Dehydration	239	8677	795	54961	1.90421	1.64496	2.20432
Dyslipidaemia	10	8906	22	55734	2.84456	1.34657	6.00899
Eosinophilic pneumonia	119	8797	438	55318	1.70846	1.39338	2.09479
Extrapyramidal syndrome	216	8700	711	55045	1.92213	1.64788	2.24203
Hypertension	200	8716	543	55213	2.33321	1.98092	2.74816
Lack of efficacy/effect	180	8736	802	54954	1.41184	1.19922	1.66216
Lipodystrophy	13	8903	30	55726	2.71234	1.41427	5.20183
Medication errors	711	8205	440	55316	10.894	9.65127	12.2968
Neuroleptic malignant syndrome	315	8601	1501	54255	1.32379	1.1699	1.49793
Opportunistic infections	80	8836	340	55416	1.47567	1.15549	1.88457
Osteonecrosis	24	8892	73	55683	2.05879	1.29744	3.26691
Peripheral neuropathy	141	8775	616	55140	1.43833	1.19616	1.72952
Premalignant disorders	31	8885	25	55731	7.77788	4.59029	13.179
Severe cutaneous adverse reactions	105	8811	437	55319	1.50854	1.21767	1.86889
Sexual dysfunction	36	8880	106	55650	2.12838	1.45733	3.10842
Skin neoplasms, malignant and unspecified	33	8883	39	55717	5.30735	3.33663	8.44202
Tendinopathies and ligament disorders	304	8612	888	54868	2.1811	1.91099	2.48939
