# Supplementary material for: Negative outcomes associated with tyrosine kinase inhibitors during management of gastrointestinal stromal tumors: examination of data from the FDA adverse event reporting system
Source: Front Oncol. 2025 Aug 29;15:1608451. doi: 10.3389/fonc.2025.1608451 (PMC12428477; doi:10.3389/fonc.2025.1608451)
Supplement: Supplementary file 1 [file DataSheet1.zip › significant SMQs/sunitinib significant SMQ.xlsx]

## Sheet: Sheet1
	a	b	c	d	ROR	95%CI下限	95%上限
Agranulocytosis	127	8098	444	56003	1.97813	1.62181	2.41272
Cardiomyopathy	322	7903	1721	54726	1.29562	1.14759	1.46274
Convulsions	8	8217	22	56425	2.49704	1.11134	5.61053
Dehydration	190	8035	910	55537	1.44314	1.23213	1.69028
Drug reaction with eosinophilia and systemic symptoms syndrome	1095	7130	6395	50052	1.202	1.12216	1.28753
Dyslipidaemia	12	8213	25	56422	3.29752	1.65608	6.5659
Embolic and thrombotic events	108	8117	470	55977	1.58467	1.28394	1.95584
Gastrointestinal nonspecific inflammation and dysfunctional conditions	984	7241	5470	50977	1.26644	1.17823	1.36125
Gastrointestinal perforation, ulceration, haemorrhage or obstruction	294	7931	1083	55364	1.89504	1.66232	2.16034
Guillain-Barre syndrome	296	7929	1569	54878	1.30572	1.15066	1.48167
Haematopoietic cytopenias	426	7799	1743	54704	1.71432	1.53797	1.9109
Haemorrhages	305	7920	1689	54758	1.24851	1.10269	1.41361
Hyperglycaemia/new onset diabetes mellitus	247	7978	980	55467	1.75231	1.5211	2.01868
Hypertension	203	8022	534	55913	2.64963	2.25043	3.11963
Hyponatraemia/SIADH	17	8208	62	56385	1.88358	1.10084	3.22286
Hypotonic-hyporesponsive episode	64	8161	307	56140	1.43407	1.09438	1.8792
Immune-mediated/autoimmune disorders	181	8044	568	55879	2.21364	1.86959	2.62101
Lipodystrophy	11	8214	36	56411	2.09845	1.06776	4.12405
Myelodysplastic syndrome	58	8167	90	56357	4.44704	3.19438	6.19091
Neuroleptic malignant syndrome	349	7876	1578	54869	1.54078	1.36884	1.73431
Noninfectious diarrhoea	309	7916	1229	55218	1.75381	1.54473	1.99118
Noninfectious myocarditis/pericarditis	86	8139	346	56101	1.71325	1.35133	2.17211
Oropharyngeal disorders	438	7787	757	55690	4.13795	3.66991	4.66568
Osteonecrosis	24	8201	97	56350	1.70007	1.08678	2.65944
Peripheral neuropathy	125	8100	608	55839	1.41729	1.16749	1.72054
Pregnancy and neonatal topics	4	8221	3	56444	9.15444	2.04845	40.9107
Proteinuria	16	8209	44	56403	2.4985	1.4092	4.4298
Pseudomembranous colitis	295	7930	1117	55330	1.84271	1.61736	2.09946
Renovascular disorders	6	8219	10	56437	4.11999	1.49698	11.3391
Severe cutaneous adverse reactions	218	8007	441	56006	3.45766	2.93479	4.07369
Systemic lupus erythematosus	298	7927	917	55530	2.27649	1.9934	2.59979
Taste and smell disorders	155	8070	281	56166	3.83906	3.15108	4.67726
Tendinopathies and ligament disorders	177	8048	981	55466	1.24349	1.05777	1.46182
Thrombophlebitis	23	8202	75	56372	2.10771	1.3203	3.36472
Thyroid dysfunction	57	8168	142	56305	2.76705	2.03314	3.7659
Tumour lysis syndrome	78	8147	63	56384	8.56865	6.14286	11.9524
