# Supplementary material for: Negative outcomes associated with tyrosine kinase inhibitors during management of gastrointestinal stromal tumors: examination of data from the FDA adverse event reporting system
Source: Front Oncol. 2025 Aug 29;15:1608451. doi: 10.3389/fonc.2025.1608451 (PMC12428477; doi:10.3389/fonc.2025.1608451)
Supplement: Supplementary file 1 [file DataSheet1.zip › Avapritinib PT.xlsx]

## Sheet: Sheet 1
PT	a	b	c	d	ROR	RORL	RORU	PRR	XX	PRRL	PRRU	EBGM	EBGM05	IC	IC025	pt_name_cn	soc_name_en	soc_name_cn	ROR(95%Cl)	PRR(卡方值)	EBGM(EBGM05)	IC(IC025)	根据ROR算法判断是否为阳性信号(lower limit of 95% CI>1, a≥3)	根据PRR算法判断是否为阳性信号(PRR≥2, χ2≥4, a≥3)	根据MGPS算法判断是否为阳性信号(EBGM05>2)	根据BCPNN算法判断是否为阳性信号(IC025>0)
FATIGUE	500	11022	1032	52118	2.29	2.05	2.55	2.23	235.41	2.13	2.34	1.83	1.67	0.87	-0.79	疲劳	GENERAL DISORDERS AND ADMINISTRATION SITE CONDITIONS	全身性疾病及给药部位各种反应	2.29 ( 2.05 - 2.55 )	2.23 ( 235.41 )	1.83 ( 1.67 )	0.87 ( -0.79 )	是	是	否	否
NAUSEA	360	11162	906	52244	1.86	1.64	2.1	1.83	99.46	1.71	1.95	1.6	1.44	0.67	-0.99	恶心	GASTROINTESTINAL DISORDERS	胃肠系统疾病	1.86 ( 1.64 - 2.1 )	1.83 ( 99.46 )	1.6 ( 1.44 )	0.67 ( -0.99 )	是	否	否	否
DIARRHOEA	341	11181	964	52186	1.65	1.46	1.87	1.63	62.88	1.51	1.75	1.47	1.32	0.55	-1.12	腹泻	GASTROINTESTINAL DISORDERS	胃肠系统疾病	1.65 ( 1.46 - 1.87 )	1.63 ( 62.88 )	1.47 ( 1.32 )	0.55 ( -1.12 )	是	否	否	否
MEMORY IMPAIRMENT	232	11290	61	53089	17.88	13.48	23.73	17.54	756.97	17.26	17.83	4.44	3.51	2.15	0.48	记忆受损	NERVOUS SYSTEM DISORDERS	各类神经系统疾病	17.88 ( 13.48 - 23.73 )	17.54 ( 756.97 )	4.44 ( 3.51 )	2.15 ( 0.48 )	是	是	是	是
DECREASED APPETITE	196	11326	510	52640	1.79	1.51	2.11	1.77	48.22	1.61	1.94	1.56	1.36	0.64	-1.03	食欲减退	METABOLISM AND NUTRITION DISORDERS	代谢及营养类疾病	1.79 ( 1.51 - 2.11 )	1.77 ( 48.22 )	1.56 ( 1.36 )	0.64 ( -1.03 )	是	否	否	否
OFF LABEL USE	189	11333	392	52758	2.24	1.88	2.67	2.22	86.69	2.05	2.4	1.83	1.58	0.87	-0.8	超说明书使用	INJURY, POISONING AND PROCEDURAL COMPLICATIONS	各类损伤、中毒及操作并发症	2.24 ( 1.88 - 2.67 )	2.22 ( 86.69 )	1.83 ( 1.58 )	0.87 ( -0.8 )	是	是	否	否
ASTHENIA	185	11337	552	52598	1.55	1.31	1.84	1.55	27.03	1.38	1.71	1.41	1.22	0.49	-1.17	虚弱	GENERAL DISORDERS AND ADMINISTRATION SITE CONDITIONS	全身性疾病及给药部位各种反应	1.55 ( 1.31 - 1.84 )	1.55 ( 27.03 )	1.41 ( 1.22 )	0.49 ( -1.17 )	是	否	否	否
VOMITING	180	11342	621	52529	1.34	1.14	1.59	1.34	12.01	1.17	1.5	1.26	1.1	0.33	-1.33	呕吐	GASTROINTESTINAL DISORDERS	胃肠系统疾病	1.34 ( 1.14 - 1.59 )	1.34 ( 12.01 )	1.26 ( 1.1 )	0.33 ( -1.33 )	是	否	否	否
SWELLING FACE	173	11349	70	53080	11.56	8.75	15.27	11.4	474.63	11.12	11.68	4	3.17	2	0.32	面肿	GENERAL DISORDERS AND ADMINISTRATION SITE CONDITIONS	全身性疾病及给药部位各种反应	11.56 ( 8.75 - 15.27 )	11.4 ( 474.63 )	4 ( 3.17 )	2 ( 0.32 )	是	是	是	是
LACRIMATION INCREASED	158	11364	52	53098	14.2	10.37	19.43	14.02	474.45	13.7	14.33	4.22	3.25	2.08	0.4	流泪增加	EYE DISORDERS	眼器官疾病	14.2 ( 10.37 - 19.43 )	14.02 ( 474.45 )	4.22 ( 3.25 )	2.08 ( 0.4 )	是	是	是	是
DIZZINESS	155	11367	255	52895	2.83	2.31	3.46	2.8	112.6	2.61	3	2.12	1.79	1.09	-0.59	头晕	NERVOUS SYSTEM DISORDERS	各类神经系统疾病	2.83 ( 2.31 - 3.46 )	2.8 ( 112.6 )	2.12 ( 1.79 )	1.09 ( -0.59 )	是	是	否	否
PERIPHERAL SWELLING	146	11376	200	52950	3.4	2.74	4.21	3.37	141.22	3.16	3.58	2.37	1.98	1.24	-0.43	外周肿胀	GENERAL DISORDERS AND ADMINISTRATION SITE CONDITIONS	全身性疾病及给药部位各种反应	3.4 ( 2.74 - 4.21 )	3.37 ( 141.22 )	2.37 ( 1.98 )	1.24 ( -0.43 )	是	是	否	否
HAIR COLOUR CHANGES	133	11389	53	53097	11.7	8.5	16.1	11.58	367.23	11.26	11.89	4.01	3.07	2	0.33	毛发颜色改变	SKIN AND SUBCUTANEOUS TISSUE DISORDERS	皮肤及皮下组织类疾病	11.7 ( 8.5 - 16.1 )	11.58 ( 367.23 )	4.01 ( 3.07 )	2 ( 0.33 )	是	是	是	是
HEADACHE	131	11391	278	52872	2.19	1.78	2.69	2.17	56.79	1.97	2.38	1.8	1.51	0.85	-0.83	头痛	NERVOUS SYSTEM DISORDERS	各类神经系统疾病	2.19 ( 1.78 - 2.69 )	2.17 ( 56.79 )	1.8 ( 1.51 )	0.85 ( -0.83 )	是	是	否	否
RASH	127	11395	450	52700	1.31	1.07	1.59	1.3	7	1.11	1.5	1.24	1.05	0.31	-1.37	皮疹	SKIN AND SUBCUTANEOUS TISSUE DISORDERS	皮肤及皮下组织类疾病	1.31 ( 1.07 - 1.59 )	1.3 ( 7 )	1.24 ( 1.05 )	0.31 ( -1.37 )	是	否	否	否
EYE SWELLING	124	11398	90	53060	6.41	4.89	8.42	6.36	236.13	6.08	6.63	3.25	2.59	1.7	0.02	眼肿	EYE DISORDERS	眼器官疾病	6.41 ( 4.89 - 8.42 )	6.36 ( 236.13 )	3.25 ( 2.59 )	1.7 ( 0.02 )	是	是	是	是
INSOMNIA	122	11400	154	52996	3.68	2.9	4.67	3.65	131.81	3.42	3.89	2.48	2.03	1.31	-0.36	失眠	PSYCHIATRIC DISORDERS	精神病类	3.68 ( 2.9 - 4.67 )	3.65 ( 131.81 )	2.48 ( 2.03 )	1.31 ( -0.36 )	是	是	是	否
DRUG INEFFECTIVE	117	11405	495	52655	1.09	0.89	1.34	1.09	0.71	0.89	1.29	1.07	0.91	0.1	-1.57	药物无效	GENERAL DISORDERS AND ADMINISTRATION SITE CONDITIONS	全身性疾病及给药部位各种反应	1.09 ( 0.89 - 1.34 )	1.09 ( 0.71 )	1.07 ( 0.91 )	0.1 ( -1.57 )	否	否	否	否
COGNITIVE DISORDER	110	11412	22	53128	23.28	14.72	36.81	23.06	387.77	22.61	23.52	4.68	3.19	2.23	0.54	认知障碍	NERVOUS SYSTEM DISORDERS	各类神经系统疾病	23.28 ( 14.72 - 36.81 )	23.06 ( 387.77 )	4.68 ( 3.19 )	2.23 ( 0.54 )	是	是	是	是
MALAISE	105	11417	346	52804	1.4	1.13	1.75	1.4	9.27	1.18	1.62	1.31	1.09	0.39	-1.29	难受	GENERAL DISORDERS AND ADMINISTRATION SITE CONDITIONS	全身性疾病及给药部位各种反应	1.4 ( 1.13 - 1.75 )	1.4 ( 9.27 )	1.31 ( 1.09 )	0.39 ( -1.29 )	是	否	否	否
PRODUCT DOSE OMISSION ISSUE	99	11423	162	52988	2.83	2.21	3.64	2.82	72.42	2.57	3.07	2.13	1.73	1.09	-0.59	产品漏用问题	INJURY, POISONING AND PROCEDURAL COMPLICATIONS	各类损伤、中毒及操作并发症	2.83 ( 2.21 - 3.64 )	2.82 ( 72.42 )	2.13 ( 1.73 )	1.09 ( -0.59 )	是	是	否	否
WHITE BLOOD CELL COUNT DECREASED	93	11429	172	52978	2.51	1.95	3.23	2.49	54.25	2.24	2.75	1.97	1.59	0.98	-0.7	白细胞计数降低	INVESTIGATIONS	各类检查	2.51 ( 1.95 - 3.23 )	2.49 ( 54.25 )	1.97 ( 1.59 )	0.98 ( -0.7 )	是	是	否	否
PAIN	91	11431	446	52704	0.94	0.75	1.18	0.94	0.28	0.72	1.17	0.95	0.79	-0.07	-1.74	疼痛	GENERAL DISORDERS AND ADMINISTRATION SITE CONDITIONS	全身性疾病及给药部位各种反应	0.94 ( 0.75 - 1.18 )	0.94 ( 0.28 )	0.95 ( 0.79 )	-0.07 ( -1.74 )	否	否	否	否
ABDOMINAL PAIN UPPER	90	11432	324	52826	1.28	1.02	1.62	1.28	4.38	1.05	1.51	1.22	1	0.29	-1.38	上腹痛	GASTROINTESTINAL DISORDERS	胃肠系统疾病	1.28 ( 1.02 - 1.62 )	1.28 ( 4.38 )	1.22 ( 1 )	0.29 ( -1.38 )	是	否	否	否
DEATH	85	11437	3427	49723	0.11	0.09	0.13	0.11	601.19	-0.1	0.33	0.14	0.11	-2.88	-4.55	死亡	GENERAL DISORDERS AND ADMINISTRATION SITE CONDITIONS	全身性疾病及给药部位各种反应	0.11 ( 0.09 - 0.13 )	0.11 ( 601.19 )	0.14 ( 0.11 )	-2.88 ( -4.55 )	否	否	否	否
PERIORBITAL SWELLING	85	11437	20	53130	19.74	12.13	32.15	19.6	286.32	19.12	20.09	4.54	3.02	2.18	0.49	眶周肿	EYE DISORDERS	眼器官疾病	19.74 ( 12.13 - 32.15 )	19.6 ( 286.32 )	4.54 ( 3.02 )	2.18 ( 0.49 )	是	是	是	是
FACE OEDEMA	84	11438	88	53062	4.43	3.28	5.98	4.4	113.34	4.1	4.7	2.74	2.13	1.45	-0.23	面部水肿	GENERAL DISORDERS AND ADMINISTRATION SITE CONDITIONS	全身性疾病及给药部位各种反应	4.43 ( 3.28 - 5.98 )	4.4 ( 113.34 )	2.74 ( 2.13 )	1.45 ( -0.23 )	是	是	是	否
FEELING ABNORMAL	83	11439	147	53003	2.62	2	3.43	2.6	52.63	2.34	2.87	2.03	1.62	1.02	-0.66	感受异常	GENERAL DISORDERS AND ADMINISTRATION SITE CONDITIONS	全身性疾病及给药部位各种反应	2.62 ( 2 - 3.43 )	2.6 ( 52.63 )	2.03 ( 1.62 )	1.02 ( -0.66 )	是	是	否	否
FALL	82	11440	139	53011	2.73	2.08	3.59	2.72	56.35	2.45	2.99	2.08	1.66	1.06	-0.62	跌倒	INJURY, POISONING AND PROCEDURAL COMPLICATIONS	各类损伤、中毒及操作并发症	2.73 ( 2.08 - 3.59 )	2.72 ( 56.35 )	2.08 ( 1.66 )	1.06 ( -0.62 )	是	是	否	否
ANAEMIA	79	11443	419	52731	0.87	0.68	1.11	0.87	1.31	0.63	1.11	0.89	0.73	-0.17	-1.84	贫血	BLOOD AND LYMPHATIC SYSTEM DISORDERS	血液及淋巴系统疾病	0.87 ( 0.68 - 1.11 )	0.87 ( 1.31 )	0.89 ( 0.73 )	-0.17 ( -1.84 )	否	否	否	否
HAEMOGLOBIN DECREASED	76	11446	272	52878	1.29	1	1.67	1.29	3.87	1.04	1.54	1.23	0.99	0.29	-1.38	血红蛋白降低	INVESTIGATIONS	各类检查	1.29 ( 1 - 1.67 )	1.29 ( 3.87 )	1.23 ( 0.99 )	0.29 ( -1.38 )	否	否	否	否
WEIGHT DECREASED	71	11451	363	52787	0.9	0.7	1.16	0.9	0.63	0.65	1.16	0.92	0.74	-0.12	-1.79	体重降低	INVESTIGATIONS	各类检查	0.9 ( 0.7 - 1.16 )	0.9 ( 0.63 )	0.92 ( 0.74 )	-0.12 ( -1.79 )	否	否	否	否
DISEASE PROGRESSION	69	11453	669	52481	0.47	0.37	0.61	0.48	36.55	0.23	0.72	0.52	0.43	-0.93	-2.6	疾病进展	GENERAL DISORDERS AND ADMINISTRATION SITE CONDITIONS	全身性疾病及给药部位各种反应	0.47 ( 0.37 - 0.61 )	0.48 ( 36.55 )	0.52 ( 0.43 )	-0.93 ( -2.6 )	否	否	否	否
CONFUSIONAL STATE	67	11455	91	53059	3.41	2.49	4.68	3.4	65.4	3.08	3.71	2.38	1.83	1.25	-0.43	意识模糊状态	PSYCHIATRIC DISORDERS	精神病类	3.41 ( 2.49 - 4.68 )	3.4 ( 65.4 )	2.38 ( 1.83 )	1.25 ( -0.43 )	是	是	否	否
CONSTIPATION	66	11456	358	52792	0.85	0.65	1.11	0.85	1.48	0.59	1.11	0.87	0.7	-0.19	-1.87	便秘	GASTROINTESTINAL DISORDERS	胃肠系统疾病	0.85 ( 0.65 - 1.11 )	0.85 ( 1.48 )	0.87 ( 0.7 )	-0.19 ( -1.87 )	否	否	否	否
BALANCE DISORDER	64	11458	45	53105	6.59	4.5	9.66	6.56	124.74	6.18	6.94	3.3	2.39	1.72	0.03	平衡障碍	NERVOUS SYSTEM DISORDERS	各类神经系统疾病	6.59 ( 4.5 - 9.66 )	6.56 ( 124.74 )	3.3 ( 2.39 )	1.72 ( 0.03 )	是	是	是	是
ALOPECIA	64	11458	435	52715	0.68	0.52	0.88	0.68	8.55	0.42	0.94	0.72	0.58	-0.47	-2.15	脱发	SKIN AND SUBCUTANEOUS TISSUE DISORDERS	皮肤及皮下组织类疾病	0.68 ( 0.52 - 0.88 )	0.68 ( 8.55 )	0.72 ( 0.58 )	-0.47 ( -2.15 )	否	否	否	否
SWELLING	63	11459	93	53057	3.14	2.28	4.32	3.12	54.4	2.81	3.44	2.27	1.73	1.18	-0.5	肿胀	GENERAL DISORDERS AND ADMINISTRATION SITE CONDITIONS	全身性疾病及给药部位各种反应	3.14 ( 2.28 - 4.32 )	3.12 ( 54.4 )	2.27 ( 1.73 )	1.18 ( -0.5 )	是	是	否	否
NEOPLASM PROGRESSION	62	11460	544	52606	0.52	0.4	0.68	0.53	24.04	0.26	0.79	0.57	0.46	-0.8	-2.47	进展性肿瘤	NEOPLASMS BENIGN, MALIGNANT AND UNSPECIFIED (INCL CYSTS AND POLYPS)	良性、恶性及性质不明的肿瘤（包括囊状和息肉状）	0.52 ( 0.4 - 0.68 )	0.53 ( 24.04 )	0.57 ( 0.46 )	-0.8 ( -2.47 )	否	否	否	否
ABDOMINAL DISCOMFORT	61	11461	197	52953	1.43	1.07	1.91	1.43	6.01	1.14	1.71	1.33	1.04	0.41	-1.27	腹部不适	GASTROINTESTINAL DISORDERS	胃肠系统疾病	1.43 ( 1.07 - 1.91 )	1.43 ( 6.01 )	1.33 ( 1.04 )	0.41 ( -1.27 )	是	否	否	否
ABDOMINAL PAIN	59	11463	496	52654	0.55	0.42	0.72	0.55	19.74	0.28	0.82	0.6	0.48	-0.74	-2.42	腹痛	GASTROINTESTINAL DISORDERS	胃肠系统疾病	0.55 ( 0.42 - 0.72 )	0.55 ( 19.74 )	0.6 ( 0.48 )	-0.74 ( -2.42 )	否	否	否	否
FLUID RETENTION	59	11463	106	53044	2.58	1.87	3.54	2.57	36.37	2.25	2.89	2.01	1.54	1.01	-0.68	体液潴留	METABOLISM AND NUTRITION DISORDERS	代谢及营养类疾病	2.58 ( 1.87 - 3.54 )	2.57 ( 36.37 )	2.01 ( 1.54 )	1.01 ( -0.68 )	是	是	否	否
APHASIA	58	11464	13	53137	20.68	11.33	37.75	20.58	198.06	19.98	21.18	4.59	2.77	2.2	0.5	失语	NERVOUS SYSTEM DISORDERS	各类神经系统疾病	20.68 ( 11.33 - 37.75 )	20.58 ( 198.06 )	4.59 ( 2.77 )	2.2 ( 0.5 )	是	是	是	是
ABDOMINAL DISTENSION	57	11465	224	52926	1.17	0.88	1.57	1.17	1.17	0.88	1.46	1.14	0.89	0.19	-1.49	腹胀	GASTROINTESTINAL DISORDERS	胃肠系统疾病	1.17 ( 0.88 - 1.57 )	1.17 ( 1.17 )	1.14 ( 0.89 )	0.19 ( -1.49 )	否	否	否	否
PAIN IN EXTREMITY	56	11466	357	52793	0.72	0.54	0.96	0.72	5.14	0.44	1	0.76	0.6	-0.39	-2.07	肢体疼痛	MUSCULOSKELETAL AND CONNECTIVE TISSUE DISORDERS	各种肌肉骨骼及结缔组织疾病	0.72 ( 0.54 - 0.96 )	0.72 ( 5.14 )	0.76 ( 0.6 )	-0.39 ( -2.07 )	否	否	否	否
BLOOD BILIRUBIN INCREASED	56	11466	96	53054	2.7	1.94	3.76	2.69	37.67	2.36	3.02	2.07	1.57	1.05	-0.63	血胆红素升高	INVESTIGATIONS	各类检查	2.7 ( 1.94 - 3.76 )	2.69 ( 37.67 )	2.07 ( 1.57 )	1.05 ( -0.63 )	是	是	否	否
INTENTIONAL DOSE OMISSION	56	11466	8	53142	32.44	15.46	68.07	32.29	212.46	31.55	33.03	4.91	2.64	2.3	0.59	故意漏用药物	INJURY, POISONING AND PROCEDURAL COMPLICATIONS	各类损伤、中毒及操作并发症	32.44 ( 15.46 - 68.07 )	32.29 ( 212.46 )	4.91 ( 2.64 )	2.3 ( 0.59 )	是	是	是	是
ARTHRALGIA	53	11469	251	52899	0.97	0.72	1.31	0.97	0.03	0.68	1.27	0.98	0.76	-0.03	-1.71	关节痛	MUSCULOSKELETAL AND CONNECTIVE TISSUE DISORDERS	各种肌肉骨骼及结缔组织疾病	0.97 ( 0.72 - 1.31 )	0.97 ( 0.03 )	0.98 ( 0.76 )	-0.03 ( -1.71 )	否	否	否	否
TASTE DISORDER	53	11469	49	53101	5.01	3.39	7.39	4.99	81.35	4.6	5.38	2.92	2.11	1.54	-0.15	味觉障碍	NERVOUS SYSTEM DISORDERS	各类神经系统疾病	5.01 ( 3.39 - 7.39 )	4.99 ( 81.35 )	2.92 ( 2.11 )	1.54 ( -0.15 )	是	是	是	否
AMNESIA	53	11469	23	53127	10.67	6.54	17.42	10.63	140.09	10.14	11.12	3.91	2.6	1.97	0.27	失忆症	NERVOUS SYSTEM DISORDERS	各类神经系统疾病	10.67 ( 6.54 - 17.42 )	10.63 ( 140.09 )	3.91 ( 2.6 )	1.97 ( 0.27 )	是	是	是	是
COVID-19	53	11469	68	53082	3.61	2.52	5.17	3.6	55.91	3.24	3.95	2.46	1.82	1.3	-0.39	COVID-19	INFECTIONS AND INFESTATIONS	感染及侵染类疾病	3.61 ( 2.52 - 5.17 )	3.6 ( 55.91 )	2.46 ( 1.82 )	1.3 ( -0.39 )	是	是	否	否
BACK PAIN	52	11470	167	52983	1.44	1.05	1.96	1.44	5.27	1.13	1.75	1.33	1.03	0.41	-1.26	背痛	MUSCULOSKELETAL AND CONNECTIVE TISSUE DISORDERS	各种肌肉骨骼及结缔组织疾病	1.44 ( 1.05 - 1.96 )	1.44 ( 5.27 )	1.33 ( 1.03 )	0.41 ( -1.26 )	是	否	否	否
PLATELET COUNT DECREASED	50	11472	197	52953	1.17	0.86	1.6	1.17	1	0.86	1.48	1.14	0.88	0.18	-1.49	血小板计数降低	INVESTIGATIONS	各类检查	1.17 ( 0.86 - 1.6 )	1.17 ( 1 )	1.14 ( 0.88 )	0.18 ( -1.49 )	否	否	否	否
NEOPLASM	49	11473	64	53086	3.54	2.44	5.14	3.53	50.46	3.16	3.9	2.43	1.78	1.28	-0.4	肿瘤	NEOPLASMS BENIGN, MALIGNANT AND UNSPECIFIED (INCL CYSTS AND POLYPS)	良性、恶性及性质不明的肿瘤（包括囊状和息肉状）	3.54 ( 2.44 - 5.14 )	3.53 ( 50.46 )	2.43 ( 1.78 )	1.28 ( -0.4 )	是	是	否	否
SOMNOLENCE	49	11473	93	53057	2.44	1.72	3.45	2.43	27.08	2.09	2.78	1.94	1.45	0.95	-0.73	嗜睡	NERVOUS SYSTEM DISORDERS	各类神经系统疾病	2.44 ( 1.72 - 3.45 )	2.43 ( 27.08 )	1.94 ( 1.45 )	0.95 ( -0.73 )	是	是	否	否
OEDEMA PERIPHERAL	47	11475	270	52880	0.8	0.59	1.09	0.8	1.94	0.49	1.11	0.83	0.64	-0.27	-1.94	外周水肿	GENERAL DISORDERS AND ADMINISTRATION SITE CONDITIONS	全身性疾病及给药部位各种反应	0.8 ( 0.59 - 1.09 )	0.8 ( 1.94 )	0.83 ( 0.64 )	-0.27 ( -1.94 )	否	否	否	否
DRUG INTOLERANCE	47	11475	180	52970	1.21	0.87	1.66	1.2	1.3	0.88	1.52	1.16	0.89	0.22	-1.46	药物不耐受	GENERAL DISORDERS AND ADMINISTRATION SITE CONDITIONS	全身性疾病及给药部位各种反应	1.21 ( 0.87 - 1.66 )	1.2 ( 1.3 )	1.16 ( 0.89 )	0.22 ( -1.46 )	否	否	否	否
EYELID OEDEMA	47	11475	79	53071	2.75	1.92	3.95	2.74	32.74	2.38	3.1	2.09	1.55	1.07	-0.62	眼睑水肿	EYE DISORDERS	眼器官疾病	2.75 ( 1.92 - 3.95 )	2.74 ( 32.74 )	2.09 ( 1.55 )	1.07 ( -0.62 )	是	是	否	否
PERIORBITAL OEDEMA	46	11476	83	53067	2.56	1.79	3.68	2.56	28.11	2.2	2.92	2	1.48	1	-0.68	眼眶周围水肿	EYE DISORDERS	眼器官疾病	2.56 ( 1.79 - 3.68 )	2.56 ( 28.11 )	2 ( 1.48 )	1 ( -0.68 )	是	是	否	否
RED BLOOD CELL COUNT DECREASED	46	11476	82	53068	2.59	1.81	3.72	2.59	28.76	2.23	2.95	2.02	1.49	1.01	-0.67	红细胞计数下降	INVESTIGATIONS	各类检查	2.59 ( 1.81 - 3.72 )	2.59 ( 28.76 )	2.02 ( 1.49 )	1.01 ( -0.67 )	是	是	否	否
DYSPNOEA	45	11477	417	52733	0.5	0.36	0.67	0.5	20.73	0.19	0.8	0.55	0.42	-0.87	-2.54	呼吸困难	RESPIRATORY, THORACIC AND MEDIASTINAL DISORDERS	呼吸系统、胸及纵隔疾病	0.5 ( 0.36 - 0.67 )	0.5 ( 20.73 )	0.55 ( 0.42 )	-0.87 ( -2.54 )	否	否	否	否
OEDEMA	43	11479	239	52911	0.83	0.6	1.15	0.83	1.28	0.51	1.15	0.86	0.65	-0.22	-1.9	水肿	GENERAL DISORDERS AND ADMINISTRATION SITE CONDITIONS	全身性疾病及给药部位各种反应	0.83 ( 0.6 - 1.15 )	0.83 ( 1.28 )	0.86 ( 0.65 )	-0.22 ( -1.9 )	否	否	否	否
ANXIETY	43	11479	77	53073	2.58	1.78	3.75	2.58	26.65	2.2	2.95	2.01	1.47	1.01	-0.68	焦虑	PSYCHIATRIC DISORDERS	精神病类	2.58 ( 1.78 - 3.75 )	2.58 ( 26.65 )	2.01 ( 1.47 )	1.01 ( -0.68 )	是	是	否	否
DYSPEPSIA	42	11480	126	53024	1.54	1.09	2.18	1.54	5.94	1.19	1.89	1.4	1.05	0.49	-1.19	消化不良	GASTROINTESTINAL DISORDERS	胃肠系统疾病	1.54 ( 1.09 - 2.18 )	1.54 ( 5.94 )	1.4 ( 1.05 )	0.49 ( -1.19 )	是	否	否	否
ADVERSE DRUG REACTION	42	11480	31	53119	6.27	3.94	9.98	6.25	78.74	5.79	6.71	3.23	2.19	1.69	-0.01	药品不良反应	GENERAL DISORDERS AND ADMINISTRATION SITE CONDITIONS	全身性疾病及给药部位各种反应	6.27 ( 3.94 - 9.98 )	6.25 ( 78.74 )	3.23 ( 2.19 )	1.69 ( -0.01 )	是	是	是	否
NASOPHARYNGITIS	41	11481	72	53078	2.63	1.79	3.87	2.63	26.37	2.24	3.01	2.04	1.48	1.03	-0.66	鼻咽炎	INFECTIONS AND INFESTATIONS	感染及侵染类疾病	2.63 ( 1.79 - 3.87 )	2.63 ( 26.37 )	2.04 ( 1.48 )	1.03 ( -0.66 )	是	是	否	否
DYSGEUSIA	40	11482	170	52980	1.09	0.77	1.53	1.09	0.22	0.74	1.43	1.07	0.8	0.1	-1.58	味觉倒错	NERVOUS SYSTEM DISORDERS	各类神经系统疾病	1.09 ( 0.77 - 1.53 )	1.09 ( 0.22 )	1.07 ( 0.8 )	0.1 ( -1.58 )	否	否	否	否
AGEUSIA	40	11482	55	53095	3.36	2.24	5.06	3.35	38.33	2.95	3.76	2.36	1.68	1.24	-0.45	味觉丧失	NERVOUS SYSTEM DISORDERS	各类神经系统疾病	3.36 ( 2.24 - 5.06 )	3.35 ( 38.33 )	2.36 ( 1.68 )	1.24 ( -0.45 )	是	是	否	否
COUGH	39	11483	146	53004	1.23	0.87	1.76	1.23	1.35	0.88	1.58	1.18	0.88	0.24	-1.44	咳嗽	RESPIRATORY, THORACIC AND MEDIASTINAL DISORDERS	呼吸系统、胸及纵隔疾病	1.23 ( 0.87 - 1.76 )	1.23 ( 1.35 )	1.18 ( 0.88 )	0.24 ( -1.44 )	否	否	否	否
GAIT DISTURBANCE	38	11484	162	52988	1.08	0.76	1.54	1.08	0.19	0.73	1.43	1.07	0.79	0.09	-1.59	步态障碍	GENERAL DISORDERS AND ADMINISTRATION SITE CONDITIONS	全身性疾病及给药部位各种反应	1.08 ( 0.76 - 1.54 )	1.08 ( 0.19 )	1.07 ( 0.79 )	0.09 ( -1.59 )	否	否	否	否
MUSCULAR WEAKNESS	37	11485	62	53088	2.76	1.83	4.15	2.75	25.9	2.35	3.16	2.1	1.49	1.07	-0.62	肌无力	MUSCULOSKELETAL AND CONNECTIVE TISSUE DISORDERS	各种肌肉骨骼及结缔组织疾病	2.76 ( 1.83 - 4.15 )	2.75 ( 25.9 )	2.1 ( 1.49 )	1.07 ( -0.62 )	是	是	否	否
SURGERY	37	11485	127	53023	1.35	0.93	1.94	1.34	2.53	0.98	1.71	1.27	0.93	0.34	-1.34	手术	SURGICAL AND MEDICAL PROCEDURES	各种手术及医疗操作	1.35 ( 0.93 - 1.94 )	1.34 ( 2.53 )	1.27 ( 0.93 )	0.34 ( -1.34 )	否	否	否	否
WEIGHT INCREASED	37	11485	94	53056	1.82	1.24	2.66	1.82	9.75	1.44	2.2	1.59	1.15	0.66	-1.02	体重增加	INVESTIGATIONS	各类检查	1.82 ( 1.24 - 2.66 )	1.82 ( 9.75 )	1.59 ( 1.15 )	0.66 ( -1.02 )	是	否	否	否
TREMOR	36	11486	36	53114	4.62	2.91	7.34	4.61	50.99	4.15	5.07	2.81	1.91	1.49	-0.21	震颤	NERVOUS SYSTEM DISORDERS	各类神经系统疾病	4.62 ( 2.91 - 7.34 )	4.61 ( 50.99 )	2.81 ( 1.91 )	1.49 ( -0.21 )	是	是	否	否
SKIN DISCOLOURATION	36	11486	86	53064	1.93	1.31	2.86	1.93	11.41	1.54	2.32	1.66	1.2	0.73	-0.96	皮肤变色	SKIN AND SUBCUTANEOUS TISSUE DISORDERS	皮肤及皮下组织类疾病	1.93 ( 1.31 - 2.86 )	1.93 ( 11.41 )	1.66 ( 1.2 )	0.73 ( -0.96 )	是	否	否	否
ILLNESS	35	11487	99	53051	1.63	1.11	2.4	1.63	6.32	1.25	2.02	1.47	1.06	0.55	-1.13	患病	GENERAL DISORDERS AND ADMINISTRATION SITE CONDITIONS	全身性疾病及给药部位各种反应	1.63 ( 1.11 - 2.4 )	1.63 ( 6.32 )	1.47 ( 1.06 )	0.55 ( -1.13 )	是	否	否	否
DRY SKIN	33	11489	246	52904	0.62	0.43	0.89	0.62	6.86	0.26	0.98	0.66	0.49	-0.59	-2.27	皮肤干燥	SKIN AND SUBCUTANEOUS TISSUE DISORDERS	皮肤及皮下组织类疾病	0.62 ( 0.43 - 0.89 )	0.62 ( 6.86 )	0.66 ( 0.49 )	-0.59 ( -2.27 )	否	否	否	否
PRODUCT DOSE OMISSION IN ERROR	32	11490	39	53111	3.79	2.38	6.06	3.78	36.06	3.32	4.25	2.53	1.71	1.34	-0.36	错误性产品漏用	INJURY, POISONING AND PROCEDURAL COMPLICATIONS	各类损伤、中毒及操作并发症	3.79 ( 2.38 - 6.06 )	3.78 ( 36.06 )	2.53 ( 1.71 )	1.34 ( -0.36 )	是	是	否	否
JOINT SWELLING	31	11491	102	53048	1.4	0.94	2.1	1.4	2.75	1	1.8	1.31	0.93	0.39	-1.3	关节肿胀	MUSCULOSKELETAL AND CONNECTIVE TISSUE DISORDERS	各种肌肉骨骼及结缔组织疾病	1.4 ( 0.94 - 2.1 )	1.4 ( 2.75 )	1.31 ( 0.93 )	0.39 ( -1.3 )	否	否	否	否
ERYTHEMA	30	11492	174	52976	0.79	0.54	1.17	0.8	1.35	0.41	1.18	0.83	0.6	-0.28	-1.95	红斑	SKIN AND SUBCUTANEOUS TISSUE DISORDERS	皮肤及皮下组织类疾病	0.79 ( 0.54 - 1.17 )	0.8 ( 1.35 )	0.83 ( 0.6 )	-0.28 ( -1.95 )	否	否	否	否
GASTROOESOPHAGEAL REFLUX DISEASE	30	11492	85	53065	1.63	1.07	2.47	1.63	5.38	1.21	2.04	1.46	1.03	0.55	-1.14	胃食管反流病	GASTROINTESTINAL DISORDERS	胃肠系统疾病	1.63 ( 1.07 - 2.47 )	1.63 ( 5.38 )	1.46 ( 1.03 )	0.55 ( -1.14 )	是	否	否	否
PARAESTHESIA	29	11493	63	53087	2.13	1.37	3.3	2.12	11.82	1.68	2.56	1.77	1.22	0.82	-0.87	异常感觉	NERVOUS SYSTEM DISORDERS	各类神经系统疾病	2.13 ( 1.37 - 3.3 )	2.12 ( 11.82 )	1.77 ( 1.22 )	0.82 ( -0.87 )	是	是	否	否
PRURITUS	29	11493	259	52891	0.52	0.35	0.76	0.52	11.86	0.13	0.9	0.57	0.41	-0.82	-2.5	瘙痒	SKIN AND SUBCUTANEOUS TISSUE DISORDERS	皮肤及皮下组织类疾病	0.52 ( 0.35 - 0.76 )	0.52 ( 11.86 )	0.57 ( 0.41 )	-0.82 ( -2.5 )	否	否	否	否
PYREXIA	28	11494	324	52826	0.4	0.27	0.58	0.4	23.51	0.01	0.78	0.45	0.32	-1.16	-2.84	发热	GENERAL DISORDERS AND ADMINISTRATION SITE CONDITIONS	全身性疾病及给药部位各种反应	0.4 ( 0.27 - 0.58 )	0.4 ( 23.51 )	0.45 ( 0.32 )	-1.16 ( -2.84 )	否	否	否	否
DEPRESSED MOOD	28	11494	15	53135	8.63	4.61	16.16	8.61	65.75	7.98	9.24	3.65	2.16	1.87	0.15	心境抑郁	PSYCHIATRIC DISORDERS	精神病类	8.63 ( 4.61 - 16.16 )	8.61 ( 65.75 )	3.65 ( 2.16 )	1.87 ( 0.15 )	是	是	是	是
URINARY TRACT INFECTION	28	11494	102	53048	1.27	0.83	1.93	1.27	1.23	0.85	1.68	1.21	0.85	0.27	-1.41	尿路感染	INFECTIONS AND INFESTATIONS	感染及侵染类疾病	1.27 ( 0.83 - 1.93 )	1.27 ( 1.23 )	1.21 ( 0.85 )	0.27 ( -1.41 )	否	否	否	否
DEHYDRATION	27	11495	190	52960	0.65	0.44	0.98	0.66	4.29	0.25	1.06	0.7	0.5	-0.52	-2.2	脱水	METABOLISM AND NUTRITION DISORDERS	代谢及营养类疾病	0.65 ( 0.44 - 0.98 )	0.66 ( 4.29 )	0.7 ( 0.5 )	-0.52 ( -2.2 )	否	否	否	否
DYSPHONIA	27	11495	83	53067	1.5	0.97	2.32	1.5	3.41	1.07	1.93	1.38	0.96	0.46	-1.23	发声困难	RESPIRATORY, THORACIC AND MEDIASTINAL DISORDERS	呼吸系统、胸及纵隔疾病	1.5 ( 0.97 - 2.32 )	1.5 ( 3.41 )	1.38 ( 0.96 )	0.46 ( -1.23 )	否	否	否	否
CONDITION AGGRAVATED	27	11495	85	53065	1.47	0.95	2.26	1.47	3.03	1.03	1.9	1.35	0.94	0.44	-1.25	病情恶化	GENERAL DISORDERS AND ADMINISTRATION SITE CONDITIONS	全身性疾病及给药部位各种反应	1.47 ( 0.95 - 2.26 )	1.47 ( 3.03 )	1.35 ( 0.94 )	0.44 ( -1.25 )	否	否	否	否
HAEMORRHAGE	26	11496	102	53048	1.18	0.76	1.81	1.18	0.55	0.75	1.61	1.14	0.79	0.19	-1.5	出血	VASCULAR DISORDERS	血管与淋巴管类疾病	1.18 ( 0.76 - 1.81 )	1.18 ( 0.55 )	1.14 ( 0.79 )	0.19 ( -1.5 )	否	否	否	否
HYPERTENSION	26	11496	363	52787	0.33	0.22	0.49	0.33	33.12	-0.07	0.73	0.38	0.27	-1.41	-3.09	高血压	VASCULAR DISORDERS	血管与淋巴管类疾病	0.33 ( 0.22 - 0.49 )	0.33 ( 33.12 )	0.38 ( 0.27 )	-1.41 ( -3.09 )	否	否	否	否
BLOOD POTASSIUM DECREASED	26	11496	45	53105	2.67	1.65	4.33	2.67	17.16	2.18	3.15	2.06	1.37	1.04	-0.66	血钾降低	INVESTIGATIONS	各类检查	2.67 ( 1.65 - 4.33 )	2.67 ( 17.16 )	2.06 ( 1.37 )	1.04 ( -0.66 )	是	是	否	否
PHOTOSENSITIVITY REACTION	26	11496	15	53135	8.01	4.24	15.13	8	58.26	7.36	8.63	3.56	2.09	1.83	0.11	光敏性反应	SKIN AND SUBCUTANEOUS TISSUE DISORDERS	皮肤及皮下组织类疾病	8.01 ( 4.24 - 15.13 )	8 ( 58.26 )	3.56 ( 2.09 )	1.83 ( 0.11 )	是	是	是	是
FLATULENCE	26	11496	99	53051	1.21	0.79	1.87	1.21	0.76	0.78	1.64	1.17	0.81	0.22	-1.46	肠胃气胀	GASTROINTESTINAL DISORDERS	胃肠系统疾病	1.21 ( 0.79 - 1.87 )	1.21 ( 0.76 )	1.17 ( 0.81 )	0.22 ( -1.46 )	否	否	否	否
UNEVALUABLE EVENT	26	11496	4	53146	30.05	10.49	86.12	29.98	97.17	28.93	31.04	4.86	2.02	2.28	0.54	无法评估的事件	GENERAL DISORDERS AND ADMINISTRATION SITE CONDITIONS	全身性疾病及给药部位各种反应	30.05 ( 10.49 - 86.12 )	29.98 ( 97.17 )	4.86 ( 2.02 )	2.28 ( 0.54 )	是	是	是	是
NASAL CONGESTION	25	11497	14	53136	8.25	4.29	15.88	8.24	57.1	7.58	8.89	3.6	2.08	1.85	0.12	鼻充血	RESPIRATORY, THORACIC AND MEDIASTINAL DISORDERS	呼吸系统、胸及纵隔疾病	8.25 ( 4.29 - 15.88 )	8.24 ( 57.1 )	3.6 ( 2.08 )	1.85 ( 0.12 )	是	是	是	是
HYPERSENSITIVITY	25	11497	59	53091	1.96	1.23	3.12	1.95	8.2	1.49	2.42	1.67	1.13	0.74	-0.95	超敏反应	IMMUNE SYSTEM DISORDERS	免疫系统疾病	1.96 ( 1.23 - 3.12 )	1.95 ( 8.2 )	1.67 ( 1.13 )	0.74 ( -0.95 )	是	否	否	否
OCULAR HYPERAEMIA	24	11498	25	53125	4.44	2.53	7.77	4.43	32.53	3.87	4.99	2.75	1.72	1.46	-0.26	眼充血	EYE DISORDERS	眼器官疾病	4.44 ( 2.53 - 7.77 )	4.43 ( 32.53 )	2.75 ( 1.72 )	1.46 ( -0.26 )	是	是	否	否
VISUAL IMPAIRMENT	24	11498	49	53101	2.26	1.39	3.69	2.26	11.32	1.77	2.75	1.85	1.23	0.88	-0.82	视觉损害	EYE DISORDERS	眼器官疾病	2.26 ( 1.39 - 3.69 )	2.26 ( 11.32 )	1.85 ( 1.23 )	0.88 ( -0.82 )	是	是	否	否
DEPRESSION	24	11498	106	53044	1.04	0.67	1.63	1.04	0.04	0.6	1.49	1.04	0.71	0.05	-1.63	抑郁	PSYCHIATRIC DISORDERS	精神病类	1.04 ( 0.67 - 1.63 )	1.04 ( 0.04 )	1.04 ( 0.71 )	0.05 ( -1.63 )	否	否	否	否
HERNIA	24	11498	24	53126	4.62	2.62	8.14	4.61	33.98	4.05	5.18	2.81	1.75	1.49	-0.23	疝气	GENERAL DISORDERS AND ADMINISTRATION SITE CONDITIONS	全身性疾病及给药部位各种反应	4.62 ( 2.62 - 8.14 )	4.61 ( 33.98 )	2.81 ( 1.75 )	1.49 ( -0.23 )	是	是	否	否
SWELLING OF EYELID	23	11499	24	53126	4.43	2.5	7.85	4.42	31.11	3.85	4.99	2.75	1.7	1.46	-0.26	眼睑肿胀	EYE DISORDERS	眼器官疾病	4.43 ( 2.5 - 7.85 )	4.42 ( 31.11 )	2.75 ( 1.7 )	1.46 ( -0.26 )	是	是	否	否
DRY MOUTH	23	11499	98	53052	1.08	0.69	1.71	1.08	0.12	0.63	1.54	1.07	0.73	0.09	-1.59	口干	GASTROINTESTINAL DISORDERS	胃肠系统疾病	1.08 ( 0.69 - 1.71 )	1.08 ( 0.12 )	1.07 ( 0.73 )	0.09 ( -1.59 )	否	否	否	否
DYSPHAGIA	23	11499	109	53041	0.97	0.62	1.53	0.97	0.01	0.52	1.42	0.98	0.67	-0.03	-1.72	吞咽困难	GASTROINTESTINAL DISORDERS	胃肠系统疾病	0.97 ( 0.62 - 1.53 )	0.97 ( 0.01 )	0.98 ( 0.67 )	-0.03 ( -1.72 )	否	否	否	否
PLEURAL EFFUSION	23	11499	221	52929	0.48	0.31	0.74	0.48	11.77	0.05	0.91	0.53	0.37	-0.92	-2.59	胸腔积液	RESPIRATORY, THORACIC AND MEDIASTINAL DISORDERS	呼吸系统、胸及纵隔疾病	0.48 ( 0.31 - 0.74 )	0.48 ( 11.77 )	0.53 ( 0.37 )	-0.92 ( -2.59 )	否	否	否	否
HYPOAESTHESIA	23	11499	95	53055	1.12	0.71	1.76	1.12	0.23	0.66	1.57	1.09	0.75	0.13	-1.56	感觉减退	NERVOUS SYSTEM DISORDERS	各类神经系统疾病	1.12 ( 0.71 - 1.76 )	1.12 ( 0.23 )	1.09 ( 0.75 )	0.13 ( -1.56 )	否	否	否	否
DEMENTIA	22	11500	11	53139	9.24	4.48	19.06	9.23	53.81	8.5	9.95	3.74	2.04	1.9	0.17	痴呆	NERVOUS SYSTEM DISORDERS	各类神经系统疾病	9.24 ( 4.48 - 19.06 )	9.23 ( 53.81 )	3.74 ( 2.04 )	1.9 ( 0.17 )	是	是	是	是
CHILLS	22	11500	70	53080	1.45	0.9	2.34	1.45	2.34	0.97	1.93	1.34	0.9	0.42	-1.27	寒战	GENERAL DISORDERS AND ADMINISTRATION SITE CONDITIONS	全身性疾病及给药部位各种反应	1.45 ( 0.9 - 2.34 )	1.45 ( 2.34 )	1.34 ( 0.9 )	0.42 ( -1.27 )	否	否	否	否
NEUTROPHIL COUNT DECREASED	22	11500	54	53096	1.88	1.15	3.09	1.88	6.44	1.38	2.37	1.62	1.07	0.7	-1	中性粒细胞计数降低	INVESTIGATIONS	各类检查	1.88 ( 1.15 - 3.09 )	1.88 ( 6.44 )	1.62 ( 1.07 )	0.7 ( -1 )	是	否	否	否
CONTUSION	22	11500	63	53087	1.61	0.99	2.62	1.61	3.78	1.13	2.1	1.45	0.97	0.54	-1.16	挫伤	INJURY, POISONING AND PROCEDURAL COMPLICATIONS	各类损伤、中毒及操作并发症	1.61 ( 0.99 - 2.62 )	1.61 ( 3.78 )	1.45 ( 0.97 )	0.54 ( -1.16 )	否	否	否	否
SEASONAL ALLERGY	22	11500	9	53141	11.3	5.2	24.54	11.28	59.84	10.5	12.05	3.98	2.08	1.99	0.25	季节性过敏	IMMUNE SYSTEM DISORDERS	免疫系统疾病	11.3 ( 5.2 - 24.54 )	11.28 ( 59.84 )	3.98 ( 2.08 )	1.99 ( 0.25 )	是	是	是	是
EPISTAXIS	22	11500	71	53079	1.43	0.89	2.31	1.43	2.17	0.95	1.91	1.33	0.89	0.41	-1.28	鼻衄	RESPIRATORY, THORACIC AND MEDIASTINAL DISORDERS	呼吸系统、胸及纵隔疾病	1.43 ( 0.89 - 2.31 )	1.43 ( 2.17 )	1.33 ( 0.89 )	0.41 ( -1.28 )	否	否	否	否
ASCITES	21	11501	222	52928	0.44	0.28	0.68	0.44	14.02	-0.01	0.88	0.49	0.33	-1.04	-2.72	腹水	GASTROINTESTINAL DISORDERS	胃肠系统疾病	0.44 ( 0.28 - 0.68 )	0.44 ( 14.02 )	0.49 ( 0.33 )	-1.04 ( -2.72 )	否	否	否	否
OROPHARYNGEAL PAIN	21	11501	63	53087	1.54	0.94	2.52	1.54	2.96	1.04	2.03	1.4	0.93	0.49	-1.21	口咽疼痛	RESPIRATORY, THORACIC AND MEDIASTINAL DISORDERS	呼吸系统、胸及纵隔疾病	1.54 ( 0.94 - 2.52 )	1.54 ( 2.96 )	1.4 ( 0.93 )	0.49 ( -1.21 )	否	否	否	否
STRESS	21	11501	22	53128	4.41	2.42	8.02	4.4	28.28	3.81	5	2.74	1.66	1.45	-0.27	应激	PSYCHIATRIC DISORDERS	精神病类	4.41 ( 2.42 - 8.02 )	4.4 ( 28.28 )	2.74 ( 1.66 )	1.45 ( -0.27 )	是	是	否	否
NEOPLASM MALIGNANT	21	11501	243	52907	0.4	0.25	0.62	0.4	17.61	-0.05	0.84	0.45	0.31	-1.16	-2.84	恶性肿瘤	NEOPLASMS BENIGN, MALIGNANT AND UNSPECIFIED (INCL CYSTS AND POLYPS)	良性、恶性及性质不明的肿瘤（包括囊状和息肉状）	0.4 ( 0.25 - 0.62 )	0.4 ( 17.61 )	0.45 ( 0.31 )	-1.16 ( -2.84 )	否	否	否	否
SPEECH DISORDER	20	11502	25	53125	3.7	2.05	6.65	3.69	21.81	3.1	4.28	2.49	1.52	1.32	-0.4	言语障碍	NERVOUS SYSTEM DISORDERS	各类神经系统疾病	3.7 ( 2.05 - 6.65 )	3.69 ( 21.81 )	2.49 ( 1.52 )	1.32 ( -0.4 )	是	是	否	否
INTENTIONAL PRODUCT MISUSE	20	11502	6	53144	15.4	6.18	38.36	15.38	62.06	14.46	16.29	4.32	2.01	2.11	0.35	有意误用产品	INJURY, POISONING AND PROCEDURAL COMPLICATIONS	各类损伤、中毒及操作并发症	15.4 ( 6.18 - 38.36 )	15.38 ( 62.06 )	4.32 ( 2.01 )	2.11 ( 0.35 )	是	是	是	是
DISTURBANCE IN ATTENTION	20	11502	7	53143	13.2	5.58	31.23	13.18	58.39	12.32	14.04	4.16	2.02	2.06	0.3	注意障碍	NERVOUS SYSTEM DISORDERS	各类神经系统疾病	13.2 ( 5.58 - 31.23 )	13.18 ( 58.39 )	4.16 ( 2.02 )	2.06 ( 0.3 )	是	是	是	是
VISION BLURRED	19	11503	57	53093	1.54	0.92	2.59	1.54	2.68	1.02	2.06	1.4	0.91	0.49	-1.21	视物模糊	EYE DISORDERS	眼器官疾病	1.54 ( 0.92 - 2.59 )	1.54 ( 2.68 )	1.4 ( 0.91 )	0.49 ( -1.21 )	否	否	否	否
FEELING COLD	19	11503	28	53122	3.13	1.75	5.61	3.13	16.42	2.55	3.71	2.27	1.39	1.18	-0.54	感到寒冷	GENERAL DISORDERS AND ADMINISTRATION SITE CONDITIONS	全身性疾病及给药部位各种反应	3.13 ( 1.75 - 5.61 )	3.13 ( 16.42 )	2.27 ( 1.39 )	1.18 ( -0.54 )	是	是	否	否
BLOOD GLUCOSE INCREASED	18	11504	54	53096	1.54	0.9	2.62	1.54	2.54	1	2.07	1.4	0.9	0.49	-1.21	血葡萄糖升高	INVESTIGATIONS	各类检查	1.54 ( 0.9 - 2.62 )	1.54 ( 2.54 )	1.4 ( 0.9 )	0.49 ( -1.21 )	否	否	否	否
BLOOD CREATININE INCREASED	18	11504	130	53020	0.64	0.39	1.05	0.64	3.24	0.15	1.13	0.68	0.45	-0.55	-2.23	血肌酐升高	INVESTIGATIONS	各类检查	0.64 ( 0.39 - 1.05 )	0.64 ( 3.24 )	0.68 ( 0.45 )	-0.55 ( -2.23 )	否	否	否	否
HYPOTENSION	18	11504	107	53043	0.78	0.47	1.28	0.78	1	0.28	1.27	0.81	0.53	-0.31	-1.99	低血压	VASCULAR DISORDERS	血管与淋巴管类疾病	0.78 ( 0.47 - 1.28 )	0.78 ( 1 )	0.81 ( 0.53 )	-0.31 ( -1.99 )	否	否	否	否
BRAIN FOG	18	11504	3	53147	27.72	8.16	94.12	27.68	66.14	26.46	28.9	4.81	1.73	2.27	0.49	脑雾	NERVOUS SYSTEM DISORDERS	各类神经系统疾病	27.72 ( 8.16 - 94.12 )	27.68 ( 66.14 )	4.81 ( 1.73 )	2.27 ( 0.49 )	是	是	否	是
BLOOD IRON DECREASED	17	11505	48	53102	1.63	0.94	2.84	1.63	3.09	1.08	2.19	1.47	0.92	0.55	-1.15	血铁降低	INVESTIGATIONS	各类检查	1.63 ( 0.94 - 2.84 )	1.63 ( 3.09 )	1.47 ( 0.92 )	0.55 ( -1.15 )	否	否	否	否
MYALGIA	17	11505	193	52957	0.41	0.25	0.67	0.41	13.6	-0.09	0.9	0.45	0.3	-1.14	-2.82	肌痛	MUSCULOSKELETAL AND CONNECTIVE TISSUE DISORDERS	各种肌肉骨骼及结缔组织疾病	0.41 ( 0.25 - 0.67 )	0.41 ( 13.6 )	0.45 ( 0.3 )	-1.14 ( -2.82 )	否	否	否	否
TINNITUS	17	11505	17	53133	4.62	2.36	9.05	4.61	24.07	3.94	5.28	2.81	1.6	1.49	-0.25	耳鸣	EAR AND LABYRINTH DISORDERS	耳及迷路类疾病	4.62 ( 2.36 - 9.05 )	4.61 ( 24.07 )	2.81 ( 1.6 )	1.49 ( -0.25 )	是	是	否	否
SALIVARY HYPERSECRETION	17	11505	16	53134	4.91	2.48	9.71	4.9	25.61	4.22	5.58	2.89	1.63	1.53	-0.21	唾液分泌过多	GASTROINTESTINAL DISORDERS	胃肠系统疾病	4.91 ( 2.48 - 9.71 )	4.9 ( 25.61 )	2.89 ( 1.63 )	1.53 ( -0.21 )	是	是	否	否
HYPERSOMNIA	17	11505	30	53120	2.62	1.44	4.75	2.61	10.82	2.02	3.21	2.03	1.23	1.02	-0.7	睡眠过度	NERVOUS SYSTEM DISORDERS	各类神经系统疾病	2.62 ( 1.44 - 4.75 )	2.61 ( 10.82 )	2.03 ( 1.23 )	1.02 ( -0.7 )	是	是	否	否
PNEUMONIA	17	11505	182	52968	0.43	0.26	0.71	0.43	11.72	-0.07	0.93	0.48	0.32	-1.06	-2.74	感染性肺炎	INFECTIONS AND INFESTATIONS	感染及侵染类疾病	0.43 ( 0.26 - 0.71 )	0.43 ( 11.72 )	0.48 ( 0.32 )	-1.06 ( -2.74 )	否	否	否	否
SINUSITIS	17	11505	30	53120	2.62	1.44	4.75	2.61	10.82	2.02	3.21	2.03	1.23	1.02	-0.7	鼻窦炎	INFECTIONS AND INFESTATIONS	感染及侵染类疾病	2.62 ( 1.44 - 4.75 )	2.61 ( 10.82 )	2.03 ( 1.23 )	1.02 ( -0.7 )	是	是	否	否
HALLUCINATION	16	11506	12	53138	6.16	2.91	13.02	6.15	29.59	5.4	6.9	3.21	1.71	1.68	-0.07	幻觉	PSYCHIATRIC DISORDERS	精神病类	6.16 ( 2.91 - 13.02 )	6.15 ( 29.59 )	3.21 ( 1.71 )	1.68 ( -0.07 )	是	是	否	否
BLOOD PRESSURE INCREASED	16	11506	219	52931	0.34	0.2	0.56	0.34	19.52	-0.17	0.84	0.38	0.25	-1.39	-3.06	血压升高	INVESTIGATIONS	各类检查	0.34 ( 0.2 - 0.56 )	0.34 ( 19.52 )	0.38 ( 0.25 )	-1.39 ( -3.06 )	否	否	否	否
TEMPERATURE INTOLERANCE	16	11506	10	53140	7.39	3.35	16.29	7.38	33.96	6.59	8.17	3.45	1.78	1.79	0.03	温度变化不耐受	GENERAL DISORDERS AND ADMINISTRATION SITE CONDITIONS	全身性疾病及给药部位各种反应	7.39 ( 3.35 - 16.29 )	7.38 ( 33.96 )	3.45 ( 1.78 )	1.79 ( 0.03 )	是	是	否	是
ARTHRITIS	16	11506	34	53116	2.17	1.2	3.94	2.17	6.88	1.58	2.76	1.8	1.09	0.84	-0.87	关节炎	MUSCULOSKELETAL AND CONNECTIVE TISSUE DISORDERS	各种肌肉骨骼及结缔组织疾病	2.17 ( 1.2 - 3.94 )	2.17 ( 6.88 )	1.8 ( 1.09 )	0.84 ( -0.87 )	是	是	否	否
CATARACT	16	11506	21	53129	3.52	1.84	6.74	3.51	16.35	2.86	4.16	2.43	1.41	1.28	-0.45	白内障	EYE DISORDERS	眼器官疾病	3.52 ( 1.84 - 6.74 )	3.51 ( 16.35 )	2.43 ( 1.41 )	1.28 ( -0.45 )	是	是	否	否
SINUS DISORDER	16	11506	10	53140	7.39	3.35	16.29	7.38	33.96	6.59	8.17	3.45	1.78	1.79	0.03	鼻窦疾病	RESPIRATORY, THORACIC AND MEDIASTINAL DISORDERS	呼吸系统、胸及纵隔疾病	7.39 ( 3.35 - 16.29 )	7.38 ( 33.96 )	3.45 ( 1.78 )	1.79 ( 0.03 )	是	是	否	是
HAIR TEXTURE ABNORMAL	16	11506	40	53110	1.85	1.03	3.3	1.85	4.43	1.27	2.42	1.6	0.99	0.68	-1.03	毛发结构异常	SKIN AND SUBCUTANEOUS TISSUE DISORDERS	皮肤及皮下组织类疾病	1.85 ( 1.03 - 3.3 )	1.85 ( 4.43 )	1.6 ( 0.99 )	0.68 ( -1.03 )	是	否	否	否
BLOOD TEST ABNORMAL	15	11507	29	53121	2.39	1.28	4.46	2.39	7.96	1.76	3.01	1.91	1.14	0.94	-0.78	血液检查异常	INVESTIGATIONS	各类检查	2.39 ( 1.28 - 4.46 )	2.39 ( 7.96 )	1.91 ( 1.14 )	0.94 ( -0.78 )	是	是	否	否
BLOOD MAGNESIUM DECREASED	15	11507	14	53136	4.95	2.39	10.25	4.94	22.78	4.21	5.67	2.9	1.58	1.54	-0.21	血镁降低	INVESTIGATIONS	各类检查	4.95 ( 2.39 - 10.25 )	4.94 ( 22.78 )	2.9 ( 1.58 )	1.54 ( -0.21 )	是	是	否	否
SLEEP DISORDER	15	11507	30	53120	2.31	1.24	4.29	2.31	7.41	1.69	2.93	1.87	1.11	0.9	-0.82	睡眠障碍	PSYCHIATRIC DISORDERS	精神病类	2.31 ( 1.24 - 4.29 )	2.31 ( 7.41 )	1.87 ( 1.11 )	0.9 ( -0.82 )	是	是	否	否
GASTROINTESTINAL DISORDER	15	11507	84	53066	0.82	0.48	1.43	0.82	0.48	0.27	1.37	0.85	0.54	-0.23	-1.92	胃肠疾病	GASTROINTESTINAL DISORDERS	胃肠系统疾病	0.82 ( 0.48 - 1.43 )	0.82 ( 0.48 )	0.85 ( 0.54 )	-0.23 ( -1.92 )	否	否	否	否
EYE OEDEMA	15	11507	18	53132	3.85	1.94	7.64	3.84	17.23	3.16	4.53	2.55	1.44	1.35	-0.39	眼睛水肿	EYE DISORDERS	眼器官疾病	3.85 ( 1.94 - 7.64 )	3.84 ( 17.23 )	2.55 ( 1.44 )	1.35 ( -0.39 )	是	是	否	否
INFLUENZA	15	11507	48	53102	1.44	0.81	2.58	1.44	1.55	0.86	2.02	1.34	0.82	0.42	-1.29	流行性感冒	INFECTIONS AND INFESTATIONS	感染及侵染类疾病	1.44 ( 0.81 - 2.58 )	1.44 ( 1.55 )	1.34 ( 0.82 )	0.42 ( -1.29 )	否	否	否	否
BLOOD GLUCOSE DECREASED	14	11508	34	53116	1.9	1.02	3.54	1.9	4.23	1.28	2.52	1.64	0.97	0.71	-1.01	血葡萄糖降低	INVESTIGATIONS	各类检查	1.9 ( 1.02 - 3.54 )	1.9 ( 4.23 )	1.64 ( 0.97 )	0.71 ( -1.01 )	是	否	否	否
RHINORRHOEA	14	11508	25	53125	2.59	1.34	4.97	2.58	8.71	1.93	3.24	2.01	1.17	1.01	-0.72	流涕	RESPIRATORY, THORACIC AND MEDIASTINAL DISORDERS	呼吸系统、胸及纵隔疾病	2.59 ( 1.34 - 4.97 )	2.58 ( 8.71 )	2.01 ( 1.17 )	1.01 ( -0.72 )	是	是	否	否
LABORATORY TEST ABNORMAL	14	11508	20	53130	3.23	1.63	6.4	3.23	12.68	2.55	3.91	2.31	1.3	1.21	-0.53	实验室检查异常	INVESTIGATIONS	各类检查	3.23 ( 1.63 - 6.4 )	3.23 ( 12.68 )	2.31 ( 1.3 )	1.21 ( -0.53 )	是	是	否	否
RASH PRURITIC	14	11508	39	53111	1.66	0.9	3.05	1.66	2.68	1.05	2.27	1.48	0.89	0.57	-1.14	瘙痒性皮疹	SKIN AND SUBCUTANEOUS TISSUE DISORDERS	皮肤及皮下组织类疾病	1.66 ( 0.9 - 3.05 )	1.66 ( 2.68 )	1.48 ( 0.89 )	0.57 ( -1.14 )	否	否	否	否
HAEMATOCHEZIA	14	11508	56	53094	1.15	0.64	2.07	1.15	0.23	0.57	1.74	1.12	0.69	0.17	-1.53	便血	GASTROINTESTINAL DISORDERS	胃肠系统疾病	1.15 ( 0.64 - 2.07 )	1.15 ( 0.23 )	1.12 ( 0.69 )	0.17 ( -1.53 )	否	否	否	否
NEUROPATHY PERIPHERAL	14	11508	55	53095	1.17	0.65	2.11	1.17	0.29	0.59	1.76	1.14	0.7	0.19	-1.51	周围神经病	NERVOUS SYSTEM DISORDERS	各类神经系统疾病	1.17 ( 0.65 - 2.11 )	1.17 ( 0.29 )	1.14 ( 0.7 )	0.19 ( -1.51 )	否	否	否	否
MUSCLE SPASMS	13	11509	372	52778	0.16	0.09	0.28	0.16	55.15	-0.39	0.71	0.19	0.12	-2.4	-4.07	肌痉挛	MUSCULOSKELETAL AND CONNECTIVE TISSUE DISORDERS	各种肌肉骨骼及结缔组织疾病	0.16 ( 0.09 - 0.28 )	0.16 ( 55.15 )	0.19 ( 0.12 )	-2.4 ( -4.07 )	否	否	否	否
RETCHING	13	11509	23	53127	2.61	1.32	5.15	2.61	8.23	1.93	3.29	2.03	1.15	1.02	-0.71	干呕	GASTROINTESTINAL DISORDERS	胃肠系统疾病	2.61 ( 1.32 - 5.15 )	2.61 ( 8.23 )	2.03 ( 1.15 )	1.02 ( -0.71 )	是	是	否	否
SWOLLEN TONGUE	13	11509	19	53131	3.16	1.56	6.4	3.16	11.38	2.45	3.86	2.28	1.26	1.19	-0.55	肿舌	GASTROINTESTINAL DISORDERS	胃肠系统疾病	3.16 ( 1.56 - 6.4 )	3.16 ( 11.38 )	2.28 ( 1.26 )	1.19 ( -0.55 )	是	是	否	否
RENAL DISORDER	13	11509	67	53083	0.89	0.49	1.62	0.9	0.13	0.3	1.49	0.91	0.55	-0.13	-1.83	肾脏疾病	RENAL AND URINARY DISORDERS	肾脏及泌尿系统疾病	0.89 ( 0.49 - 1.62 )	0.9 ( 0.13 )	0.91 ( 0.55 )	-0.13 ( -1.83 )	否	否	否	否
VERTIGO	13	11509	25	53125	2.4	1.23	4.69	2.4	6.98	1.73	3.07	1.92	1.1	0.94	-0.79	眩晕	EAR AND LABYRINTH DISORDERS	耳及迷路类疾病	2.4 ( 1.23 - 4.69 )	2.4 ( 6.98 )	1.92 ( 1.1 )	0.94 ( -0.79 )	是	是	否	否
GASTROINTESTINAL HAEMORRHAGE	13	11509	108	53042	0.55	0.31	0.99	0.56	4.14	-0.02	1.13	0.6	0.37	-0.73	-2.42	胃肠出血	GASTROINTESTINAL DISORDERS	胃肠系统疾病	0.55 ( 0.31 - 0.99 )	0.56 ( 4.14 )	0.6 ( 0.37 )	-0.73 ( -2.42 )	否	否	否	否
CHEST PAIN	12	11510	132	53018	0.42	0.23	0.76	0.42	8.86	-0.17	1.01	0.47	0.29	-1.1	-2.78	胸痛	GENERAL DISORDERS AND ADMINISTRATION SITE CONDITIONS	全身性疾病及给药部位各种反应	0.42 ( 0.23 - 0.76 )	0.42 ( 8.86 )	0.47 ( 0.29 )	-1.1 ( -2.78 )	否	否	否	否
RASH ERYTHEMATOUS	12	11510	35	53115	1.58	0.82	3.05	1.58	1.91	0.93	2.24	1.43	0.83	0.52	-1.2	红色皮疹	SKIN AND SUBCUTANEOUS TISSUE DISORDERS	皮肤及皮下组织类疾病	1.58 ( 0.82 - 3.05 )	1.58 ( 1.91 )	1.43 ( 0.83 )	0.52 ( -1.2 )	否	否	否	否
HAEMOGLOBIN ABNORMAL	12	11510	5	53145	11.08	3.9	31.46	11.07	32.34	10.03	12.11	3.96	1.65	1.99	0.19	血红蛋白异常	INVESTIGATIONS	各类检查	11.08 ( 3.9 - 31.46 )	11.07 ( 32.34 )	3.96 ( 1.65 )	1.99 ( 0.19 )	是	是	否	是
PHOTOPHOBIA	12	11510	10	53140	5.54	2.39	12.83	5.54	20.28	4.7	6.37	3.06	1.52	1.61	-0.16	畏光	EYE DISORDERS	眼器官疾病	5.54 ( 2.39 - 12.83 )	5.54 ( 20.28 )	3.06 ( 1.52 )	1.61 ( -0.16 )	是	是	否	否
BACK DISORDER	12	11510	2	53148	27.71	6.2	123.81	27.68	44.09	26.18	29.17	4.81	1.37	2.27	0.44	背部疾病	MUSCULOSKELETAL AND CONNECTIVE TISSUE DISORDERS	各种肌肉骨骼及结缔组织疾病	27.71 ( 6.2 - 123.81 )	27.68 ( 44.09 )	4.81 ( 1.37 )	2.27 ( 0.44 )	是	是	否	是
PIGMENTATION DISORDER	12	11510	21	53129	2.64	1.3	5.36	2.64	7.76	1.93	3.34	2.04	1.13	1.03	-0.71	色素沉着障碍	SKIN AND SUBCUTANEOUS TISSUE DISORDERS	皮肤及皮下组织类疾病	2.64 ( 1.3 - 5.36 )	2.64 ( 7.76 )	2.04 ( 1.13 )	1.03 ( -0.71 )	是	是	否	否
SKIN DISORDER	12	11510	61	53089	0.91	0.49	1.69	0.91	0.09	0.29	1.53	0.92	0.55	-0.12	-1.82	皮肤病变	SKIN AND SUBCUTANEOUS TISSUE DISORDERS	皮肤及皮下组织类疾病	0.91 ( 0.49 - 1.69 )	0.91 ( 0.09 )	0.92 ( 0.55 )	-0.12 ( -1.82 )	否	否	否	否
NEPHROLITHIASIS	11	11511	28	53122	1.81	0.9	3.64	1.81	2.88	1.12	2.51	1.58	0.88	0.66	-1.06	肾结石	RENAL AND URINARY DISORDERS	肾脏及泌尿系统疾病	1.81 ( 0.9 - 3.64 )	1.81 ( 2.88 )	1.58 ( 0.88 )	0.66 ( -1.06 )	否	否	否	否
PHARYNGEAL SWELLING	11	11511	2	53148	25.39	5.63	114.59	25.37	39.63	23.86	26.88	4.75	1.35	2.25	0.41	咽部肿胀	RESPIRATORY, THORACIC AND MEDIASTINAL DISORDERS	呼吸系统、胸及纵隔疾病	25.39 ( 5.63 - 114.59 )	25.37 ( 39.63 )	4.75 ( 1.35 )	2.25 ( 0.41 )	是	是	否	是
MASS	11	11511	24	53126	2.12	1.04	4.32	2.11	4.43	1.4	2.83	1.76	0.97	0.82	-0.92	肿块	GENERAL DISORDERS AND ADMINISTRATION SITE CONDITIONS	全身性疾病及给药部位各种反应	2.12 ( 1.04 - 4.32 )	2.11 ( 4.43 )	1.76 ( 0.97 )	0.82 ( -0.92 )	是	是	否	否
FULL BLOOD COUNT ABNORMAL	11	11511	8	53142	6.35	2.55	15.79	6.34	20.85	5.43	7.25	3.25	1.52	1.7	-0.09	全血细胞计数异常	INVESTIGATIONS	各类检查	6.35 ( 2.55 - 15.79 )	6.34 ( 20.85 )	3.25 ( 1.52 )	1.7 ( -0.09 )	是	是	否	否
ARTHROPATHY	11	11511	13	53137	3.91	1.75	8.72	3.9	12.87	3.1	4.71	2.57	1.31	1.36	-0.4	关节病	MUSCULOSKELETAL AND CONNECTIVE TISSUE DISORDERS	各种肌肉骨骼及结缔组织疾病	3.91 ( 1.75 - 8.72 )	3.9 ( 12.87 )	2.57 ( 1.31 )	1.36 ( -0.4 )	是	是	否	否
GENERALISED OEDEMA	11	11511	63	53087	0.81	0.42	1.53	0.81	0.44	0.17	1.45	0.83	0.49	-0.26	-1.96	全身性水肿	GENERAL DISORDERS AND ADMINISTRATION SITE CONDITIONS	全身性疾病及给药部位各种反应	0.81 ( 0.42 - 1.53 )	0.81 ( 0.44 )	0.83 ( 0.49 )	-0.26 ( -1.96 )	否	否	否	否
EYE DISCHARGE	11	11511	11	53139	4.62	2	10.65	4.61	15.57	3.78	5.45	2.81	1.39	1.49	-0.28	眼分泌物	EYE DISORDERS	眼器官疾病	4.62 ( 2 - 10.65 )	4.61 ( 15.57 )	2.81 ( 1.39 )	1.49 ( -0.28 )	是	是	否	否
MENTAL IMPAIRMENT	11	11511	7	53143	7.25	2.81	18.72	7.25	23.05	6.3	8.2	3.43	1.55	1.78	-0.01	精神损害	NERVOUS SYSTEM DISORDERS	各类神经系统疾病	7.25 ( 2.81 - 18.72 )	7.25 ( 23.05 )	3.43 ( 1.55 )	1.78 ( -0.01 )	是	是	否	否
NERVOUSNESS	11	11511	10	53140	5.08	2.16	11.96	5.07	17.14	4.22	5.93	2.94	1.44	1.56	-0.22	神经紧张不安	PSYCHIATRIC DISORDERS	精神病类	5.08 ( 2.16 - 11.96 )	5.07 ( 17.14 )	2.94 ( 1.44 )	1.56 ( -0.22 )	是	是	否	否
LIMB DISCOMFORT	11	11511	29	53121	1.75	0.87	3.51	1.75	2.56	1.06	2.44	1.54	0.86	0.63	-1.1	肢体不适	MUSCULOSKELETAL AND CONNECTIVE TISSUE DISORDERS	各种肌肉骨骼及结缔组织疾病	1.75 ( 0.87 - 3.51 )	1.75 ( 2.56 )	1.54 ( 0.86 )	0.63 ( -1.1 )	否	否	否	否
HEAD INJURY	11	11511	14	53136	3.63	1.65	7.99	3.62	11.71	2.83	4.41	2.47	1.28	1.3	-0.46	头部损伤	INJURY, POISONING AND PROCEDURAL COMPLICATIONS	各类损伤、中毒及操作并发症	3.63 ( 1.65 - 7.99 )	3.62 ( 11.71 )	2.47 ( 1.28 )	1.3 ( -0.46 )	是	是	否	否
EYE DISORDER	11	11511	16	53134	3.17	1.47	6.84	3.17	9.7	2.4	3.94	2.29	1.2	1.19	-0.56	眼部疾病	EYE DISORDERS	眼器官疾病	3.17 ( 1.47 - 6.84 )	3.17 ( 9.7 )	2.29 ( 1.2 )	1.19 ( -0.56 )	是	是	否	否
TRANSFUSION	11	11511	9	53141	5.64	2.34	13.62	5.64	18.89	4.76	6.52	3.09	1.48	1.63	-0.15	输血	SURGICAL AND MEDICAL PROCEDURES	各种手术及医疗操作	5.64 ( 2.34 - 13.62 )	5.64 ( 18.89 )	3.09 ( 1.48 )	1.63 ( -0.15 )	是	是	否	否
METASTASES TO LIVER	11	11511	368	52782	0.14	0.08	0.25	0.14	57.91	-0.46	0.74	0.16	0.1	-2.62	-4.29	肝转移	NEOPLASMS BENIGN, MALIGNANT AND UNSPECIFIED (INCL CYSTS AND POLYPS)	良性、恶性及性质不明的肿瘤（包括囊状和息肉状）	0.14 ( 0.08 - 0.25 )	0.14 ( 57.91 )	0.16 ( 0.1 )	-2.62 ( -4.29 )	否	否	否	否
LIMB INJURY	11	11511	19	53131	2.67	1.27	5.62	2.67	7.28	1.93	3.41	2.06	1.11	1.04	-0.7	肢体损伤	INJURY, POISONING AND PROCEDURAL COMPLICATIONS	各类损伤、中毒及操作并发症	2.67 ( 1.27 - 5.62 )	2.67 ( 7.28 )	2.06 ( 1.11 )	1.04 ( -0.7 )	是	是	否	否
POLLAKIURIA	11	11511	46	53104	1.1	0.57	2.13	1.1	0.09	0.45	1.76	1.08	0.62	0.12	-1.59	尿频	RENAL AND URINARY DISORDERS	肾脏及泌尿系统疾病	1.1 ( 0.57 - 2.13 )	1.1 ( 0.09 )	1.08 ( 0.62 )	0.12 ( -1.59 )	否	否	否	否
SENSITIVE SKIN	11	11511	15	53135	3.39	1.55	7.37	3.38	10.66	2.61	4.16	2.37	1.24	1.25	-0.51	皮肤敏感	SKIN AND SUBCUTANEOUS TISSUE DISORDERS	皮肤及皮下组织类疾病	3.39 ( 1.55 - 7.37 )	3.38 ( 10.66 )	2.37 ( 1.24 )	1.25 ( -0.51 )	是	是	否	否
ORBITAL OEDEMA	11	11511	11	53139	4.62	2	10.65	4.61	15.57	3.78	5.45	2.81	1.39	1.49	-0.28	眼眶水肿	EYE DISORDERS	眼器官疾病	4.62 ( 2 - 10.65 )	4.61 ( 15.57 )	2.81 ( 1.39 )	1.49 ( -0.28 )	是	是	否	否
DYSARTHRIA	10	11512	12	53138	3.85	1.66	8.91	3.84	11.48	3.01	4.68	2.55	1.26	1.35	-0.42	构音不良	NERVOUS SYSTEM DISORDERS	各类神经系统疾病	3.85 ( 1.66 - 8.91 )	3.84 ( 11.48 )	2.55 ( 1.26 )	1.35 ( -0.42 )	是	是	否	否
UPPER LIMB FRACTURE	10	11512	4	53146	11.54	3.62	36.81	11.53	27.49	10.37	12.69	4.01	1.52	2	0.18	上肢骨折	INJURY, POISONING AND PROCEDURAL COMPLICATIONS	各类损伤、中毒及操作并发症	11.54 ( 3.62 - 36.81 )	11.53 ( 27.49 )	4.01 ( 1.52 )	2 ( 0.18 )	是	是	否	是
BLOOD CREATINE INCREASED	10	11512	2	53148	23.08	5.06	105.37	23.06	35.19	21.55	24.58	4.68	1.31	2.23	0.38	血肌酸升高	INVESTIGATIONS	各类检查	23.08 ( 5.06 - 105.37 )	23.06 ( 35.19 )	4.68 ( 1.31 )	2.23 ( 0.38 )	是	是	否	是
LETHARGY	10	11512	48	53102	0.96	0.49	1.9	0.96	0.01	0.28	1.64	0.97	0.55	-0.05	-1.76	困倦	NERVOUS SYSTEM DISORDERS	各类神经系统疾病	0.96 ( 0.49 - 1.9 )	0.96 ( 0.01 )	0.97 ( 0.55 )	-0.05 ( -1.76 )	否	否	否	否
AGITATION	10	11512	13	53137	3.55	1.56	8.1	3.55	10.35	2.72	4.37	2.44	1.22	1.29	-0.48	激越	PSYCHIATRIC DISORDERS	精神病类	3.55 ( 1.56 - 8.1 )	3.55 ( 10.35 )	2.44 ( 1.22 )	1.29 ( -0.48 )	是	是	否	否
HERNIA PAIN	10	11512	0	53150	#NUM!	#NUM!	#NUM!	#NUM!	46.14	#NUM!	#NUM!	5.61	0	2.49	0.61	疝痛	GENERAL DISORDERS AND ADMINISTRATION SITE CONDITIONS	全身性疾病及给药部位各种反应	Inf ( NaN - Inf )	Inf ( 46.14 )	5.61 ( 0 )	2.49 ( 0.61 )	否	是	否	是
HYPOGEUSIA	10	11512	11	53139	4.2	1.78	9.88	4.19	12.74	3.34	5.05	2.67	1.31	1.42	-0.36	味觉减退	NERVOUS SYSTEM DISORDERS	各类神经系统疾病	4.2 ( 1.78 - 9.88 )	4.19 ( 12.74 )	2.67 ( 1.31 )	1.42 ( -0.36 )	是	是	否	否
ADVERSE EVENT	10	11512	137	53013	0.34	0.18	0.64	0.34	12.21	-0.31	0.98	0.38	0.22	-1.39	-3.07	不良事件	GENERAL DISORDERS AND ADMINISTRATION SITE CONDITIONS	全身性疾病及给药部位各种反应	0.34 ( 0.18 - 0.64 )	0.34 ( 12.21 )	0.38 ( 0.22 )	-1.39 ( -3.07 )	否	否	否	否
OCULAR ICTERUS	10	11512	9	53141	5.13	2.08	12.63	5.13	15.73	4.23	6.03	2.95	1.39	1.56	-0.22	眼黄疸	HEPATOBILIARY DISORDERS	肝胆系统疾病	5.13 ( 2.08 - 12.63 )	5.13 ( 15.73 )	2.95 ( 1.39 )	1.56 ( -0.22 )	是	是	否	否
PALMAR-PLANTAR ERYTHRODYSAESTHESIA SYNDROME	10	11512	336	52814	0.14	0.07	0.26	0.14	52.93	-0.49	0.77	0.16	0.1	-2.62	-4.3	掌跖红肿综合征	SKIN AND SUBCUTANEOUS TISSUE DISORDERS	皮肤及皮下组织类疾病	0.14 ( 0.07 - 0.26 )	0.14 ( 52.93 )	0.16 ( 0.1 )	-2.62 ( -4.3 )	否	否	否	否
GASTROENTERITIS VIRAL	10	11512	12	53138	3.85	1.66	8.91	3.84	11.48	3.01	4.68	2.55	1.26	1.35	-0.42	病毒性胃肠炎	INFECTIONS AND INFESTATIONS	感染及侵染类疾病	3.85 ( 1.66 - 8.91 )	3.84 ( 11.48 )	2.55 ( 1.26 )	1.35 ( -0.42 )	是	是	否	否
ATRIAL FIBRILLATION	9	11513	60	53090	0.69	0.34	1.39	0.69	1.07	-0.01	1.39	0.73	0.41	-0.45	-2.15	房颤	CARDIAC DISORDERS	心脏器官疾病	0.69 ( 0.34 - 1.39 )	0.69 ( 1.07 )	0.73 ( 0.41 )	-0.45 ( -2.15 )	否	否	否	否
IRRITABILITY	9	11513	12	53138	3.46	1.46	8.22	3.46	9	2.6	4.32	2.41	1.17	1.27	-0.51	易激惹	PSYCHIATRIC DISORDERS	精神病类	3.46 ( 1.46 - 8.22 )	3.46 ( 9 )	2.41 ( 1.17 )	1.27 ( -0.51 )	是	是	否	否
RASH MACULAR	9	11513	37	53113	1.12	0.54	2.33	1.12	0.1	0.39	1.85	1.1	0.6	0.14	-1.58	斑状皮疹	SKIN AND SUBCUTANEOUS TISSUE DISORDERS	皮肤及皮下组织类疾病	1.12 ( 0.54 - 2.33 )	1.12 ( 0.1 )	1.1 ( 0.6 )	0.14 ( -1.58 )	否	否	否	否
EYE PRURITUS	9	11513	16	53134	2.6	1.15	5.88	2.59	5.65	1.78	3.41	2.02	1.02	1.01	-0.74	眼睛瘙痒	EYE DISORDERS	眼器官疾病	2.6 ( 1.15 - 5.88 )	2.59 ( 5.65 )	2.02 ( 1.02 )	1.01 ( -0.74 )	是	是	否	否
CHEST DISCOMFORT	9	11513	47	53103	0.88	0.43	1.8	0.88	0.12	0.17	1.6	0.9	0.5	-0.15	-1.86	胸部不适	GENERAL DISORDERS AND ADMINISTRATION SITE CONDITIONS	全身性疾病及给药部位各种反应	0.88 ( 0.43 - 1.8 )	0.88 ( 0.12 )	0.9 ( 0.5 )	-0.15 ( -1.86 )	否	否	否	否
SCIATICA	9	11513	16	53134	2.6	1.15	5.88	2.59	5.65	1.78	3.41	2.02	1.02	1.01	-0.74	坐骨神经痛	NERVOUS SYSTEM DISORDERS	各类神经系统疾病	2.6 ( 1.15 - 5.88 )	2.59 ( 5.65 )	2.02 ( 1.02 )	1.01 ( -0.74 )	是	是	否	否
ASPARTATE AMINOTRANSFERASE INCREASED	9	11513	95	53055	0.44	0.22	0.87	0.44	5.97	-0.25	1.12	0.49	0.27	-1.04	-2.73	天门冬氨酸氨基转移酶升高	INVESTIGATIONS	各类检查	0.44 ( 0.22 - 0.87 )	0.44 ( 5.97 )	0.49 ( 0.27 )	-1.04 ( -2.73 )	否	否	否	否
TUMOUR EXCISION	9	11513	41	53109	1.01	0.49	2.08	1.01	0	0.29	1.73	1.01	0.55	0.01	-1.7	肿瘤切除	SURGICAL AND MEDICAL PROCEDURES	各种手术及医疗操作	1.01 ( 0.49 - 2.08 )	1.01 ( 0 )	1.01 ( 0.55 )	0.01 ( -1.7 )	否	否	否	否
INTERNAL HAEMORRHAGE	9	11513	25	53125	1.66	0.78	3.56	1.66	1.74	0.9	2.42	1.49	0.79	0.57	-1.16	内出血	VASCULAR DISORDERS	血管与淋巴管类疾病	1.66 ( 0.78 - 3.56 )	1.66 ( 1.74 )	1.49 ( 0.79 )	0.57 ( -1.16 )	否	否	否	否
STOMATITIS	9	11513	153	52997	0.27	0.14	0.53	0.27	16.67	-0.4	0.94	0.31	0.18	-1.68	-3.36	口腔黏膜炎	GASTROINTESTINAL DISORDERS	胃肠系统疾病	0.27 ( 0.14 - 0.53 )	0.27 ( 16.67 )	0.31 ( 0.18 )	-1.68 ( -3.36 )	否	否	否	否
LIP DRY	9	11513	15	53135	2.77	1.21	6.33	2.77	6.35	1.94	3.59	2.1	1.05	1.07	-0.69	唇部干燥	GASTROINTESTINAL DISORDERS	胃肠系统疾病	2.77 ( 1.21 - 6.33 )	2.77 ( 6.35 )	2.1 ( 1.05 )	1.07 ( -0.69 )	是	是	否	否
HOSPITALISATION	9	11513	203	52947	0.2	0.1	0.4	0.2	26.75	-0.46	0.87	0.24	0.14	-2.07	-3.75	住院治疗	SURGICAL AND MEDICAL PROCEDURES	各种手术及医疗操作	0.2 ( 0.1 - 0.4 )	0.2 ( 26.75 )	0.24 ( 0.14 )	-2.07 ( -3.75 )	否	否	否	否
LIVER DISORDER	9	11513	62	53088	0.67	0.33	1.35	0.67	1.28	-0.03	1.37	0.71	0.4	-0.49	-2.19	肝脏疾病	HEPATOBILIARY DISORDERS	肝胆系统疾病	0.67 ( 0.33 - 1.35 )	0.67 ( 1.28 )	0.71 ( 0.4 )	-0.49 ( -2.19 )	否	否	否	否
ABNORMAL DREAMS	9	11513	3	53147	13.85	3.75	51.16	13.84	26.8	12.53	15.15	4.21	1.41	2.07	0.23	异常做梦	PSYCHIATRIC DISORDERS	精神病类	13.85 ( 3.75 - 51.16 )	13.84 ( 26.8 )	4.21 ( 1.41 )	2.07 ( 0.23 )	是	是	否	是
CELLULITIS	9	11513	20	53130	2.08	0.95	4.56	2.08	3.46	1.29	2.86	1.74	0.9	0.8	-0.95	蜂窝织炎	INFECTIONS AND INFESTATIONS	感染及侵染类疾病	2.08 ( 0.95 - 4.56 )	2.08 ( 3.46 )	1.74 ( 0.9 )	0.8 ( -0.95 )	否	否	否	否
PERIPHERAL COLDNESS	9	11513	7	53143	5.93	2.21	15.94	5.93	16.15	4.94	6.92	3.16	1.38	1.66	-0.15	四肢发冷	VASCULAR DISORDERS	血管与淋巴管类疾病	5.93 ( 2.21 - 15.94 )	5.93 ( 16.15 )	3.16 ( 1.38 )	1.66 ( -0.15 )	是	是	否	否
URTICARIA	9	11513	37	53113	1.12	0.54	2.33	1.12	0.1	0.39	1.85	1.1	0.6	0.14	-1.58	荨麻疹	SKIN AND SUBCUTANEOUS TISSUE DISORDERS	皮肤及皮下组织类疾病	1.12 ( 0.54 - 2.33 )	1.12 ( 0.1 )	1.1 ( 0.6 )	0.14 ( -1.58 )	否	否	否	否
BLISTER	9	11513	174	52976	0.24	0.12	0.47	0.24	20.85	-0.43	0.91	0.28	0.16	-1.86	-3.54	水疱	SKIN AND SUBCUTANEOUS TISSUE DISORDERS	皮肤及皮下组织类疾病	0.24 ( 0.12 - 0.47 )	0.24 ( 20.85 )	0.28 ( 0.16 )	-1.86 ( -3.54 )	否	否	否	否
FOOD INTOLERANCE	9	11513	7	53143	5.93	2.21	15.94	5.93	16.15	4.94	6.92	3.16	1.38	1.66	-0.15	食物不耐受	METABOLISM AND NUTRITION DISORDERS	代谢及营养类疾病	5.93 ( 2.21 - 15.94 )	5.93 ( 16.15 )	3.16 ( 1.38 )	1.66 ( -0.15 )	是	是	否	否
LOSS OF CONSCIOUSNESS	9	11513	49	53101	0.85	0.42	1.72	0.85	0.21	0.14	1.56	0.87	0.48	-0.2	-1.91	意识丧失	NERVOUS SYSTEM DISORDERS	各类神经系统疾病	0.85 ( 0.42 - 1.72 )	0.85 ( 0.21 )	0.87 ( 0.48 )	-0.2 ( -1.91 )	否	否	否	否
SEIZURE	8	11514	13	53137	2.84	1.18	6.85	2.84	5.9	1.96	3.72	2.14	1.02	1.1	-0.68	痫性发作	NERVOUS SYSTEM DISORDERS	各类神经系统疾病	2.84 ( 1.18 - 6.85 )	2.84 ( 5.9 )	2.14 ( 1.02 )	1.1 ( -0.68 )	是	是	否	否
SLEEP APNOEA SYNDROME	8	11514	7	53143	5.27	1.91	14.55	5.27	12.93	4.26	6.29	2.99	1.28	1.58	-0.23	睡眠呼吸暂停综合征	RESPIRATORY, THORACIC AND MEDIASTINAL DISORDERS	呼吸系统、胸及纵隔疾病	5.27 ( 1.91 - 14.55 )	5.27 ( 12.93 )	2.99 ( 1.28 )	1.58 ( -0.23 )	是	是	否	否
FEELING HOT	8	11514	29	53121	1.27	0.58	2.78	1.27	0.37	0.49	2.06	1.21	0.63	0.28	-1.45	感觉热	GENERAL DISORDERS AND ADMINISTRATION SITE CONDITIONS	全身性疾病及给药部位各种反应	1.27 ( 0.58 - 2.78 )	1.27 ( 0.37 )	1.21 ( 0.63 )	0.28 ( -1.45 )	否	否	否	否
HAEMATOCRIT DECREASED	8	11514	59	53091	0.63	0.3	1.31	0.63	1.58	-0.11	1.36	0.67	0.36	-0.58	-2.28	红细胞压积降低	INVESTIGATIONS	各类检查	0.63 ( 0.3 - 1.31 )	0.63 ( 1.58 )	0.67 ( 0.36 )	-0.58 ( -2.28 )	否	否	否	否
PROCEDURAL PAIN	8	11514	10	53140	3.69	1.46	9.36	3.69	8.72	2.76	4.62	2.49	1.15	1.32	-0.47	操作性疼痛	INJURY, POISONING AND PROCEDURAL COMPLICATIONS	各类损伤、中毒及操作并发症	3.69 ( 1.46 - 9.36 )	3.69 ( 8.72 )	2.49 ( 1.15 )	1.32 ( -0.47 )	是	是	否	否
TUMOUR HAEMORRHAGE	8	11514	84	53066	0.44	0.21	0.91	0.44	5.23	-0.29	1.16	0.49	0.27	-1.03	-2.73	肿瘤出血	NEOPLASMS BENIGN, MALIGNANT AND UNSPECIFIED (INCL CYSTS AND POLYPS)	良性、恶性及性质不明的肿瘤（包括囊状和息肉状）	0.44 ( 0.21 - 0.91 )	0.44 ( 5.23 )	0.49 ( 0.27 )	-1.03 ( -2.73 )	否	否	否	否
JAUNDICE	8	11514	72	53078	0.51	0.25	1.06	0.51	3.34	-0.22	1.24	0.56	0.3	-0.83	-2.53	黄疸	HEPATOBILIARY DISORDERS	肝胆系统疾病	0.51 ( 0.25 - 1.06 )	0.51 ( 3.34 )	0.56 ( 0.3 )	-0.83 ( -2.53 )	否	否	否	否
DIABETES MELLITUS	8	11514	34	53116	1.09	0.5	2.35	1.09	0.04	0.32	1.86	1.07	0.56	0.1	-1.63	糖尿病	METABOLISM AND NUTRITION DISORDERS	代谢及营养类疾病	1.09 ( 0.5 - 2.35 )	1.09 ( 0.04 )	1.07 ( 0.56 )	0.1 ( -1.63 )	否	否	否	否
EYE PAIN	8	11514	17	53133	2.17	0.94	5.03	2.17	3.44	1.33	3.01	1.8	0.89	0.84	-0.91	眼痛	EYE DISORDERS	眼器官疾病	2.17 ( 0.94 - 5.03 )	2.17 ( 3.44 )	1.8 ( 0.89 )	0.84 ( -0.91 )	否	否	否	否
DRY EYE	8	11514	23	53127	1.6	0.72	3.59	1.6	1.35	0.8	2.41	1.45	0.74	0.53	-1.21	干眼	EYE DISORDERS	眼器官疾病	1.6 ( 0.72 - 3.59 )	1.6 ( 1.35 )	1.45 ( 0.74 )	0.53 ( -1.21 )	否	否	否	否
LIP SWELLING	8	11514	6	53144	6.15	2.13	17.74	6.15	14.79	5.09	7.21	3.21	1.32	1.68	-0.14	唇部肿胀	GASTROINTESTINAL DISORDERS	胃肠系统疾病	6.15 ( 2.13 - 17.74 )	6.15 ( 14.79 )	3.21 ( 1.32 )	1.68 ( -0.14 )	是	是	否	否
DISORIENTATION	8	11514	21	53129	1.76	0.78	3.97	1.76	1.89	0.94	2.57	1.55	0.78	0.63	-1.12	定向力障碍	PSYCHIATRIC DISORDERS	精神病类	1.76 ( 0.78 - 3.97 )	1.76 ( 1.89 )	1.55 ( 0.78 )	0.63 ( -1.12 )	否	否	否	否
GASTROINTESTINAL PAIN	8	11514	13	53137	2.84	1.18	6.85	2.84	5.9	1.96	3.72	2.14	1.02	1.1	-0.68	胃肠痛	GASTROINTESTINAL DISORDERS	胃肠系统疾病	2.84 ( 1.18 - 6.85 )	2.84 ( 5.9 )	2.14 ( 1.02 )	1.1 ( -0.68 )	是	是	否	否
HYPOPHAGIA	8	11514	36	53114	1.03	0.48	2.21	1.03	0	0.26	1.79	1.02	0.54	0.03	-1.69	摄食量减少	METABOLISM AND NUTRITION DISORDERS	代谢及营养类疾病	1.03 ( 0.48 - 2.21 )	1.03 ( 0 )	1.02 ( 0.54 )	0.03 ( -1.69 )	否	否	否	否
THROAT IRRITATION	8	11514	18	53132	2.05	0.89	4.72	2.05	2.98	1.22	2.88	1.73	0.86	0.79	-0.97	咽喉刺激	RESPIRATORY, THORACIC AND MEDIASTINAL DISORDERS	呼吸系统、胸及纵隔疾病	2.05 ( 0.89 - 4.72 )	2.05 ( 2.98 )	1.73 ( 0.86 )	0.79 ( -0.97 )	否	否	否	否
CARDIAC DISORDER	8	11514	61	53089	0.6	0.29	1.26	0.6	1.83	-0.13	1.34	0.65	0.35	-0.62	-2.32	心脏疾病	CARDIAC DISORDERS	心脏器官疾病	0.6 ( 0.29 - 1.26 )	0.6 ( 1.83 )	0.65 ( 0.35 )	-0.62 ( -2.32 )	否	否	否	否
MIGRAINE	8	11514	13	53137	2.84	1.18	6.85	2.84	5.9	1.96	3.72	2.14	1.02	1.1	-0.68	偏头痛	NERVOUS SYSTEM DISORDERS	各类神经系统疾病	2.84 ( 1.18 - 6.85 )	2.84 ( 5.9 )	2.14 ( 1.02 )	1.1 ( -0.68 )	是	是	否	否
BURNING SENSATION	8	11514	73	53077	0.51	0.24	1.05	0.51	3.49	-0.22	1.24	0.55	0.3	-0.85	-2.55	烧灼感	NERVOUS SYSTEM DISORDERS	各类神经系统疾病	0.51 ( 0.24 - 1.05 )	0.51 ( 3.49 )	0.55 ( 0.3 )	-0.85 ( -2.55 )	否	否	否	否
ULCER HAEMORRHAGE	8	11514	5	53145	7.39	2.42	22.58	7.38	16.98	6.26	8.5	3.45	1.36	1.79	-0.05	溃疡出血	GENERAL DISORDERS AND ADMINISTRATION SITE CONDITIONS	全身性疾病及给药部位各种反应	7.39 ( 2.42 - 22.58 )	7.38 ( 16.98 )	3.45 ( 1.36 )	1.79 ( -0.05 )	是	是	否	否
INFLAMMATION	8	11514	36	53114	1.03	0.48	2.21	1.03	0	0.26	1.79	1.02	0.54	0.03	-1.69	炎症	GENERAL DISORDERS AND ADMINISTRATION SITE CONDITIONS	全身性疾病及给药部位各种反应	1.03 ( 0.48 - 2.21 )	1.03 ( 0 )	1.02 ( 0.54 )	0.03 ( -1.69 )	否	否	否	否
PSORIASIS	8	11514	2	53148	18.46	3.92	86.96	18.45	26.41	16.9	20	4.49	1.23	2.17	0.29	银屑病	SKIN AND SUBCUTANEOUS TISSUE DISORDERS	皮肤及皮下组织类疾病	18.46 ( 3.92 - 86.96 )	18.45 ( 26.41 )	4.49 ( 1.23 )	2.17 ( 0.29 )	是	是	否	是
HEPATIC FUNCTION ABNORMAL	8	11514	62	53088	0.59	0.28	1.24	0.6	1.95	-0.14	1.33	0.64	0.35	-0.64	-2.34	肝功能异常	HEPATOBILIARY DISORDERS	肝胆系统疾病	0.59 ( 0.28 - 1.24 )	0.6 ( 1.95 )	0.64 ( 0.35 )	-0.64 ( -2.34 )	否	否	否	否
APPETITE DISORDER	8	11514	13	53137	2.84	1.18	6.85	2.84	5.9	1.96	3.72	2.14	1.02	1.1	-0.68	食欲障碍	METABOLISM AND NUTRITION DISORDERS	代谢及营养类疾病	2.84 ( 1.18 - 6.85 )	2.84 ( 5.9 )	2.14 ( 1.02 )	1.1 ( -0.68 )	是	是	否	否
PRE-EXISTING CONDITION IMPROVED	8	11514	4	53146	9.23	2.78	30.66	9.23	19.56	8.03	10.43	3.74	1.37	1.9	0.06	基础病病情改善	GENERAL DISORDERS AND ADMINISTRATION SITE CONDITIONS	全身性疾病及给药部位各种反应	9.23 ( 2.78 - 30.66 )	9.23 ( 19.56 )	3.74 ( 1.37 )	1.9 ( 0.06 )	是	是	否	是
DIALYSIS	7	11515	5	53145	6.46	2.05	20.36	6.46	13.46	5.31	7.61	3.27	1.25	1.71	-0.14	透析	SURGICAL AND MEDICAL PROCEDURES	各种手术及医疗操作	6.46 ( 2.05 - 20.36 )	6.46 ( 13.46 )	3.27 ( 1.25 )	1.71 ( -0.14 )	是	是	否	否
INFECTION	7	11515	84	53066	0.38	0.18	0.83	0.38	6.38	-0.39	1.16	0.43	0.23	-1.21	-2.9	感染	INFECTIONS AND INFESTATIONS	感染及侵染类疾病	0.38 ( 0.18 - 0.83 )	0.38 ( 6.38 )	0.43 ( 0.23 )	-1.21 ( -2.9 )	否	否	否	否
BLOOD PHOSPHORUS DECREASED	7	11515	13	53137	2.48	0.99	6.23	2.48	4.03	1.57	3.4	1.96	0.91	0.97	-0.81	血磷降低	INVESTIGATIONS	各类检查	2.48 ( 0.99 - 6.23 )	2.48 ( 4.03 )	1.96 ( 0.91 )	0.97 ( -0.81 )	否	是	否	否
RENAL IMPAIRMENT	7	11515	132	53018	0.24	0.11	0.52	0.24	15.54	-0.52	1	0.28	0.15	-1.82	-3.51	肾功能损害	RENAL AND URINARY DISORDERS	肾脏及泌尿系统疾病	0.24 ( 0.11 - 0.52 )	0.24 ( 15.54 )	0.28 ( 0.15 )	-1.82 ( -3.51 )	否	否	否	否
MULTIPLE ALLERGIES	7	11515	1	53149	32.31	3.97	262.64	32.29	26.53	30.2	34.39	4.91	0.85	2.3	0.37	混合性过敏	IMMUNE SYSTEM DISORDERS	免疫系统疾病	32.31 ( 3.97 - 262.64 )	32.29 ( 26.53 )	4.91 ( 0.85 )	2.3 ( 0.37 )	是	是	否	是
LIVER FUNCTION TEST INCREASED	7	11515	11	53139	2.94	1.14	7.58	2.94	5.46	1.99	3.88	2.18	0.99	1.13	-0.67	肝脏功能检查值升高	INVESTIGATIONS	各类检查	2.94 ( 1.14 - 7.58 )	2.94 ( 5.46 )	2.18 ( 0.99 )	1.13 ( -0.67 )	是	是	否	否
FREQUENT BOWEL MOVEMENTS	7	11515	25	53125	1.29	0.56	2.99	1.29	0.36	0.45	2.13	1.23	0.61	0.3	-1.44	排便频率增加	GASTROINTESTINAL DISORDERS	胃肠系统疾病	1.29 ( 0.56 - 2.99 )	1.29 ( 0.36 )	1.23 ( 0.61 )	0.3 ( -1.44 )	否	否	否	否
DRUG INTERACTION	7	11515	106	53044	0.3	0.14	0.65	0.3	10.44	-0.46	1.07	0.35	0.18	-1.52	-3.21	药物相互作用	GENERAL DISORDERS AND ADMINISTRATION SITE CONDITIONS	全身性疾病及给药部位各种反应	0.3 ( 0.14 - 0.65 )	0.3 ( 10.44 )	0.35 ( 0.18 )	-1.52 ( -3.21 )	否	否	否	否
LOSS OF PERSONAL INDEPENDENCE IN DAILY ACTIVITIES	7	11515	36	53114	0.9	0.4	2.02	0.9	0.07	0.09	1.71	0.91	0.46	-0.13	-1.85	日常活动自理能力丧失	SOCIAL CIRCUMSTANCES	社会环境	0.9 ( 0.4 - 2.02 )	0.9 ( 0.07 )	0.91 ( 0.46 )	-0.13 ( -1.85 )	否	否	否	否
MUSCULOSKELETAL CHEST PAIN	7	11515	9	53141	3.59	1.34	9.64	3.59	7.35	2.6	4.58	2.46	1.07	1.3	-0.51	胸部肌肉骨骼疼痛	MUSCULOSKELETAL AND CONNECTIVE TISSUE DISORDERS	各种肌肉骨骼及结缔组织疾病	3.59 ( 1.34 - 9.64 )	3.59 ( 7.35 )	2.46 ( 1.07 )	1.3 ( -0.51 )	是	是	否	否
SKIN DEPIGMENTATION	7	11515	4	53146	8.08	2.36	27.6	8.07	15.78	6.84	9.3	3.57	1.28	1.84	-0.03	皮肤色素脱失	SKIN AND SUBCUTANEOUS TISSUE DISORDERS	皮肤及皮下组织类疾病	8.08 ( 2.36 - 27.6 )	8.07 ( 15.78 )	3.57 ( 1.28 )	1.84 ( -0.03 )	是	是	否	否
EYE IRRITATION	7	11515	13	53137	2.48	0.99	6.23	2.48	4.03	1.57	3.4	1.96	0.91	0.97	-0.81	眼刺激	EYE DISORDERS	眼器官疾病	2.48 ( 0.99 - 6.23 )	2.48 ( 4.03 )	1.96 ( 0.91 )	0.97 ( -0.81 )	否	是	否	否
PAROSMIA	7	11515	13	53137	2.48	0.99	6.23	2.48	4.03	1.57	3.4	1.96	0.91	0.97	-0.81	嗅觉异常	NERVOUS SYSTEM DISORDERS	各类神经系统疾病	2.48 ( 0.99 - 6.23 )	2.48 ( 4.03 )	1.96 ( 0.91 )	0.97 ( -0.81 )	否	是	否	否
CEREBRAL HAEMORRHAGE	7	11515	22	53128	1.47	0.63	3.44	1.47	0.79	0.62	2.32	1.35	0.66	0.44	-1.31	大脑出血	NERVOUS SYSTEM DISORDERS	各类神经系统疾病	1.47 ( 0.63 - 3.44 )	1.47 ( 0.79 )	1.35 ( 0.66 )	0.44 ( -1.31 )	否	否	否	否
SYNCOPE	7	11515	56	53094	0.58	0.26	1.26	0.58	1.94	-0.21	1.36	0.62	0.32	-0.68	-2.39	晕厥	NERVOUS SYSTEM DISORDERS	各类神经系统疾病	0.58 ( 0.26 - 1.26 )	0.58 ( 1.94 )	0.62 ( 0.32 )	-0.68 ( -2.39 )	否	否	否	否
INAPPROPRIATE SCHEDULE OF PRODUCT ADMINISTRATION	7	11515	87	53063	0.37	0.17	0.8	0.37	6.91	-0.4	1.14	0.42	0.22	-1.26	-2.95	产品给用时间表不当	INJURY, POISONING AND PROCEDURAL COMPLICATIONS	各类损伤、中毒及操作并发症	0.37 ( 0.17 - 0.8 )	0.37 ( 6.91 )	0.42 ( 0.22 )	-1.26 ( -2.95 )	否	否	否	否
CYSTITIS	7	11515	17	53133	1.9	0.79	4.58	1.9	2.11	1.02	2.78	1.64	0.78	0.71	-1.05	膀胱炎	INFECTIONS AND INFESTATIONS	感染及侵染类疾病	1.9 ( 0.79 - 4.58 )	1.9 ( 2.11 )	1.64 ( 0.78 )	0.71 ( -1.05 )	否	否	否	否
PRIMARY PROGRESSIVE APHASIA	7	11515	1	53149	32.31	3.97	262.64	32.29	26.53	30.2	34.39	4.91	0.85	2.3	0.37	原发性进行性失语	NERVOUS SYSTEM DISORDERS	各类神经系统疾病	32.31 ( 3.97 - 262.64 )	32.29 ( 26.53 )	4.91 ( 0.85 )	2.3 ( 0.37 )	是	是	否	是
HEAD DISCOMFORT	7	11515	6	53144	5.38	1.81	16.02	5.38	11.53	4.29	6.47	3.02	1.21	1.6	-0.24	头部不适	NERVOUS SYSTEM DISORDERS	各类神经系统疾病	5.38 ( 1.81 - 16.02 )	5.38 ( 11.53 )	3.02 ( 1.21 )	1.6 ( -0.24 )	是	是	否	否
HYPOACUSIS	7	11515	21	53129	1.54	0.65	3.62	1.54	0.99	0.68	2.39	1.4	0.69	0.49	-1.26	听觉减退	EAR AND LABYRINTH DISORDERS	耳及迷路类疾病	1.54 ( 0.65 - 3.62 )	1.54 ( 0.99 )	1.4 ( 0.69 )	0.49 ( -1.26 )	否	否	否	否
APHONIA	7	11515	9	53141	3.59	1.34	9.64	3.59	7.35	2.6	4.58	2.46	1.07	1.3	-0.51	失声	RESPIRATORY, THORACIC AND MEDIASTINAL DISORDERS	呼吸系统、胸及纵隔疾病	3.59 ( 1.34 - 9.64 )	3.59 ( 7.35 )	2.46 ( 1.07 )	1.3 ( -0.51 )	是	是	否	否
NAIL DISCOLOURATION	7	11515	14	53136	2.31	0.93	5.72	2.31	3.45	1.4	3.21	1.87	0.88	0.9	-0.87	指甲变色	SKIN AND SUBCUTANEOUS TISSUE DISORDERS	皮肤及皮下组织类疾病	2.31 ( 0.93 - 5.72 )	2.31 ( 3.45 )	1.87 ( 0.88 )	0.9 ( -0.87 )	否	否	否	否
EYELID PTOSIS	7	11515	12	53138	2.69	1.06	6.84	2.69	4.7	1.76	3.62	2.07	0.95	1.05	-0.74	上睑下垂	EYE DISORDERS	眼器官疾病	2.69 ( 1.06 - 6.84 )	2.69 ( 4.7 )	2.07 ( 0.95 )	1.05 ( -0.74 )	是	是	否	否
ILL-DEFINED DISORDER	7	11515	16	53134	2.02	0.83	4.91	2.02	2.5	1.13	2.91	1.71	0.81	0.77	-0.99	未明确定义的疾病	GENERAL DISORDERS AND ADMINISTRATION SITE CONDITIONS	全身性疾病及给药部位各种反应	2.02 ( 0.83 - 4.91 )	2.02 ( 2.5 )	1.71 ( 0.81 )	0.77 ( -0.99 )	否	否	否	否
TOOTH DISORDER	7	11515	23	53127	1.4	0.6	3.27	1.4	0.62	0.56	2.25	1.31	0.65	0.39	-1.36	牙病	GASTROINTESTINAL DISORDERS	胃肠系统疾病	1.4 ( 0.6 - 3.27 )	1.4 ( 0.62 )	1.31 ( 0.65 )	0.39 ( -1.36 )	否	否	否	否
DYSURIA	7	11515	41	53109	0.79	0.35	1.76	0.79	0.34	-0.01	1.59	0.82	0.42	-0.29	-2.01	排尿困难	RENAL AND URINARY DISORDERS	肾脏及泌尿系统疾病	0.79 ( 0.35 - 1.76 )	0.79 ( 0.34 )	0.82 ( 0.42 )	-0.29 ( -2.01 )	否	否	否	否
LOCALISED INFECTION	7	11515	13	53137	2.48	0.99	6.23	2.48	4.03	1.57	3.4	1.96	0.91	0.97	-0.81	局部感染	INFECTIONS AND INFESTATIONS	感染及侵染类疾病	2.48 ( 0.99 - 6.23 )	2.48 ( 4.03 )	1.96 ( 0.91 )	0.97 ( -0.81 )	否	是	否	否
WOUND	7	11515	31	53119	1.04	0.46	2.37	1.04	0.01	0.22	1.86	1.03	0.52	0.05	-1.68	伤口	INJURY, POISONING AND PROCEDURAL COMPLICATIONS	各类损伤、中毒及操作并发症	1.04 ( 0.46 - 2.37 )	1.04 ( 0.01 )	1.03 ( 0.52 )	0.05 ( -1.68 )	否	否	否	否
WRONG TECHNIQUE IN PRODUCT USAGE PROCESS	7	11515	22	53128	1.47	0.63	3.44	1.47	0.79	0.62	2.32	1.35	0.66	0.44	-1.31	产品使用过程中的技术性错误	INJURY, POISONING AND PROCEDURAL COMPLICATIONS	各类损伤、中毒及操作并发症	1.47 ( 0.63 - 3.44 )	1.47 ( 0.79 )	1.35 ( 0.66 )	0.44 ( -1.31 )	否	否	否	否
GENERAL PHYSICAL HEALTH DETERIORATION	7	11515	194	52956	0.17	0.08	0.35	0.17	28.29	-0.59	0.92	0.2	0.1	-2.35	-4.03	全身状况恶化	GENERAL DISORDERS AND ADMINISTRATION SITE CONDITIONS	全身性疾病及给药部位各种反应	0.17 ( 0.08 - 0.35 )	0.17 ( 28.29 )	0.2 ( 0.1 )	-2.35 ( -4.03 )	否	否	否	否
HEPATIC ENZYME INCREASED	6	11516	36	53114	0.77	0.32	1.82	0.77	0.36	-0.1	1.63	0.8	0.39	-0.32	-2.04	肝酶升高	INVESTIGATIONS	各类检查	0.77 ( 0.32 - 1.82 )	0.77 ( 0.36 )	0.8 ( 0.39 )	-0.32 ( -2.04 )	否	否	否	否
WHITE BLOOD CELL COUNT INCREASED	6	11516	45	53105	0.61	0.26	1.44	0.62	1.28	-0.24	1.47	0.66	0.32	-0.6	-2.31	白细胞计数升高	INVESTIGATIONS	各类检查	0.61 ( 0.26 - 1.44 )	0.62 ( 1.28 )	0.66 ( 0.32 )	-0.6 ( -2.31 )	否	否	否	否
BLOOD SODIUM DECREASED	6	11516	29	53121	0.95	0.4	2.3	0.95	0.01	0.08	1.83	0.96	0.46	-0.06	-1.79	血钠降低	INVESTIGATIONS	各类检查	0.95 ( 0.4 - 2.3 )	0.95 ( 0.01 )	0.96 ( 0.46 )	-0.06 ( -1.79 )	否	否	否	否
PRESCRIBED UNDERDOSE	6	11516	8	53142	3.46	1.2	9.98	3.46	6	2.4	4.52	2.41	0.99	1.27	-0.56	医嘱处方致用药剂量不足	INJURY, POISONING AND PROCEDURAL COMPLICATIONS	各类损伤、中毒及操作并发症	3.46 ( 1.2 - 9.98 )	3.46 ( 6 )	2.41 ( 0.99 )	1.27 ( -0.56 )	是	是	否	否
FAECES DISCOLOURED	6	11516	53	53097	0.52	0.22	1.21	0.52	2.36	-0.32	1.37	0.57	0.28	-0.81	-2.52	粪便变色	GASTROINTESTINAL DISORDERS	胃肠系统疾病	0.52 ( 0.22 - 1.21 )	0.52 ( 2.36 )	0.57 ( 0.28 )	-0.81 ( -2.52 )	否	否	否	否
GINGIVAL BLEEDING	6	11516	39	53111	0.71	0.3	1.68	0.71	0.62	-0.15	1.57	0.75	0.36	-0.42	-2.14	牙龈出血	GASTROINTESTINAL DISORDERS	胃肠系统疾病	0.71 ( 0.3 - 1.68 )	0.71 ( 0.62 )	0.75 ( 0.36 )	-0.42 ( -2.14 )	否	否	否	否
SINUS CONGESTION	6	11516	2	53148	13.85	2.79	68.61	13.84	17.87	12.24	15.44	4.21	1.1	2.07	0.15	鼻窦充血	RESPIRATORY, THORACIC AND MEDIASTINAL DISORDERS	呼吸系统、胸及纵隔疾病	13.85 ( 2.79 - 68.61 )	13.84 ( 17.87 )	4.21 ( 1.1 )	2.07 ( 0.15 )	是	是	否	是
SNEEZING	6	11516	6	53144	4.61	1.49	14.31	4.61	8.49	3.48	5.74	2.81	1.09	1.49	-0.36	喷嚏	RESPIRATORY, THORACIC AND MEDIASTINAL DISORDERS	呼吸系统、胸及纵隔疾病	4.61 ( 1.49 - 14.31 )	4.61 ( 8.49 )	2.81 ( 1.09 )	1.49 ( -0.36 )	是	是	否	否
TUMOUR PAIN	6	11516	34	53116	0.81	0.34	1.94	0.81	0.22	-0.05	1.68	0.84	0.41	-0.25	-1.97	肿瘤疼痛	NEOPLASMS BENIGN, MALIGNANT AND UNSPECIFIED (INCL CYSTS AND POLYPS)	良性、恶性及性质不明的肿瘤（包括囊状和息肉状）	0.81 ( 0.34 - 1.94 )	0.81 ( 0.22 )	0.84 ( 0.41 )	-0.25 ( -1.97 )	否	否	否	否
MOOD SWINGS	6	11516	2	53148	13.85	2.79	68.61	13.84	17.87	12.24	15.44	4.21	1.1	2.07	0.15	心情波动	PSYCHIATRIC DISORDERS	精神病类	13.85 ( 2.79 - 68.61 )	13.84 ( 17.87 )	4.21 ( 1.1 )	2.07 ( 0.15 )	是	是	否	是
SUNBURN	6	11516	6	53144	4.61	1.49	14.31	4.61	8.49	3.48	5.74	2.81	1.09	1.49	-0.36	晒伤	INJURY, POISONING AND PROCEDURAL COMPLICATIONS	各类损伤、中毒及操作并发症	4.61 ( 1.49 - 14.31 )	4.61 ( 8.49 )	2.81 ( 1.09 )	1.49 ( -0.36 )	是	是	否	否
THYROID FUNCTION TEST ABNORMAL	6	11516	15	53135	1.85	0.72	4.76	1.85	1.66	0.9	2.79	1.6	0.73	0.68	-1.09	甲状腺功能检查异常	INVESTIGATIONS	各类检查	1.85 ( 0.72 - 4.76 )	1.85 ( 1.66 )	1.6 ( 0.73 )	0.68 ( -1.09 )	否	否	否	否
MUSCULOSKELETAL DISCOMFORT	6	11516	17	53133	1.63	0.64	4.13	1.63	1.07	0.7	2.56	1.46	0.67	0.55	-1.22	肌肉骨骼不适	MUSCULOSKELETAL AND CONNECTIVE TISSUE DISORDERS	各种肌肉骨骼及结缔组织疾病	1.63 ( 0.64 - 4.13 )	1.63 ( 1.07 )	1.46 ( 0.67 )	0.55 ( -1.22 )	否	否	否	否
ALANINE AMINOTRANSFERASE INCREASED	6	11516	81	53069	0.34	0.15	0.78	0.34	7.09	-0.49	1.17	0.39	0.19	-1.37	-3.06	丙氨酸氨基转移酶升高	INVESTIGATIONS	各类检查	0.34 ( 0.15 - 0.78 )	0.34 ( 7.09 )	0.39 ( 0.19 )	-1.37 ( -3.06 )	否	否	否	否
GAIT INABILITY	6	11516	18	53132	1.54	0.61	3.88	1.54	0.85	0.61	2.46	1.4	0.65	0.49	-1.27	步态无力	GENERAL DISORDERS AND ADMINISTRATION SITE CONDITIONS	全身性疾病及给药部位各种反应	1.54 ( 0.61 - 3.88 )	1.54 ( 0.85 )	1.4 ( 0.65 )	0.49 ( -1.27 )	否	否	否	否
INFLUENZA LIKE ILLNESS	6	11516	20	53130	1.38	0.56	3.45	1.38	0.49	0.47	2.3	1.3	0.6	0.37	-1.38	流感样疾病	GENERAL DISORDERS AND ADMINISTRATION SITE CONDITIONS	全身性疾病及给药部位各种反应	1.38 ( 0.56 - 3.45 )	1.38 ( 0.49 )	1.3 ( 0.6 )	0.37 ( -1.38 )	否	否	否	否
TRANSAMINASES INCREASED	6	11516	26	53124	1.06	0.44	2.59	1.06	0.02	0.18	1.95	1.05	0.5	0.07	-1.67	转氨酶升高	INVESTIGATIONS	各类检查	1.06 ( 0.44 - 2.59 )	1.06 ( 0.02 )	1.05 ( 0.5 )	0.07 ( -1.67 )	否	否	否	否
PRODUCTIVE COUGH	6	11516	22	53128	1.26	0.51	3.1	1.26	0.25	0.36	2.16	1.2	0.57	0.27	-1.48	排痰性咳嗽	RESPIRATORY, THORACIC AND MEDIASTINAL DISORDERS	呼吸系统、胸及纵隔疾病	1.26 ( 0.51 - 3.1 )	1.26 ( 0.25 )	1.2 ( 0.57 )	0.27 ( -1.48 )	否	否	否	否
LEUKOPENIA	6	11516	43	53107	0.64	0.27	1.51	0.64	1.04	-0.21	1.5	0.69	0.34	-0.54	-2.26	白细胞减少症	BLOOD AND LYMPHATIC SYSTEM DISORDERS	血液及淋巴系统疾病	0.64 ( 0.27 - 1.51 )	0.64 ( 1.04 )	0.69 ( 0.34 )	-0.54 ( -2.26 )	否	否	否	否
DYSSTASIA	6	11516	20	53130	1.38	0.56	3.45	1.38	0.49	0.47	2.3	1.3	0.6	0.37	-1.38	起立困难	NERVOUS SYSTEM DISORDERS	各类神经系统疾病	1.38 ( 0.56 - 3.45 )	1.38 ( 0.49 )	1.3 ( 0.6 )	0.37 ( -1.38 )	否	否	否	否
MUSCULOSKELETAL DISORDER	6	11516	5	53145	5.54	1.69	18.15	5.54	10.14	4.35	6.72	3.06	1.13	1.61	-0.25	肌肉骨骼疾病	MUSCULOSKELETAL AND CONNECTIVE TISSUE DISORDERS	各种肌肉骨骼及结缔组织疾病	5.54 ( 1.69 - 18.15 )	5.54 ( 10.14 )	3.06 ( 1.13 )	1.61 ( -0.25 )	是	是	否	否
PATIENT ELOPEMENT	6	11516	1	53149	27.69	3.33	230.04	27.68	22.04	25.56	29.79	4.81	0.82	2.27	0.31	患者出走	NERVOUS SYSTEM DISORDERS	各类神经系统疾病	27.69 ( 3.33 - 230.04 )	27.68 ( 22.04 )	4.81 ( 0.82 )	2.27 ( 0.31 )	是	是	否	是
INCONTINENCE	6	11516	6	53144	4.61	1.49	14.31	4.61	8.49	3.48	5.74	2.81	1.09	1.49	-0.36	失禁	RENAL AND URINARY DISORDERS	肾脏及泌尿系统疾病	4.61 ( 1.49 - 14.31 )	4.61 ( 8.49 )	2.81 ( 1.09 )	1.49 ( -0.36 )	是	是	否	否
THINKING ABNORMAL	6	11516	4	53146	6.92	1.95	24.54	6.92	12.16	5.65	8.18	3.37	1.17	1.75	-0.13	思维异常	PSYCHIATRIC DISORDERS	精神病类	6.92 ( 1.95 - 24.54 )	6.92 ( 12.16 )	3.37 ( 1.17 )	1.75 ( -0.13 )	是	是	否	否
ACNE	6	11516	39	53111	0.71	0.3	1.68	0.71	0.62	-0.15	1.57	0.75	0.36	-0.42	-2.14	痤疮	SKIN AND SUBCUTANEOUS TISSUE DISORDERS	皮肤及皮下组织类疾病	0.71 ( 0.3 - 1.68 )	0.71 ( 0.62 )	0.75 ( 0.36 )	-0.42 ( -2.14 )	否	否	否	否
HORDEOLUM	6	11516	2	53148	13.85	2.79	68.61	13.84	17.87	12.24	15.44	4.21	1.1	2.07	0.15	睑腺炎	INFECTIONS AND INFESTATIONS	感染及侵染类疾病	13.85 ( 2.79 - 68.61 )	13.84 ( 17.87 )	4.21 ( 1.1 )	2.07 ( 0.15 )	是	是	否	是
SKIN IRRITATION	6	11516	17	53133	1.63	0.64	4.13	1.63	1.07	0.7	2.56	1.46	0.67	0.55	-1.22	皮肤刺激	SKIN AND SUBCUTANEOUS TISSUE DISORDERS	皮肤及皮下组织类疾病	1.63 ( 0.64 - 4.13 )	1.63 ( 1.07 )	1.46 ( 0.67 )	0.55 ( -1.22 )	否	否	否	否
DIPLOPIA	6	11516	3	53147	9.23	2.31	36.91	9.23	14.67	7.84	10.61	3.74	1.17	1.9	0	复视	EYE DISORDERS	眼器官疾病	9.23 ( 2.31 - 36.91 )	9.23 ( 14.67 )	3.74 ( 1.17 )	1.9 ( 0 )	是	是	否	否
NERVE COMPRESSION	6	11516	4	53146	6.92	1.95	24.54	6.92	12.16	5.65	8.18	3.37	1.17	1.75	-0.13	神经压迫	NERVOUS SYSTEM DISORDERS	各类神经系统疾病	6.92 ( 1.95 - 24.54 )	6.92 ( 12.16 )	3.37 ( 1.17 )	1.75 ( -0.13 )	是	是	否	否
SLUGGISHNESS	6	11516	12	53138	2.31	0.87	6.15	2.31	2.96	1.33	3.29	1.87	0.82	0.9	-0.89	反应迟缓	GENERAL DISORDERS AND ADMINISTRATION SITE CONDITIONS	全身性疾病及给药部位各种反应	2.31 ( 0.87 - 6.15 )	2.31 ( 2.96 )	1.87 ( 0.82 )	0.9 ( -0.89 )	否	否	否	否
RHEUMATOID ARTHRITIS	6	11516	2	53148	13.85	2.79	68.61	13.84	17.87	12.24	15.44	4.21	1.1	2.07	0.15	类风湿关节炎	MUSCULOSKELETAL AND CONNECTIVE TISSUE DISORDERS	各种肌肉骨骼及结缔组织疾病	13.85 ( 2.79 - 68.61 )	13.84 ( 17.87 )	4.21 ( 1.1 )	2.07 ( 0.15 )	是	是	否	是
EATING DISORDER	6	11516	52	53098	0.53	0.23	1.24	0.53	2.21	-0.31	1.38	0.58	0.29	-0.78	-2.49	进食障碍	PSYCHIATRIC DISORDERS	精神病类	0.53 ( 0.23 - 1.24 )	0.53 ( 2.21 )	0.58 ( 0.29 )	-0.78 ( -2.49 )	否	否	否	否
PERICARDIAL EFFUSION	6	11516	59	53091	0.47	0.2	1.09	0.47	3.28	-0.37	1.31	0.52	0.26	-0.95	-2.65	心包积液	CARDIAC DISORDERS	心脏器官疾病	0.47 ( 0.2 - 1.09 )	0.47 ( 3.28 )	0.52 ( 0.26 )	-0.95 ( -2.65 )	否	否	否	否
RECTAL HAEMORRHAGE	6	11516	46	53104	0.6	0.26	1.41	0.6	1.4	-0.25	1.45	0.65	0.32	-0.63	-2.34	直肠出血	GASTROINTESTINAL DISORDERS	胃肠系统疾病	0.6 ( 0.26 - 1.41 )	0.6 ( 1.4 )	0.65 ( 0.32 )	-0.63 ( -2.34 )	否	否	否	否
NEURALGIA	6	11516	15	53135	1.85	0.72	4.76	1.85	1.66	0.9	2.79	1.6	0.73	0.68	-1.09	神经痛	NERVOUS SYSTEM DISORDERS	各类神经系统疾病	1.85 ( 0.72 - 4.76 )	1.85 ( 1.66 )	1.6 ( 0.73 )	0.68 ( -1.09 )	否	否	否	否
RAYNAUD'S PHENOMENON	6	11516	3	53147	9.23	2.31	36.91	9.23	14.67	7.84	10.61	3.74	1.17	1.9	0	雷诺现象	VASCULAR DISORDERS	血管与淋巴管类疾病	9.23 ( 2.31 - 36.91 )	9.23 ( 14.67 )	3.74 ( 1.17 )	1.9 ( 0 )	是	是	否	否
MUSCLE TIGHTNESS	6	11516	9	53141	3.08	1.09	8.64	3.08	5.04	2.04	4.11	2.25	0.95	1.17	-0.65	肌紧张	MUSCULOSKELETAL AND CONNECTIVE TISSUE DISORDERS	各种肌肉骨骼及结缔组织疾病	3.08 ( 1.09 - 8.64 )	3.08 ( 5.04 )	2.25 ( 0.95 )	1.17 ( -0.65 )	是	是	否	否
LIVER FUNCTION TEST ABNORMAL	6	11516	36	53114	0.77	0.32	1.82	0.77	0.36	-0.1	1.63	0.8	0.39	-0.32	-2.04	肝功检查异常	INVESTIGATIONS	各类检查	0.77 ( 0.32 - 1.82 )	0.77 ( 0.36 )	0.8 ( 0.39 )	-0.32 ( -2.04 )	否	否	否	否
BLOOD BILIRUBIN ABNORMAL	6	11516	0	53150	#NUM!	#NUM!	#NUM!	#NUM!	27.68	#NUM!	#NUM!	5.61	0	2.49	0.5	血胆红素异常	INVESTIGATIONS	各类检查	Inf ( NaN - Inf )	Inf ( 27.68 )	5.61 ( 0 )	2.49 ( 0.5 )	否	是	否	是
MOBILITY DECREASED	6	11516	22	53128	1.26	0.51	3.1	1.26	0.25	0.36	2.16	1.2	0.57	0.27	-1.48	活动度降低	MUSCULOSKELETAL AND CONNECTIVE TISSUE DISORDERS	各种肌肉骨骼及结缔组织疾病	1.26 ( 0.51 - 3.1 )	1.26 ( 0.25 )	1.2 ( 0.57 )	0.27 ( -1.48 )	否	否	否	否
INCREASED TENDENCY TO BRUISE	6	11516	9	53141	3.08	1.09	8.64	3.08	5.04	2.04	4.11	2.25	0.95	1.17	-0.65	瘀青趋向增加	BLOOD AND LYMPHATIC SYSTEM DISORDERS	血液及淋巴系统疾病	3.08 ( 1.09 - 8.64 )	3.08 ( 5.04 )	2.25 ( 0.95 )	1.17 ( -0.65 )	是	是	否	否
EMOTIONAL DISORDER	6	11516	1	53149	27.69	3.33	230.04	27.68	22.04	25.56	29.79	4.81	0.82	2.27	0.31	情绪障碍	PSYCHIATRIC DISORDERS	精神病类	27.69 ( 3.33 - 230.04 )	27.68 ( 22.04 )	4.81 ( 0.82 )	2.27 ( 0.31 )	是	是	否	是
MOOD ALTERED	5	11517	7	53143	3.3	1.05	10.39	3.29	4.66	2.15	4.44	2.34	0.9	1.23	-0.62	情绪改变	PSYCHIATRIC DISORDERS	精神病类	3.3 ( 1.05 - 10.39 )	3.29 ( 4.66 )	2.34 ( 0.9 )	1.23 ( -0.62 )	是	是	否	否
HEART RATE INCREASED	5	11517	43	53107	0.54	0.21	1.35	0.54	1.8	-0.39	1.46	0.58	0.27	-0.77	-2.49	心率升高	INVESTIGATIONS	各类检查	0.54 ( 0.21 - 1.35 )	0.54 ( 1.8 )	0.58 ( 0.27 )	-0.77 ( -2.49 )	否	否	否	否
TOXICITY TO VARIOUS AGENTS	5	11517	54	53096	0.43	0.17	1.07	0.43	3.52	-0.49	1.34	0.48	0.22	-1.07	-2.78	各种制剂毒性	INJURY, POISONING AND PROCEDURAL COMPLICATIONS	各类损伤、中毒及操作并发症	0.43 ( 0.17 - 1.07 )	0.43 ( 3.52 )	0.48 ( 0.22 )	-1.07 ( -2.78 )	否	否	否	否
HAEMATOCRIT ABNORMAL	5	11517	1	53149	23.07	2.7	197.53	23.06	17.59	20.92	25.21	4.68	0.78	2.23	0.23	红细胞压积异常	INVESTIGATIONS	各类检查	23.07 ( 2.7 - 197.53 )	23.06 ( 17.59 )	4.68 ( 0.78 )	2.23 ( 0.23 )	是	是	否	是
LOCALISED OEDEMA	5	11517	6	53144	3.85	1.17	12.6	3.84	5.74	2.66	5.03	2.55	0.94	1.35	-0.51	局部水肿	GENERAL DISORDERS AND ADMINISTRATION SITE CONDITIONS	全身性疾病及给药部位各种反应	3.85 ( 1.17 - 12.6 )	3.84 ( 5.74 )	2.55 ( 0.94 )	1.35 ( -0.51 )	是	是	否	否
MUSCULOSKELETAL STIFFNESS	5	11517	39	53111	0.59	0.23	1.5	0.59	1.25	-0.34	1.52	0.64	0.29	-0.65	-2.37	肌肉骨骼强直	MUSCULOSKELETAL AND CONNECTIVE TISSUE DISORDERS	各种肌肉骨骼及结缔组织疾病	0.59 ( 0.23 - 1.5 )	0.59 ( 1.25 )	0.64 ( 0.29 )	-0.65 ( -2.37 )	否	否	否	否
MYOCARDIAL INFARCTION	5	11517	105	53045	0.22	0.09	0.54	0.22	13.25	-0.68	1.12	0.26	0.12	-1.97	-3.66	心肌梗死	CARDIAC DISORDERS	心脏器官疾病	0.22 ( 0.09 - 0.54 )	0.22 ( 13.25 )	0.26 ( 0.12 )	-1.97 ( -3.66 )	否	否	否	否
PANIC ATTACK	5	11517	2	53148	11.54	2.24	59.47	11.53	13.74	9.89	13.17	4.01	1.02	2	0.05	惊恐发作	PSYCHIATRIC DISORDERS	精神病类	11.54 ( 2.24 - 59.47 )	11.53 ( 13.74 )	4.01 ( 1.02 )	2 ( 0.05 )	是	是	否	是
	5	11517	64	53086	0.36	0.14	0.89	0.36	5.27	-0.55	1.27	0.41	0.19	-1.3	-3				0.36 ( 0.14 - 0.89 )	0.36 ( 5.27 )	0.41 ( 0.19 )	-1.3 ( -3 )	否	否	否	否
SECRETION DISCHARGE	5	11517	8	53142	2.88	0.94	8.82	2.88	3.79	1.77	4	2.16	0.85	1.11	-0.73	分泌性排出物	GENERAL DISORDERS AND ADMINISTRATION SITE CONDITIONS	全身性疾病及给药部位各种反应	2.88 ( 0.94 - 8.82 )	2.88 ( 3.79 )	2.16 ( 0.85 )	1.11 ( -0.73 )	否	否	否	否
EAR INFECTION	5	11517	11	53139	2.1	0.73	6.04	2.1	1.97	1.04	3.15	1.75	0.72	0.81	-1	耳部感染	INFECTIONS AND INFESTATIONS	感染及侵染类疾病	2.1 ( 0.73 - 6.04 )	2.1 ( 1.97 )	1.75 ( 0.72 )	0.81 ( -1 )	否	否	否	否
REPETITIVE SPEECH	5	11517	1	53149	23.07	2.7	197.53	23.06	17.59	20.92	25.21	4.68	0.78	2.23	0.23	言语重复	NERVOUS SYSTEM DISORDERS	各类神经系统疾病	23.07 ( 2.7 - 197.53 )	23.06 ( 17.59 )	4.68 ( 0.78 )	2.23 ( 0.23 )	是	是	否	是
POOR QUALITY SLEEP	5	11517	15	53135	1.54	0.56	4.23	1.54	0.71	0.53	2.55	1.4	0.6	0.49	-1.29	睡眠质量差	PSYCHIATRIC DISORDERS	精神病类	1.54 ( 0.56 - 4.23 )	1.54 ( 0.71 )	1.4 ( 0.6 )	0.49 ( -1.29 )	否	否	否	否
INITIAL INSOMNIA	5	11517	1	53149	23.07	2.7	197.53	23.06	17.59	20.92	25.21	4.68	0.78	2.23	0.23	入睡困难	PSYCHIATRIC DISORDERS	精神病类	23.07 ( 2.7 - 197.53 )	23.06 ( 17.59 )	4.68 ( 0.78 )	2.23 ( 0.23 )	是	是	否	是
PULMONARY OEDEMA	5	11517	57	53093	0.4	0.16	1.01	0.4	4.03	-0.51	1.32	0.45	0.21	-1.14	-2.85	肺水肿	RESPIRATORY, THORACIC AND MEDIASTINAL DISORDERS	呼吸系统、胸及纵隔疾病	0.4 ( 0.16 - 1.01 )	0.4 ( 4.03 )	0.45 ( 0.21 )	-1.14 ( -2.85 )	否	否	否	否
GASTRIC HAEMORRHAGE	5	11517	31	53119	0.74	0.29	1.91	0.74	0.38	-0.2	1.69	0.78	0.35	-0.36	-2.09	胃出血	GASTROINTESTINAL DISORDERS	胃肠系统疾病	0.74 ( 0.29 - 1.91 )	0.74 ( 0.38 )	0.78 ( 0.35 )	-0.36 ( -2.09 )	否	否	否	否
GASTRIC ULCER	5	11517	13	53137	1.77	0.63	4.98	1.77	1.22	0.74	2.81	1.56	0.66	0.64	-1.15	胃溃疡	GASTROINTESTINAL DISORDERS	胃肠系统疾病	1.77 ( 0.63 - 4.98 )	1.77 ( 1.22 )	1.56 ( 0.66 )	0.64 ( -1.15 )	否	否	否	否
PURPURA	5	11517	12	53138	1.92	0.68	5.46	1.92	1.56	0.88	2.97	1.65	0.69	0.72	-1.08	紫癜	SKIN AND SUBCUTANEOUS TISSUE DISORDERS	皮肤及皮下组织类疾病	1.92 ( 0.68 - 5.46 )	1.92 ( 1.56 )	1.65 ( 0.69 )	0.72 ( -1.08 )	否	否	否	否
BRADYKINESIA	5	11517	1	53149	23.07	2.7	197.53	23.06	17.59	20.92	25.21	4.68	0.78	2.23	0.23	运动徐缓	NERVOUS SYSTEM DISORDERS	各类神经系统疾病	23.07 ( 2.7 - 197.53 )	23.06 ( 17.59 )	4.68 ( 0.78 )	2.23 ( 0.23 )	是	是	否	是
RENAL FAILURE	5	11517	106	53044	0.22	0.09	0.53	0.22	13.46	-0.68	1.11	0.25	0.12	-1.98	-3.67	肾衰	RENAL AND URINARY DISORDERS	肾脏及泌尿系统疾病	0.22 ( 0.09 - 0.53 )	0.22 ( 13.46 )	0.25 ( 0.12 )	-1.98 ( -3.67 )	否	否	否	否
IMPAIRED WORK ABILITY	5	11517	5	53145	4.61	1.34	15.94	4.61	7.08	3.37	5.85	2.81	0.99	1.49	-0.39	工作能力受损	SOCIAL CIRCUMSTANCES	社会环境	4.61 ( 1.34 - 15.94 )	4.61 ( 7.08 )	2.81 ( 0.99 )	1.49 ( -0.39 )	是	是	否	否
SKIN ATROPHY	5	11517	23	53127	1	0.38	2.64	1	0	0.04	1.97	1	0.45	0	-1.75	皮肤萎缩	SKIN AND SUBCUTANEOUS TISSUE DISORDERS	皮肤及皮下组织类疾病	1 ( 0.38 - 2.64 )	1 ( 0 )	1 ( 0.45 )	0 ( -1.75 )	否	否	否	否
FUNCTIONAL GASTROINTESTINAL DISORDER	5	11517	6	53144	3.85	1.17	12.6	3.84	5.74	2.66	5.03	2.55	0.94	1.35	-0.51	功能性胃肠紊乱	GASTROINTESTINAL DISORDERS	胃肠系统疾病	3.85 ( 1.17 - 12.6 )	3.84 ( 5.74 )	2.55 ( 0.94 )	1.35 ( -0.51 )	是	是	否	否
ORAL PAIN	5	11517	112	53038	0.21	0.08	0.5	0.21	14.68	-0.69	1.1	0.24	0.11	-2.06	-3.75	口腔疼痛	GASTROINTESTINAL DISORDERS	胃肠系统疾病	0.21 ( 0.08 - 0.5 )	0.21 ( 14.68 )	0.24 ( 0.11 )	-2.06 ( -3.75 )	否	否	否	否
TOOTHACHE	5	11517	18	53132	1.28	0.48	3.45	1.28	0.24	0.29	2.27	1.22	0.53	0.29	-1.48	牙疼	GASTROINTESTINAL DISORDERS	胃肠系统疾病	1.28 ( 0.48 - 3.45 )	1.28 ( 0.24 )	1.22 ( 0.53 )	0.29 ( -1.48 )	否	否	否	否
VITAMIN B12 DECREASED	5	11517	8	53142	2.88	0.94	8.82	2.88	3.79	1.77	4	2.16	0.85	1.11	-0.73	维生素 B12 降低	INVESTIGATIONS	各类检查	2.88 ( 0.94 - 8.82 )	2.88 ( 3.79 )	2.16 ( 0.85 )	1.11 ( -0.73 )	否	否	否	否
DIZZINESS POSTURAL	5	11517	5	53145	4.61	1.34	15.94	4.61	7.08	3.37	5.85	2.81	0.99	1.49	-0.39	体位性头晕	NERVOUS SYSTEM DISORDERS	各类神经系统疾病	4.61 ( 1.34 - 15.94 )	4.61 ( 7.08 )	2.81 ( 0.99 )	1.49 ( -0.39 )	是	是	否	否
LIGAMENT SPRAIN	5	11517	12	53138	1.92	0.68	5.46	1.92	1.56	0.88	2.97	1.65	0.69	0.72	-1.08	韧带扭伤	INJURY, POISONING AND PROCEDURAL COMPLICATIONS	各类损伤、中毒及操作并发症	1.92 ( 0.68 - 5.46 )	1.92 ( 1.56 )	1.65 ( 0.69 )	0.72 ( -1.08 )	否	否	否	否
COLITIS	5	11517	35	53115	0.66	0.26	1.68	0.66	0.77	-0.28	1.6	0.7	0.32	-0.51	-2.24	结肠炎	GASTROINTESTINAL DISORDERS	胃肠系统疾病	0.66 ( 0.26 - 1.68 )	0.66 ( 0.77 )	0.7 ( 0.32 )	-0.51 ( -2.24 )	否	否	否	否
JOINT INJURY	5	11517	7	53143	3.3	1.05	10.39	3.29	4.66	2.15	4.44	2.34	0.9	1.23	-0.62	关节损伤	INJURY, POISONING AND PROCEDURAL COMPLICATIONS	各类损伤、中毒及操作并发症	3.3 ( 1.05 - 10.39 )	3.29 ( 4.66 )	2.34 ( 0.9 )	1.23 ( -0.62 )	是	是	否	否
HALLUCINATION, AUDITORY	5	11517	0	53150	#NUM!	#NUM!	#NUM!	#NUM!	23.07	#NUM!	#NUM!	5.61	0	2.49	0.45	幻觉，听觉	PSYCHIATRIC DISORDERS	精神病类	Inf ( NaN - Inf )	Inf ( 23.07 )	5.61 ( 0 )	2.49 ( 0.45 )	否	是	否	是
FEEDING DISORDER	5	11517	35	53115	0.66	0.26	1.68	0.66	0.77	-0.28	1.6	0.7	0.32	-0.51	-2.24	喂养障碍	METABOLISM AND NUTRITION DISORDERS	代谢及营养类疾病	0.66 ( 0.26 - 1.68 )	0.66 ( 0.77 )	0.7 ( 0.32 )	-0.51 ( -2.24 )	否	否	否	否
IMPAIRED HEALING	5	11517	49	53101	0.47	0.19	1.18	0.47	2.7	-0.45	1.39	0.52	0.24	-0.94	-2.66	愈合不良	GENERAL DISORDERS AND ADMINISTRATION SITE CONDITIONS	全身性疾病及给药部位各种反应	0.47 ( 0.19 - 1.18 )	0.47 ( 2.7 )	0.52 ( 0.24 )	-0.94 ( -2.66 )	否	否	否	否
INTESTINAL OBSTRUCTION	5	11517	114	53036	0.2	0.08	0.49	0.2	15.09	-0.69	1.1	0.24	0.11	-2.08	-3.77	肠梗阻	GASTROINTESTINAL DISORDERS	胃肠系统疾病	0.2 ( 0.08 - 0.49 )	0.2 ( 15.09 )	0.24 ( 0.11 )	-2.08 ( -3.77 )	否	否	否	否
HALLUCINATION, VISUAL	5	11517	1	53149	23.07	2.7	197.53	23.06	17.59	20.92	25.21	4.68	0.78	2.23	0.23	幻觉，视觉	PSYCHIATRIC DISORDERS	精神病类	23.07 ( 2.7 - 197.53 )	23.06 ( 17.59 )	4.68 ( 0.78 )	2.23 ( 0.23 )	是	是	否	是
STENT PLACEMENT	5	11517	6	53144	3.85	1.17	12.6	3.84	5.74	2.66	5.03	2.55	0.94	1.35	-0.51	支架放置	SURGICAL AND MEDICAL PROCEDURES	各种手术及医疗操作	3.85 ( 1.17 - 12.6 )	3.84 ( 5.74 )	2.55 ( 0.94 )	1.35 ( -0.51 )	是	是	否	否
SKIN FISSURES	5	11517	48	53102	0.48	0.19	1.21	0.48	2.55	-0.44	1.4	0.53	0.24	-0.92	-2.63	皮肤皲裂	SKIN AND SUBCUTANEOUS TISSUE DISORDERS	皮肤及皮下组织类疾病	0.48 ( 0.19 - 1.21 )	0.48 ( 2.55 )	0.53 ( 0.24 )	-0.92 ( -2.63 )	否	否	否	否
NODULE	5	11517	29	53121	0.8	0.31	2.05	0.8	0.22	-0.15	1.74	0.83	0.37	-0.28	-2.01	结节	GENERAL DISORDERS AND ADMINISTRATION SITE CONDITIONS	全身性疾病及给药部位各种反应	0.8 ( 0.31 - 2.05 )	0.8 ( 0.22 )	0.83 ( 0.37 )	-0.28 ( -2.01 )	否	否	否	否
HAEMORRHOIDS	5	11517	22	53128	1.05	0.4	2.77	1.05	0.01	0.08	2.02	1.04	0.46	0.06	-1.7	痔疮	GASTROINTESTINAL DISORDERS	胃肠系统疾病	1.05 ( 0.4 - 2.77 )	1.05 ( 0.01 )	1.04 ( 0.46 )	0.06 ( -1.7 )	否	否	否	否
JOINT STIFFNESS	5	11517	17	53133	1.36	0.5	3.68	1.36	0.36	0.36	2.35	1.28	0.55	0.35	-1.42	关节僵硬	MUSCULOSKELETAL AND CONNECTIVE TISSUE DISORDERS	各种肌肉骨骼及结缔组织疾病	1.36 ( 0.5 - 3.68 )	1.36 ( 0.36 )	1.28 ( 0.55 )	0.35 ( -1.42 )	否	否	否	否
BLOOD DISORDER	5	11517	11	53139	2.1	0.73	6.04	2.1	1.97	1.04	3.15	1.75	0.72	0.81	-1	血液疾病	BLOOD AND LYMPHATIC SYSTEM DISORDERS	血液及淋巴系统疾病	2.1 ( 0.73 - 6.04 )	2.1 ( 1.97 )	1.75 ( 0.72 )	0.81 ( -1 )	否	否	否	否
SKIN EXFOLIATION	5	11517	156	52994	0.15	0.06	0.36	0.15	23.85	-0.74	1.04	0.17	0.08	-2.52	-4.2	皮肤剥脱	SKIN AND SUBCUTANEOUS TISSUE DISORDERS	皮肤及皮下组织类疾病	0.15 ( 0.06 - 0.36 )	0.15 ( 23.85 )	0.17 ( 0.08 )	-2.52 ( -4.2 )	否	否	否	否
NAIL INFECTION	5	11517	0	53150	#NUM!	#NUM!	#NUM!	#NUM!	23.07	#NUM!	#NUM!	5.61	0	2.49	0.45	指（趾）甲感染	INFECTIONS AND INFESTATIONS	感染及侵染类疾病	Inf ( NaN - Inf )	Inf ( 23.07 )	5.61 ( 0 )	2.49 ( 0.45 )	否	是	否	是
NIGHT SWEATS	5	11517	28	53122	0.82	0.32	2.13	0.82	0.16	-0.13	1.78	0.85	0.38	-0.23	-1.97	盗汗	SKIN AND SUBCUTANEOUS TISSUE DISORDERS	皮肤及皮下组织类疾病	0.82 ( 0.32 - 2.13 )	0.82 ( 0.16 )	0.85 ( 0.38 )	-0.23 ( -1.97 )	否	否	否	否
HEPATIC ENZYME ABNORMAL	5	11517	7	53143	3.3	1.05	10.39	3.29	4.66	2.15	4.44	2.34	0.9	1.23	-0.62	肝酶异常	INVESTIGATIONS	各类检查	3.3 ( 1.05 - 10.39 )	3.29 ( 4.66 )	2.34 ( 0.9 )	1.23 ( -0.62 )	是	是	否	否
RADIOTHERAPY	5	11517	0	53150	#NUM!	#NUM!	#NUM!	#NUM!	23.07	#NUM!	#NUM!	5.61	0	2.49	0.45	放射疗法	SURGICAL AND MEDICAL PROCEDURES	各种手术及医疗操作	Inf ( NaN - Inf )	Inf ( 23.07 )	5.61 ( 0 )	2.49 ( 0.45 )	否	是	否	是
TENDONITIS	5	11517	13	53137	1.77	0.63	4.98	1.77	1.22	0.74	2.81	1.56	0.66	0.64	-1.15	肌腱炎	MUSCULOSKELETAL AND CONNECTIVE TISSUE DISORDERS	各种肌肉骨骼及结缔组织疾病	1.77 ( 0.63 - 4.98 )	1.77 ( 1.22 )	1.56 ( 0.66 )	0.64 ( -1.15 )	否	否	否	否
RASH PAPULAR	5	11517	12	53138	1.92	0.68	5.46	1.92	1.56	0.88	2.97	1.65	0.69	0.72	-1.08	丘疹样皮疹	SKIN AND SUBCUTANEOUS TISSUE DISORDERS	皮肤及皮下组织类疾病	1.92 ( 0.68 - 5.46 )	1.92 ( 1.56 )	1.65 ( 0.69 )	0.72 ( -1.08 )	否	否	否	否
THROMBOSIS	5	11517	57	53093	0.4	0.16	1.01	0.4	4.03	-0.51	1.32	0.45	0.21	-1.14	-2.85	血栓形成	VASCULAR DISORDERS	血管与淋巴管类疾病	0.4 ( 0.16 - 1.01 )	0.4 ( 4.03 )	0.45 ( 0.21 )	-1.14 ( -2.85 )	否	否	否	否
FULL BLOOD COUNT DECREASED	5	11517	18	53132	1.28	0.48	3.45	1.28	0.24	0.29	2.27	1.22	0.53	0.29	-1.48	全血细胞计数减少	INVESTIGATIONS	各类检查	1.28 ( 0.48 - 3.45 )	1.28 ( 0.24 )	1.22 ( 0.53 )	0.29 ( -1.48 )	否	否	否	否
ACUTE KIDNEY INJURY	4	11518	62	53088	0.3	0.11	0.82	0.3	6.24	-0.71	1.31	0.34	0.15	-1.56	-3.26	急性肾损伤	RENAL AND URINARY DISORDERS	肾脏及泌尿系统疾病	0.3 ( 0.11 - 0.82 )	0.3 ( 6.24 )	0.34 ( 0.15 )	-1.56 ( -3.26 )	否	否	否	否
NECK PAIN	4	11518	23	53127	0.8	0.28	2.32	0.8	0.17	-0.26	1.86	0.83	0.34	-0.27	-2.02	颈痛	MUSCULOSKELETAL AND CONNECTIVE TISSUE DISORDERS	各种肌肉骨骼及结缔组织疾病	0.8 ( 0.28 - 2.32 )	0.8 ( 0.17 )	0.83 ( 0.34 )	-0.27 ( -2.02 )	否	否	否	否
HEPATIC PAIN	4	11518	10	53140	1.85	0.58	5.89	1.85	1.11	0.69	3	1.6	0.61	0.68	-1.14	肝痛	HEPATOBILIARY DISORDERS	肝胆系统疾病	1.85 ( 0.58 - 5.89 )	1.85 ( 1.11 )	1.6 ( 0.61 )	0.68 ( -1.14 )	否	否	否	否
NERVOUS SYSTEM DISORDER	4	11518	6	53144	3.08	0.87	10.9	3.08	3.36	1.81	4.34	2.25	0.78	1.17	-0.71	神经系统病变	NERVOUS SYSTEM DISORDERS	各类神经系统疾病	3.08 ( 0.87 - 10.9 )	3.08 ( 3.36 )	2.25 ( 0.78 )	1.17 ( -0.71 )	否	否	否	否
PALLOR	4	11518	34	53116	0.54	0.19	1.53	0.54	1.38	-0.49	1.58	0.59	0.25	-0.76	-2.49	苍白	VASCULAR DISORDERS	血管与淋巴管类疾病	0.54 ( 0.19 - 1.53 )	0.54 ( 1.38 )	0.59 ( 0.25 )	-0.76 ( -2.49 )	否	否	否	否
CRYING	4	11518	3	53147	6.15	1.38	27.49	6.15	7.39	4.65	7.65	3.21	0.92	1.68	-0.27	哭	GENERAL DISORDERS AND ADMINISTRATION SITE CONDITIONS	全身性疾病及给药部位各种反应	6.15 ( 1.38 - 27.49 )	6.15 ( 7.39 )	3.21 ( 0.92 )	1.68 ( -0.27 )	是	是	否	否
GENERAL SYMPTOM	4	11518	0	53150	#NUM!	#NUM!	#NUM!	#NUM!	18.45	#NUM!	#NUM!	5.61	0	2.49	0.38	全身症状	GENERAL DISORDERS AND ADMINISTRATION SITE CONDITIONS	全身性疾病及给药部位各种反应	Inf ( NaN - Inf )	Inf ( 18.45 )	5.61 ( 0 )	2.49 ( 0.38 )	否	是	否	是
ABDOMINAL PAIN LOWER	4	11518	28	53122	0.66	0.23	1.88	0.66	0.62	-0.39	1.71	0.7	0.29	-0.51	-2.25	下腹痛	GASTROINTESTINAL DISORDERS	胃肠系统疾病	0.66 ( 0.23 - 1.88 )	0.66 ( 0.62 )	0.7 ( 0.29 )	-0.51 ( -2.25 )	否	否	否	否
SENSATION OF FOREIGN BODY	4	11518	5	53145	3.69	0.99	13.75	3.69	4.36	2.38	5	2.49	0.83	1.32	-0.58	异物感	GENERAL DISORDERS AND ADMINISTRATION SITE CONDITIONS	全身性疾病及给药部位各种反应	3.69 ( 0.99 - 13.75 )	3.69 ( 4.36 )	2.49 ( 0.83 )	1.32 ( -0.58 )	否	是	否	否
EYE INFECTION	4	11518	13	53137	1.42	0.46	4.35	1.42	0.38	0.3	2.54	1.32	0.52	0.4	-1.4	眼部感染	INFECTIONS AND INFESTATIONS	感染及侵染类疾病	1.42 ( 0.46 - 4.35 )	1.42 ( 0.38 )	1.32 ( 0.52 )	0.4 ( -1.4 )	否	否	否	否
DISCOMFORT	4	11518	53	53097	0.35	0.13	0.96	0.35	4.54	-0.67	1.36	0.39	0.17	-1.34	-3.05	不适	GENERAL DISORDERS AND ADMINISTRATION SITE CONDITIONS	全身性疾病及给药部位各种反应	0.35 ( 0.13 - 0.96 )	0.35 ( 4.54 )	0.39 ( 0.17 )	-1.34 ( -3.05 )	否	否	否	否
FLUSHING	4	11518	17	53133	1.09	0.37	3.23	1.09	0.02	0	2.17	1.07	0.43	0.1	-1.68	潮红	VASCULAR DISORDERS	血管与淋巴管类疾病	1.09 ( 0.37 - 3.23 )	1.09 ( 0.02 )	1.07 ( 0.43 )	0.1 ( -1.68 )	否	否	否	否
ENCEPHALOPATHY	4	11518	21	53129	0.88	0.3	2.56	0.88	0.06	-0.19	1.95	0.9	0.37	-0.16	-1.91	脑病	NERVOUS SYSTEM DISORDERS	各类神经系统疾病	0.88 ( 0.3 - 2.56 )	0.88 ( 0.06 )	0.9 ( 0.37 )	-0.16 ( -1.91 )	否	否	否	否
MENTAL DISORDER	4	11518	17	53133	1.09	0.37	3.23	1.09	0.02	0	2.17	1.07	0.43	0.1	-1.68	精神障碍	PSYCHIATRIC DISORDERS	精神病类	1.09 ( 0.37 - 3.23 )	1.09 ( 0.02 )	1.07 ( 0.43 )	0.1 ( -1.68 )	否	否	否	否
FEELING DRUNK	4	11518	1	53149	18.46	2.06	165.16	18.45	13.21	16.26	20.64	4.49	0.72	2.17	0.13	醉酒感	GENERAL DISORDERS AND ADMINISTRATION SITE CONDITIONS	全身性疾病及给药部位各种反应	18.46 ( 2.06 - 165.16 )	18.45 ( 13.21 )	4.49 ( 0.72 )	2.17 ( 0.13 )	是	是	否	是
PARACENTESIS	4	11518	5	53145	3.69	0.99	13.75	3.69	4.36	2.38	5	2.49	0.83	1.32	-0.58	穿刺	SURGICAL AND MEDICAL PROCEDURES	各种手术及医疗操作	3.69 ( 0.99 - 13.75 )	3.69 ( 4.36 )	2.49 ( 0.83 )	1.32 ( -0.58 )	否	是	否	否
PROTEIN TOTAL DECREASED	4	11518	24	53126	0.77	0.27	2.22	0.77	0.24	-0.29	1.83	0.8	0.33	-0.32	-2.07	总蛋白降低	INVESTIGATIONS	各类检查	0.77 ( 0.27 - 2.22 )	0.77 ( 0.24 )	0.8 ( 0.33 )	-0.32 ( -2.07 )	否	否	否	否
ANOSMIA	4	11518	4	53146	4.61	1.15	18.45	4.61	5.66	3.23	6	2.81	0.88	1.49	-0.43	嗅觉丧失	NERVOUS SYSTEM DISORDERS	各类神经系统疾病	4.61 ( 1.15 - 18.45 )	4.61 ( 5.66 )	2.81 ( 0.88 )	1.49 ( -0.43 )	是	是	否	否
TOOTH FRACTURE	4	11518	5	53145	3.69	0.99	13.75	3.69	4.36	2.38	5	2.49	0.83	1.32	-0.58	牙折	INJURY, POISONING AND PROCEDURAL COMPLICATIONS	各类损伤、中毒及操作并发症	3.69 ( 0.99 - 13.75 )	3.69 ( 4.36 )	2.49 ( 0.83 )	1.32 ( -0.58 )	否	是	否	否
HEPATIC LESION	4	11518	47	53103	0.39	0.14	1.09	0.39	3.47	-0.63	1.41	0.44	0.19	-1.18	-2.9	肝病损	HEPATOBILIARY DISORDERS	肝胆系统疾病	0.39 ( 0.14 - 1.09 )	0.39 ( 3.47 )	0.44 ( 0.19 )	-1.18 ( -2.9 )	否	否	否	否
THYROID DISORDER	4	11518	27	53123	0.68	0.24	1.95	0.68	0.51	-0.37	1.73	0.72	0.3	-0.47	-2.21	甲状腺疾病	ENDOCRINE DISORDERS	内分泌系统疾病	0.68 ( 0.24 - 1.95 )	0.68 ( 0.51 )	0.72 ( 0.3 )	-0.47 ( -2.21 )	否	否	否	否
THERAPEUTIC PRODUCT EFFECT DECREASED	4	11518	4	53146	4.61	1.15	18.45	4.61	5.66	3.23	6	2.81	0.88	1.49	-0.43	治疗产品效果下降	GENERAL DISORDERS AND ADMINISTRATION SITE CONDITIONS	全身性疾病及给药部位各种反应	4.61 ( 1.15 - 18.45 )	4.61 ( 5.66 )	2.81 ( 0.88 )	1.49 ( -0.43 )	是	是	否	否
BONE PAIN	4	11518	63	53087	0.29	0.11	0.8	0.29	6.43	-0.72	1.3	0.34	0.14	-1.58	-3.28	骨痛	MUSCULOSKELETAL AND CONNECTIVE TISSUE DISORDERS	各种肌肉骨骼及结缔组织疾病	0.29 ( 0.11 - 0.8 )	0.29 ( 6.43 )	0.34 ( 0.14 )	-1.58 ( -3.28 )	否	否	否	否
SUBDURAL HAEMATOMA	4	11518	12	53138	1.54	0.5	4.77	1.54	0.56	0.41	2.67	1.4	0.54	0.49	-1.32	硬膜下血肿	INJURY, POISONING AND PROCEDURAL COMPLICATIONS	各类损伤、中毒及操作并发症	1.54 ( 0.5 - 4.77 )	1.54 ( 0.56 )	1.4 ( 0.54 )	0.49 ( -1.32 )	否	否	否	否
HYPERTHYROIDISM	4	11518	17	53133	1.09	0.37	3.23	1.09	0.02	0	2.17	1.07	0.43	0.1	-1.68	甲状腺功能亢进症	ENDOCRINE DISORDERS	内分泌系统疾病	1.09 ( 0.37 - 3.23 )	1.09 ( 0.02 )	1.07 ( 0.43 )	0.1 ( -1.68 )	否	否	否	否
CENTRAL NERVOUS SYSTEM LESION	4	11518	3	53147	6.15	1.38	27.49	6.15	7.39	4.65	7.65	3.21	0.92	1.68	-0.27	中枢神经系统病损	NERVOUS SYSTEM DISORDERS	各类神经系统疾病	6.15 ( 1.38 - 27.49 )	6.15 ( 7.39 )	3.21 ( 0.92 )	1.68 ( -0.27 )	是	是	否	否
MALIGNANT NEOPLASM PROGRESSION	4	11518	1023	52127	0.02	0.01	0.05	0.02	216.45	-0.96	1	0.02	0.01	-5.52	-7.18	恶性肿瘤进展	NEOPLASMS BENIGN, MALIGNANT AND UNSPECIFIED (INCL CYSTS AND POLYPS)	良性、恶性及性质不明的肿瘤（包括囊状和息肉状）	0.02 ( 0.01 - 0.05 )	0.02 ( 216.45 )	0.02 ( 0.01 )	-5.52 ( -7.18 )	否	否	否	否
INTRA-ABDOMINAL FLUID COLLECTION	4	11518	4	53146	4.61	1.15	18.45	4.61	5.66	3.23	6	2.81	0.88	1.49	-0.43	腹内积液	GASTROINTESTINAL DISORDERS	胃肠系统疾病	4.61 ( 1.15 - 18.45 )	4.61 ( 5.66 )	2.81 ( 0.88 )	1.49 ( -0.43 )	是	是	否	否
SINUS HEADACHE	4	11518	3	53147	6.15	1.38	27.49	6.15	7.39	4.65	7.65	3.21	0.92	1.68	-0.27	窦性头痛	NERVOUS SYSTEM DISORDERS	各类神经系统疾病	6.15 ( 1.38 - 27.49 )	6.15 ( 7.39 )	3.21 ( 0.92 )	1.68 ( -0.27 )	是	是	否	否
HEPATIC NEOPLASM	4	11518	58	53092	0.32	0.12	0.88	0.32	5.47	-0.69	1.33	0.36	0.16	-1.47	-3.17	肝肿瘤	NEOPLASMS BENIGN, MALIGNANT AND UNSPECIFIED (INCL CYSTS AND POLYPS)	良性、恶性及性质不明的肿瘤（包括囊状和息肉状）	0.32 ( 0.12 - 0.88 )	0.32 ( 5.47 )	0.36 ( 0.16 )	-1.47 ( -3.17 )	否	否	否	否
ONYCHOMYCOSIS	4	11518	3	53147	6.15	1.38	27.49	6.15	7.39	4.65	7.65	3.21	0.92	1.68	-0.27	甲真菌病	INFECTIONS AND INFESTATIONS	感染及侵染类疾病	6.15 ( 1.38 - 27.49 )	6.15 ( 7.39 )	3.21 ( 0.92 )	1.68 ( -0.27 )	是	是	否	否
MALIGNANT MELANOMA	4	11518	12	53138	1.54	0.5	4.77	1.54	0.56	0.41	2.67	1.4	0.54	0.49	-1.32	恶性黑素瘤	NEOPLASMS BENIGN, MALIGNANT AND UNSPECIFIED (INCL CYSTS AND POLYPS)	良性、恶性及性质不明的肿瘤（包括囊状和息肉状）	1.54 ( 0.5 - 4.77 )	1.54 ( 0.56 )	1.4 ( 0.54 )	0.49 ( -1.32 )	否	否	否	否
GASTROINTESTINAL INFLAMMATION	4	11518	6	53144	3.08	0.87	10.9	3.08	3.36	1.81	4.34	2.25	0.78	1.17	-0.71	胃肠炎症	GASTROINTESTINAL DISORDERS	胃肠系统疾病	3.08 ( 0.87 - 10.9 )	3.08 ( 3.36 )	2.25 ( 0.78 )	1.17 ( -0.71 )	否	否	否	否
PRODUCT TASTE ABNORMAL	4	11518	3	53147	6.15	1.38	27.49	6.15	7.39	4.65	7.65	3.21	0.92	1.68	-0.27	产品味道异常	PRODUCT ISSUES	产品问题	6.15 ( 1.38 - 27.49 )	6.15 ( 7.39 )	3.21 ( 0.92 )	1.68 ( -0.27 )	是	是	否	否
PROCEDURAL COMPLICATION	4	11518	7	53143	2.64	0.77	9.01	2.64	2.58	1.41	3.86	2.04	0.73	1.03	-0.83	操作并发症	INJURY, POISONING AND PROCEDURAL COMPLICATIONS	各类损伤、中毒及操作并发症	2.64 ( 0.77 - 9.01 )	2.64 ( 2.58 )	2.04 ( 0.73 )	1.03 ( -0.83 )	否	否	否	否
YELLOW SKIN	4	11518	52	53098	0.35	0.13	0.98	0.35	4.36	-0.66	1.37	0.4	0.17	-1.32	-3.03	黄色皮肤	SKIN AND SUBCUTANEOUS TISSUE DISORDERS	皮肤及皮下组织类疾病	0.35 ( 0.13 - 0.98 )	0.35 ( 4.36 )	0.4 ( 0.17 )	-1.32 ( -3.03 )	否	否	否	否
IMMUNISATION REACTION	4	11518	0	53150	#NUM!	#NUM!	#NUM!	#NUM!	18.45	#NUM!	#NUM!	5.61	0	2.49	0.38	免疫接种反应	INJURY, POISONING AND PROCEDURAL COMPLICATIONS	各类损伤、中毒及操作并发症	Inf ( NaN - Inf )	Inf ( 18.45 )	5.61 ( 0 )	2.49 ( 0.38 )	否	是	否	是
ABSCESS	4	11518	27	53123	0.68	0.24	1.95	0.68	0.51	-0.37	1.73	0.72	0.3	-0.47	-2.21	脓肿	INFECTIONS AND INFESTATIONS	感染及侵染类疾病	0.68 ( 0.24 - 1.95 )	0.68 ( 0.51 )	0.72 ( 0.3 )	-0.47 ( -2.21 )	否	否	否	否
SCAR	4	11518	14	53136	1.32	0.43	4.01	1.32	0.24	0.21	2.43	1.25	0.49	0.32	-1.47	瘢痕	INJURY, POISONING AND PROCEDURAL COMPLICATIONS	各类损伤、中毒及操作并发症	1.32 ( 0.43 - 4.01 )	1.32 ( 0.24 )	1.25 ( 0.49 )	0.32 ( -1.47 )	否	否	否	否
NEUTROPENIA	4	11518	99	53051	0.19	0.07	0.51	0.19	13.68	-0.81	1.19	0.22	0.09	-2.2	-3.89	中性粒细胞减少症	BLOOD AND LYMPHATIC SYSTEM DISORDERS	血液及淋巴系统疾病	0.19 ( 0.07 - 0.51 )	0.19 ( 13.68 )	0.22 ( 0.09 )	-2.2 ( -3.89 )	否	否	否	否
CHOKING	4	11518	6	53144	3.08	0.87	10.9	3.08	3.36	1.81	4.34	2.25	0.78	1.17	-0.71	呛噎	RESPIRATORY, THORACIC AND MEDIASTINAL DISORDERS	呼吸系统、胸及纵隔疾病	3.08 ( 0.87 - 10.9 )	3.08 ( 3.36 )	2.25 ( 0.78 )	1.17 ( -0.71 )	否	否	否	否
CYST	4	11518	20	53130	0.92	0.32	2.7	0.92	0.02	-0.15	2	0.94	0.38	-0.1	-1.86	囊肿	GENERAL DISORDERS AND ADMINISTRATION SITE CONDITIONS	全身性疾病及给药部位各种反应	0.92 ( 0.32 - 2.7 )	0.92 ( 0.02 )	0.94 ( 0.38 )	-0.1 ( -1.86 )	否	否	否	否
RETINAL HAEMORRHAGE	4	11518	9	53141	2.05	0.63	6.66	2.05	1.49	0.87	3.23	1.73	0.64	0.79	-1.05	视网膜出血	EYE DISORDERS	眼器官疾病	2.05 ( 0.63 - 6.66 )	2.05 ( 1.49 )	1.73 ( 0.64 )	0.79 ( -1.05 )	否	否	否	否
DECUBITUS ULCER	4	11518	11	53139	1.68	0.53	5.27	1.68	0.8	0.53	2.82	1.5	0.57	0.58	-1.23	褥疮溃疡	SKIN AND SUBCUTANEOUS TISSUE DISORDERS	皮肤及皮下组织类疾病	1.68 ( 0.53 - 5.27 )	1.68 ( 0.8 )	1.5 ( 0.57 )	0.58 ( -1.23 )	否	否	否	否
SKIN TEXTURE ABNORMAL	4	11518	1	53149	18.46	2.06	165.16	18.45	13.21	16.26	20.64	4.49	0.72	2.17	0.13	皮肤质感异常	SKIN AND SUBCUTANEOUS TISSUE DISORDERS	皮肤及皮下组织类疾病	18.46 ( 2.06 - 165.16 )	18.45 ( 13.21 )	4.49 ( 0.72 )	2.17 ( 0.13 )	是	是	否	是
INGUINAL HERNIA	4	11518	7	53143	2.64	0.77	9.01	2.64	2.58	1.41	3.86	2.04	0.73	1.03	-0.83	腹股沟疝	GASTROINTESTINAL DISORDERS	胃肠系统疾病	2.64 ( 0.77 - 9.01 )	2.64 ( 2.58 )	2.04 ( 0.73 )	1.03 ( -0.83 )	否	否	否	否
VITAMIN D DECREASED	4	11518	9	53141	2.05	0.63	6.66	2.05	1.49	0.87	3.23	1.73	0.64	0.79	-1.05	维生素 D 降低	INVESTIGATIONS	各类检查	2.05 ( 0.63 - 6.66 )	2.05 ( 1.49 )	1.73 ( 0.64 )	0.79 ( -1.05 )	否	否	否	否
BREAST CANCER	4	11518	18	53132	1.03	0.35	3.03	1.03	0	-0.06	2.11	1.02	0.41	0.03	-1.74	乳腺癌	NEOPLASMS BENIGN, MALIGNANT AND UNSPECIFIED (INCL CYSTS AND POLYPS)	良性、恶性及性质不明的肿瘤（包括囊状和息肉状）	1.03 ( 0.35 - 3.03 )	1.03 ( 0 )	1.02 ( 0.41 )	0.03 ( -1.74 )	否	否	否	否
MUSCLE STRAIN	4	11518	1	53149	18.46	2.06	165.16	18.45	13.21	16.26	20.64	4.49	0.72	2.17	0.13	肌肉拉伤	INJURY, POISONING AND PROCEDURAL COMPLICATIONS	各类损伤、中毒及操作并发症	18.46 ( 2.06 - 165.16 )	18.45 ( 13.21 )	4.49 ( 0.72 )	2.17 ( 0.13 )	是	是	否	是
EYE HAEMORRHAGE	4	11518	25	53125	0.74	0.26	2.12	0.74	0.32	-0.32	1.79	0.77	0.32	-0.37	-2.12	眼出血	EYE DISORDERS	眼器官疾病	0.74 ( 0.26 - 2.12 )	0.74 ( 0.32 )	0.77 ( 0.32 )	-0.37 ( -2.12 )	否	否	否	否
SEPSIS	4	11518	108	53042	0.17	0.06	0.46	0.17	15.55	-0.83	1.17	0.2	0.09	-2.32	-4.01	脓毒症	INFECTIONS AND INFESTATIONS	感染及侵染类疾病	0.17 ( 0.06 - 0.46 )	0.17 ( 15.55 )	0.2 ( 0.09 )	-2.32 ( -4.01 )	否	否	否	否
POLYP	4	11518	8	53142	2.31	0.69	7.66	2.31	1.97	1.11	3.51	1.87	0.69	0.9	-0.94	息肉	GENERAL DISORDERS AND ADMINISTRATION SITE CONDITIONS	全身性疾病及给药部位各种反应	2.31 ( 0.69 - 7.66 )	2.31 ( 1.97 )	1.87 ( 0.69 )	0.9 ( -0.94 )	否	否	否	否
HEMIPARESIS	4	11518	7	53143	2.64	0.77	9.01	2.64	2.58	1.41	3.86	2.04	0.73	1.03	-0.83	单侧轻瘫	NERVOUS SYSTEM DISORDERS	各类神经系统疾病	2.64 ( 0.77 - 9.01 )	2.64 ( 2.58 )	2.04 ( 0.73 )	1.03 ( -0.83 )	否	否	否	否
BLOOD URINE PRESENT	4	11518	11	53139	1.68	0.53	5.27	1.68	0.8	0.53	2.82	1.5	0.57	0.58	-1.23	尿中带血	INVESTIGATIONS	各类检查	1.68 ( 0.53 - 5.27 )	1.68 ( 0.8 )	1.5 ( 0.57 )	0.58 ( -1.23 )	否	否	否	否
CROHN'S DISEASE	3	11519	1	53149	13.84	1.44	133.09	13.84	8.93	11.58	16.1	4.21	0.63	2.07	-0.03	克罗恩氏病	GASTROINTESTINAL DISORDERS	胃肠系统疾病	13.84 ( 1.44 - 133.09 )	13.84 ( 8.93 )	4.21 ( 0.63 )	2.07 ( -0.03 )	是	是	否	否
UNDERDOSE	3	11519	192	52958	0.07	0.02	0.22	0.07	35.39	-1.07	1.21	0.09	0.03	-3.53	-5.21	用药剂量不足	INJURY, POISONING AND PROCEDURAL COMPLICATIONS	各类损伤、中毒及操作并发症	0.07 ( 0.02 - 0.22 )	0.07 ( 35.39 )	0.09 ( 0.03 )	-3.53 ( -5.21 )	否	否	否	否
BLOOD POTASSIUM INCREASED	3	11519	19	53131	0.73	0.22	2.46	0.73	0.26	-0.49	1.95	0.77	0.28	-0.39	-2.16	血钾升高	INVESTIGATIONS	各类检查	0.73 ( 0.22 - 2.46 )	0.73 ( 0.26 )	0.77 ( 0.28 )	-0.39 ( -2.16 )	否	否	否	否
ABNORMAL BEHAVIOUR	3	11519	17	53133	0.81	0.24	2.78	0.81	0.11	-0.41	2.04	0.84	0.3	-0.25	-2.03	异常行为	PSYCHIATRIC DISORDERS	精神病类	0.81 ( 0.24 - 2.78 )	0.81 ( 0.11 )	0.84 ( 0.3 )	-0.25 ( -2.03 )	否	否	否	否
FACIAL PARALYSIS	3	11519	1	53149	13.84	1.44	133.09	13.84	8.93	11.58	16.1	4.21	0.63	2.07	-0.03	面部瘫痪	NERVOUS SYSTEM DISORDERS	各类神经系统疾病	13.84 ( 1.44 - 133.09 )	13.84 ( 8.93 )	4.21 ( 0.63 )	2.07 ( -0.03 )	是	是	否	否
RED BLOOD CELL COUNT ABNORMAL	3	11519	0	53150	#NUM!	#NUM!	#NUM!	#NUM!	13.84	#NUM!	#NUM!	5.61	0	2.49	0.28	红细胞计数异常	INVESTIGATIONS	各类检查	Inf ( NaN - Inf )	Inf ( 13.84 )	5.61 ( 0 )	2.49 ( 0.28 )	否	是	否	是
WHITE BLOOD CELL COUNT ABNORMAL	3	11519	8	53142	1.73	0.46	6.52	1.73	0.67	0.4	3.06	1.53	0.5	0.61	-1.25	白细胞计数异常	INVESTIGATIONS	各类检查	1.73 ( 0.46 - 6.52 )	1.73 ( 0.67 )	1.53 ( 0.5 )	0.61 ( -1.25 )	否	否	否	否
DECREASED IMMUNE RESPONSIVENESS	3	11519	12	53138	1.15	0.33	4.09	1.15	0.05	-0.11	2.42	1.12	0.39	0.17	-1.65	免疫反应降低	IMMUNE SYSTEM DISORDERS	免疫系统疾病	1.15 ( 0.33 - 4.09 )	1.15 ( 0.05 )	1.12 ( 0.39 )	0.17 ( -1.65 )	否	否	否	否
TENSION HEADACHE	3	11519	0	53150	#NUM!	#NUM!	#NUM!	#NUM!	13.84	#NUM!	#NUM!	5.61	0	2.49	0.28	紧张性头痛	NERVOUS SYSTEM DISORDERS	各类神经系统疾病	Inf ( NaN - Inf )	Inf ( 13.84 )	5.61 ( 0 )	2.49 ( 0.28 )	否	是	否	是
CHAPPED LIPS	3	11519	2	53148	6.92	1.16	41.43	6.92	6.08	5.13	8.71	3.37	0.75	1.75	-0.29	嘴唇皲裂	GASTROINTESTINAL DISORDERS	胃肠系统疾病	6.92 ( 1.16 - 41.43 )	6.92 ( 6.08 )	3.37 ( 0.75 )	1.75 ( -0.29 )	是	是	否	否
DIVERTICULITIS	3	11519	29	53121	0.48	0.15	1.57	0.48	1.56	-0.71	1.67	0.53	0.19	-0.93	-2.67	憩室炎	INFECTIONS AND INFESTATIONS	感染及侵染类疾病	0.48 ( 0.15 - 1.57 )	0.48 ( 1.56 )	0.53 ( 0.19 )	-0.93 ( -2.67 )	否	否	否	否
FLANK PAIN	3	11519	11	53139	1.26	0.35	4.51	1.26	0.12	-0.02	2.53	1.2	0.41	0.27	-1.56	腰肋疼痛	MUSCULOSKELETAL AND CONNECTIVE TISSUE DISORDERS	各种肌肉骨骼及结缔组织疾病	1.26 ( 0.35 - 4.51 )	1.26 ( 0.12 )	1.2 ( 0.41 )	0.27 ( -1.56 )	否	否	否	否
DELUSION	3	11519	1	53149	13.84	1.44	133.09	13.84	8.93	11.58	16.1	4.21	0.63	2.07	-0.03	妄想	PSYCHIATRIC DISORDERS	精神病类	13.84 ( 1.44 - 133.09 )	13.84 ( 8.93 )	4.21 ( 0.63 )	2.07 ( -0.03 )	是	是	否	否
HOSPICE CARE	3	11519	18	53132	0.77	0.23	2.61	0.77	0.18	-0.45	1.99	0.8	0.29	-0.32	-2.09	临终关怀	SURGICAL AND MEDICAL PROCEDURES	各种手术及医疗操作	0.77 ( 0.23 - 2.61 )	0.77 ( 0.18 )	0.8 ( 0.29 )	-0.32 ( -2.09 )	否	否	否	否
ERUCTATION	3	11519	20	53130	0.69	0.21	2.33	0.69	0.36	-0.52	1.91	0.73	0.27	-0.45	-2.22	嗳气	GASTROINTESTINAL DISORDERS	胃肠系统疾病	0.69 ( 0.21 - 2.33 )	0.69 ( 0.36 )	0.73 ( 0.27 )	-0.45 ( -2.22 )	否	否	否	否
SNORING	3	11519	1	53149	13.84	1.44	133.09	13.84	8.93	11.58	16.1	4.21	0.63	2.07	-0.03	打鼾	RESPIRATORY, THORACIC AND MEDIASTINAL DISORDERS	呼吸系统、胸及纵隔疾病	13.84 ( 1.44 - 133.09 )	13.84 ( 8.93 )	4.21 ( 0.63 )	2.07 ( -0.03 )	是	是	否	否
EYE ALLERGY	3	11519	0	53150	#NUM!	#NUM!	#NUM!	#NUM!	13.84	#NUM!	#NUM!	5.61	0	2.49	0.28	眼过敏症	EYE DISORDERS	眼器官疾病	Inf ( NaN - Inf )	Inf ( 13.84 )	5.61 ( 0 )	2.49 ( 0.28 )	否	是	否	是
CHROMATURIA	3	11519	29	53121	0.48	0.15	1.57	0.48	1.56	-0.71	1.67	0.53	0.19	-0.93	-2.67	色素尿	RENAL AND URINARY DISORDERS	肾脏及泌尿系统疾病	0.48 ( 0.15 - 1.57 )	0.48 ( 1.56 )	0.53 ( 0.19 )	-0.93 ( -2.67 )	否	否	否	否
OLIGURIA	3	11519	2	53148	6.92	1.16	41.43	6.92	6.08	5.13	8.71	3.37	0.75	1.75	-0.29	少尿	RENAL AND URINARY DISORDERS	肾脏及泌尿系统疾病	6.92 ( 1.16 - 41.43 )	6.92 ( 6.08 )	3.37 ( 0.75 )	1.75 ( -0.29 )	是	是	否	否
PALPITATIONS	3	11519	72	53078	0.19	0.06	0.61	0.19	9.79	-0.96	1.35	0.22	0.09	-2.16	-3.85	心悸	CARDIAC DISORDERS	心脏器官疾病	0.19 ( 0.06 - 0.61 )	0.19 ( 9.79 )	0.22 ( 0.09 )	-2.16 ( -3.85 )	否	否	否	否
CLOSTRIDIUM DIFFICILE INFECTION	3	11519	6	53144	2.31	0.58	9.23	2.31	1.48	0.92	3.69	1.87	0.59	0.9	-1	难辨梭状芽胞杆菌感染	INFECTIONS AND INFESTATIONS	感染及侵染类疾病	2.31 ( 0.58 - 9.23 )	2.31 ( 1.48 )	1.87 ( 0.59 )	0.9 ( -1 )	否	否	否	否
LYMPHOCYTE COUNT DECREASED	3	11519	16	53134	0.86	0.25	2.97	0.86	0.05	-0.37	2.1	0.89	0.32	-0.17	-1.96	淋巴细胞计数降低	INVESTIGATIONS	各类检查	0.86 ( 0.25 - 2.97 )	0.86 ( 0.05 )	0.89 ( 0.32 )	-0.17 ( -1.96 )	否	否	否	否
MEDICAL PROCEDURE	3	11519	1	53149	13.84	1.44	133.09	13.84	8.93	11.58	16.1	4.21	0.63	2.07	-0.03	医疗操作	SURGICAL AND MEDICAL PROCEDURES	各种手术及医疗操作	13.84 ( 1.44 - 133.09 )	13.84 ( 8.93 )	4.21 ( 0.63 )	2.07 ( -0.03 )	是	是	否	否
INCREASED APPETITE	3	11519	9	53141	1.54	0.42	5.68	1.54	0.42	0.23	2.84	1.4	0.47	0.49	-1.36	食欲增加	METABOLISM AND NUTRITION DISORDERS	代谢及营养类疾病	1.54 ( 0.42 - 5.68 )	1.54 ( 0.42 )	1.4 ( 0.47 )	0.49 ( -1.36 )	否	否	否	否
PARKINSONISM	3	11519	12	53138	1.15	0.33	4.09	1.15	0.05	-0.11	2.42	1.12	0.39	0.17	-1.65	帕金森综合征	NERVOUS SYSTEM DISORDERS	各类神经系统疾病	1.15 ( 0.33 - 4.09 )	1.15 ( 0.05 )	1.12 ( 0.39 )	0.17 ( -1.65 )	否	否	否	否
MUSCULOSKELETAL PAIN	3	11519	44	53106	0.31	0.1	1.01	0.31	4.2	-0.85	1.48	0.36	0.13	-1.48	-3.2	骨骼肌肉疼痛	MUSCULOSKELETAL AND CONNECTIVE TISSUE DISORDERS	各种肌肉骨骼及结缔组织疾病	0.31 ( 0.1 - 1.01 )	0.31 ( 4.2 )	0.36 ( 0.13 )	-1.48 ( -3.2 )	否	否	否	否
BLOOD ALBUMIN DECREASED	3	11519	35	53115	0.4	0.12	1.29	0.4	2.56	-0.78	1.57	0.44	0.17	-1.17	-2.9	血白蛋白降低	INVESTIGATIONS	各类检查	0.4 ( 0.12 - 1.29 )	0.4 ( 2.56 )	0.44 ( 0.17 )	-1.17 ( -2.9 )	否	否	否	否
ROAD TRAFFIC ACCIDENT	3	11519	16	53134	0.86	0.25	2.97	0.86	0.05	-0.37	2.1	0.89	0.32	-0.17	-1.96	道路交通事故	INJURY, POISONING AND PROCEDURAL COMPLICATIONS	各类损伤、中毒及操作并发症	0.86 ( 0.25 - 2.97 )	0.86 ( 0.05 )	0.89 ( 0.32 )	-0.17 ( -1.96 )	否	否	否	否
OCULAR DISCOMFORT	3	11519	5	53145	2.77	0.66	11.59	2.77	2.12	1.34	4.2	2.1	0.64	1.07	-0.85	眼睛不适	EYE DISORDERS	眼器官疾病	2.77 ( 0.66 - 11.59 )	2.77 ( 2.12 )	2.1 ( 0.64 )	1.07 ( -0.85 )	否	否	否	否
HYPOKALAEMIA	3	11519	19	53131	0.73	0.22	2.46	0.73	0.26	-0.49	1.95	0.77	0.28	-0.39	-2.16	低钾血症	METABOLISM AND NUTRITION DISORDERS	代谢及营养类疾病	0.73 ( 0.22 - 2.46 )	0.73 ( 0.26 )	0.77 ( 0.28 )	-0.39 ( -2.16 )	否	否	否	否
SKIN LACERATION	3	11519	3	53147	4.61	0.93	22.86	4.61	4.24	3.01	6.21	2.81	0.74	1.49	-0.5	皮肤撕裂伤	INJURY, POISONING AND PROCEDURAL COMPLICATIONS	各类损伤、中毒及操作并发症	4.61 ( 0.93 - 22.86 )	4.61 ( 4.24 )	2.81 ( 0.74 )	1.49 ( -0.5 )	否	是	否	否
BODY TEMPERATURE FLUCTUATION	3	11519	0	53150	#NUM!	#NUM!	#NUM!	#NUM!	13.84	#NUM!	#NUM!	5.61	0	2.49	0.28	体温波动	INVESTIGATIONS	各类检查	Inf ( NaN - Inf )	Inf ( 13.84 )	5.61 ( 0 )	2.49 ( 0.28 )	否	是	否	是
FOOD POISONING	3	11519	3	53147	4.61	0.93	22.86	4.61	4.24	3.01	6.21	2.81	0.74	1.49	-0.5	食物中毒	GASTROINTESTINAL DISORDERS	胃肠系统疾病	4.61 ( 0.93 - 22.86 )	4.61 ( 4.24 )	2.81 ( 0.74 )	1.49 ( -0.5 )	否	是	否	否
EXECUTIVE DYSFUNCTION	3	11519	0	53150	#NUM!	#NUM!	#NUM!	#NUM!	13.84	#NUM!	#NUM!	5.61	0	2.49	0.28	执行功能障碍	PSYCHIATRIC DISORDERS	精神病类	Inf ( NaN - Inf )	Inf ( 13.84 )	5.61 ( 0 )	2.49 ( 0.28 )	否	是	否	是
RESTLESSNESS	3	11519	3	53147	4.61	0.93	22.86	4.61	4.24	3.01	6.21	2.81	0.74	1.49	-0.5	躁动	PSYCHIATRIC DISORDERS	精神病类	4.61 ( 0.93 - 22.86 )	4.61 ( 4.24 )	2.81 ( 0.74 )	1.49 ( -0.5 )	否	是	否	否
ELECTROLYTE IMBALANCE	3	11519	18	53132	0.77	0.23	2.61	0.77	0.18	-0.45	1.99	0.8	0.29	-0.32	-2.09	电解质失衡	METABOLISM AND NUTRITION DISORDERS	代谢及营养类疾病	0.77 ( 0.23 - 2.61 )	0.77 ( 0.18 )	0.8 ( 0.29 )	-0.32 ( -2.09 )	否	否	否	否
INFECTION SUSCEPTIBILITY INCREASED	3	11519	0	53150	#NUM!	#NUM!	#NUM!	#NUM!	13.84	#NUM!	#NUM!	5.61	0	2.49	0.28	感染易感性增加	INFECTIONS AND INFESTATIONS	感染及侵染类疾病	Inf ( NaN - Inf )	Inf ( 13.84 )	5.61 ( 0 )	2.49 ( 0.28 )	否	是	否	是
TOOTH INJURY	3	11519	2	53148	6.92	1.16	41.43	6.92	6.08	5.13	8.71	3.37	0.75	1.75	-0.29	牙齿损伤	INJURY, POISONING AND PROCEDURAL COMPLICATIONS	各类损伤、中毒及操作并发症	6.92 ( 1.16 - 41.43 )	6.92 ( 6.08 )	3.37 ( 0.75 )	1.75 ( -0.29 )	是	是	否	否
PAIN OF SKIN	3	11519	30	53120	0.46	0.14	1.51	0.46	1.72	-0.73	1.65	0.51	0.19	-0.97	-2.71	皮肤疼痛	SKIN AND SUBCUTANEOUS TISSUE DISORDERS	皮肤及皮下组织类疾病	0.46 ( 0.14 - 1.51 )	0.46 ( 1.72 )	0.51 ( 0.19 )	-0.97 ( -2.71 )	否	否	否	否
BODY TEMPERATURE INCREASED	3	11519	11	53139	1.26	0.35	4.51	1.26	0.12	-0.02	2.53	1.2	0.41	0.27	-1.56	体温升高	INVESTIGATIONS	各类检查	1.26 ( 0.35 - 4.51 )	1.26 ( 0.12 )	1.2 ( 0.41 )	0.27 ( -1.56 )	否	否	否	否
RENAL FUNCTION TEST ABNORMAL	3	11519	6	53144	2.31	0.58	9.23	2.31	1.48	0.92	3.69	1.87	0.59	0.9	-1	肾脏功能检查异常	INVESTIGATIONS	各类检查	2.31 ( 0.58 - 9.23 )	2.31 ( 1.48 )	1.87 ( 0.59 )	0.9 ( -1 )	否	否	否	否
WHEEZING	3	11519	11	53139	1.26	0.35	4.51	1.26	0.12	-0.02	2.53	1.2	0.41	0.27	-1.56	哮鸣	RESPIRATORY, THORACIC AND MEDIASTINAL DISORDERS	呼吸系统、胸及纵隔疾病	1.26 ( 0.35 - 4.51 )	1.26 ( 0.12 )	1.2 ( 0.41 )	0.27 ( -1.56 )	否	否	否	否
PAIN IN JAW	3	11519	14	53136	0.99	0.28	3.44	0.99	0	-0.26	2.24	0.99	0.35	-0.01	-1.81	颌骨疼痛	MUSCULOSKELETAL AND CONNECTIVE TISSUE DISORDERS	各种肌肉骨骼及结缔组织疾病	0.99 ( 0.28 - 3.44 )	0.99 ( 0 )	0.99 ( 0.35 )	-0.01 ( -1.81 )	否	否	否	否
MOUTH ULCERATION	3	11519	46	53104	0.3	0.09	0.97	0.3	4.58	-0.87	1.47	0.34	0.13	-1.54	-3.26	口腔溃疡	GASTROINTESTINAL DISORDERS	胃肠系统疾病	0.3 ( 0.09 - 0.97 )	0.3 ( 4.58 )	0.34 ( 0.13 )	-1.54 ( -3.26 )	否	否	否	否
DYSCHEZIA	3	11519	6	53144	2.31	0.58	9.23	2.31	1.48	0.92	3.69	1.87	0.59	0.9	-1	排便困难	GASTROINTESTINAL DISORDERS	胃肠系统疾病	2.31 ( 0.58 - 9.23 )	2.31 ( 1.48 )	1.87 ( 0.59 )	0.9 ( -1 )	否	否	否	否
MOVEMENT DISORDER	3	11519	13	53137	1.06	0.3	3.74	1.06	0.01	-0.19	2.32	1.05	0.37	0.07	-1.73	运动失调	NERVOUS SYSTEM DISORDERS	各类神经系统疾病	1.06 ( 0.3 - 3.74 )	1.06 ( 0.01 )	1.05 ( 0.37 )	0.07 ( -1.73 )	否	否	否	否
ONYCHOCLASIS	3	11519	10	53140	1.38	0.38	5.03	1.38	0.25	0.09	2.67	1.3	0.44	0.37	-1.46	指甲折断	SKIN AND SUBCUTANEOUS TISSUE DISORDERS	皮肤及皮下组织类疾病	1.38 ( 0.38 - 5.03 )	1.38 ( 0.25 )	1.3 ( 0.44 )	0.37 ( -1.46 )	否	否	否	否
INTENTIONAL PRODUCT USE ISSUE	3	11519	24	53126	0.58	0.17	1.91	0.58	0.83	-0.62	1.78	0.62	0.23	-0.68	-2.43	故意导致的产品使用问题	INJURY, POISONING AND PROCEDURAL COMPLICATIONS	各类损伤、中毒及操作并发症	0.58 ( 0.17 - 1.91 )	0.58 ( 0.83 )	0.62 ( 0.23 )	-0.68 ( -2.43 )	否	否	否	否
ABDOMINAL NEOPLASM	3	11519	15	53135	0.92	0.27	3.19	0.92	0.02	-0.32	2.16	0.94	0.33	-0.1	-1.89	腹部肿瘤	NEOPLASMS BENIGN, MALIGNANT AND UNSPECIFIED (INCL CYSTS AND POLYPS)	良性、恶性及性质不明的肿瘤（包括囊状和息肉状）	0.92 ( 0.27 - 3.19 )	0.92 ( 0.02 )	0.94 ( 0.33 )	-0.1 ( -1.89 )	否	否	否	否
CHOLELITHIASIS	3	11519	35	53115	0.4	0.12	1.29	0.4	2.56	-0.78	1.57	0.44	0.17	-1.17	-2.9	胆石症	HEPATOBILIARY DISORDERS	肝胆系统疾病	0.4 ( 0.12 - 1.29 )	0.4 ( 2.56 )	0.44 ( 0.17 )	-1.17 ( -2.9 )	否	否	否	否
ULCER	3	11519	10	53140	1.38	0.38	5.03	1.38	0.25	0.09	2.67	1.3	0.44	0.37	-1.46	溃疡	GENERAL DISORDERS AND ADMINISTRATION SITE CONDITIONS	全身性疾病及给药部位各种反应	1.38 ( 0.38 - 5.03 )	1.38 ( 0.25 )	1.3 ( 0.44 )	0.37 ( -1.46 )	否	否	否	否
DELIRIUM	3	11519	10	53140	1.38	0.38	5.03	1.38	0.25	0.09	2.67	1.3	0.44	0.37	-1.46	谵妄	PSYCHIATRIC DISORDERS	精神病类	1.38 ( 0.38 - 5.03 )	1.38 ( 0.25 )	1.3 ( 0.44 )	0.37 ( -1.46 )	否	否	否	否
GLASSY EYES	3	11519	0	53150	#NUM!	#NUM!	#NUM!	#NUM!	13.84	#NUM!	#NUM!	5.61	0	2.49	0.28	目光呆滞	GENERAL DISORDERS AND ADMINISTRATION SITE CONDITIONS	全身性疾病及给药部位各种反应	Inf ( NaN - Inf )	Inf ( 13.84 )	5.61 ( 0 )	2.49 ( 0.28 )	否	是	否	是
DECREASED ACTIVITY	3	11519	12	53138	1.15	0.33	4.09	1.15	0.05	-0.11	2.42	1.12	0.39	0.17	-1.65	活动减少	GENERAL DISORDERS AND ADMINISTRATION SITE CONDITIONS	全身性疾病及给药部位各种反应	1.15 ( 0.33 - 4.09 )	1.15 ( 0.05 )	1.12 ( 0.39 )	0.17 ( -1.65 )	否	否	否	否
MENTAL STATUS CHANGES	3	11519	28	53122	0.49	0.15	1.63	0.49	1.4	-0.7	1.68	0.54	0.2	-0.88	-2.62	精神状态改变	PSYCHIATRIC DISORDERS	精神病类	0.49 ( 0.15 - 1.63 )	0.49 ( 1.4 )	0.54 ( 0.2 )	-0.88 ( -2.62 )	否	否	否	否
DRY THROAT	3	11519	9	53141	1.54	0.42	5.68	1.54	0.42	0.23	2.84	1.4	0.47	0.49	-1.36	咽干	RESPIRATORY, THORACIC AND MEDIASTINAL DISORDERS	呼吸系统、胸及纵隔疾病	1.54 ( 0.42 - 5.68 )	1.54 ( 0.42 )	1.4 ( 0.47 )	0.49 ( -1.36 )	否	否	否	否
SKIN LESION	3	11519	46	53104	0.3	0.09	0.97	0.3	4.58	-0.87	1.47	0.34	0.13	-1.54	-3.26	皮肤病损	SKIN AND SUBCUTANEOUS TISSUE DISORDERS	皮肤及皮下组织类疾病	0.3 ( 0.09 - 0.97 )	0.3 ( 4.58 )	0.34 ( 0.13 )	-1.54 ( -3.26 )	否	否	否	否
BLOOD CREATINE PHOSPHOKINASE INCREASED	3	11519	50	53100	0.28	0.09	0.89	0.28	5.35	-0.89	1.44	0.32	0.12	-1.65	-3.37	血肌酸磷酸激酶升高	INVESTIGATIONS	各类检查	0.28 ( 0.09 - 0.89 )	0.28 ( 5.35 )	0.32 ( 0.12 )	-1.65 ( -3.37 )	否	否	否	否
HYPOXIA	3	11519	15	53135	0.92	0.27	3.19	0.92	0.02	-0.32	2.16	0.94	0.33	-0.1	-1.89	缺氧	RESPIRATORY, THORACIC AND MEDIASTINAL DISORDERS	呼吸系统、胸及纵隔疾病	0.92 ( 0.27 - 3.19 )	0.92 ( 0.02 )	0.94 ( 0.33 )	-0.1 ( -1.89 )	否	否	否	否
LACTOSE INTOLERANCE	3	11519	2	53148	6.92	1.16	41.43	6.92	6.08	5.13	8.71	3.37	0.75	1.75	-0.29	乳糖不耐受	METABOLISM AND NUTRITION DISORDERS	代谢及营养类疾病	6.92 ( 1.16 - 41.43 )	6.92 ( 6.08 )	3.37 ( 0.75 )	1.75 ( -0.29 )	是	是	否	否
BLOOD PRESSURE ABNORMAL	3	11519	34	53116	0.41	0.12	1.32	0.41	2.38	-0.77	1.59	0.46	0.17	-1.14	-2.87	血压异常	INVESTIGATIONS	各类检查	0.41 ( 0.12 - 1.32 )	0.41 ( 2.38 )	0.46 ( 0.17 )	-1.14 ( -2.87 )	否	否	否	否
RED CELL DISTRIBUTION WIDTH INCREASED	3	11519	10	53140	1.38	0.38	5.03	1.38	0.25	0.09	2.67	1.3	0.44	0.37	-1.46	红细胞体积分布宽度增加	INVESTIGATIONS	各类检查	1.38 ( 0.38 - 5.03 )	1.38 ( 0.25 )	1.3 ( 0.44 )	0.37 ( -1.46 )	否	否	否	否
DEFAECATION URGENCY	3	11519	3	53147	4.61	0.93	22.86	4.61	4.24	3.01	6.21	2.81	0.74	1.49	-0.5	紧急排便感	GASTROINTESTINAL DISORDERS	胃肠系统疾病	4.61 ( 0.93 - 22.86 )	4.61 ( 4.24 )	2.81 ( 0.74 )	1.49 ( -0.5 )	否	是	否	否
SACROILIITIS	3	11519	0	53150	#NUM!	#NUM!	#NUM!	#NUM!	13.84	#NUM!	#NUM!	5.61	0	2.49	0.28	骶髂关节炎	MUSCULOSKELETAL AND CONNECTIVE TISSUE DISORDERS	各种肌肉骨骼及结缔组织疾病	Inf ( NaN - Inf )	Inf ( 13.84 )	5.61 ( 0 )	2.49 ( 0.28 )	否	是	否	是
ASTHENOPIA	3	11519	5	53145	2.77	0.66	11.59	2.77	2.12	1.34	4.2	2.1	0.64	1.07	-0.85	视力疲劳	EYE DISORDERS	眼器官疾病	2.77 ( 0.66 - 11.59 )	2.77 ( 2.12 )	2.1 ( 0.64 )	1.07 ( -0.85 )	否	否	否	否
OROPHARYNGEAL DISCOMFORT	3	11519	3	53147	4.61	0.93	22.86	4.61	4.24	3.01	6.21	2.81	0.74	1.49	-0.5	口咽不适感	RESPIRATORY, THORACIC AND MEDIASTINAL DISORDERS	呼吸系统、胸及纵隔疾病	4.61 ( 0.93 - 22.86 )	4.61 ( 4.24 )	2.81 ( 0.74 )	1.49 ( -0.5 )	否	是	否	否
THYROID MASS	3	11519	8	53142	1.73	0.46	6.52	1.73	0.67	0.4	3.06	1.53	0.5	0.61	-1.25	甲状腺肿块	ENDOCRINE DISORDERS	内分泌系统疾病	1.73 ( 0.46 - 6.52 )	1.73 ( 0.67 )	1.53 ( 0.5 )	0.61 ( -1.25 )	否	否	否	否
FUNGAL INFECTION	3	11519	9	53141	1.54	0.42	5.68	1.54	0.42	0.23	2.84	1.4	0.47	0.49	-1.36	真菌感染	INFECTIONS AND INFESTATIONS	感染及侵染类疾病	1.54 ( 0.42 - 5.68 )	1.54 ( 0.42 )	1.4 ( 0.47 )	0.49 ( -1.36 )	否	否	否	否
HIATUS HERNIA	3	11519	10	53140	1.38	0.38	5.03	1.38	0.25	0.09	2.67	1.3	0.44	0.37	-1.46	裂孔疝	GASTROINTESTINAL DISORDERS	胃肠系统疾病	1.38 ( 0.38 - 5.03 )	1.38 ( 0.25 )	1.3 ( 0.44 )	0.37 ( -1.46 )	否	否	否	否
SPINAL FRACTURE	3	11519	7	53143	1.98	0.51	7.65	1.98	1.01	0.62	3.33	1.68	0.54	0.75	-1.13	脊柱骨折	INJURY, POISONING AND PROCEDURAL COMPLICATIONS	各类损伤、中毒及操作并发症	1.98 ( 0.51 - 7.65 )	1.98 ( 1.01 )	1.68 ( 0.54 )	0.75 ( -1.13 )	否	否	否	否
KNEE ARTHROPLASTY	3	11519	0	53150	#NUM!	#NUM!	#NUM!	#NUM!	13.84	#NUM!	#NUM!	5.61	0	2.49	0.28	膝关节成形术	SURGICAL AND MEDICAL PROCEDURES	各种手术及医疗操作	Inf ( NaN - Inf )	Inf ( 13.84 )	5.61 ( 0 )	2.49 ( 0.28 )	否	是	否	是
GLOSSODYNIA	3	11519	70	53080	0.2	0.06	0.63	0.2	9.38	-0.96	1.35	0.23	0.09	-2.12	-3.82	舌痛	GASTROINTESTINAL DISORDERS	胃肠系统疾病	0.2 ( 0.06 - 0.63 )	0.2 ( 9.38 )	0.23 ( 0.09 )	-2.12 ( -3.82 )	否	否	否	否
SJOGREN'S SYNDROME	3	11519	0	53150	#NUM!	#NUM!	#NUM!	#NUM!	13.84	#NUM!	#NUM!	5.61	0	2.49	0.28	舍格林综合征	MUSCULOSKELETAL AND CONNECTIVE TISSUE DISORDERS	各种肌肉骨骼及结缔组织疾病	Inf ( NaN - Inf )	Inf ( 13.84 )	5.61 ( 0 )	2.49 ( 0.28 )	否	是	否	是
HAIR DISORDER	3	11519	4	53146	3.46	0.77	15.46	3.46	3	1.96	4.96	2.41	0.69	1.27	-0.69	毛发异常	SKIN AND SUBCUTANEOUS TISSUE DISORDERS	皮肤及皮下组织类疾病	3.46 ( 0.77 - 15.46 )	3.46 ( 3 )	2.41 ( 0.69 )	1.27 ( -0.69 )	否	否	否	否
TOOTH EXTRACTION	3	11519	8	53142	1.73	0.46	6.52	1.73	0.67	0.4	3.06	1.53	0.5	0.61	-1.25	拔牙	SURGICAL AND MEDICAL PROCEDURES	各种手术及医疗操作	1.73 ( 0.46 - 6.52 )	1.73 ( 0.67 )	1.53 ( 0.5 )	0.61 ( -1.25 )	否	否	否	否
DRUG RESISTANCE	3	11519	247	52903	0.06	0.02	0.17	0.06	47.32	-1.08	1.19	0.07	0.03	-3.89	-5.57	耐药	GENERAL DISORDERS AND ADMINISTRATION SITE CONDITIONS	全身性疾病及给药部位各种反应	0.06 ( 0.02 - 0.17 )	0.06 ( 47.32 )	0.07 ( 0.03 )	-3.89 ( -5.57 )	否	否	否	否
SKIN ABRASION	3	11519	3	53147	4.61	0.93	22.86	4.61	4.24	3.01	6.21	2.81	0.74	1.49	-0.5	皮肤擦伤	INJURY, POISONING AND PROCEDURAL COMPLICATIONS	各类损伤、中毒及操作并发症	4.61 ( 0.93 - 22.86 )	4.61 ( 4.24 )	2.81 ( 0.74 )	1.49 ( -0.5 )	否	是	否	否
VIRAL INFECTION	3	11519	12	53138	1.15	0.33	4.09	1.15	0.05	-0.11	2.42	1.12	0.39	0.17	-1.65	病毒感染	INFECTIONS AND INFESTATIONS	感染及侵染类疾病	1.15 ( 0.33 - 4.09 )	1.15 ( 0.05 )	1.12 ( 0.39 )	0.17 ( -1.65 )	否	否	否	否
PRODUCT USE ISSUE	3	11519	52	53098	0.27	0.08	0.85	0.27	5.74	-0.9	1.43	0.31	0.12	-1.71	-3.42	产品使用问题	INJURY, POISONING AND PROCEDURAL COMPLICATIONS	各类损伤、中毒及操作并发症	0.27 ( 0.08 - 0.85 )	0.27 ( 5.74 )	0.31 ( 0.12 )	-1.71 ( -3.42 )	否	否	否	否
SCROTAL SWELLING	3	11519	6	53144	2.31	0.58	9.23	2.31	1.48	0.92	3.69	1.87	0.59	0.9	-1	阴囊肿胀	REPRODUCTIVE SYSTEM AND BREAST DISORDERS	生殖系统及乳腺疾病	2.31 ( 0.58 - 9.23 )	2.31 ( 1.48 )	1.87 ( 0.59 )	0.9 ( -1 )	否	否	否	否
ECZEMA	3	11519	23	53127	0.6	0.18	2	0.6	0.7	-0.6	1.8	0.65	0.24	-0.63	-2.38	湿疹	SKIN AND SUBCUTANEOUS TISSUE DISORDERS	皮肤及皮下组织类疾病	0.6 ( 0.18 - 2 )	0.6 ( 0.7 )	0.65 ( 0.24 )	-0.63 ( -2.38 )	否	否	否	否
PROSTATIC DISORDER	3	11519	0	53150	#NUM!	#NUM!	#NUM!	#NUM!	13.84	#NUM!	#NUM!	5.61	0	2.49	0.28	前列腺疾病	REPRODUCTIVE SYSTEM AND BREAST DISORDERS	生殖系统及乳腺疾病	Inf ( NaN - Inf )	Inf ( 13.84 )	5.61 ( 0 )	2.49 ( 0.28 )	否	是	否	是
BONE DISORDER	3	11519	2	53148	6.92	1.16	41.43	6.92	6.08	5.13	8.71	3.37	0.75	1.75	-0.29	骨骼疾病	MUSCULOSKELETAL AND CONNECTIVE TISSUE DISORDERS	各种肌肉骨骼及结缔组织疾病	6.92 ( 1.16 - 41.43 )	6.92 ( 6.08 )	3.37 ( 0.75 )	1.75 ( -0.29 )	是	是	否	否
MACULAR DEGENERATION	3	11519	3	53147	4.61	0.93	22.86	4.61	4.24	3.01	6.21	2.81	0.74	1.49	-0.5	黄斑变性	EYE DISORDERS	眼器官疾病	4.61 ( 0.93 - 22.86 )	4.61 ( 4.24 )	2.81 ( 0.74 )	1.49 ( -0.5 )	否	是	否	否
HEART RATE DECREASED	3	11519	22	53128	0.63	0.19	2.1	0.63	0.58	-0.58	1.84	0.67	0.25	-0.57	-2.33	心率降低	INVESTIGATIONS	各类检查	0.63 ( 0.19 - 2.1 )	0.63 ( 0.58 )	0.67 ( 0.25 )	-0.57 ( -2.33 )	否	否	否	否
MOUTH SWELLING	3	11519	4	53146	3.46	0.77	15.46	3.46	3	1.96	4.96	2.41	0.69	1.27	-0.69	口肿胀	GASTROINTESTINAL DISORDERS	胃肠系统疾病	3.46 ( 0.77 - 15.46 )	3.46 ( 3 )	2.41 ( 0.69 )	1.27 ( -0.69 )	否	否	否	否
MELAENA	3	11519	50	53100	0.28	0.09	0.89	0.28	5.35	-0.89	1.44	0.32	0.12	-1.65	-3.37	黑便	GASTROINTESTINAL DISORDERS	胃肠系统疾病	0.28 ( 0.09 - 0.89 )	0.28 ( 5.35 )	0.32 ( 0.12 )	-1.65 ( -3.37 )	否	否	否	否
HYPERHIDROSIS	3	11519	54	53096	0.26	0.08	0.82	0.26	6.14	-0.91	1.42	0.3	0.11	-1.76	-3.47	多汗	SKIN AND SUBCUTANEOUS TISSUE DISORDERS	皮肤及皮下组织类疾病	0.26 ( 0.08 - 0.82 )	0.26 ( 6.14 )	0.3 ( 0.11 )	-1.76 ( -3.47 )	否	否	否	否
BRADYPHRENIA	3	11519	2	53148	6.92	1.16	41.43	6.92	6.08	5.13	8.71	3.37	0.75	1.75	-0.29	思维迟钝	PSYCHIATRIC DISORDERS	精神病类	6.92 ( 1.16 - 41.43 )	6.92 ( 6.08 )	3.37 ( 0.75 )	1.75 ( -0.29 )	是	是	否	否
LYMPHADENOPATHY	3	11519	42	53108	0.33	0.1	1.06	0.33	3.82	-0.84	1.5	0.37	0.14	-1.42	-3.14	淋巴结病	BLOOD AND LYMPHATIC SYSTEM DISORDERS	血液及淋巴系统疾病	0.33 ( 0.1 - 1.06 )	0.33 ( 3.82 )	0.37 ( 0.14 )	-1.42 ( -3.14 )	否	否	否	否
BLOOD CALCIUM DECREASED	3	11519	21	53129	0.66	0.2	2.21	0.66	0.46	-0.55	1.87	0.7	0.25	-0.51	-2.27	血钙降低	INVESTIGATIONS	各类检查	0.66 ( 0.2 - 2.21 )	0.66 ( 0.46 )	0.7 ( 0.25 )	-0.51 ( -2.27 )	否	否	否	否
GASTRIC INFECTION	3	11519	4	53146	3.46	0.77	15.46	3.46	3	1.96	4.96	2.41	0.69	1.27	-0.69	胃部感染	INFECTIONS AND INFESTATIONS	感染及侵染类疾病	3.46 ( 0.77 - 15.46 )	3.46 ( 3 )	2.41 ( 0.69 )	1.27 ( -0.69 )	否	否	否	否
GASTRIC NEOPLASM	3	11519	13	53137	1.06	0.3	3.74	1.06	0.01	-0.19	2.32	1.05	0.37	0.07	-1.73	胃肿瘤	NEOPLASMS BENIGN, MALIGNANT AND UNSPECIFIED (INCL CYSTS AND POLYPS)	良性、恶性及性质不明的肿瘤（包括囊状和息肉状）	1.06 ( 0.3 - 3.74 )	1.06 ( 0.01 )	1.05 ( 0.37 )	0.07 ( -1.73 )	否	否	否	否
PELVIC MASS	3	11519	12	53138	1.15	0.33	4.09	1.15	0.05	-0.11	2.42	1.12	0.39	0.17	-1.65	盆腔肿物	GENERAL DISORDERS AND ADMINISTRATION SITE CONDITIONS	全身性疾病及给药部位各种反应	1.15 ( 0.33 - 4.09 )	1.15 ( 0.05 )	1.12 ( 0.39 )	0.17 ( -1.65 )	否	否	否	否
URINARY RETENTION	3	11519	18	53132	0.77	0.23	2.61	0.77	0.18	-0.45	1.99	0.8	0.29	-0.32	-2.09	尿潴留	RENAL AND URINARY DISORDERS	肾脏及泌尿系统疾病	0.77 ( 0.23 - 2.61 )	0.77 ( 0.18 )	0.8 ( 0.29 )	-0.32 ( -2.09 )	否	否	否	否
BOWEL MOVEMENT IRREGULARITY	3	11519	11	53139	1.26	0.35	4.51	1.26	0.12	-0.02	2.53	1.2	0.41	0.27	-1.56	大便不规律	GASTROINTESTINAL DISORDERS	胃肠系统疾病	1.26 ( 0.35 - 4.51 )	1.26 ( 0.12 )	1.2 ( 0.41 )	0.27 ( -1.56 )	否	否	否	否
TERMINAL STATE	3	11519	7	53143	1.98	0.51	7.65	1.98	1.01	0.62	3.33	1.68	0.54	0.75	-1.13	临终状态	GENERAL DISORDERS AND ADMINISTRATION SITE CONDITIONS	全身性疾病及给药部位各种反应	1.98 ( 0.51 - 7.65 )	1.98 ( 1.01 )	1.68 ( 0.54 )	0.75 ( -1.13 )	否	否	否	否
SKIN HAEMORRHAGE	3	11519	10	53140	1.38	0.38	5.03	1.38	0.25	0.09	2.67	1.3	0.44	0.37	-1.46	皮肤出血	SKIN AND SUBCUTANEOUS TISSUE DISORDERS	皮肤及皮下组织类疾病	1.38 ( 0.38 - 5.03 )	1.38 ( 0.25 )	1.3 ( 0.44 )	0.37 ( -1.46 )	否	否	否	否
MYOCARDIAL NECROSIS MARKER INCREASED	3	11519	0	53150	#NUM!	#NUM!	#NUM!	#NUM!	13.84	#NUM!	#NUM!	5.61	0	2.49	0.28	心肌坏死标志物增加	INVESTIGATIONS	各类检查	Inf ( NaN - Inf )	Inf ( 13.84 )	5.61 ( 0 )	2.49 ( 0.28 )	否	是	否	是
HAEMORRHAGE SUBCUTANEOUS	3	11519	13	53137	1.06	0.3	3.74	1.06	0.01	-0.19	2.32	1.05	0.37	0.07	-1.73	皮下出血	SKIN AND SUBCUTANEOUS TISSUE DISORDERS	皮肤及皮下组织类疾病	1.06 ( 0.3 - 3.74 )	1.06 ( 0.01 )	1.05 ( 0.37 )	0.07 ( -1.73 )	否	否	否	否
CEREBRAL DISORDER	3	11519	0	53150	#NUM!	#NUM!	#NUM!	#NUM!	13.84	#NUM!	#NUM!	5.61	0	2.49	0.28	大脑疾病	NERVOUS SYSTEM DISORDERS	各类神经系统疾病	Inf ( NaN - Inf )	Inf ( 13.84 )	5.61 ( 0 )	2.49 ( 0.28 )	否	是	否	是
ARTERIOSCLEROSIS	2	11520	7	53143	1.32	0.27	6.35	1.32	0.12	-0.25	2.89	1.25	0.33	0.32	-1.58	动脉硬化	VASCULAR DISORDERS	血管与淋巴管类疾病	1.32 ( 0.27 - 6.35 )	1.32 ( 0.12 )	1.25 ( 0.33 )	0.32 ( -1.58 )	否	否	否	否
TOOTH INFECTION	2	11520	3	53147	3.08	0.51	18.41	3.08	1.68	1.29	4.86	2.25	0.5	1.17	-0.87	牙齿感染	INFECTIONS AND INFESTATIONS	感染及侵染类疾病	3.08 ( 0.51 - 18.41 )	3.08 ( 1.68 )	2.25 ( 0.5 )	1.17 ( -0.87 )	否	否	否	否
NEUROTOXICITY	2	11520	13	53137	0.71	0.16	3.15	0.71	0.21	-0.78	2.2	0.75	0.22	-0.42	-2.23	神经毒性	NERVOUS SYSTEM DISORDERS	各类神经系统疾病	0.71 ( 0.16 - 3.15 )	0.71 ( 0.21 )	0.75 ( 0.22 )	-0.42 ( -2.23 )	否	否	否	否
KIDNEY INFECTION	2	11520	8	53142	1.15	0.24	5.43	1.15	0.03	-0.4	2.7	1.12	0.31	0.17	-1.71	肾脏感染	INFECTIONS AND INFESTATIONS	感染及侵染类疾病	1.15 ( 0.24 - 5.43 )	1.15 ( 0.03 )	1.12 ( 0.31 )	0.17 ( -1.71 )	否	否	否	否
PULMONARY EMBOLISM	2	11520	59	53091	0.16	0.04	0.64	0.16	8.81	-1.25	1.57	0.18	0.06	-2.44	-4.15	肺栓塞	RESPIRATORY, THORACIC AND MEDIASTINAL DISORDERS	呼吸系统、胸及纵隔疾病	0.16 ( 0.04 - 0.64 )	0.16 ( 8.81 )	0.18 ( 0.06 )	-2.44 ( -4.15 )	否	否	否	否
LUNG DISORDER	2	11520	50	53100	0.18	0.04	0.76	0.18	6.94	-1.23	1.6	0.22	0.07	-2.21	-3.92	肺部疾病	RESPIRATORY, THORACIC AND MEDIASTINAL DISORDERS	呼吸系统、胸及纵隔疾病	0.18 ( 0.04 - 0.76 )	0.18 ( 6.94 )	0.22 ( 0.07 )	-2.21 ( -3.92 )	否	否	否	否
RED BLOOD CELL COUNT INCREASED	2	11520	4	53146	2.31	0.42	12.6	2.31	0.99	0.61	4	1.87	0.45	0.9	-1.09	红细胞计数升高	INVESTIGATIONS	各类检查	2.31 ( 0.42 - 12.6 )	2.31 ( 0.99 )	1.87 ( 0.45 )	0.9 ( -1.09 )	否	否	否	否
DEPRESSED LEVEL OF CONSCIOUSNESS	2	11520	26	53124	0.35	0.08	1.49	0.35	2.18	-1.08	1.79	0.4	0.12	-1.32	-3.07	意识水平下降	NERVOUS SYSTEM DISORDERS	各类神经系统疾病	0.35 ( 0.08 - 1.49 )	0.35 ( 2.18 )	0.4 ( 0.12 )	-1.32 ( -3.07 )	否	否	否	否
ABDOMINAL ABSCESS	2	11520	23	53127	0.4	0.09	1.7	0.4	1.65	-1.04	1.85	0.45	0.13	-1.16	-2.91	腹部脓肿	INFECTIONS AND INFESTATIONS	感染及侵染类疾病	0.4 ( 0.09 - 1.7 )	0.4 ( 1.65 )	0.45 ( 0.13 )	-1.16 ( -2.91 )	否	否	否	否
NYSTAGMUS	2	11520	2	53148	4.61	0.65	32.76	4.61	2.83	2.65	6.57	2.81	0.54	1.49	-0.62	眼震	NERVOUS SYSTEM DISORDERS	各类神经系统疾病	4.61 ( 0.65 - 32.76 )	4.61 ( 2.83 )	2.81 ( 0.54 )	1.49 ( -0.62 )	否	否	否	否
PARAESTHESIA EAR	2	11520	0	53150	#NUM!	#NUM!	#NUM!	#NUM!	9.23	#NUM!	#NUM!	5.61	0	2.49	0.13	耳部感觉异常	EAR AND LABYRINTH DISORDERS	耳及迷路类疾病	Inf ( NaN - Inf )	Inf ( 9.23 )	5.61 ( 0 )	2.49 ( 0.13 )	否	否	否	是
HERPES ZOSTER	2	11520	17	53133	0.54	0.13	2.35	0.54	0.69	-0.92	2.01	0.59	0.17	-0.76	-2.55	带状疱疹	INFECTIONS AND INFESTATIONS	感染及侵染类疾病	0.54 ( 0.13 - 2.35 )	0.54 ( 0.69 )	0.59 ( 0.17 )	-0.76 ( -2.55 )	否	否	否	否
PETECHIAE	2	11520	11	53139	0.84	0.19	3.78	0.84	0.05	-0.67	2.35	0.86	0.24	-0.21	-2.05	瘀点	SKIN AND SUBCUTANEOUS TISSUE DISORDERS	皮肤及皮下组织类疾病	0.84 ( 0.19 - 3.78 )	0.84 ( 0.05 )	0.86 ( 0.24 )	-0.21 ( -2.05 )	否	否	否	否
LOSS OF CONTROL OF LEGS	2	11520	1	53149	9.23	0.84	101.77	9.23	4.89	6.83	11.63	3.74	0.5	1.9	-0.3	双腿失控	GENERAL DISORDERS AND ADMINISTRATION SITE CONDITIONS	全身性疾病及给药部位各种反应	9.23 ( 0.84 - 101.77 )	9.23 ( 4.89 )	3.74 ( 0.5 )	1.9 ( -0.3 )	否	否	否	否
DEVICE RELATED INFECTION	2	11520	2	53148	4.61	0.65	32.76	4.61	2.83	2.65	6.57	2.81	0.54	1.49	-0.62	装置相关感染	INFECTIONS AND INFESTATIONS	感染及侵染类疾病	4.61 ( 0.65 - 32.76 )	4.61 ( 2.83 )	2.81 ( 0.54 )	1.49 ( -0.62 )	否	否	否	否
INTENTIONAL UNDERDOSE	2	11520	3	53147	3.08	0.51	18.41	3.08	1.68	1.29	4.86	2.25	0.5	1.17	-0.87	故意致用药剂量不足	INJURY, POISONING AND PROCEDURAL COMPLICATIONS	各类损伤、中毒及操作并发症	3.08 ( 0.51 - 18.41 )	3.08 ( 1.68 )	2.25 ( 0.5 )	1.17 ( -0.87 )	否	否	否	否
ODYNOPHAGIA	2	11520	8	53142	1.15	0.24	5.43	1.15	0.03	-0.4	2.7	1.12	0.31	0.17	-1.71	吞咽痛	GASTROINTESTINAL DISORDERS	胃肠系统疾病	1.15 ( 0.24 - 5.43 )	1.15 ( 0.03 )	1.12 ( 0.31 )	0.17 ( -1.71 )	否	否	否	否
HAEMATEMESIS	2	11520	44	53106	0.21	0.05	0.86	0.21	5.7	-1.21	1.63	0.24	0.07	-2.03	-3.75	呕血	GASTROINTESTINAL DISORDERS	胃肠系统疾病	0.21 ( 0.05 - 0.86 )	0.21 ( 5.7 )	0.24 ( 0.07 )	-2.03 ( -3.75 )	否	否	否	否
PHARYNGITIS	2	11520	3	53147	3.08	0.51	18.41	3.08	1.68	1.29	4.86	2.25	0.5	1.17	-0.87	咽炎	INFECTIONS AND INFESTATIONS	感染及侵染类疾病	3.08 ( 0.51 - 18.41 )	3.08 ( 1.68 )	2.25 ( 0.5 )	1.17 ( -0.87 )	否	否	否	否
HYPONATRAEMIA	2	11520	33	53117	0.28	0.07	1.16	0.28	3.5	-1.15	1.71	0.32	0.1	-1.64	-3.37	低钠血症	METABOLISM AND NUTRITION DISORDERS	代谢及营养类疾病	0.28 ( 0.07 - 1.16 )	0.28 ( 3.5 )	0.32 ( 0.1 )	-1.64 ( -3.37 )	否	否	否	否
WEIGHT FLUCTUATION	2	11520	10	53140	0.92	0.2	4.21	0.92	0.01	-0.6	2.44	0.94	0.26	-0.1	-1.94	体重波动	METABOLISM AND NUTRITION DISORDERS	代谢及营养类疾病	0.92 ( 0.2 - 4.21 )	0.92 ( 0.01 )	0.94 ( 0.26 )	-0.1 ( -1.94 )	否	否	否	否
INTESTINAL HAEMORRHAGE	2	11520	9	53141	1.03	0.22	4.75	1.03	0	-0.51	2.56	1.02	0.28	0.03	-1.83	肠出血	GASTROINTESTINAL DISORDERS	胃肠系统疾病	1.03 ( 0.22 - 4.75 )	1.03 ( 0 )	1.02 ( 0.28 )	0.03 ( -1.83 )	否	否	否	否
PRODUCT PACKAGING ISSUE	2	11520	2	53148	4.61	0.65	32.76	4.61	2.83	2.65	6.57	2.81	0.54	1.49	-0.62	产品各种包装问题	PRODUCT ISSUES	产品问题	4.61 ( 0.65 - 32.76 )	4.61 ( 2.83 )	2.81 ( 0.54 )	1.49 ( -0.62 )	否	否	否	否
WHITE BLOOD CELL DISORDER	2	11520	6	53144	1.54	0.31	7.62	1.54	0.28	-0.06	3.14	1.4	0.37	0.49	-1.43	白细胞疾病	BLOOD AND LYMPHATIC SYSTEM DISORDERS	血液及淋巴系统疾病	1.54 ( 0.31 - 7.62 )	1.54 ( 0.28 )	1.4 ( 0.37 )	0.49 ( -1.43 )	否	否	否	否
EAR SWELLING	2	11520	2	53148	4.61	0.65	32.76	4.61	2.83	2.65	6.57	2.81	0.54	1.49	-0.62	耳肿	EAR AND LABYRINTH DISORDERS	耳及迷路类疾病	4.61 ( 0.65 - 32.76 )	4.61 ( 2.83 )	2.81 ( 0.54 )	1.49 ( -0.62 )	否	否	否	否
DISORGANISED SPEECH	2	11520	1	53149	9.23	0.84	101.77	9.23	4.89	6.83	11.63	3.74	0.5	1.9	-0.3	胡言乱语	PSYCHIATRIC DISORDERS	精神病类	9.23 ( 0.84 - 101.77 )	9.23 ( 4.89 )	3.74 ( 0.5 )	1.9 ( -0.3 )	否	否	否	否
BLOOD ALKALINE PHOSPHATASE INCREASED	2	11520	59	53091	0.16	0.04	0.64	0.16	8.81	-1.25	1.57	0.18	0.06	-2.44	-4.15	血碱性磷酸酶升高	INVESTIGATIONS	各类检查	0.16 ( 0.04 - 0.64 )	0.16 ( 8.81 )	0.18 ( 0.06 )	-2.44 ( -4.15 )	否	否	否	否
DISTRACTIBILITY	2	11520	0	53150	#NUM!	#NUM!	#NUM!	#NUM!	9.23	#NUM!	#NUM!	5.61	0	2.49	0.13	注意涣散	PSYCHIATRIC DISORDERS	精神病类	Inf ( NaN - Inf )	Inf ( 9.23 )	5.61 ( 0 )	2.49 ( 0.13 )	否	否	否	是
TREATMENT NONCOMPLIANCE	2	11520	11	53139	0.84	0.19	3.78	0.84	0.05	-0.67	2.35	0.86	0.24	-0.21	-2.05	治疗不服从	GENERAL DISORDERS AND ADMINISTRATION SITE CONDITIONS	全身性疾病及给药部位各种反应	0.84 ( 0.19 - 3.78 )	0.84 ( 0.05 )	0.86 ( 0.24 )	-0.21 ( -2.05 )	否	否	否	否
MUSCLE TWITCHING	2	11520	5	53145	1.85	0.36	9.51	1.85	0.55	0.21	3.48	1.6	0.41	0.68	-1.27	肌肉抽搐	MUSCULOSKELETAL AND CONNECTIVE TISSUE DISORDERS	各种肌肉骨骼及结缔组织疾病	1.85 ( 0.36 - 9.51 )	1.85 ( 0.55 )	1.6 ( 0.41 )	0.68 ( -1.27 )	否	否	否	否
SALIVA ALTERED	2	11520	0	53150	#NUM!	#NUM!	#NUM!	#NUM!	9.23	#NUM!	#NUM!	5.61	0	2.49	0.13	唾液改变	GASTROINTESTINAL DISORDERS	胃肠系统疾病	Inf ( NaN - Inf )	Inf ( 9.23 )	5.61 ( 0 )	2.49 ( 0.13 )	否	否	否	是
GINGIVAL PAIN	2	11520	19	53131	0.49	0.11	2.08	0.49	0.99	-0.97	1.94	0.53	0.16	-0.9	-2.68	牙龈疼痛	GASTROINTESTINAL DISORDERS	胃肠系统疾病	0.49 ( 0.11 - 2.08 )	0.49 ( 0.99 )	0.53 ( 0.16 )	-0.9 ( -2.68 )	否	否	否	否
GINGIVAL ULCERATION	2	11520	2	53148	4.61	0.65	32.76	4.61	2.83	2.65	6.57	2.81	0.54	1.49	-0.62	牙龈溃疡	GASTROINTESTINAL DISORDERS	胃肠系统疾病	4.61 ( 0.65 - 32.76 )	4.61 ( 2.83 )	2.81 ( 0.54 )	1.49 ( -0.62 )	否	否	否	否
AGGRESSION	2	11520	2	53148	4.61	0.65	32.76	4.61	2.83	2.65	6.57	2.81	0.54	1.49	-0.62	攻击	PSYCHIATRIC DISORDERS	精神病类	4.61 ( 0.65 - 32.76 )	4.61 ( 2.83 )	2.81 ( 0.54 )	1.49 ( -0.62 )	否	否	否	否
LUNG NEOPLASM	2	11520	6	53144	1.54	0.31	7.62	1.54	0.28	-0.06	3.14	1.4	0.37	0.49	-1.43	肺肿瘤	NEOPLASMS BENIGN, MALIGNANT AND UNSPECIFIED (INCL CYSTS AND POLYPS)	良性、恶性及性质不明的肿瘤（包括囊状和息肉状）	1.54 ( 0.31 - 7.62 )	1.54 ( 0.28 )	1.4 ( 0.37 )	0.49 ( -1.43 )	否	否	否	否
EMOTIONAL DISTRESS	2	11520	2	53148	4.61	0.65	32.76	4.61	2.83	2.65	6.57	2.81	0.54	1.49	-0.62	情绪困扰	PSYCHIATRIC DISORDERS	精神病类	4.61 ( 0.65 - 32.76 )	4.61 ( 2.83 )	2.81 ( 0.54 )	1.49 ( -0.62 )	否	否	否	否
BLADDER OPERATION	2	11520	1	53149	9.23	0.84	101.77	9.23	4.89	6.83	11.63	3.74	0.5	1.9	-0.3	膀胱手术	SURGICAL AND MEDICAL PROCEDURES	各种手术及医疗操作	9.23 ( 0.84 - 101.77 )	9.23 ( 4.89 )	3.74 ( 0.5 )	1.9 ( -0.3 )	否	否	否	否
PSYCHOTIC DISORDER	2	11520	1	53149	9.23	0.84	101.77	9.23	4.89	6.83	11.63	3.74	0.5	1.9	-0.3	精神病性障碍	PSYCHIATRIC DISORDERS	精神病类	9.23 ( 0.84 - 101.77 )	9.23 ( 4.89 )	3.74 ( 0.5 )	1.9 ( -0.3 )	否	否	否	否
VITAMIN B COMPLEX DEFICIENCY	2	11520	3	53147	3.08	0.51	18.41	3.08	1.68	1.29	4.86	2.25	0.5	1.17	-0.87	复合维生素 B 缺乏症	METABOLISM AND NUTRITION DISORDERS	代谢及营养类疾病	3.08 ( 0.51 - 18.41 )	3.08 ( 1.68 )	2.25 ( 0.5 )	1.17 ( -0.87 )	否	否	否	否
POSTURE ABNORMAL	2	11520	6	53144	1.54	0.31	7.62	1.54	0.28	-0.06	3.14	1.4	0.37	0.49	-1.43	姿势异常	MUSCULOSKELETAL AND CONNECTIVE TISSUE DISORDERS	各种肌肉骨骼及结缔组织疾病	1.54 ( 0.31 - 7.62 )	1.54 ( 0.28 )	1.4 ( 0.37 )	0.49 ( -1.43 )	否	否	否	否
PARKINSON'S DISEASE	2	11520	10	53140	0.92	0.2	4.21	0.92	0.01	-0.6	2.44	0.94	0.26	-0.1	-1.94	帕金森病	NERVOUS SYSTEM DISORDERS	各类神经系统疾病	0.92 ( 0.2 - 4.21 )	0.92 ( 0.01 )	0.94 ( 0.26 )	-0.1 ( -1.94 )	否	否	否	否
OXYGEN SATURATION DECREASED	2	11520	14	53136	0.66	0.15	2.9	0.66	0.31	-0.82	2.14	0.7	0.2	-0.51	-2.32	血氧饱和度降低	INVESTIGATIONS	各类检查	0.66 ( 0.15 - 2.9 )	0.66 ( 0.31 )	0.7 ( 0.2 )	-0.51 ( -2.32 )	否	否	否	否
BLOOD BLISTER	2	11520	8	53142	1.15	0.24	5.43	1.15	0.03	-0.4	2.7	1.12	0.31	0.17	-1.71	血疱	SKIN AND SUBCUTANEOUS TISSUE DISORDERS	皮肤及皮下组织类疾病	1.15 ( 0.24 - 5.43 )	1.15 ( 0.03 )	1.12 ( 0.31 )	0.17 ( -1.71 )	否	否	否	否
SKIN ULCER	2	11520	37	53113	0.25	0.06	1.03	0.25	4.29	-1.17	1.67	0.29	0.09	-1.8	-3.52	皮肤溃疡	SKIN AND SUBCUTANEOUS TISSUE DISORDERS	皮肤及皮下组织类疾病	0.25 ( 0.06 - 1.03 )	0.25 ( 4.29 )	0.29 ( 0.09 )	-1.8 ( -3.52 )	否	否	否	否
MEDICATION ERROR	2	11520	5	53145	1.85	0.36	9.51	1.85	0.55	0.21	3.48	1.6	0.41	0.68	-1.27	用药错误	INJURY, POISONING AND PROCEDURAL COMPLICATIONS	各类损伤、中毒及操作并发症	1.85 ( 0.36 - 9.51 )	1.85 ( 0.55 )	1.6 ( 0.41 )	0.68 ( -1.27 )	否	否	否	否
ACUTE RESPIRATORY FAILURE	2	11520	9	53141	1.03	0.22	4.75	1.03	0	-0.51	2.56	1.02	0.28	0.03	-1.83	急性呼吸衰竭	RESPIRATORY, THORACIC AND MEDIASTINAL DISORDERS	呼吸系统、胸及纵隔疾病	1.03 ( 0.22 - 4.75 )	1.03 ( 0 )	1.02 ( 0.28 )	0.03 ( -1.83 )	否	否	否	否
EYELID MARGIN CRUSTING	2	11520	10	53140	0.92	0.2	4.21	0.92	0.01	-0.6	2.44	0.94	0.26	-0.1	-1.94	眼睑缘结痂	EYE DISORDERS	眼器官疾病	0.92 ( 0.2 - 4.21 )	0.92 ( 0.01 )	0.94 ( 0.26 )	-0.1 ( -1.94 )	否	否	否	否
EYE CONTUSION	2	11520	0	53150	#NUM!	#NUM!	#NUM!	#NUM!	9.23	#NUM!	#NUM!	5.61	0	2.49	0.13	眼挫伤	INJURY, POISONING AND PROCEDURAL COMPLICATIONS	各类损伤、中毒及操作并发症	Inf ( NaN - Inf )	Inf ( 9.23 )	5.61 ( 0 )	2.49 ( 0.13 )	否	否	否	是
MUSCLE DISORDER	2	11520	3	53147	3.08	0.51	18.41	3.08	1.68	1.29	4.86	2.25	0.5	1.17	-0.87	肌肉疾病	MUSCULOSKELETAL AND CONNECTIVE TISSUE DISORDERS	各种肌肉骨骼及结缔组织疾病	3.08 ( 0.51 - 18.41 )	3.08 ( 1.68 )	2.25 ( 0.5 )	1.17 ( -0.87 )	否	否	否	否
MOTOR DYSFUNCTION	2	11520	2	53148	4.61	0.65	32.76	4.61	2.83	2.65	6.57	2.81	0.54	1.49	-0.62	运动功能障碍	NERVOUS SYSTEM DISORDERS	各类神经系统疾病	4.61 ( 0.65 - 32.76 )	4.61 ( 2.83 )	2.81 ( 0.54 )	1.49 ( -0.62 )	否	否	否	否
AFFECTIVE DISORDER	2	11520	2	53148	4.61	0.65	32.76	4.61	2.83	2.65	6.57	2.81	0.54	1.49	-0.62	情感障碍	PSYCHIATRIC DISORDERS	精神病类	4.61 ( 0.65 - 32.76 )	4.61 ( 2.83 )	2.81 ( 0.54 )	1.49 ( -0.62 )	否	否	否	否
PRODUCT STORAGE ERROR	2	11520	1	53149	9.23	0.84	101.77	9.23	4.89	6.83	11.63	3.74	0.5	1.9	-0.3	产品存储差错	INJURY, POISONING AND PROCEDURAL COMPLICATIONS	各类损伤、中毒及操作并发症	9.23 ( 0.84 - 101.77 )	9.23 ( 4.89 )	3.74 ( 0.5 )	1.9 ( -0.3 )	否	否	否	否
EXERCISE TOLERANCE DECREASED	2	11520	7	53143	1.32	0.27	6.35	1.32	0.12	-0.25	2.89	1.25	0.33	0.32	-1.58	运动耐量降低	GENERAL DISORDERS AND ADMINISTRATION SITE CONDITIONS	全身性疾病及给药部位各种反应	1.32 ( 0.27 - 6.35 )	1.32 ( 0.12 )	1.25 ( 0.33 )	0.32 ( -1.58 )	否	否	否	否
RECTAL FISSURE	2	11520	0	53150	#NUM!	#NUM!	#NUM!	#NUM!	9.23	#NUM!	#NUM!	5.61	0	2.49	0.13	直肠裂	GASTROINTESTINAL DISORDERS	胃肠系统疾病	Inf ( NaN - Inf )	Inf ( 9.23 )	5.61 ( 0 )	2.49 ( 0.13 )	否	否	否	是
PROTEIN TOTAL ABNORMAL	2	11520	0	53150	#NUM!	#NUM!	#NUM!	#NUM!	9.23	#NUM!	#NUM!	5.61	0	2.49	0.13	总蛋白异常	INVESTIGATIONS	各类检查	Inf ( NaN - Inf )	Inf ( 9.23 )	5.61 ( 0 )	2.49 ( 0.13 )	否	否	否	是
PULMONARY FIBROSIS	2	11520	20	53130	0.46	0.11	1.97	0.46	1.14	-0.99	1.91	0.51	0.15	-0.97	-2.74	肺纤维化	RESPIRATORY, THORACIC AND MEDIASTINAL DISORDERS	呼吸系统、胸及纵隔疾病	0.46 ( 0.11 - 1.97 )	0.46 ( 1.14 )	0.51 ( 0.15 )	-0.97 ( -2.74 )	否	否	否	否
ROTATOR CUFF SYNDROME	2	11520	5	53145	1.85	0.36	9.51	1.85	0.55	0.21	3.48	1.6	0.41	0.68	-1.27	肩袖综合征	MUSCULOSKELETAL AND CONNECTIVE TISSUE DISORDERS	各种肌肉骨骼及结缔组织疾病	1.85 ( 0.36 - 9.51 )	1.85 ( 0.55 )	1.6 ( 0.41 )	0.68 ( -1.27 )	否	否	否	否
TEMPERATURE REGULATION DISORDER	2	11520	1	53149	9.23	0.84	101.77	9.23	4.89	6.83	11.63	3.74	0.5	1.9	-0.3	温度调节紊乱	GENERAL DISORDERS AND ADMINISTRATION SITE CONDITIONS	全身性疾病及给药部位各种反应	9.23 ( 0.84 - 101.77 )	9.23 ( 4.89 )	3.74 ( 0.5 )	1.9 ( -0.3 )	否	否	否	否
THERAPY NON-RESPONDER	2	11520	37	53113	0.25	0.06	1.03	0.25	4.29	-1.17	1.67	0.29	0.09	-1.8	-3.52	治疗无反应者	GENERAL DISORDERS AND ADMINISTRATION SITE CONDITIONS	全身性疾病及给药部位各种反应	0.25 ( 0.06 - 1.03 )	0.25 ( 4.29 )	0.29 ( 0.09 )	-1.8 ( -3.52 )	否	否	否	否
CEREBROVASCULAR ACCIDENT	2	11520	88	53062	0.1	0.03	0.43	0.1	14.97	-1.3	1.51	0.12	0.04	-3	-4.7	脑血管意外	NERVOUS SYSTEM DISORDERS	各类神经系统疾病	0.1 ( 0.03 - 0.43 )	0.1 ( 14.97 )	0.12 ( 0.04 )	-3 ( -4.7 )	否	否	否	否
NEOPLASM RECURRENCE	2	11520	160	52990	0.06	0.01	0.23	0.06	30.5	-1.34	1.45	0.07	0.02	-3.85	-5.53	肿瘤复发	NEOPLASMS BENIGN, MALIGNANT AND UNSPECIFIED (INCL CYSTS AND POLYPS)	良性、恶性及性质不明的肿瘤（包括囊状和息肉状）	0.06 ( 0.01 - 0.23 )	0.06 ( 30.5 )	0.07 ( 0.02 )	-3.85 ( -5.53 )	否	否	否	否
BLOOD CREATINE ABNORMAL	2	11520	0	53150	#NUM!	#NUM!	#NUM!	#NUM!	9.23	#NUM!	#NUM!	5.61	0	2.49	0.13	血肌酸异常	INVESTIGATIONS	各类检查	Inf ( NaN - Inf )	Inf ( 9.23 )	5.61 ( 0 )	2.49 ( 0.13 )	否	否	否	是
MOUTH INJURY	2	11520	3	53147	3.08	0.51	18.41	3.08	1.68	1.29	4.86	2.25	0.5	1.17	-0.87	嘴部损伤	INJURY, POISONING AND PROCEDURAL COMPLICATIONS	各类损伤、中毒及操作并发症	3.08 ( 0.51 - 18.41 )	3.08 ( 1.68 )	2.25 ( 0.5 )	1.17 ( -0.87 )	否	否	否	否
FEELING OF BODY TEMPERATURE CHANGE	2	11520	1	53149	9.23	0.84	101.77	9.23	4.89	6.83	11.63	3.74	0.5	1.9	-0.3	体温感觉改变	GENERAL DISORDERS AND ADMINISTRATION SITE CONDITIONS	全身性疾病及给药部位各种反应	9.23 ( 0.84 - 101.77 )	9.23 ( 4.89 )	3.74 ( 0.5 )	1.9 ( -0.3 )	否	否	否	否
ELECTIVE SURGERY	2	11520	0	53150	#NUM!	#NUM!	#NUM!	#NUM!	9.23	#NUM!	#NUM!	5.61	0	2.49	0.13	择期外科手术	SURGICAL AND MEDICAL PROCEDURES	各种手术及医疗操作	Inf ( NaN - Inf )	Inf ( 9.23 )	5.61 ( 0 )	2.49 ( 0.13 )	否	否	否	是
BLOOD MAGNESIUM ABNORMAL	2	11520	2	53148	4.61	0.65	32.76	4.61	2.83	2.65	6.57	2.81	0.54	1.49	-0.62	血镁异常	INVESTIGATIONS	各类检查	4.61 ( 0.65 - 32.76 )	4.61 ( 2.83 )	2.81 ( 0.54 )	1.49 ( -0.62 )	否	否	否	否
PROSTATE CANCER	2	11520	34	53116	0.27	0.07	1.13	0.27	3.7	-1.15	1.7	0.31	0.09	-1.68	-3.41	前列腺癌	NEOPLASMS BENIGN, MALIGNANT AND UNSPECIFIED (INCL CYSTS AND POLYPS)	良性、恶性及性质不明的肿瘤（包括囊状和息肉状）	0.27 ( 0.07 - 1.13 )	0.27 ( 3.7 )	0.31 ( 0.09 )	-1.68 ( -3.41 )	否	否	否	否
LUNG NEOPLASM MALIGNANT	2	11520	31	53119	0.3	0.07	1.24	0.3	3.12	-1.13	1.73	0.34	0.1	-1.56	-3.29	肺恶性肿瘤	NEOPLASMS BENIGN, MALIGNANT AND UNSPECIFIED (INCL CYSTS AND POLYPS)	良性、恶性及性质不明的肿瘤（包括囊状和息肉状）	0.3 ( 0.07 - 1.24 )	0.3 ( 3.12 )	0.34 ( 0.1 )	-1.56 ( -3.29 )	否	否	否	否
PARANASAL SINUS DISCOMFORT	2	11520	3	53147	3.08	0.51	18.41	3.08	1.68	1.29	4.86	2.25	0.5	1.17	-0.87	副鼻窦不适	RESPIRATORY, THORACIC AND MEDIASTINAL DISORDERS	呼吸系统、胸及纵隔疾病	3.08 ( 0.51 - 18.41 )	3.08 ( 1.68 )	2.25 ( 0.5 )	1.17 ( -0.87 )	否	否	否	否
SOMNAMBULISM	2	11520	1	53149	9.23	0.84	101.77	9.23	4.89	6.83	11.63	3.74	0.5	1.9	-0.3	梦游症	PSYCHIATRIC DISORDERS	精神病类	9.23 ( 0.84 - 101.77 )	9.23 ( 4.89 )	3.74 ( 0.5 )	1.9 ( -0.3 )	否	否	否	否
GASTRECTOMY	2	11520	18	53132	0.51	0.12	2.21	0.51	0.83	-0.95	1.97	0.56	0.17	-0.83	-2.61	胃切除术	SURGICAL AND MEDICAL PROCEDURES	各种手术及医疗操作	0.51 ( 0.12 - 2.21 )	0.51 ( 0.83 )	0.56 ( 0.17 )	-0.83 ( -2.61 )	否	否	否	否
OVERWEIGHT	2	11520	1	53149	9.23	0.84	101.77	9.23	4.89	6.83	11.63	3.74	0.5	1.9	-0.3	超重	METABOLISM AND NUTRITION DISORDERS	代谢及营养类疾病	9.23 ( 0.84 - 101.77 )	9.23 ( 4.89 )	3.74 ( 0.5 )	1.9 ( -0.3 )	否	否	否	否
POST PROCEDURAL DISCOMFORT	2	11520	0	53150	#NUM!	#NUM!	#NUM!	#NUM!	9.23	#NUM!	#NUM!	5.61	0	2.49	0.13	操作后不适	INJURY, POISONING AND PROCEDURAL COMPLICATIONS	各类损伤、中毒及操作并发症	Inf ( NaN - Inf )	Inf ( 9.23 )	5.61 ( 0 )	2.49 ( 0.13 )	否	否	否	是
URINE OUTPUT INCREASED	2	11520	1	53149	9.23	0.84	101.77	9.23	4.89	6.83	11.63	3.74	0.5	1.9	-0.3	尿排出量升高	INVESTIGATIONS	各类检查	9.23 ( 0.84 - 101.77 )	9.23 ( 4.89 )	3.74 ( 0.5 )	1.9 ( -0.3 )	否	否	否	否
RECTAL PROLAPSE	2	11520	0	53150	#NUM!	#NUM!	#NUM!	#NUM!	9.23	#NUM!	#NUM!	5.61	0	2.49	0.13	直肠脱垂	GASTROINTESTINAL DISORDERS	胃肠系统疾病	Inf ( NaN - Inf )	Inf ( 9.23 )	5.61 ( 0 )	2.49 ( 0.13 )	否	否	否	是
FOOD AVERSION	2	11520	6	53144	1.54	0.31	7.62	1.54	0.28	-0.06	3.14	1.4	0.37	0.49	-1.43	食物厌恶	METABOLISM AND NUTRITION DISORDERS	代谢及营养类疾病	1.54 ( 0.31 - 7.62 )	1.54 ( 0.28 )	1.4 ( 0.37 )	0.49 ( -1.43 )	否	否	否	否
SYSTEMIC LUPUS ERYTHEMATOSUS	2	11520	3	53147	3.08	0.51	18.41	3.08	1.68	1.29	4.86	2.25	0.5	1.17	-0.87	系统性红斑狼疮	MUSCULOSKELETAL AND CONNECTIVE TISSUE DISORDERS	各种肌肉骨骼及结缔组织疾病	3.08 ( 0.51 - 18.41 )	3.08 ( 1.68 )	2.25 ( 0.5 )	1.17 ( -0.87 )	否	否	否	否
THERAPY CESSATION	2	11520	42	53108	0.22	0.05	0.91	0.22	5.3	-1.2	1.64	0.26	0.08	-1.97	-3.69	治疗终止	SURGICAL AND MEDICAL PROCEDURES	各种手术及医疗操作	0.22 ( 0.05 - 0.91 )	0.22 ( 5.3 )	0.26 ( 0.08 )	-1.97 ( -3.69 )	否	否	否	否
RENAL PAIN	2	11520	5	53145	1.85	0.36	9.51	1.85	0.55	0.21	3.48	1.6	0.41	0.68	-1.27	肾疼痛	RENAL AND URINARY DISORDERS	肾脏及泌尿系统疾病	1.85 ( 0.36 - 9.51 )	1.85 ( 0.55 )	1.6 ( 0.41 )	0.68 ( -1.27 )	否	否	否	否
WOUND HAEMORRHAGE	2	11520	3	53147	3.08	0.51	18.41	3.08	1.68	1.29	4.86	2.25	0.5	1.17	-0.87	伤口出血	INJURY, POISONING AND PROCEDURAL COMPLICATIONS	各类损伤、中毒及操作并发症	3.08 ( 0.51 - 18.41 )	3.08 ( 1.68 )	2.25 ( 0.5 )	1.17 ( -0.87 )	否	否	否	否
OSTEOPOROSIS	2	11520	17	53133	0.54	0.13	2.35	0.54	0.69	-0.92	2.01	0.59	0.17	-0.76	-2.55	骨质疏松症	MUSCULOSKELETAL AND CONNECTIVE TISSUE DISORDERS	各种肌肉骨骼及结缔组织疾病	0.54 ( 0.13 - 2.35 )	0.54 ( 0.69 )	0.59 ( 0.17 )	-0.76 ( -2.55 )	否	否	否	否
THYROXINE INCREASED	2	11520	1	53149	9.23	0.84	101.77	9.23	4.89	6.83	11.63	3.74	0.5	1.9	-0.3	甲状腺素升高	INVESTIGATIONS	各类检查	9.23 ( 0.84 - 101.77 )	9.23 ( 4.89 )	3.74 ( 0.5 )	1.9 ( -0.3 )	否	否	否	否
EXOPHTHALMOS	2	11520	2	53148	4.61	0.65	32.76	4.61	2.83	2.65	6.57	2.81	0.54	1.49	-0.62	突眼症	EYE DISORDERS	眼器官疾病	4.61 ( 0.65 - 32.76 )	4.61 ( 2.83 )	2.81 ( 0.54 )	1.49 ( -0.62 )	否	否	否	否
DENTAL CARE	2	11520	2	53148	4.61	0.65	32.76	4.61	2.83	2.65	6.57	2.81	0.54	1.49	-0.62	牙齿护理	SURGICAL AND MEDICAL PROCEDURES	各种手术及医疗操作	4.61 ( 0.65 - 32.76 )	4.61 ( 2.83 )	2.81 ( 0.54 )	1.49 ( -0.62 )	否	否	否	否
EXOSTOSIS	2	11520	0	53150	#NUM!	#NUM!	#NUM!	#NUM!	9.23	#NUM!	#NUM!	5.61	0	2.49	0.13	外生性骨疣	MUSCULOSKELETAL AND CONNECTIVE TISSUE DISORDERS	各种肌肉骨骼及结缔组织疾病	Inf ( NaN - Inf )	Inf ( 9.23 )	5.61 ( 0 )	2.49 ( 0.13 )	否	否	否	是
DRUG HYPERSENSITIVITY	2	11520	34	53116	0.27	0.07	1.13	0.27	3.7	-1.15	1.7	0.31	0.09	-1.68	-3.41	药物性超敏反应	IMMUNE SYSTEM DISORDERS	免疫系统疾病	0.27 ( 0.07 - 1.13 )	0.27 ( 3.7 )	0.31 ( 0.09 )	-1.68 ( -3.41 )	否	否	否	否
STOMACH MASS	2	11520	7	53143	1.32	0.27	6.35	1.32	0.12	-0.25	2.89	1.25	0.33	0.32	-1.58	胃肿块	GASTROINTESTINAL DISORDERS	胃肠系统疾病	1.32 ( 0.27 - 6.35 )	1.32 ( 0.12 )	1.25 ( 0.33 )	0.32 ( -1.58 )	否	否	否	否
HYPERKERATOSIS	2	11520	129	53021	0.07	0.02	0.29	0.07	23.79	-1.32	1.47	0.09	0.03	-3.54	-5.23	皮肤角化症	SKIN AND SUBCUTANEOUS TISSUE DISORDERS	皮肤及皮下组织类疾病	0.07 ( 0.02 - 0.29 )	0.07 ( 23.79 )	0.09 ( 0.03 )	-3.54 ( -5.23 )	否	否	否	否
SKIN CANCER	2	11520	12	53138	0.77	0.17	3.44	0.77	0.12	-0.73	2.27	0.8	0.23	-0.32	-2.14	皮肤癌	NEOPLASMS BENIGN, MALIGNANT AND UNSPECIFIED (INCL CYSTS AND POLYPS)	良性、恶性及性质不明的肿瘤（包括囊状和息肉状）	0.77 ( 0.17 - 3.44 )	0.77 ( 0.12 )	0.8 ( 0.23 )	-0.32 ( -2.14 )	否	否	否	否
TONGUE DISORDER	2	11520	18	53132	0.51	0.12	2.21	0.51	0.83	-0.95	1.97	0.56	0.17	-0.83	-2.61	舌病	GASTROINTESTINAL DISORDERS	胃肠系统疾病	0.51 ( 0.12 - 2.21 )	0.51 ( 0.83 )	0.56 ( 0.17 )	-0.83 ( -2.61 )	否	否	否	否
PULMONARY MASS	2	11520	25	53125	0.37	0.09	1.56	0.37	2	-1.07	1.81	0.42	0.12	-1.27	-3.02	肺部肿块	RESPIRATORY, THORACIC AND MEDIASTINAL DISORDERS	呼吸系统、胸及纵隔疾病	0.37 ( 0.09 - 1.56 )	0.37 ( 2 )	0.42 ( 0.12 )	-1.27 ( -3.02 )	否	否	否	否
URINARY INCONTINENCE	2	11520	11	53139	0.84	0.19	3.78	0.84	0.05	-0.67	2.35	0.86	0.24	-0.21	-2.05	尿失禁	RENAL AND URINARY DISORDERS	肾脏及泌尿系统疾病	0.84 ( 0.19 - 3.78 )	0.84 ( 0.05 )	0.86 ( 0.24 )	-0.21 ( -2.05 )	否	否	否	否
ACCIDENTAL OVERDOSE	2	11520	5	53145	1.85	0.36	9.51	1.85	0.55	0.21	3.48	1.6	0.41	0.68	-1.27	意外用药过量	INJURY, POISONING AND PROCEDURAL COMPLICATIONS	各类损伤、中毒及操作并发症	1.85 ( 0.36 - 9.51 )	1.85 ( 0.55 )	1.6 ( 0.41 )	0.68 ( -1.27 )	否	否	否	否
PHARYNGEAL ERYTHEMA	2	11520	0	53150	#NUM!	#NUM!	#NUM!	#NUM!	9.23	#NUM!	#NUM!	5.61	0	2.49	0.13	咽部红斑	RESPIRATORY, THORACIC AND MEDIASTINAL DISORDERS	呼吸系统、胸及纵隔疾病	Inf ( NaN - Inf )	Inf ( 9.23 )	5.61 ( 0 )	2.49 ( 0.13 )	否	否	否	是
MADAROSIS	2	11520	3	53147	3.08	0.51	18.41	3.08	1.68	1.29	4.86	2.25	0.5	1.17	-0.87	睫毛脱落	SKIN AND SUBCUTANEOUS TISSUE DISORDERS	皮肤及皮下组织类疾病	3.08 ( 0.51 - 18.41 )	3.08 ( 1.68 )	2.25 ( 0.5 )	1.17 ( -0.87 )	否	否	否	否
INCREASED UPPER AIRWAY SECRETION	2	11520	6	53144	1.54	0.31	7.62	1.54	0.28	-0.06	3.14	1.4	0.37	0.49	-1.43	上呼吸道分泌物增多	RESPIRATORY, THORACIC AND MEDIASTINAL DISORDERS	呼吸系统、胸及纵隔疾病	1.54 ( 0.31 - 7.62 )	1.54 ( 0.28 )	1.4 ( 0.37 )	0.49 ( -1.43 )	否	否	否	否
GASTRIC DILATATION	2	11520	2	53148	4.61	0.65	32.76	4.61	2.83	2.65	6.57	2.81	0.54	1.49	-0.62	胃扩张	GASTROINTESTINAL DISORDERS	胃肠系统疾病	4.61 ( 0.65 - 32.76 )	4.61 ( 2.83 )	2.81 ( 0.54 )	1.49 ( -0.62 )	否	否	否	否
NEPHROSTOMY	2	11520	0	53150	#NUM!	#NUM!	#NUM!	#NUM!	9.23	#NUM!	#NUM!	5.61	0	2.49	0.13	肾造瘘	SURGICAL AND MEDICAL PROCEDURES	各种手术及医疗操作	Inf ( NaN - Inf )	Inf ( 9.23 )	5.61 ( 0 )	2.49 ( 0.13 )	否	否	否	是
TRIGGER FINGER	2	11520	2	53148	4.61	0.65	32.76	4.61	2.83	2.65	6.57	2.81	0.54	1.49	-0.62	扳机状指	MUSCULOSKELETAL AND CONNECTIVE TISSUE DISORDERS	各种肌肉骨骼及结缔组织疾病	4.61 ( 0.65 - 32.76 )	4.61 ( 2.83 )	2.81 ( 0.54 )	1.49 ( -0.62 )	否	否	否	否
PARALYSIS	2	11520	13	53137	0.71	0.16	3.15	0.71	0.21	-0.78	2.2	0.75	0.22	-0.42	-2.23	瘫痪	NERVOUS SYSTEM DISORDERS	各类神经系统疾病	0.71 ( 0.16 - 3.15 )	0.71 ( 0.21 )	0.75 ( 0.22 )	-0.42 ( -2.23 )	否	否	否	否
FAECES SOFT	2	11520	7	53143	1.32	0.27	6.35	1.32	0.12	-0.25	2.89	1.25	0.33	0.32	-1.58	粪便松软	GASTROINTESTINAL DISORDERS	胃肠系统疾病	1.32 ( 0.27 - 6.35 )	1.32 ( 0.12 )	1.25 ( 0.33 )	0.32 ( -1.58 )	否	否	否	否
FORMICATION	2	11520	0	53150	#NUM!	#NUM!	#NUM!	#NUM!	9.23	#NUM!	#NUM!	5.61	0	2.49	0.13	蚁行感	NERVOUS SYSTEM DISORDERS	各类神经系统疾病	Inf ( NaN - Inf )	Inf ( 9.23 )	5.61 ( 0 )	2.49 ( 0.13 )	否	否	否	是
BASAL CELL CARCINOMA	2	11520	3	53147	3.08	0.51	18.41	3.08	1.68	1.29	4.86	2.25	0.5	1.17	-0.87	基底细胞癌	NEOPLASMS BENIGN, MALIGNANT AND UNSPECIFIED (INCL CYSTS AND POLYPS)	良性、恶性及性质不明的肿瘤（包括囊状和息肉状）	3.08 ( 0.51 - 18.41 )	3.08 ( 1.68 )	2.25 ( 0.5 )	1.17 ( -0.87 )	否	否	否	否
UMBILICAL HERNIA	2	11520	2	53148	4.61	0.65	32.76	4.61	2.83	2.65	6.57	2.81	0.54	1.49	-0.62	脐疝	GASTROINTESTINAL DISORDERS	胃肠系统疾病	4.61 ( 0.65 - 32.76 )	4.61 ( 2.83 )	2.81 ( 0.54 )	1.49 ( -0.62 )	否	否	否	否
BLOOD CHLORIDE DECREASED	2	11520	3	53147	3.08	0.51	18.41	3.08	1.68	1.29	4.86	2.25	0.5	1.17	-0.87	血氯化物降低	INVESTIGATIONS	各类检查	3.08 ( 0.51 - 18.41 )	3.08 ( 1.68 )	2.25 ( 0.5 )	1.17 ( -0.87 )	否	否	否	否
STARING	2	11520	1	53149	9.23	0.84	101.77	9.23	4.89	6.83	11.63	3.74	0.5	1.9	-0.3	凝视	PSYCHIATRIC DISORDERS	精神病类	9.23 ( 0.84 - 101.77 )	9.23 ( 4.89 )	3.74 ( 0.5 )	1.9 ( -0.3 )	否	否	否	否
INTERVERTEBRAL DISC DEGENERATION	2	11520	3	53147	3.08	0.51	18.41	3.08	1.68	1.29	4.86	2.25	0.5	1.17	-0.87	椎间盘退行性变	MUSCULOSKELETAL AND CONNECTIVE TISSUE DISORDERS	各种肌肉骨骼及结缔组织疾病	3.08 ( 0.51 - 18.41 )	3.08 ( 1.68 )	2.25 ( 0.5 )	1.17 ( -0.87 )	否	否	否	否
BLOOD PRESSURE DECREASED	2	11520	47	53103	0.2	0.05	0.81	0.2	6.32	-1.22	1.61	0.23	0.07	-2.13	-3.84	血压降低	INVESTIGATIONS	各类检查	0.2 ( 0.05 - 0.81 )	0.2 ( 6.32 )	0.23 ( 0.07 )	-2.13 ( -3.84 )	否	否	否	否
GLOMERULAR FILTRATION RATE DECREASED	2	11520	18	53132	0.51	0.12	2.21	0.51	0.83	-0.95	1.97	0.56	0.17	-0.83	-2.61	肾小球滤过率降低	INVESTIGATIONS	各类检查	0.51 ( 0.12 - 2.21 )	0.51 ( 0.83 )	0.56 ( 0.17 )	-0.83 ( -2.61 )	否	否	否	否
IMMUNODEFICIENCY	2	11520	6	53144	1.54	0.31	7.62	1.54	0.28	-0.06	3.14	1.4	0.37	0.49	-1.43	免疫缺陷	IMMUNE SYSTEM DISORDERS	免疫系统疾病	1.54 ( 0.31 - 7.62 )	1.54 ( 0.28 )	1.4 ( 0.37 )	0.49 ( -1.43 )	否	否	否	否
ANAPHYLACTIC REACTION	2	11520	2	53148	4.61	0.65	32.76	4.61	2.83	2.65	6.57	2.81	0.54	1.49	-0.62	速发严重过敏反应	IMMUNE SYSTEM DISORDERS	免疫系统疾病	4.61 ( 0.65 - 32.76 )	4.61 ( 2.83 )	2.81 ( 0.54 )	1.49 ( -0.62 )	否	否	否	否
JOINT DISLOCATION	2	11520	3	53147	3.08	0.51	18.41	3.08	1.68	1.29	4.86	2.25	0.5	1.17	-0.87	关节脱位	INJURY, POISONING AND PROCEDURAL COMPLICATIONS	各类损伤、中毒及操作并发症	3.08 ( 0.51 - 18.41 )	3.08 ( 1.68 )	2.25 ( 0.5 )	1.17 ( -0.87 )	否	否	否	否
CHEST INJURY	2	11520	0	53150	#NUM!	#NUM!	#NUM!	#NUM!	9.23	#NUM!	#NUM!	5.61	0	2.49	0.13	胸部损伤	INJURY, POISONING AND PROCEDURAL COMPLICATIONS	各类损伤、中毒及操作并发症	Inf ( NaN - Inf )	Inf ( 9.23 )	5.61 ( 0 )	2.49 ( 0.13 )	否	否	否	是
SKIN ODOUR ABNORMAL	2	11520	1	53149	9.23	0.84	101.77	9.23	4.89	6.83	11.63	3.74	0.5	1.9	-0.3	皮肤气味异常	SKIN AND SUBCUTANEOUS TISSUE DISORDERS	皮肤及皮下组织类疾病	9.23 ( 0.84 - 101.77 )	9.23 ( 4.89 )	3.74 ( 0.5 )	1.9 ( -0.3 )	否	否	否	否
WALKING AID USER	2	11520	1	53149	9.23	0.84	101.77	9.23	4.89	6.83	11.63	3.74	0.5	1.9	-0.3	辅助步行设备使用者	SOCIAL CIRCUMSTANCES	社会环境	9.23 ( 0.84 - 101.77 )	9.23 ( 4.89 )	3.74 ( 0.5 )	1.9 ( -0.3 )	否	否	否	否
PARANASAL SINUS HYPERSECRETION	2	11520	1	53149	9.23	0.84	101.77	9.23	4.89	6.83	11.63	3.74	0.5	1.9	-0.3	副鼻窦分泌过多	RESPIRATORY, THORACIC AND MEDIASTINAL DISORDERS	呼吸系统、胸及纵隔疾病	9.23 ( 0.84 - 101.77 )	9.23 ( 4.89 )	3.74 ( 0.5 )	1.9 ( -0.3 )	否	否	否	否
IMMUNE SYSTEM DISORDER	2	11520	5	53145	1.85	0.36	9.51	1.85	0.55	0.21	3.48	1.6	0.41	0.68	-1.27	免疫系统紊乱	IMMUNE SYSTEM DISORDERS	免疫系统疾病	1.85 ( 0.36 - 9.51 )	1.85 ( 0.55 )	1.6 ( 0.41 )	0.68 ( -1.27 )	否	否	否	否
TOOTH LOSS	2	11520	6	53144	1.54	0.31	7.62	1.54	0.28	-0.06	3.14	1.4	0.37	0.49	-1.43	牙齿脱落	GASTROINTESTINAL DISORDERS	胃肠系统疾病	1.54 ( 0.31 - 7.62 )	1.54 ( 0.28 )	1.4 ( 0.37 )	0.49 ( -1.43 )	否	否	否	否
HYPERAESTHESIA	2	11520	21	53129	0.44	0.1	1.87	0.44	1.31	-1.01	1.89	0.49	0.15	-1.03	-2.8	感觉过敏	NERVOUS SYSTEM DISORDERS	各类神经系统疾病	0.44 ( 0.1 - 1.87 )	0.44 ( 1.31 )	0.49 ( 0.15 )	-1.03 ( -2.8 )	否	否	否	否
SPINAL PAIN	2	11520	6	53144	1.54	0.31	7.62	1.54	0.28	-0.06	3.14	1.4	0.37	0.49	-1.43	脊柱疼痛	MUSCULOSKELETAL AND CONNECTIVE TISSUE DISORDERS	各种肌肉骨骼及结缔组织疾病	1.54 ( 0.31 - 7.62 )	1.54 ( 0.28 )	1.4 ( 0.37 )	0.49 ( -1.43 )	否	否	否	否
SMALL INTESTINAL OBSTRUCTION	2	11520	18	53132	0.51	0.12	2.21	0.51	0.83	-0.95	1.97	0.56	0.17	-0.83	-2.61	小肠梗阻	GASTROINTESTINAL DISORDERS	胃肠系统疾病	0.51 ( 0.12 - 2.21 )	0.51 ( 0.83 )	0.56 ( 0.17 )	-0.83 ( -2.61 )	否	否	否	否
BLOOD PRESSURE FLUCTUATION	2	11520	35	53115	0.26	0.06	1.1	0.26	3.89	-1.16	1.69	0.3	0.09	-1.72	-3.45	血压波动	VASCULAR DISORDERS	血管与淋巴管类疾病	0.26 ( 0.06 - 1.1 )	0.26 ( 3.89 )	0.3 ( 0.09 )	-1.72 ( -3.45 )	否	否	否	否
FOOD ALLERGY	2	11520	3	53147	3.08	0.51	18.41	3.08	1.68	1.29	4.86	2.25	0.5	1.17	-0.87	食物过敏	IMMUNE SYSTEM DISORDERS	免疫系统疾病	3.08 ( 0.51 - 18.41 )	3.08 ( 1.68 )	2.25 ( 0.5 )	1.17 ( -0.87 )	否	否	否	否
FEAR OF DEATH	2	11520	0	53150	#NUM!	#NUM!	#NUM!	#NUM!	9.23	#NUM!	#NUM!	5.61	0	2.49	0.13	死亡恐惧	PSYCHIATRIC DISORDERS	精神病类	Inf ( NaN - Inf )	Inf ( 9.23 )	5.61 ( 0 )	2.49 ( 0.13 )	否	否	否	是
LARGE INTESTINE INFECTION	2	11520	1	53149	9.23	0.84	101.77	9.23	4.89	6.83	11.63	3.74	0.5	1.9	-0.3	大肠感染	INFECTIONS AND INFESTATIONS	感染及侵染类疾病	9.23 ( 0.84 - 101.77 )	9.23 ( 4.89 )	3.74 ( 0.5 )	1.9 ( -0.3 )	否	否	否	否
WRONG DOSE	2	11520	2	53148	4.61	0.65	32.76	4.61	2.83	2.65	6.57	2.81	0.54	1.49	-0.62	剂量有误	INJURY, POISONING AND PROCEDURAL COMPLICATIONS	各类损伤、中毒及操作并发症	4.61 ( 0.65 - 32.76 )	4.61 ( 2.83 )	2.81 ( 0.54 )	1.49 ( -0.62 )	否	否	否	否
KERATOACANTHOMA	2	11520	3	53147	3.08	0.51	18.41	3.08	1.68	1.29	4.86	2.25	0.5	1.17	-0.87	角化棘皮瘤	NEOPLASMS BENIGN, MALIGNANT AND UNSPECIFIED (INCL CYSTS AND POLYPS)	良性、恶性及性质不明的肿瘤（包括囊状和息肉状）	3.08 ( 0.51 - 18.41 )	3.08 ( 1.68 )	2.25 ( 0.5 )	1.17 ( -0.87 )	否	否	否	否
COLD SWEAT	2	11520	11	53139	0.84	0.19	3.78	0.84	0.05	-0.67	2.35	0.86	0.24	-0.21	-2.05	冷汗	SKIN AND SUBCUTANEOUS TISSUE DISORDERS	皮肤及皮下组织类疾病	0.84 ( 0.19 - 3.78 )	0.84 ( 0.05 )	0.86 ( 0.24 )	-0.21 ( -2.05 )	否	否	否	否
DYSPHEMIA	2	11520	0	53150	#NUM!	#NUM!	#NUM!	#NUM!	9.23	#NUM!	#NUM!	5.61	0	2.49	0.13	口吃	PSYCHIATRIC DISORDERS	精神病类	Inf ( NaN - Inf )	Inf ( 9.23 )	5.61 ( 0 )	2.49 ( 0.13 )	否	否	否	是
SYMPTOM RECURRENCE	2	11520	0	53150	#NUM!	#NUM!	#NUM!	#NUM!	9.23	#NUM!	#NUM!	5.61	0	2.49	0.13	症状重复出现	GENERAL DISORDERS AND ADMINISTRATION SITE CONDITIONS	全身性疾病及给药部位各种反应	Inf ( NaN - Inf )	Inf ( 9.23 )	5.61 ( 0 )	2.49 ( 0.13 )	否	否	否	是
SCAN ABNORMAL	2	11520	2	53148	4.61	0.65	32.76	4.61	2.83	2.65	6.57	2.81	0.54	1.49	-0.62	扫描异常	INVESTIGATIONS	各类检查	4.61 ( 0.65 - 32.76 )	4.61 ( 2.83 )	2.81 ( 0.54 )	1.49 ( -0.62 )	否	否	否	否
COMPUTERISED TOMOGRAM ABNORMAL	2	11520	9	53141	1.03	0.22	4.75	1.03	0	-0.51	2.56	1.02	0.28	0.03	-1.83	计算机断层成像异常	INVESTIGATIONS	各类检查	1.03 ( 0.22 - 4.75 )	1.03 ( 0 )	1.02 ( 0.28 )	0.03 ( -1.83 )	否	否	否	否
RESPIRATORY TRACT CONGESTION	2	11520	3	53147	3.08	0.51	18.41	3.08	1.68	1.29	4.86	2.25	0.5	1.17	-0.87	呼吸道充血	RESPIRATORY, THORACIC AND MEDIASTINAL DISORDERS	呼吸系统、胸及纵隔疾病	3.08 ( 0.51 - 18.41 )	3.08 ( 1.68 )	2.25 ( 0.5 )	1.17 ( -0.87 )	否	否	否	否
POST PROCEDURAL COMPLICATION	2	11520	32	53118	0.29	0.07	1.2	0.29	3.31	-1.14	1.72	0.33	0.1	-1.6	-3.33	操作后并发症	INJURY, POISONING AND PROCEDURAL COMPLICATIONS	各类损伤、中毒及操作并发症	0.29 ( 0.07 - 1.2 )	0.29 ( 3.31 )	0.33 ( 0.1 )	-1.6 ( -3.33 )	否	否	否	否
GOITRE	2	11520	8	53142	1.15	0.24	5.43	1.15	0.03	-0.4	2.7	1.12	0.31	0.17	-1.71	甲状腺肿	ENDOCRINE DISORDERS	内分泌系统疾病	1.15 ( 0.24 - 5.43 )	1.15 ( 0.03 )	1.12 ( 0.31 )	0.17 ( -1.71 )	否	否	否	否
TUMOUR NECROSIS	2	11520	60	53090	0.15	0.04	0.63	0.15	9.02	-1.25	1.56	0.18	0.06	-2.47	-4.17	肿瘤坏死	NEOPLASMS BENIGN, MALIGNANT AND UNSPECIFIED (INCL CYSTS AND POLYPS)	良性、恶性及性质不明的肿瘤（包括囊状和息肉状）	0.15 ( 0.04 - 0.63 )	0.15 ( 9.02 )	0.18 ( 0.06 )	-2.47 ( -4.17 )	否	否	否	否
PRODUCT PRESCRIBING ISSUE	2	11520	2	53148	4.61	0.65	32.76	4.61	2.83	2.65	6.57	2.81	0.54	1.49	-0.62	产品处方问题	INJURY, POISONING AND PROCEDURAL COMPLICATIONS	各类损伤、中毒及操作并发症	4.61 ( 0.65 - 32.76 )	4.61 ( 2.83 )	2.81 ( 0.54 )	1.49 ( -0.62 )	否	否	否	否
WAIST CIRCUMFERENCE INCREASED	2	11520	1	53149	9.23	0.84	101.77	9.23	4.89	6.83	11.63	3.74	0.5	1.9	-0.3	腰围增加	INVESTIGATIONS	各类检查	9.23 ( 0.84 - 101.77 )	9.23 ( 4.89 )	3.74 ( 0.5 )	1.9 ( -0.3 )	否	否	否	否
EAR CONGESTION	2	11520	1	53149	9.23	0.84	101.77	9.23	4.89	6.83	11.63	3.74	0.5	1.9	-0.3	耳充血	EAR AND LABYRINTH DISORDERS	耳及迷路类疾病	9.23 ( 0.84 - 101.77 )	9.23 ( 4.89 )	3.74 ( 0.5 )	1.9 ( -0.3 )	否	否	否	否
INGROWING NAIL	2	11520	4	53146	2.31	0.42	12.6	2.31	0.99	0.61	4	1.87	0.45	0.9	-1.09	内生甲	SKIN AND SUBCUTANEOUS TISSUE DISORDERS	皮肤及皮下组织类疾病	2.31 ( 0.42 - 12.6 )	2.31 ( 0.99 )	1.87 ( 0.45 )	0.9 ( -1.09 )	否	否	否	否
IMPAIRED DRIVING ABILITY	2	11520	1	53149	9.23	0.84	101.77	9.23	4.89	6.83	11.63	3.74	0.5	1.9	-0.3	驾驶能力受损	SOCIAL CIRCUMSTANCES	社会环境	9.23 ( 0.84 - 101.77 )	9.23 ( 4.89 )	3.74 ( 0.5 )	1.9 ( -0.3 )	否	否	否	否
NASAL DISORDER	2	11520	3	53147	3.08	0.51	18.41	3.08	1.68	1.29	4.86	2.25	0.5	1.17	-0.87	鼻部疾病	RESPIRATORY, THORACIC AND MEDIASTINAL DISORDERS	呼吸系统、胸及纵隔疾病	3.08 ( 0.51 - 18.41 )	3.08 ( 1.68 )	2.25 ( 0.5 )	1.17 ( -0.87 )	否	否	否	否
STREPTOCOCCAL INFECTION	2	11520	2	53148	4.61	0.65	32.76	4.61	2.83	2.65	6.57	2.81	0.54	1.49	-0.62	链球菌感染	INFECTIONS AND INFESTATIONS	感染及侵染类疾病	4.61 ( 0.65 - 32.76 )	4.61 ( 2.83 )	2.81 ( 0.54 )	1.49 ( -0.62 )	否	否	否	否
CONJUNCTIVAL OEDEMA	2	11520	2	53148	4.61	0.65	32.76	4.61	2.83	2.65	6.57	2.81	0.54	1.49	-0.62	结膜水肿	EYE DISORDERS	眼器官疾病	4.61 ( 0.65 - 32.76 )	4.61 ( 2.83 )	2.81 ( 0.54 )	1.49 ( -0.62 )	否	否	否	否
FEELING JITTERY	2	11520	3	53147	3.08	0.51	18.41	3.08	1.68	1.29	4.86	2.25	0.5	1.17	-0.87	紧张不安	GENERAL DISORDERS AND ADMINISTRATION SITE CONDITIONS	全身性疾病及给药部位各种反应	3.08 ( 0.51 - 18.41 )	3.08 ( 1.68 )	2.25 ( 0.5 )	1.17 ( -0.87 )	否	否	否	否
ABNORMAL SENSATION IN EYE	2	11520	6	53144	1.54	0.31	7.62	1.54	0.28	-0.06	3.14	1.4	0.37	0.49	-1.43	眼感觉异常	EYE DISORDERS	眼器官疾病	1.54 ( 0.31 - 7.62 )	1.54 ( 0.28 )	1.4 ( 0.37 )	0.49 ( -1.43 )	否	否	否	否
SKIN TIGHTNESS	2	11520	2	53148	4.61	0.65	32.76	4.61	2.83	2.65	6.57	2.81	0.54	1.49	-0.62	皮肤紧缩感	SKIN AND SUBCUTANEOUS TISSUE DISORDERS	皮肤及皮下组织类疾病	4.61 ( 0.65 - 32.76 )	4.61 ( 2.83 )	2.81 ( 0.54 )	1.49 ( -0.62 )	否	否	否	否
BLOOD GLUCOSE ABNORMAL	2	11520	9	53141	1.03	0.22	4.75	1.03	0	-0.51	2.56	1.02	0.28	0.03	-1.83	血葡萄糖异常	INVESTIGATIONS	各类检查	1.03 ( 0.22 - 4.75 )	1.03 ( 0 )	1.02 ( 0.28 )	0.03 ( -1.83 )	否	否	否	否
PRESYNCOPE	2	11520	4	53146	2.31	0.42	12.6	2.31	0.99	0.61	4	1.87	0.45	0.9	-1.09	晕厥前期	NERVOUS SYSTEM DISORDERS	各类神经系统疾病	2.31 ( 0.42 - 12.6 )	2.31 ( 0.99 )	1.87 ( 0.45 )	0.9 ( -1.09 )	否	否	否	否
BRAIN OEDEMA	2	11520	3	53147	3.08	0.51	18.41	3.08	1.68	1.29	4.86	2.25	0.5	1.17	-0.87	脑水肿	NERVOUS SYSTEM DISORDERS	各类神经系统疾病	3.08 ( 0.51 - 18.41 )	3.08 ( 1.68 )	2.25 ( 0.5 )	1.17 ( -0.87 )	否	否	否	否
GALLBLADDER DISORDER	2	11520	9	53141	1.03	0.22	4.75	1.03	0	-0.51	2.56	1.02	0.28	0.03	-1.83	胆囊病变	HEPATOBILIARY DISORDERS	肝胆系统疾病	1.03 ( 0.22 - 4.75 )	1.03 ( 0 )	1.02 ( 0.28 )	0.03 ( -1.83 )	否	否	否	否
GILBERT'S SYNDROME	2	11520	0	53150	#NUM!	#NUM!	#NUM!	#NUM!	9.23	#NUM!	#NUM!	5.61	0	2.49	0.13	Gilbert 综合征	CONGENITAL, FAMILIAL AND GENETIC DISORDERS	各种先天性家族性遗传性疾病	Inf ( NaN - Inf )	Inf ( 9.23 )	5.61 ( 0 )	2.49 ( 0.13 )	否	否	否	是
METASTASES TO STOMACH	2	11520	4	53146	2.31	0.42	12.6	2.31	0.99	0.61	4	1.87	0.45	0.9	-1.09	胃转移	NEOPLASMS BENIGN, MALIGNANT AND UNSPECIFIED (INCL CYSTS AND POLYPS)	良性、恶性及性质不明的肿瘤（包括囊状和息肉状）	2.31 ( 0.42 - 12.6 )	2.31 ( 0.99 )	1.87 ( 0.45 )	0.9 ( -1.09 )	否	否	否	否
BEDRIDDEN	2	11520	6	53144	1.54	0.31	7.62	1.54	0.28	-0.06	3.14	1.4	0.37	0.49	-1.43	卧床不起的	SOCIAL CIRCUMSTANCES	社会环境	1.54 ( 0.31 - 7.62 )	1.54 ( 0.28 )	1.4 ( 0.37 )	0.49 ( -1.43 )	否	否	否	否
PROSTATIC SPECIFIC ANTIGEN INCREASED	2	11520	12	53138	0.77	0.17	3.44	0.77	0.12	-0.73	2.27	0.8	0.23	-0.32	-2.14	前列腺特异性抗原升高	INVESTIGATIONS	各类检查	0.77 ( 0.17 - 3.44 )	0.77 ( 0.12 )	0.8 ( 0.23 )	-0.32 ( -2.14 )	否	否	否	否
GASTRITIS	2	11520	35	53115	0.26	0.06	1.1	0.26	3.89	-1.16	1.69	0.3	0.09	-1.72	-3.45	胃炎	GASTROINTESTINAL DISORDERS	胃肠系统疾病	0.26 ( 0.06 - 1.1 )	0.26 ( 3.89 )	0.3 ( 0.09 )	-1.72 ( -3.45 )	否	否	否	否
APATHY	2	11520	8	53142	1.15	0.24	5.43	1.15	0.03	-0.4	2.7	1.12	0.31	0.17	-1.71	情感淡漠	PSYCHIATRIC DISORDERS	精神病类	1.15 ( 0.24 - 5.43 )	1.15 ( 0.03 )	1.12 ( 0.31 )	0.17 ( -1.71 )	否	否	否	否
ABDOMINAL WALL MASS	2	11520	3	53147	3.08	0.51	18.41	3.08	1.68	1.29	4.86	2.25	0.5	1.17	-0.87	腹壁肿块	GASTROINTESTINAL DISORDERS	胃肠系统疾病	3.08 ( 0.51 - 18.41 )	3.08 ( 1.68 )	2.25 ( 0.5 )	1.17 ( -0.87 )	否	否	否	否
ABDOMINAL MASS	2	11520	48	53102	0.19	0.05	0.79	0.19	6.52	-1.22	1.61	0.22	0.07	-2.16	-3.87	腹部肿块	GASTROINTESTINAL DISORDERS	胃肠系统疾病	0.19 ( 0.05 - 0.79 )	0.19 ( 6.52 )	0.22 ( 0.07 )	-2.16 ( -3.87 )	否	否	否	否
JAW DISORDER	2	11520	3	53147	3.08	0.51	18.41	3.08	1.68	1.29	4.86	2.25	0.5	1.17	-0.87	颌骨疾病	MUSCULOSKELETAL AND CONNECTIVE TISSUE DISORDERS	各种肌肉骨骼及结缔组织疾病	3.08 ( 0.51 - 18.41 )	3.08 ( 1.68 )	2.25 ( 0.5 )	1.17 ( -0.87 )	否	否	否	否
HAIR GROWTH ABNORMAL	2	11520	9	53141	1.03	0.22	4.75	1.03	0	-0.51	2.56	1.02	0.28	0.03	-1.83	毛发生长异常	SKIN AND SUBCUTANEOUS TISSUE DISORDERS	皮肤及皮下组织类疾病	1.03 ( 0.22 - 4.75 )	1.03 ( 0 )	1.02 ( 0.28 )	0.03 ( -1.83 )	否	否	否	否
BACTERIAL INFECTION	2	11520	13	53137	0.71	0.16	3.15	0.71	0.21	-0.78	2.2	0.75	0.22	-0.42	-2.23	细菌性感染	INFECTIONS AND INFESTATIONS	感染及侵染类疾病	0.71 ( 0.16 - 3.15 )	0.71 ( 0.21 )	0.75 ( 0.22 )	-0.42 ( -2.23 )	否	否	否	否
CONJUNCTIVITIS	2	11520	12	53138	0.77	0.17	3.44	0.77	0.12	-0.73	2.27	0.8	0.23	-0.32	-2.14	结膜炎	INFECTIONS AND INFESTATIONS	感染及侵染类疾病	0.77 ( 0.17 - 3.44 )	0.77 ( 0.12 )	0.8 ( 0.23 )	-0.32 ( -2.14 )	否	否	否	否
RESPIRATORY TRACT INFECTION	2	11520	3	53147	3.08	0.51	18.41	3.08	1.68	1.29	4.86	2.25	0.5	1.17	-0.87	呼吸道感染	INFECTIONS AND INFESTATIONS	感染及侵染类疾病	3.08 ( 0.51 - 18.41 )	3.08 ( 1.68 )	2.25 ( 0.5 )	1.17 ( -0.87 )	否	否	否	否
DEAFNESS	2	11520	12	53138	0.77	0.17	3.44	0.77	0.12	-0.73	2.27	0.8	0.23	-0.32	-2.14	耳聋	EAR AND LABYRINTH DISORDERS	耳及迷路类疾病	0.77 ( 0.17 - 3.44 )	0.77 ( 0.12 )	0.8 ( 0.23 )	-0.32 ( -2.14 )	否	否	否	否
TRICHORRHEXIS	2	11520	1	53149	9.23	0.84	101.77	9.23	4.89	6.83	11.63	3.74	0.5	1.9	-0.3	脆发	SKIN AND SUBCUTANEOUS TISSUE DISORDERS	皮肤及皮下组织类疾病	9.23 ( 0.84 - 101.77 )	9.23 ( 4.89 )	3.74 ( 0.5 )	1.9 ( -0.3 )	否	否	否	否
TENDERNESS	2	11520	17	53133	0.54	0.13	2.35	0.54	0.69	-0.92	2.01	0.59	0.17	-0.76	-2.55	触痛	GENERAL DISORDERS AND ADMINISTRATION SITE CONDITIONS	全身性疾病及给药部位各种反应	0.54 ( 0.13 - 2.35 )	0.54 ( 0.69 )	0.59 ( 0.17 )	-0.76 ( -2.55 )	否	否	否	否
ANKLE FRACTURE	2	11520	4	53146	2.31	0.42	12.6	2.31	0.99	0.61	4	1.87	0.45	0.9	-1.09	踝部骨折	INJURY, POISONING AND PROCEDURAL COMPLICATIONS	各类损伤、中毒及操作并发症	2.31 ( 0.42 - 12.6 )	2.31 ( 0.99 )	1.87 ( 0.45 )	0.9 ( -1.09 )	否	否	否	否
EYE INFLAMMATION	2	11520	4	53146	2.31	0.42	12.6	2.31	0.99	0.61	4	1.87	0.45	0.9	-1.09	眼炎症	EYE DISORDERS	眼器官疾病	2.31 ( 0.42 - 12.6 )	2.31 ( 0.99 )	1.87 ( 0.45 )	0.9 ( -1.09 )	否	否	否	否
METASTATIC NEOPLASM	2	11520	16	53134	0.58	0.13	2.51	0.58	0.55	-0.89	2.05	0.62	0.18	-0.68	-2.47	转移性肿瘤	NEOPLASMS BENIGN, MALIGNANT AND UNSPECIFIED (INCL CYSTS AND POLYPS)	良性、恶性及性质不明的肿瘤（包括囊状和息肉状）	0.58 ( 0.13 - 2.51 )	0.58 ( 0.55 )	0.62 ( 0.18 )	-0.68 ( -2.47 )	否	否	否	否
SKIN BURNING SENSATION	2	11520	18	53132	0.51	0.12	2.21	0.51	0.83	-0.95	1.97	0.56	0.17	-0.83	-2.61	皮肤烧灼感	SKIN AND SUBCUTANEOUS TISSUE DISORDERS	皮肤及皮下组织类疾病	0.51 ( 0.12 - 2.21 )	0.51 ( 0.83 )	0.56 ( 0.17 )	-0.83 ( -2.61 )	否	否	否	否
INTESTINAL PERFORATION	2	11520	15	53135	0.61	0.14	2.69	0.62	0.43	-0.86	2.09	0.66	0.19	-0.6	-2.4	肠穿孔	GASTROINTESTINAL DISORDERS	胃肠系统疾病	0.61 ( 0.14 - 2.69 )	0.62 ( 0.43 )	0.66 ( 0.19 )	-0.6 ( -2.4 )	否	否	否	否
DISEASE RECURRENCE	2	11520	71	53079	0.13	0.03	0.53	0.13	11.35	-1.28	1.54	0.15	0.05	-2.7	-4.4	疾病复发	GENERAL DISORDERS AND ADMINISTRATION SITE CONDITIONS	全身性疾病及给药部位各种反应	0.13 ( 0.03 - 0.53 )	0.13 ( 11.35 )	0.15 ( 0.05 )	-2.7 ( -4.4 )	否	否	否	否
EXTRA DOSE ADMINISTERED	2	11520	212	52938	0.04	0.01	0.17	0.04	41.79	-1.35	1.44	0.05	0.02	-4.25	-5.93	给用了额外剂量	INJURY, POISONING AND PROCEDURAL COMPLICATIONS	各类损伤、中毒及操作并发症	0.04 ( 0.01 - 0.17 )	0.04 ( 41.79 )	0.05 ( 0.02 )	-4.25 ( -5.93 )	否	否	否	否
EARLY SATIETY	2	11520	4	53146	2.31	0.42	12.6	2.31	0.99	0.61	4	1.87	0.45	0.9	-1.09	早饱	GENERAL DISORDERS AND ADMINISTRATION SITE CONDITIONS	全身性疾病及给药部位各种反应	2.31 ( 0.42 - 12.6 )	2.31 ( 0.99 )	1.87 ( 0.45 )	0.9 ( -1.09 )	否	否	否	否
COLONOSCOPY	2	11520	3	53147	3.08	0.51	18.41	3.08	1.68	1.29	4.86	2.25	0.5	1.17	-0.87	结肠镜检查	INVESTIGATIONS	各类检查	3.08 ( 0.51 - 18.41 )	3.08 ( 1.68 )	2.25 ( 0.5 )	1.17 ( -0.87 )	否	否	否	否
DROOLING	1	11521	1	53149	4.61	0.29	73.76	4.61	1.41	1.84	7.38	2.81	0.28	1.49	-0.87	流涎	NERVOUS SYSTEM DISORDERS	各类神经系统疾病	4.61 ( 0.29 - 73.76 )	4.61 ( 1.41 )	2.81 ( 0.28 )	1.49 ( -0.87 )	否	否	否	否
MEDICAL DEVICE IMPLANTATION	1	11521	2	53148	2.31	0.21	25.44	2.31	0.49	-0.09	4.71	1.87	0.25	0.9	-1.3	医疗器械植入	SURGICAL AND MEDICAL PROCEDURES	各种手术及医疗操作	2.31 ( 0.21 - 25.44 )	2.31 ( 0.49 )	1.87 ( 0.25 )	0.9 ( -1.3 )	否	否	否	否
PENILE ULCERATION	1	11521	1	53149	4.61	0.29	73.76	4.61	1.41	1.84	7.38	2.81	0.28	1.49	-0.87	阴茎溃疡形成	SKIN AND SUBCUTANEOUS TISSUE DISORDERS	皮肤及皮下组织类疾病	4.61 ( 0.29 - 73.76 )	4.61 ( 1.41 )	2.81 ( 0.28 )	1.49 ( -0.87 )	否	否	否	否
THERAPY CHANGE	1	11521	12	53138	0.38	0.05	2.96	0.38	0.91	-1.66	2.42	0.43	0.08	-1.21	-3.05	治疗改变	SURGICAL AND MEDICAL PROCEDURES	各种手术及医疗操作	0.38 ( 0.05 - 2.96 )	0.38 ( 0.91 )	0.43 ( 0.08 )	-1.21 ( -3.05 )	否	否	否	否
RED CELL DISTRIBUTION WIDTH ABNORMAL	1	11521	0	53150	#NUM!	#NUM!	#NUM!	#NUM!	4.61	#NUM!	#NUM!	5.61	0	2.49	-0.15	红细胞体积分布宽度异常	INVESTIGATIONS	各类检查	Inf ( NaN - Inf )	Inf ( 4.61 )	5.61 ( 0 )	2.49 ( -0.15 )	否	否	否	否
URINARY TRACT PAIN	1	11521	2	53148	2.31	0.21	25.44	2.31	0.49	-0.09	4.71	1.87	0.25	0.9	-1.3	尿路疼痛	RENAL AND URINARY DISORDERS	肾脏及泌尿系统疾病	2.31 ( 0.21 - 25.44 )	2.31 ( 0.49 )	1.87 ( 0.25 )	0.9 ( -1.3 )	否	否	否	否
VULVOVAGINAL RASH	1	11521	1	53149	4.61	0.29	73.76	4.61	1.41	1.84	7.38	2.81	0.28	1.49	-0.87	外阴阴道皮疹	REPRODUCTIVE SYSTEM AND BREAST DISORDERS	生殖系统及乳腺疾病	4.61 ( 0.29 - 73.76 )	4.61 ( 1.41 )	2.81 ( 0.28 )	1.49 ( -0.87 )	否	否	否	否
TISSUE INJURY	1	11521	0	53150	#NUM!	#NUM!	#NUM!	#NUM!	4.61	#NUM!	#NUM!	5.61	0	2.49	-0.15	组织损伤	INJURY, POISONING AND PROCEDURAL COMPLICATIONS	各类损伤、中毒及操作并发症	Inf ( NaN - Inf )	Inf ( 4.61 )	5.61 ( 0 )	2.49 ( -0.15 )	否	否	否	否
MEDICAL DEVICE CHANGE	1	11521	0	53150	#NUM!	#NUM!	#NUM!	#NUM!	4.61	#NUM!	#NUM!	5.61	0	2.49	-0.15	医疗器械更换	SURGICAL AND MEDICAL PROCEDURES	各种手术及医疗操作	Inf ( NaN - Inf )	Inf ( 4.61 )	5.61 ( 0 )	2.49 ( -0.15 )	否	否	否	否
VULVOVAGINAL SWELLING	1	11521	1	53149	4.61	0.29	73.76	4.61	1.41	1.84	7.38	2.81	0.28	1.49	-0.87	外阴阴道肿胀	REPRODUCTIVE SYSTEM AND BREAST DISORDERS	生殖系统及乳腺疾病	4.61 ( 0.29 - 73.76 )	4.61 ( 1.41 )	2.81 ( 0.28 )	1.49 ( -0.87 )	否	否	否	否
SEDATION	1	11521	1	53149	4.61	0.29	73.76	4.61	1.41	1.84	7.38	2.81	0.28	1.49	-0.87	镇静	NERVOUS SYSTEM DISORDERS	各类神经系统疾病	4.61 ( 0.29 - 73.76 )	4.61 ( 1.41 )	2.81 ( 0.28 )	1.49 ( -0.87 )	否	否	否	否
ORTHOSTATIC HYPOTENSION	1	11521	8	53142	0.58	0.07	4.61	0.58	0.28	-1.5	2.66	0.62	0.11	-0.68	-2.58	直立性低血压	VASCULAR DISORDERS	血管与淋巴管类疾病	0.58 ( 0.07 - 4.61 )	0.58 ( 0.28 )	0.62 ( 0.11 )	-0.68 ( -2.58 )	否	否	否	否
PHARYNGEAL OEDEMA	1	11521	14	53136	0.33	0.04	2.51	0.33	1.27	-1.7	2.36	0.37	0.07	-1.42	-3.23	咽部水肿	RESPIRATORY, THORACIC AND MEDIASTINAL DISORDERS	呼吸系统、胸及纵隔疾病	0.33 ( 0.04 - 2.51 )	0.33 ( 1.27 )	0.37 ( 0.07 )	-1.42 ( -3.23 )	否	否	否	否
PLATELET COUNT ABNORMAL	1	11521	1	53149	4.61	0.29	73.76	4.61	1.41	1.84	7.38	2.81	0.28	1.49	-0.87	血小板计数异常	INVESTIGATIONS	各类检查	4.61 ( 0.29 - 73.76 )	4.61 ( 1.41 )	2.81 ( 0.28 )	1.49 ( -0.87 )	否	否	否	否
ABDOMINAL WALL OEDEMA	1	11521	0	53150	#NUM!	#NUM!	#NUM!	#NUM!	4.61	#NUM!	#NUM!	5.61	0	2.49	-0.15	腹壁水肿	GASTROINTESTINAL DISORDERS	胃肠系统疾病	Inf ( NaN - Inf )	Inf ( 4.61 )	5.61 ( 0 )	2.49 ( -0.15 )	否	否	否	否
MENTAL FATIGUE	1	11521	0	53150	#NUM!	#NUM!	#NUM!	#NUM!	4.61	#NUM!	#NUM!	5.61	0	2.49	-0.15	精神疲劳	PSYCHIATRIC DISORDERS	精神病类	Inf ( NaN - Inf )	Inf ( 4.61 )	5.61 ( 0 )	2.49 ( -0.15 )	否	否	否	否
PROCEDURAL SITE REACTION	1	11521	1	53149	4.61	0.29	73.76	4.61	1.41	1.84	7.38	2.81	0.28	1.49	-0.87	操作部位反应	INJURY, POISONING AND PROCEDURAL COMPLICATIONS	各类损伤、中毒及操作并发症	4.61 ( 0.29 - 73.76 )	4.61 ( 1.41 )	2.81 ( 0.28 )	1.49 ( -0.87 )	否	否	否	否
MASTICATION DISORDER	1	11521	1	53149	4.61	0.29	73.76	4.61	1.41	1.84	7.38	2.81	0.28	1.49	-0.87	咀嚼疾病	MUSCULOSKELETAL AND CONNECTIVE TISSUE DISORDERS	各种肌肉骨骼及结缔组织疾病	4.61 ( 0.29 - 73.76 )	4.61 ( 1.41 )	2.81 ( 0.28 )	1.49 ( -0.87 )	否	否	否	否
MUCOSAL DISORDER	1	11521	2	53148	2.31	0.21	25.44	2.31	0.49	-0.09	4.71	1.87	0.25	0.9	-1.3	粘膜疾病	GENERAL DISORDERS AND ADMINISTRATION SITE CONDITIONS	全身性疾病及给药部位各种反应	2.31 ( 0.21 - 25.44 )	2.31 ( 0.49 )	1.87 ( 0.25 )	0.9 ( -1.3 )	否	否	否	否
STICKY SKIN	1	11521	0	53150	#NUM!	#NUM!	#NUM!	#NUM!	4.61	#NUM!	#NUM!	5.61	0	2.49	-0.15	皮肤发粘	SKIN AND SUBCUTANEOUS TISSUE DISORDERS	皮肤及皮下组织类疾病	Inf ( NaN - Inf )	Inf ( 4.61 )	5.61 ( 0 )	2.49 ( -0.15 )	否	否	否	否
INTERSTITIAL LUNG DISEASE	1	11521	83	53067	0.06	0.01	0.4	0.06	15.88	-1.92	2.03	0.07	0.01	-3.9	-5.6	间质性肺疾病	RESPIRATORY, THORACIC AND MEDIASTINAL DISORDERS	呼吸系统、胸及纵隔疾病	0.06 ( 0.01 - 0.4 )	0.06 ( 15.88 )	0.07 ( 0.01 )	-3.9 ( -5.6 )	否	否	否	否
UNRESPONSIVE TO STIMULI	1	11521	7	53143	0.66	0.08	5.36	0.66	0.15	-1.44	2.75	0.7	0.12	-0.51	-2.43	刺激反应消失	NERVOUS SYSTEM DISORDERS	各类神经系统疾病	0.66 ( 0.08 - 5.36 )	0.66 ( 0.15 )	0.7 ( 0.12 )	-0.51 ( -2.43 )	否	否	否	否
AMMONIA DECREASED	1	11521	0	53150	#NUM!	#NUM!	#NUM!	#NUM!	4.61	#NUM!	#NUM!	5.61	0	2.49	-0.15	氨降低	INVESTIGATIONS	各类检查	Inf ( NaN - Inf )	Inf ( 4.61 )	5.61 ( 0 )	2.49 ( -0.15 )	否	否	否	否
QUALITY OF LIFE DECREASED	1	11521	10	53140	0.46	0.06	3.6	0.46	0.57	-1.59	2.52	0.51	0.09	-0.97	-2.83	生活质量下降	INVESTIGATIONS	各类检查	0.46 ( 0.06 - 3.6 )	0.46 ( 0.57 )	0.51 ( 0.09 )	-0.97 ( -2.83 )	否	否	否	否
HUNGER	1	11521	7	53143	0.66	0.08	5.36	0.66	0.15	-1.44	2.75	0.7	0.12	-0.51	-2.43	饥饿感	GENERAL DISORDERS AND ADMINISTRATION SITE CONDITIONS	全身性疾病及给药部位各种反应	0.66 ( 0.08 - 5.36 )	0.66 ( 0.15 )	0.7 ( 0.12 )	-0.51 ( -2.43 )	否	否	否	否
PNEUMOTHORAX	1	11521	13	53137	0.35	0.05	2.71	0.35	1.09	-1.68	2.39	0.4	0.07	-1.32	-3.14	气胸	RESPIRATORY, THORACIC AND MEDIASTINAL DISORDERS	呼吸系统、胸及纵隔疾病	0.35 ( 0.05 - 2.71 )	0.35 ( 1.09 )	0.4 ( 0.07 )	-1.32 ( -3.14 )	否	否	否	否
VASCULAR CALCIFICATION	1	11521	3	53147	1.54	0.16	14.78	1.54	0.14	-0.73	3.8	1.4	0.21	0.49	-1.62	血管钙化	VASCULAR DISORDERS	血管与淋巴管类疾病	1.54 ( 0.16 - 14.78 )	1.54 ( 0.14 )	1.4 ( 0.21 )	0.49 ( -1.62 )	否	否	否	否
POST PROCEDURAL DIARRHOEA	1	11521	0	53150	#NUM!	#NUM!	#NUM!	#NUM!	4.61	#NUM!	#NUM!	5.61	0	2.49	-0.15	操作后腹泻	INJURY, POISONING AND PROCEDURAL COMPLICATIONS	各类损伤、中毒及操作并发症	Inf ( NaN - Inf )	Inf ( 4.61 )	5.61 ( 0 )	2.49 ( -0.15 )	否	否	否	否
LACRIMATION DISORDER	1	11521	0	53150	#NUM!	#NUM!	#NUM!	#NUM!	4.61	#NUM!	#NUM!	5.61	0	2.49	-0.15	流泪障碍	EYE DISORDERS	眼器官疾病	Inf ( NaN - Inf )	Inf ( 4.61 )	5.61 ( 0 )	2.49 ( -0.15 )	否	否	否	否
BLOOD TRIGLYCERIDES INCREASED	1	11521	8	53142	0.58	0.07	4.61	0.58	0.28	-1.5	2.66	0.62	0.11	-0.68	-2.58	血甘油三酯升高	INVESTIGATIONS	各类检查	0.58 ( 0.07 - 4.61 )	0.58 ( 0.28 )	0.62 ( 0.11 )	-0.68 ( -2.58 )	否	否	否	否
CREATININE RENAL CLEARANCE DECREASED	1	11521	5	53145	0.92	0.11	7.9	0.92	0.01	-1.22	3.07	0.94	0.16	-0.1	-2.09	肾肌酐清除率降低	INVESTIGATIONS	各类检查	0.92 ( 0.11 - 7.9 )	0.92 ( 0.01 )	0.94 ( 0.16 )	-0.1 ( -2.09 )	否	否	否	否
GAMMA-GLUTAMYLTRANSFERASE INCREASED	1	11521	34	53116	0.14	0.02	0.99	0.14	5.35	-1.85	2.12	0.16	0.03	-2.64	-4.37	γ-谷氨酰转移酶升高	INVESTIGATIONS	各类检查	0.14 ( 0.02 - 0.99 )	0.14 ( 5.35 )	0.16 ( 0.03 )	-2.64 ( -4.37 )	否	否	否	否
HEPATIC HAEMORRHAGE	1	11521	10	53140	0.46	0.06	3.6	0.46	0.57	-1.59	2.52	0.51	0.09	-0.97	-2.83	肝出血	HEPATOBILIARY DISORDERS	肝胆系统疾病	0.46 ( 0.06 - 3.6 )	0.46 ( 0.57 )	0.51 ( 0.09 )	-0.97 ( -2.83 )	否	否	否	否
INFUSION SITE EXTRAVASATION	1	11521	0	53150	#NUM!	#NUM!	#NUM!	#NUM!	4.61	#NUM!	#NUM!	5.61	0	2.49	-0.15	输液部位渗出	GENERAL DISORDERS AND ADMINISTRATION SITE CONDITIONS	全身性疾病及给药部位各种反应	Inf ( NaN - Inf )	Inf ( 4.61 )	5.61 ( 0 )	2.49 ( -0.15 )	否	否	否	否
LUMBAR HERNIA	1	11521	0	53150	#NUM!	#NUM!	#NUM!	#NUM!	4.61	#NUM!	#NUM!	5.61	0	2.49	-0.15	腰疝	GASTROINTESTINAL DISORDERS	胃肠系统疾病	Inf ( NaN - Inf )	Inf ( 4.61 )	5.61 ( 0 )	2.49 ( -0.15 )	否	否	否	否
APPENDICITIS	1	11521	8	53142	0.58	0.07	4.61	0.58	0.28	-1.5	2.66	0.62	0.11	-0.68	-2.58	阑尾炎	INFECTIONS AND INFESTATIONS	感染及侵染类疾病	0.58 ( 0.07 - 4.61 )	0.58 ( 0.28 )	0.62 ( 0.11 )	-0.68 ( -2.58 )	否	否	否	否
FACIAL PAIN	1	11521	5	53145	0.92	0.11	7.9	0.92	0.01	-1.22	3.07	0.94	0.16	-0.1	-2.09	面痛	GENERAL DISORDERS AND ADMINISTRATION SITE CONDITIONS	全身性疾病及给药部位各种反应	0.92 ( 0.11 - 7.9 )	0.92 ( 0.01 )	0.94 ( 0.16 )	-0.1 ( -2.09 )	否	否	否	否
OSTEOLYSIS	1	11521	1	53149	4.61	0.29	73.76	4.61	1.41	1.84	7.38	2.81	0.28	1.49	-0.87	骨质溶解	MUSCULOSKELETAL AND CONNECTIVE TISSUE DISORDERS	各种肌肉骨骼及结缔组织疾病	4.61 ( 0.29 - 73.76 )	4.61 ( 1.41 )	2.81 ( 0.28 )	1.49 ( -0.87 )	否	否	否	否
HERNIA REPAIR	1	11521	3	53147	1.54	0.16	14.78	1.54	0.14	-0.73	3.8	1.4	0.21	0.49	-1.62	疝修补术	SURGICAL AND MEDICAL PROCEDURES	各种手术及医疗操作	1.54 ( 0.16 - 14.78 )	1.54 ( 0.14 )	1.4 ( 0.21 )	0.49 ( -1.62 )	否	否	否	否
ANTIBIOTIC THERAPY	1	11521	0	53150	#NUM!	#NUM!	#NUM!	#NUM!	4.61	#NUM!	#NUM!	5.61	0	2.49	-0.15	抗生素治疗	SURGICAL AND MEDICAL PROCEDURES	各种手术及医疗操作	Inf ( NaN - Inf )	Inf ( 4.61 )	5.61 ( 0 )	2.49 ( -0.15 )	否	否	否	否
CIRCADIAN RHYTHM SLEEP DISORDER	1	11521	0	53150	#NUM!	#NUM!	#NUM!	#NUM!	4.61	#NUM!	#NUM!	5.61	0	2.49	-0.15	昼夜节律性睡眠障碍	NERVOUS SYSTEM DISORDERS	各类神经系统疾病	Inf ( NaN - Inf )	Inf ( 4.61 )	5.61 ( 0 )	2.49 ( -0.15 )	否	否	否	否
WEIGHT ABNORMAL	1	11521	0	53150	#NUM!	#NUM!	#NUM!	#NUM!	4.61	#NUM!	#NUM!	5.61	0	2.49	-0.15	体重异常	INVESTIGATIONS	各类检查	Inf ( NaN - Inf )	Inf ( 4.61 )	5.61 ( 0 )	2.49 ( -0.15 )	否	否	否	否
PARANEOPLASTIC SYNDROME	1	11521	7	53143	0.66	0.08	5.36	0.66	0.15	-1.44	2.75	0.7	0.12	-0.51	-2.43	副肿瘤综合征	NEOPLASMS BENIGN, MALIGNANT AND UNSPECIFIED (INCL CYSTS AND POLYPS)	良性、恶性及性质不明的肿瘤（包括囊状和息肉状）	0.66 ( 0.08 - 5.36 )	0.66 ( 0.15 )	0.7 ( 0.12 )	-0.51 ( -2.43 )	否	否	否	否
AUTONOMIC NERVOUS SYSTEM IMBALANCE	1	11521	0	53150	#NUM!	#NUM!	#NUM!	#NUM!	4.61	#NUM!	#NUM!	5.61	0	2.49	-0.15	自主神经系统功能失调	NERVOUS SYSTEM DISORDERS	各类神经系统疾病	Inf ( NaN - Inf )	Inf ( 4.61 )	5.61 ( 0 )	2.49 ( -0.15 )	否	否	否	否
PNEUMONIA ASPIRATION	1	11521	24	53126	0.19	0.03	1.42	0.19	3.26	-1.81	2.19	0.22	0.04	-2.16	-3.91	感染性吸入性肺炎	INFECTIONS AND INFESTATIONS	感染及侵染类疾病	0.19 ( 0.03 - 1.42 )	0.19 ( 3.26 )	0.22 ( 0.04 )	-2.16 ( -3.91 )	否	否	否	否
COGWHEEL RIGIDITY	1	11521	1	53149	4.61	0.29	73.76	4.61	1.41	1.84	7.38	2.81	0.28	1.49	-0.87	齿轮样强直	NERVOUS SYSTEM DISORDERS	各类神经系统疾病	4.61 ( 0.29 - 73.76 )	4.61 ( 1.41 )	2.81 ( 0.28 )	1.49 ( -0.87 )	否	否	否	否
EYE MOVEMENT DISORDER	1	11521	1	53149	4.61	0.29	73.76	4.61	1.41	1.84	7.38	2.81	0.28	1.49	-0.87	眼动障碍	EYE DISORDERS	眼器官疾病	4.61 ( 0.29 - 73.76 )	4.61 ( 1.41 )	2.81 ( 0.28 )	1.49 ( -0.87 )	否	否	否	否
REDUCED FACIAL EXPRESSION	1	11521	1	53149	4.61	0.29	73.76	4.61	1.41	1.84	7.38	2.81	0.28	1.49	-0.87	面部表情减少	NERVOUS SYSTEM DISORDERS	各类神经系统疾病	4.61 ( 0.29 - 73.76 )	4.61 ( 1.41 )	2.81 ( 0.28 )	1.49 ( -0.87 )	否	否	否	否
TONSILLAR HYPERTROPHY	1	11521	0	53150	#NUM!	#NUM!	#NUM!	#NUM!	4.61	#NUM!	#NUM!	5.61	0	2.49	-0.15	扁桃体肥大	RESPIRATORY, THORACIC AND MEDIASTINAL DISORDERS	呼吸系统、胸及纵隔疾病	Inf ( NaN - Inf )	Inf ( 4.61 )	5.61 ( 0 )	2.49 ( -0.15 )	否	否	否	否
FRUSTRATION TOLERANCE DECREASED	1	11521	3	53147	1.54	0.16	14.78	1.54	0.14	-0.73	3.8	1.4	0.21	0.49	-1.62	挫折承受力降低	PSYCHIATRIC DISORDERS	精神病类	1.54 ( 0.16 - 14.78 )	1.54 ( 0.14 )	1.4 ( 0.21 )	0.49 ( -1.62 )	否	否	否	否
ORAL HERPES	1	11521	5	53145	0.92	0.11	7.9	0.92	0.01	-1.22	3.07	0.94	0.16	-0.1	-2.09	口腔疱疹	INFECTIONS AND INFESTATIONS	感染及侵染类疾病	0.92 ( 0.11 - 7.9 )	0.92 ( 0.01 )	0.94 ( 0.16 )	-0.1 ( -2.09 )	否	否	否	否
HYDROCEPHALUS	1	11521	0	53150	#NUM!	#NUM!	#NUM!	#NUM!	4.61	#NUM!	#NUM!	5.61	0	2.49	-0.15	脑积水	NERVOUS SYSTEM DISORDERS	各类神经系统疾病	Inf ( NaN - Inf )	Inf ( 4.61 )	5.61 ( 0 )	2.49 ( -0.15 )	否	否	否	否
GLYCOSYLATED HAEMOGLOBIN INCREASED	1	11521	6	53144	0.77	0.09	6.39	0.77	0.06	-1.35	2.89	0.8	0.14	-0.32	-2.27	糖化血红蛋白升高	INVESTIGATIONS	各类检查	0.77 ( 0.09 - 6.39 )	0.77 ( 0.06 )	0.8 ( 0.14 )	-0.32 ( -2.27 )	否	否	否	否
MALIGNANT ASCITES	1	11521	4	53146	1.15	0.13	10.32	1.15	0.02	-1.04	3.34	1.12	0.18	0.17	-1.87	恶性腹水	GASTROINTESTINAL DISORDERS	胃肠系统疾病	1.15 ( 0.13 - 10.32 )	1.15 ( 0.02 )	1.12 ( 0.18 )	0.17 ( -1.87 )	否	否	否	否
IMMUNOLOGY TEST ABNORMAL	1	11521	0	53150	#NUM!	#NUM!	#NUM!	#NUM!	4.61	#NUM!	#NUM!	5.61	0	2.49	-0.15	免疫学检查异常	INVESTIGATIONS	各类检查	Inf ( NaN - Inf )	Inf ( 4.61 )	5.61 ( 0 )	2.49 ( -0.15 )	否	否	否	否
PHOTOPSIA	1	11521	3	53147	1.54	0.16	14.78	1.54	0.14	-0.73	3.8	1.4	0.21	0.49	-1.62	闪光幻觉	EYE DISORDERS	眼器官疾病	1.54 ( 0.16 - 14.78 )	1.54 ( 0.14 )	1.4 ( 0.21 )	0.49 ( -1.62 )	否	否	否	否
LIGAMENT PAIN	1	11521	0	53150	#NUM!	#NUM!	#NUM!	#NUM!	4.61	#NUM!	#NUM!	5.61	0	2.49	-0.15	韧带疼痛	MUSCULOSKELETAL AND CONNECTIVE TISSUE DISORDERS	各种肌肉骨骼及结缔组织疾病	Inf ( NaN - Inf )	Inf ( 4.61 )	5.61 ( 0 )	2.49 ( -0.15 )	否	否	否	否
PRESCRIBED OVERDOSE	1	11521	6	53144	0.77	0.09	6.39	0.77	0.06	-1.35	2.89	0.8	0.14	-0.32	-2.27	处方用药过量	INJURY, POISONING AND PROCEDURAL COMPLICATIONS	各类损伤、中毒及操作并发症	0.77 ( 0.09 - 6.39 )	0.77 ( 0.06 )	0.8 ( 0.14 )	-0.32 ( -2.27 )	否	否	否	否
RECTAL TENESMUS	1	11521	0	53150	#NUM!	#NUM!	#NUM!	#NUM!	4.61	#NUM!	#NUM!	5.61	0	2.49	-0.15	里急后重	GASTROINTESTINAL DISORDERS	胃肠系统疾病	Inf ( NaN - Inf )	Inf ( 4.61 )	5.61 ( 0 )	2.49 ( -0.15 )	否	否	否	否
CHEST TUBE INSERTION	1	11521	0	53150	#NUM!	#NUM!	#NUM!	#NUM!	4.61	#NUM!	#NUM!	5.61	0	2.49	-0.15	胸管插入	SURGICAL AND MEDICAL PROCEDURES	各种手术及医疗操作	Inf ( NaN - Inf )	Inf ( 4.61 )	5.61 ( 0 )	2.49 ( -0.15 )	否	否	否	否
FRACTURE PAIN	1	11521	0	53150	#NUM!	#NUM!	#NUM!	#NUM!	4.61	#NUM!	#NUM!	5.61	0	2.49	-0.15	骨折疼痛	MUSCULOSKELETAL AND CONNECTIVE TISSUE DISORDERS	各种肌肉骨骼及结缔组织疾病	Inf ( NaN - Inf )	Inf ( 4.61 )	5.61 ( 0 )	2.49 ( -0.15 )	否	否	否	否
GASTRIC ULCER HAEMORRHAGE	1	11521	3	53147	1.54	0.16	14.78	1.54	0.14	-0.73	3.8	1.4	0.21	0.49	-1.62	胃溃疡出血	GASTROINTESTINAL DISORDERS	胃肠系统疾病	1.54 ( 0.16 - 14.78 )	1.54 ( 0.14 )	1.4 ( 0.21 )	0.49 ( -1.62 )	否	否	否	否
CYSTOCELE	1	11521	0	53150	#NUM!	#NUM!	#NUM!	#NUM!	4.61	#NUM!	#NUM!	5.61	0	2.49	-0.15	膀胱膨出	REPRODUCTIVE SYSTEM AND BREAST DISORDERS	生殖系统及乳腺疾病	Inf ( NaN - Inf )	Inf ( 4.61 )	5.61 ( 0 )	2.49 ( -0.15 )	否	否	否	否
LIVING IN RESIDENTIAL INSTITUTION	1	11521	0	53150	#NUM!	#NUM!	#NUM!	#NUM!	4.61	#NUM!	#NUM!	5.61	0	2.49	-0.15	在寄宿机构生活	SOCIAL CIRCUMSTANCES	社会环境	Inf ( NaN - Inf )	Inf ( 4.61 )	5.61 ( 0 )	2.49 ( -0.15 )	否	否	否	否
DEMENTIA WITH LEWY BODIES	1	11521	0	53150	#NUM!	#NUM!	#NUM!	#NUM!	4.61	#NUM!	#NUM!	5.61	0	2.49	-0.15	路易体痴呆	NERVOUS SYSTEM DISORDERS	各类神经系统疾病	Inf ( NaN - Inf )	Inf ( 4.61 )	5.61 ( 0 )	2.49 ( -0.15 )	否	否	否	否
GALLBLADDER POLYP	1	11521	1	53149	4.61	0.29	73.76	4.61	1.41	1.84	7.38	2.81	0.28	1.49	-0.87	胆囊息肉	HEPATOBILIARY DISORDERS	肝胆系统疾病	4.61 ( 0.29 - 73.76 )	4.61 ( 1.41 )	2.81 ( 0.28 )	1.49 ( -0.87 )	否	否	否	否
LAZINESS	1	11521	2	53148	2.31	0.21	25.44	2.31	0.49	-0.09	4.71	1.87	0.25	0.9	-1.3	怠惰	PSYCHIATRIC DISORDERS	精神病类	2.31 ( 0.21 - 25.44 )	2.31 ( 0.49 )	1.87 ( 0.25 )	0.9 ( -1.3 )	否	否	否	否
JOINT LAXITY	1	11521	0	53150	#NUM!	#NUM!	#NUM!	#NUM!	4.61	#NUM!	#NUM!	5.61	0	2.49	-0.15	关节松弛	MUSCULOSKELETAL AND CONNECTIVE TISSUE DISORDERS	各种肌肉骨骼及结缔组织疾病	Inf ( NaN - Inf )	Inf ( 4.61 )	5.61 ( 0 )	2.49 ( -0.15 )	否	否	否	否
PARAPLEGIA	1	11521	2	53148	2.31	0.21	25.44	2.31	0.49	-0.09	4.71	1.87	0.25	0.9	-1.3	截瘫	NERVOUS SYSTEM DISORDERS	各类神经系统疾病	2.31 ( 0.21 - 25.44 )	2.31 ( 0.49 )	1.87 ( 0.25 )	0.9 ( -1.3 )	否	否	否	否
POLYARTHRITIS	1	11521	1	53149	4.61	0.29	73.76	4.61	1.41	1.84	7.38	2.81	0.28	1.49	-0.87	多发性关节炎	MUSCULOSKELETAL AND CONNECTIVE TISSUE DISORDERS	各种肌肉骨骼及结缔组织疾病	4.61 ( 0.29 - 73.76 )	4.61 ( 1.41 )	2.81 ( 0.28 )	1.49 ( -0.87 )	否	否	否	否
PERIPHERAL NERVE INJURY	1	11521	0	53150	#NUM!	#NUM!	#NUM!	#NUM!	4.61	#NUM!	#NUM!	5.61	0	2.49	-0.15	外周神经损伤	INJURY, POISONING AND PROCEDURAL COMPLICATIONS	各类损伤、中毒及操作并发症	Inf ( NaN - Inf )	Inf ( 4.61 )	5.61 ( 0 )	2.49 ( -0.15 )	否	否	否	否
SPINAL OSTEOARTHRITIS	1	11521	8	53142	0.58	0.07	4.61	0.58	0.28	-1.5	2.66	0.62	0.11	-0.68	-2.58	脊柱骨关节炎	MUSCULOSKELETAL AND CONNECTIVE TISSUE DISORDERS	各种肌肉骨骼及结缔组织疾病	0.58 ( 0.07 - 4.61 )	0.58 ( 0.28 )	0.62 ( 0.11 )	-0.68 ( -2.58 )	否	否	否	否
OBESITY	1	11521	2	53148	2.31	0.21	25.44	2.31	0.49	-0.09	4.71	1.87	0.25	0.9	-1.3	肥胖	METABOLISM AND NUTRITION DISORDERS	代谢及营养类疾病	2.31 ( 0.21 - 25.44 )	2.31 ( 0.49 )	1.87 ( 0.25 )	0.9 ( -1.3 )	否	否	否	否
ABSCESS LIMB	1	11521	1	53149	4.61	0.29	73.76	4.61	1.41	1.84	7.38	2.81	0.28	1.49	-0.87	肢体脓肿	INFECTIONS AND INFESTATIONS	感染及侵染类疾病	4.61 ( 0.29 - 73.76 )	4.61 ( 1.41 )	2.81 ( 0.28 )	1.49 ( -0.87 )	否	否	否	否
SKIN LAXITY	1	11521	0	53150	#NUM!	#NUM!	#NUM!	#NUM!	4.61	#NUM!	#NUM!	5.61	0	2.49	-0.15	皮肤松懈	SKIN AND SUBCUTANEOUS TISSUE DISORDERS	皮肤及皮下组织类疾病	Inf ( NaN - Inf )	Inf ( 4.61 )	5.61 ( 0 )	2.49 ( -0.15 )	否	否	否	否
DIVERTICULUM INTESTINAL	1	11521	2	53148	2.31	0.21	25.44	2.31	0.49	-0.09	4.71	1.87	0.25	0.9	-1.3	肠道憩室	GASTROINTESTINAL DISORDERS	胃肠系统疾病	2.31 ( 0.21 - 25.44 )	2.31 ( 0.49 )	1.87 ( 0.25 )	0.9 ( -1.3 )	否	否	否	否
PLEURAL MASS	1	11521	1	53149	4.61	0.29	73.76	4.61	1.41	1.84	7.38	2.81	0.28	1.49	-0.87	胸膜肿块	RESPIRATORY, THORACIC AND MEDIASTINAL DISORDERS	呼吸系统、胸及纵隔疾病	4.61 ( 0.29 - 73.76 )	4.61 ( 1.41 )	2.81 ( 0.28 )	1.49 ( -0.87 )	否	否	否	否
STATUS EPILEPTICUS	1	11521	3	53147	1.54	0.16	14.78	1.54	0.14	-0.73	3.8	1.4	0.21	0.49	-1.62	癫痫持续状态	NERVOUS SYSTEM DISORDERS	各类神经系统疾病	1.54 ( 0.16 - 14.78 )	1.54 ( 0.14 )	1.4 ( 0.21 )	0.49 ( -1.62 )	否	否	否	否
VASCULAR RUPTURE	1	11521	2	53148	2.31	0.21	25.44	2.31	0.49	-0.09	4.71	1.87	0.25	0.9	-1.3	血管破裂	VASCULAR DISORDERS	血管与淋巴管类疾病	2.31 ( 0.21 - 25.44 )	2.31 ( 0.49 )	1.87 ( 0.25 )	0.9 ( -1.3 )	否	否	否	否
GASTROINTESTINAL ULCER	1	11521	0	53150	#NUM!	#NUM!	#NUM!	#NUM!	4.61	#NUM!	#NUM!	5.61	0	2.49	-0.15	胃肠溃疡	GASTROINTESTINAL DISORDERS	胃肠系统疾病	Inf ( NaN - Inf )	Inf ( 4.61 )	5.61 ( 0 )	2.49 ( -0.15 )	否	否	否	否
VITAMIN B6 INCREASED	1	11521	0	53150	#NUM!	#NUM!	#NUM!	#NUM!	4.61	#NUM!	#NUM!	5.61	0	2.49	-0.15	维生素 B6 升高	INVESTIGATIONS	各类检查	Inf ( NaN - Inf )	Inf ( 4.61 )	5.61 ( 0 )	2.49 ( -0.15 )	否	否	否	否
RESTLESS LEGS SYNDROME	1	11521	5	53145	0.92	0.11	7.9	0.92	0.01	-1.22	3.07	0.94	0.16	-0.1	-2.09	不宁腿综合征	NERVOUS SYSTEM DISORDERS	各类神经系统疾病	0.92 ( 0.11 - 7.9 )	0.92 ( 0.01 )	0.94 ( 0.16 )	-0.1 ( -2.09 )	否	否	否	否
COMPUTERISED TOMOGRAM ABDOMEN ABNORMAL	1	11521	0	53150	#NUM!	#NUM!	#NUM!	#NUM!	4.61	#NUM!	#NUM!	5.61	0	2.49	-0.15	腹部计算机断层成像异常	INVESTIGATIONS	各类检查	Inf ( NaN - Inf )	Inf ( 4.61 )	5.61 ( 0 )	2.49 ( -0.15 )	否	否	否	否
ABULIA	1	11521	1	53149	4.61	0.29	73.76	4.61	1.41	1.84	7.38	2.81	0.28	1.49	-0.87	意志力丧失	PSYCHIATRIC DISORDERS	精神病类	4.61 ( 0.29 - 73.76 )	4.61 ( 1.41 )	2.81 ( 0.28 )	1.49 ( -0.87 )	否	否	否	否
METASTASES TO BLADDER	1	11521	3	53147	1.54	0.16	14.78	1.54	0.14	-0.73	3.8	1.4	0.21	0.49	-1.62	膀胱转移	NEOPLASMS BENIGN, MALIGNANT AND UNSPECIFIED (INCL CYSTS AND POLYPS)	良性、恶性及性质不明的肿瘤（包括囊状和息肉状）	1.54 ( 0.16 - 14.78 )	1.54 ( 0.14 )	1.4 ( 0.21 )	0.49 ( -1.62 )	否	否	否	否
HEPATOMEGALY	1	11521	30	53120	0.15	0.02	1.13	0.15	4.51	-1.84	2.15	0.18	0.03	-2.47	-4.21	肝肿大	HEPATOBILIARY DISORDERS	肝胆系统疾病	0.15 ( 0.02 - 1.13 )	0.15 ( 4.51 )	0.18 ( 0.03 )	-2.47 ( -4.21 )	否	否	否	否
CONJUNCTIVAL HAEMORRHAGE	1	11521	15	53135	0.31	0.04	2.33	0.31	1.46	-1.72	2.33	0.35	0.06	-1.51	-3.32	结膜出血	EYE DISORDERS	眼器官疾病	0.31 ( 0.04 - 2.33 )	0.31 ( 1.46 )	0.35 ( 0.06 )	-1.51 ( -3.32 )	否	否	否	否
DRUG REACTION WITH EOSINOPHILIA AND SYSTEMIC SYMPTOMS	1	11521	8	53142	0.58	0.07	4.61	0.58	0.28	-1.5	2.66	0.62	0.11	-0.68	-2.58	药物反应伴嗜酸粒细胞增多和全身性症状	SKIN AND SUBCUTANEOUS TISSUE DISORDERS	皮肤及皮下组织类疾病	0.58 ( 0.07 - 4.61 )	0.58 ( 0.28 )	0.62 ( 0.11 )	-0.68 ( -2.58 )	否	否	否	否
SLEEP TALKING	1	11521	1	53149	4.61	0.29	73.76	4.61	1.41	1.84	7.38	2.81	0.28	1.49	-0.87	梦话	PSYCHIATRIC DISORDERS	精神病类	4.61 ( 0.29 - 73.76 )	4.61 ( 1.41 )	2.81 ( 0.28 )	1.49 ( -0.87 )	否	否	否	否
SARS-COV-2 TEST POSITIVE	1	11521	3	53147	1.54	0.16	14.78	1.54	0.14	-0.73	3.8	1.4	0.21	0.49	-1.62	SARS-CoV-2 检测阳性	INVESTIGATIONS	各类检查	1.54 ( 0.16 - 14.78 )	1.54 ( 0.14 )	1.4 ( 0.21 )	0.49 ( -1.62 )	否	否	否	否
MENISCUS INJURY	1	11521	1	53149	4.61	0.29	73.76	4.61	1.41	1.84	7.38	2.81	0.28	1.49	-0.87	半月板损伤	INJURY, POISONING AND PROCEDURAL COMPLICATIONS	各类损伤、中毒及操作并发症	4.61 ( 0.29 - 73.76 )	4.61 ( 1.41 )	2.81 ( 0.28 )	1.49 ( -0.87 )	否	否	否	否
DERMATOCHALASIS	1	11521	0	53150	#NUM!	#NUM!	#NUM!	#NUM!	4.61	#NUM!	#NUM!	5.61	0	2.49	-0.15	眼睑皮肤松垂	EYE DISORDERS	眼器官疾病	Inf ( NaN - Inf )	Inf ( 4.61 )	5.61 ( 0 )	2.49 ( -0.15 )	否	否	否	否
MASTECTOMY	1	11521	1	53149	4.61	0.29	73.76	4.61	1.41	1.84	7.38	2.81	0.28	1.49	-0.87	乳房切除术	SURGICAL AND MEDICAL PROCEDURES	各种手术及医疗操作	4.61 ( 0.29 - 73.76 )	4.61 ( 1.41 )	2.81 ( 0.28 )	1.49 ( -0.87 )	否	否	否	否
HEAT EXHAUSTION	1	11521	0	53150	#NUM!	#NUM!	#NUM!	#NUM!	4.61	#NUM!	#NUM!	5.61	0	2.49	-0.15	中暑衰竭	INJURY, POISONING AND PROCEDURAL COMPLICATIONS	各类损伤、中毒及操作并发症	Inf ( NaN - Inf )	Inf ( 4.61 )	5.61 ( 0 )	2.49 ( -0.15 )	否	否	否	否
HEPATECTOMY	1	11521	8	53142	0.58	0.07	4.61	0.58	0.28	-1.5	2.66	0.62	0.11	-0.68	-2.58	肝切除术	SURGICAL AND MEDICAL PROCEDURES	各种手术及医疗操作	0.58 ( 0.07 - 4.61 )	0.58 ( 0.28 )	0.62 ( 0.11 )	-0.68 ( -2.58 )	否	否	否	否
HEPATIC CANCER	1	11521	11	53139	0.42	0.05	3.25	0.42	0.74	-1.63	2.47	0.47	0.08	-1.1	-2.94	肝癌	NEOPLASMS BENIGN, MALIGNANT AND UNSPECIFIED (INCL CYSTS AND POLYPS)	良性、恶性及性质不明的肿瘤（包括囊状和息肉状）	0.42 ( 0.05 - 3.25 )	0.42 ( 0.74 )	0.47 ( 0.08 )	-1.1 ( -2.94 )	否	否	否	否
MACROCYTOSIS	1	11521	3	53147	1.54	0.16	14.78	1.54	0.14	-0.73	3.8	1.4	0.21	0.49	-1.62	大红细胞症	BLOOD AND LYMPHATIC SYSTEM DISORDERS	血液及淋巴系统疾病	1.54 ( 0.16 - 14.78 )	1.54 ( 0.14 )	1.4 ( 0.21 )	0.49 ( -1.62 )	否	否	否	否
CARDIAC OPERATION	1	11521	2	53148	2.31	0.21	25.44	2.31	0.49	-0.09	4.71	1.87	0.25	0.9	-1.3	心脏手术	SURGICAL AND MEDICAL PROCEDURES	各种手术及医疗操作	2.31 ( 0.21 - 25.44 )	2.31 ( 0.49 )	1.87 ( 0.25 )	0.9 ( -1.3 )	否	否	否	否
BLOOD BILIRUBIN DECREASED	1	11521	2	53148	2.31	0.21	25.44	2.31	0.49	-0.09	4.71	1.87	0.25	0.9	-1.3	血胆红素降低	INVESTIGATIONS	各类检查	2.31 ( 0.21 - 25.44 )	2.31 ( 0.49 )	1.87 ( 0.25 )	0.9 ( -1.3 )	否	否	否	否
GENITAL PAIN	1	11521	0	53150	#NUM!	#NUM!	#NUM!	#NUM!	4.61	#NUM!	#NUM!	5.61	0	2.49	-0.15	生殖器疼痛	REPRODUCTIVE SYSTEM AND BREAST DISORDERS	生殖系统及乳腺疾病	Inf ( NaN - Inf )	Inf ( 4.61 )	5.61 ( 0 )	2.49 ( -0.15 )	否	否	否	否
GENITAL SWELLING	1	11521	1	53149	4.61	0.29	73.76	4.61	1.41	1.84	7.38	2.81	0.28	1.49	-0.87	生殖器肿胀	REPRODUCTIVE SYSTEM AND BREAST DISORDERS	生殖系统及乳腺疾病	4.61 ( 0.29 - 73.76 )	4.61 ( 1.41 )	2.81 ( 0.28 )	1.49 ( -0.87 )	否	否	否	否
NASAL DRYNESS	1	11521	3	53147	1.54	0.16	14.78	1.54	0.14	-0.73	3.8	1.4	0.21	0.49	-1.62	鼻干燥	RESPIRATORY, THORACIC AND MEDIASTINAL DISORDERS	呼吸系统、胸及纵隔疾病	1.54 ( 0.16 - 14.78 )	1.54 ( 0.14 )	1.4 ( 0.21 )	0.49 ( -1.62 )	否	否	否	否
VIRAL SINUSITIS	1	11521	0	53150	#NUM!	#NUM!	#NUM!	#NUM!	4.61	#NUM!	#NUM!	5.61	0	2.49	-0.15	病毒性鼻窦炎	INFECTIONS AND INFESTATIONS	感染及侵染类疾病	Inf ( NaN - Inf )	Inf ( 4.61 )	5.61 ( 0 )	2.49 ( -0.15 )	否	否	否	否
CARDIAC FAILURE CONGESTIVE	1	11521	57	53093	0.08	0.01	0.58	0.08	10.27	-1.9	2.06	0.1	0.02	-3.37	-5.08	充血性心力衰竭	CARDIAC DISORDERS	心脏器官疾病	0.08 ( 0.01 - 0.58 )	0.08 ( 10.27 )	0.1 ( 0.02 )	-3.37 ( -5.08 )	否	否	否	否
HEPATIC FAILURE	1	11521	65	53085	0.07	0.01	0.51	0.07	11.99	-1.9	2.05	0.09	0.02	-3.56	-5.26	肝衰竭	HEPATOBILIARY DISORDERS	肝胆系统疾病	0.07 ( 0.01 - 0.51 )	0.07 ( 11.99 )	0.09 ( 0.02 )	-3.56 ( -5.26 )	否	否	否	否
GASTRIC OPERATION	1	11521	4	53146	1.15	0.13	10.32	1.15	0.02	-1.04	3.34	1.12	0.18	0.17	-1.87	胃部手术	SURGICAL AND MEDICAL PROCEDURES	各种手术及医疗操作	1.15 ( 0.13 - 10.32 )	1.15 ( 0.02 )	1.12 ( 0.18 )	0.17 ( -1.87 )	否	否	否	否
CARDIOVASCULAR SYMPTOM	1	11521	0	53150	#NUM!	#NUM!	#NUM!	#NUM!	4.61	#NUM!	#NUM!	5.61	0	2.49	-0.15	心血管症状	CARDIAC DISORDERS	心脏器官疾病	Inf ( NaN - Inf )	Inf ( 4.61 )	5.61 ( 0 )	2.49 ( -0.15 )	否	否	否	否
THOUGHT BLOCKING	1	11521	0	53150	#NUM!	#NUM!	#NUM!	#NUM!	4.61	#NUM!	#NUM!	5.61	0	2.49	-0.15	思维中断	PSYCHIATRIC DISORDERS	精神病类	Inf ( NaN - Inf )	Inf ( 4.61 )	5.61 ( 0 )	2.49 ( -0.15 )	否	否	否	否
THYROID CYST	1	11521	0	53150	#NUM!	#NUM!	#NUM!	#NUM!	4.61	#NUM!	#NUM!	5.61	0	2.49	-0.15	甲状腺囊肿	ENDOCRINE DISORDERS	内分泌系统疾病	Inf ( NaN - Inf )	Inf ( 4.61 )	5.61 ( 0 )	2.49 ( -0.15 )	否	否	否	否
HYPNAGOGIC HALLUCINATION	1	11521	0	53150	#NUM!	#NUM!	#NUM!	#NUM!	4.61	#NUM!	#NUM!	5.61	0	2.49	-0.15	睡前幻觉	PSYCHIATRIC DISORDERS	精神病类	Inf ( NaN - Inf )	Inf ( 4.61 )	5.61 ( 0 )	2.49 ( -0.15 )	否	否	否	否
COORDINATION ABNORMAL	1	11521	3	53147	1.54	0.16	14.78	1.54	0.14	-0.73	3.8	1.4	0.21	0.49	-1.62	协调功能失常	NERVOUS SYSTEM DISORDERS	各类神经系统疾病	1.54 ( 0.16 - 14.78 )	1.54 ( 0.14 )	1.4 ( 0.21 )	0.49 ( -1.62 )	否	否	否	否
EPIGASTRIC DISCOMFORT	1	11521	6	53144	0.77	0.09	6.39	0.77	0.06	-1.35	2.89	0.8	0.14	-0.32	-2.27	中上腹不适	GASTROINTESTINAL DISORDERS	胃肠系统疾病	0.77 ( 0.09 - 6.39 )	0.77 ( 0.06 )	0.8 ( 0.14 )	-0.32 ( -2.27 )	否	否	否	否
HYPOHIDROSIS	1	11521	1	53149	4.61	0.29	73.76	4.61	1.41	1.84	7.38	2.81	0.28	1.49	-0.87	少汗症	SKIN AND SUBCUTANEOUS TISSUE DISORDERS	皮肤及皮下组织类疾病	4.61 ( 0.29 - 73.76 )	4.61 ( 1.41 )	2.81 ( 0.28 )	1.49 ( -0.87 )	否	否	否	否
FEBRILE NEUTROPENIA	1	11521	20	53130	0.23	0.03	1.72	0.23	2.44	-1.78	2.24	0.27	0.05	-1.9	-3.68	发热性中性粒细胞减少症	BLOOD AND LYMPHATIC SYSTEM DISORDERS	血液及淋巴系统疾病	0.23 ( 0.03 - 1.72 )	0.23 ( 2.44 )	0.27 ( 0.05 )	-1.9 ( -3.68 )	否	否	否	否
MUCOSAL INFLAMMATION	1	11521	47	53103	0.1	0.01	0.71	0.1	8.12	-1.88	2.08	0.12	0.02	-3.1	-4.81	粘膜炎症	GENERAL DISORDERS AND ADMINISTRATION SITE CONDITIONS	全身性疾病及给药部位各种反应	0.1 ( 0.01 - 0.71 )	0.1 ( 8.12 )	0.12 ( 0.02 )	-3.1 ( -4.81 )	否	否	否	否
INTESTINAL RESECTION	1	11521	3	53147	1.54	0.16	14.78	1.54	0.14	-0.73	3.8	1.4	0.21	0.49	-1.62	肠道切除术	SURGICAL AND MEDICAL PROCEDURES	各种手术及医疗操作	1.54 ( 0.16 - 14.78 )	1.54 ( 0.14 )	1.4 ( 0.21 )	0.49 ( -1.62 )	否	否	否	否
INFECTED SKIN ULCER	1	11521	1	53149	4.61	0.29	73.76	4.61	1.41	1.84	7.38	2.81	0.28	1.49	-0.87	感染性皮肤溃疡	INFECTIONS AND INFESTATIONS	感染及侵染类疾病	4.61 ( 0.29 - 73.76 )	4.61 ( 1.41 )	2.81 ( 0.28 )	1.49 ( -0.87 )	否	否	否	否
CANCER SURGERY	1	11521	6	53144	0.77	0.09	6.39	0.77	0.06	-1.35	2.89	0.8	0.14	-0.32	-2.27	癌症手术	SURGICAL AND MEDICAL PROCEDURES	各种手术及医疗操作	0.77 ( 0.09 - 6.39 )	0.77 ( 0.06 )	0.8 ( 0.14 )	-0.32 ( -2.27 )	否	否	否	否
WOUND INFECTION STAPHYLOCOCCAL	1	11521	0	53150	#NUM!	#NUM!	#NUM!	#NUM!	4.61	#NUM!	#NUM!	5.61	0	2.49	-0.15	伤口葡萄球菌感染	INFECTIONS AND INFESTATIONS	感染及侵染类疾病	Inf ( NaN - Inf )	Inf ( 4.61 )	5.61 ( 0 )	2.49 ( -0.15 )	否	否	否	否
ANALGESIC DRUG LEVEL INCREASED	1	11521	0	53150	#NUM!	#NUM!	#NUM!	#NUM!	4.61	#NUM!	#NUM!	5.61	0	2.49	-0.15	镇痛药水平升高	INVESTIGATIONS	各类检查	Inf ( NaN - Inf )	Inf ( 4.61 )	5.61 ( 0 )	2.49 ( -0.15 )	否	否	否	否
INJECTION SITE PAIN	1	11521	1	53149	4.61	0.29	73.76	4.61	1.41	1.84	7.38	2.81	0.28	1.49	-0.87	注射部位痛	GENERAL DISORDERS AND ADMINISTRATION SITE CONDITIONS	全身性疾病及给药部位各种反应	4.61 ( 0.29 - 73.76 )	4.61 ( 1.41 )	2.81 ( 0.28 )	1.49 ( -0.87 )	否	否	否	否
CUTANEOUS VASCULITIS	1	11521	1	53149	4.61	0.29	73.76	4.61	1.41	1.84	7.38	2.81	0.28	1.49	-0.87	皮肤血管炎	SKIN AND SUBCUTANEOUS TISSUE DISORDERS	皮肤及皮下组织类疾病	4.61 ( 0.29 - 73.76 )	4.61 ( 1.41 )	2.81 ( 0.28 )	1.49 ( -0.87 )	否	否	否	否
ABDOMINAL TENDERNESS	1	11521	18	53132	0.26	0.03	1.92	0.26	2.05	-1.76	2.27	0.3	0.05	-1.76	-3.55	腹部触痛	GASTROINTESTINAL DISORDERS	胃肠系统疾病	0.26 ( 0.03 - 1.92 )	0.26 ( 2.05 )	0.3 ( 0.05 )	-1.76 ( -3.55 )	否	否	否	否
BENIGN LYMPH NODE NEOPLASM	1	11521	0	53150	#NUM!	#NUM!	#NUM!	#NUM!	4.61	#NUM!	#NUM!	5.61	0	2.49	-0.15	淋巴结良性肿瘤	NEOPLASMS BENIGN, MALIGNANT AND UNSPECIFIED (INCL CYSTS AND POLYPS)	良性、恶性及性质不明的肿瘤（包括囊状和息肉状）	Inf ( NaN - Inf )	Inf ( 4.61 )	5.61 ( 0 )	2.49 ( -0.15 )	否	否	否	否
BACK INJURY	1	11521	5	53145	0.92	0.11	7.9	0.92	0.01	-1.22	3.07	0.94	0.16	-0.1	-2.09	背部损伤	INJURY, POISONING AND PROCEDURAL COMPLICATIONS	各类损伤、中毒及操作并发症	0.92 ( 0.11 - 7.9 )	0.92 ( 0.01 )	0.94 ( 0.16 )	-0.1 ( -2.09 )	否	否	否	否
PROCEDURAL HAEMORRHAGE	1	11521	0	53150	#NUM!	#NUM!	#NUM!	#NUM!	4.61	#NUM!	#NUM!	5.61	0	2.49	-0.15	操作出血	INJURY, POISONING AND PROCEDURAL COMPLICATIONS	各类损伤、中毒及操作并发症	Inf ( NaN - Inf )	Inf ( 4.61 )	5.61 ( 0 )	2.49 ( -0.15 )	否	否	否	否
GLUCOSE TOLERANCE IMPAIRED	1	11521	2	53148	2.31	0.21	25.44	2.31	0.49	-0.09	4.71	1.87	0.25	0.9	-1.3	葡萄糖耐量受损	METABOLISM AND NUTRITION DISORDERS	代谢及营养类疾病	2.31 ( 0.21 - 25.44 )	2.31 ( 0.49 )	1.87 ( 0.25 )	0.9 ( -1.3 )	否	否	否	否
HYPOPHOSPHATAEMIA	1	11521	5	53145	0.92	0.11	7.9	0.92	0.01	-1.22	3.07	0.94	0.16	-0.1	-2.09	低磷血症	METABOLISM AND NUTRITION DISORDERS	代谢及营养类疾病	0.92 ( 0.11 - 7.9 )	0.92 ( 0.01 )	0.94 ( 0.16 )	-0.1 ( -2.09 )	否	否	否	否
PANCYTOPENIA	1	11521	51	53099	0.09	0.01	0.65	0.09	8.98	-1.89	2.07	0.11	0.02	-3.21	-4.92	全血细胞减少症	BLOOD AND LYMPHATIC SYSTEM DISORDERS	血液及淋巴系统疾病	0.09 ( 0.01 - 0.65 )	0.09 ( 8.98 )	0.11 ( 0.02 )	-3.21 ( -4.92 )	否	否	否	否
CARDIAC MURMUR	1	11521	3	53147	1.54	0.16	14.78	1.54	0.14	-0.73	3.8	1.4	0.21	0.49	-1.62	心脏杂音	INVESTIGATIONS	各类检查	1.54 ( 0.16 - 14.78 )	1.54 ( 0.14 )	1.4 ( 0.21 )	0.49 ( -1.62 )	否	否	否	否
DERMATITIS	1	11521	19	53131	0.24	0.03	1.81	0.24	2.24	-1.77	2.25	0.28	0.05	-1.83	-3.61	皮炎	SKIN AND SUBCUTANEOUS TISSUE DISORDERS	皮肤及皮下组织类疾病	0.24 ( 0.03 - 1.81 )	0.24 ( 2.24 )	0.28 ( 0.05 )	-1.83 ( -3.61 )	否	否	否	否
WOUND INFECTION	1	11521	6	53144	0.77	0.09	6.39	0.77	0.06	-1.35	2.89	0.8	0.14	-0.32	-2.27	伤口感染	INFECTIONS AND INFESTATIONS	感染及侵染类疾病	0.77 ( 0.09 - 6.39 )	0.77 ( 0.06 )	0.8 ( 0.14 )	-0.32 ( -2.27 )	否	否	否	否
ARRHYTHMIA	1	11521	19	53131	0.24	0.03	1.81	0.24	2.24	-1.77	2.25	0.28	0.05	-1.83	-3.61	心律失常	CARDIAC DISORDERS	心脏器官疾病	0.24 ( 0.03 - 1.81 )	0.24 ( 2.24 )	0.28 ( 0.05 )	-1.83 ( -3.61 )	否	否	否	否
HAEMORRHAGIC ASCITES	1	11521	10	53140	0.46	0.06	3.6	0.46	0.57	-1.59	2.52	0.51	0.09	-0.97	-2.83	血性腹水	GASTROINTESTINAL DISORDERS	胃肠系统疾病	0.46 ( 0.06 - 3.6 )	0.46 ( 0.57 )	0.51 ( 0.09 )	-0.97 ( -2.83 )	否	否	否	否
COMA	1	11521	28	53122	0.16	0.02	1.21	0.16	4.09	-1.83	2.16	0.19	0.04	-2.37	-4.12	昏迷	NERVOUS SYSTEM DISORDERS	各类神经系统疾病	0.16 ( 0.02 - 1.21 )	0.16 ( 4.09 )	0.19 ( 0.04 )	-2.37 ( -4.12 )	否	否	否	否
MICTURITION DISORDER	1	11521	1	53149	4.61	0.29	73.76	4.61	1.41	1.84	7.38	2.81	0.28	1.49	-0.87	排尿障碍	RENAL AND URINARY DISORDERS	肾脏及泌尿系统疾病	4.61 ( 0.29 - 73.76 )	4.61 ( 1.41 )	2.81 ( 0.28 )	1.49 ( -0.87 )	否	否	否	否
INCISION SITE INFLAMMATION	1	11521	0	53150	#NUM!	#NUM!	#NUM!	#NUM!	4.61	#NUM!	#NUM!	5.61	0	2.49	-0.15	切口部位炎症	INJURY, POISONING AND PROCEDURAL COMPLICATIONS	各类损伤、中毒及操作并发症	Inf ( NaN - Inf )	Inf ( 4.61 )	5.61 ( 0 )	2.49 ( -0.15 )	否	否	否	否
ASTIGMATISM	1	11521	0	53150	#NUM!	#NUM!	#NUM!	#NUM!	4.61	#NUM!	#NUM!	5.61	0	2.49	-0.15	散光	EYE DISORDERS	眼器官疾病	Inf ( NaN - Inf )	Inf ( 4.61 )	5.61 ( 0 )	2.49 ( -0.15 )	否	否	否	否
NEUROLOGICAL SYMPTOM	1	11521	5	53145	0.92	0.11	7.9	0.92	0.01	-1.22	3.07	0.94	0.16	-0.1	-2.09	神经病学症状	NERVOUS SYSTEM DISORDERS	各类神经系统疾病	0.92 ( 0.11 - 7.9 )	0.92 ( 0.01 )	0.94 ( 0.16 )	-0.1 ( -2.09 )	否	否	否	否
URINE ODOUR ABNORMAL	1	11521	29	53121	0.16	0.02	1.17	0.16	4.3	-1.83	2.15	0.19	0.04	-2.42	-4.16	尿气味异常	RENAL AND URINARY DISORDERS	肾脏及泌尿系统疾病	0.16 ( 0.02 - 1.17 )	0.16 ( 4.3 )	0.19 ( 0.04 )	-2.42 ( -4.16 )	否	否	否	否
DAIRY INTOLERANCE	1	11521	0	53150	#NUM!	#NUM!	#NUM!	#NUM!	4.61	#NUM!	#NUM!	5.61	0	2.49	-0.15	乳品不耐受	METABOLISM AND NUTRITION DISORDERS	代谢及营养类疾病	Inf ( NaN - Inf )	Inf ( 4.61 )	5.61 ( 0 )	2.49 ( -0.15 )	否	否	否	否
CANDIDA INFECTION	1	11521	8	53142	0.58	0.07	4.61	0.58	0.28	-1.5	2.66	0.62	0.11	-0.68	-2.58	念珠菌感染	INFECTIONS AND INFESTATIONS	感染及侵染类疾病	0.58 ( 0.07 - 4.61 )	0.58 ( 0.28 )	0.62 ( 0.11 )	-0.68 ( -2.58 )	否	否	否	否
APPLICATION SITE BURN	1	11521	0	53150	#NUM!	#NUM!	#NUM!	#NUM!	4.61	#NUM!	#NUM!	5.61	0	2.49	-0.15	外用药部位灼伤	GENERAL DISORDERS AND ADMINISTRATION SITE CONDITIONS	全身性疾病及给药部位各种反应	Inf ( NaN - Inf )	Inf ( 4.61 )	5.61 ( 0 )	2.49 ( -0.15 )	否	否	否	否
SPINAL OPERATION	1	11521	1	53149	4.61	0.29	73.76	4.61	1.41	1.84	7.38	2.81	0.28	1.49	-0.87	脊椎手术	SURGICAL AND MEDICAL PROCEDURES	各种手术及医疗操作	4.61 ( 0.29 - 73.76 )	4.61 ( 1.41 )	2.81 ( 0.28 )	1.49 ( -0.87 )	否	否	否	否
HAEMOPTYSIS	1	11521	22	53128	0.21	0.03	1.56	0.21	2.85	-1.79	2.21	0.24	0.05	-2.03	-3.8	咯血	RESPIRATORY, THORACIC AND MEDIASTINAL DISORDERS	呼吸系统、胸及纵隔疾病	0.21 ( 0.03 - 1.56 )	0.21 ( 2.85 )	0.24 ( 0.05 )	-2.03 ( -3.8 )	否	否	否	否
TYPE 1 DIABETES MELLITUS	1	11521	4	53146	1.15	0.13	10.32	1.15	0.02	-1.04	3.34	1.12	0.18	0.17	-1.87	1 型糖尿病	METABOLISM AND NUTRITION DISORDERS	代谢及营养类疾病	1.15 ( 0.13 - 10.32 )	1.15 ( 0.02 )	1.12 ( 0.18 )	0.17 ( -1.87 )	否	否	否	否
DENTAL IMPLANTATION	1	11521	0	53150	#NUM!	#NUM!	#NUM!	#NUM!	4.61	#NUM!	#NUM!	5.61	0	2.49	-0.15	牙植入	SURGICAL AND MEDICAL PROCEDURES	各种手术及医疗操作	Inf ( NaN - Inf )	Inf ( 4.61 )	5.61 ( 0 )	2.49 ( -0.15 )	否	否	否	否
NECK MASS	1	11521	4	53146	1.15	0.13	10.32	1.15	0.02	-1.04	3.34	1.12	0.18	0.17	-1.87	颈部肿块	MUSCULOSKELETAL AND CONNECTIVE TISSUE DISORDERS	各种肌肉骨骼及结缔组织疾病	1.15 ( 0.13 - 10.32 )	1.15 ( 0.02 )	1.12 ( 0.18 )	0.17 ( -1.87 )	否	否	否	否
OSTEOARTHRITIS	1	11521	8	53142	0.58	0.07	4.61	0.58	0.28	-1.5	2.66	0.62	0.11	-0.68	-2.58	骨关节炎	MUSCULOSKELETAL AND CONNECTIVE TISSUE DISORDERS	各种肌肉骨骼及结缔组织疾病	0.58 ( 0.07 - 4.61 )	0.58 ( 0.28 )	0.62 ( 0.11 )	-0.68 ( -2.58 )	否	否	否	否
DYSGRAPHIA	1	11521	5	53145	0.92	0.11	7.9	0.92	0.01	-1.22	3.07	0.94	0.16	-0.1	-2.09	书写困难	NERVOUS SYSTEM DISORDERS	各类神经系统疾病	0.92 ( 0.11 - 7.9 )	0.92 ( 0.01 )	0.94 ( 0.16 )	-0.1 ( -2.09 )	否	否	否	否
HAEMANGIOMA OF LIVER	1	11521	1	53149	4.61	0.29	73.76	4.61	1.41	1.84	7.38	2.81	0.28	1.49	-0.87	肝血管瘤	NEOPLASMS BENIGN, MALIGNANT AND UNSPECIFIED (INCL CYSTS AND POLYPS)	良性、恶性及性质不明的肿瘤（包括囊状和息肉状）	4.61 ( 0.29 - 73.76 )	4.61 ( 1.41 )	2.81 ( 0.28 )	1.49 ( -0.87 )	否	否	否	否
ORAL SURGERY	1	11521	1	53149	4.61	0.29	73.76	4.61	1.41	1.84	7.38	2.81	0.28	1.49	-0.87	口腔手术	SURGICAL AND MEDICAL PROCEDURES	各种手术及医疗操作	4.61 ( 0.29 - 73.76 )	4.61 ( 1.41 )	2.81 ( 0.28 )	1.49 ( -0.87 )	否	否	否	否
PEMPHIGUS	1	11521	23	53127	0.2	0.03	1.48	0.2	3.05	-1.8	2.2	0.23	0.04	-2.1	-3.86	天疱疮	SKIN AND SUBCUTANEOUS TISSUE DISORDERS	皮肤及皮下组织类疾病	0.2 ( 0.03 - 1.48 )	0.2 ( 3.05 )	0.23 ( 0.04 )	-2.1 ( -3.86 )	否	否	否	否
SIALOADENITIS	1	11521	1	53149	4.61	0.29	73.76	4.61	1.41	1.84	7.38	2.81	0.28	1.49	-0.87	涎腺炎	INFECTIONS AND INFESTATIONS	感染及侵染类疾病	4.61 ( 0.29 - 73.76 )	4.61 ( 1.41 )	2.81 ( 0.28 )	1.49 ( -0.87 )	否	否	否	否
SALIVARY GLAND MASS	1	11521	0	53150	#NUM!	#NUM!	#NUM!	#NUM!	4.61	#NUM!	#NUM!	5.61	0	2.49	-0.15	唾液腺肿块	GASTROINTESTINAL DISORDERS	胃肠系统疾病	Inf ( NaN - Inf )	Inf ( 4.61 )	5.61 ( 0 )	2.49 ( -0.15 )	否	否	否	否
TONGUE ULCERATION	1	11521	5	53145	0.92	0.11	7.9	0.92	0.01	-1.22	3.07	0.94	0.16	-0.1	-2.09	舌溃疡	GASTROINTESTINAL DISORDERS	胃肠系统疾病	0.92 ( 0.11 - 7.9 )	0.92 ( 0.01 )	0.94 ( 0.16 )	-0.1 ( -2.09 )	否	否	否	否
GASTROINTESTINAL OEDEMA	1	11521	7	53143	0.66	0.08	5.36	0.66	0.15	-1.44	2.75	0.7	0.12	-0.51	-2.43	消化道水肿	GASTROINTESTINAL DISORDERS	胃肠系统疾病	0.66 ( 0.08 - 5.36 )	0.66 ( 0.15 )	0.7 ( 0.12 )	-0.51 ( -2.43 )	否	否	否	否
FOOT FRACTURE	1	11521	4	53146	1.15	0.13	10.32	1.15	0.02	-1.04	3.34	1.12	0.18	0.17	-1.87	足部骨折	INJURY, POISONING AND PROCEDURAL COMPLICATIONS	各类损伤、中毒及操作并发症	1.15 ( 0.13 - 10.32 )	1.15 ( 0.02 )	1.12 ( 0.18 )	0.17 ( -1.87 )	否	否	否	否
ARTHROPOD BITE	1	11521	5	53145	0.92	0.11	7.9	0.92	0.01	-1.22	3.07	0.94	0.16	-0.1	-2.09	节肢动物咬伤	INJURY, POISONING AND PROCEDURAL COMPLICATIONS	各类损伤、中毒及操作并发症	0.92 ( 0.11 - 7.9 )	0.92 ( 0.01 )	0.94 ( 0.16 )	-0.1 ( -2.09 )	否	否	否	否
LANGUAGE DISORDER	1	11521	1	53149	4.61	0.29	73.76	4.61	1.41	1.84	7.38	2.81	0.28	1.49	-0.87	语言障碍	NERVOUS SYSTEM DISORDERS	各类神经系统疾病	4.61 ( 0.29 - 73.76 )	4.61 ( 1.41 )	2.81 ( 0.28 )	1.49 ( -0.87 )	否	否	否	否
TEAR DISCOLOURATION	1	11521	0	53150	#NUM!	#NUM!	#NUM!	#NUM!	4.61	#NUM!	#NUM!	5.61	0	2.49	-0.15	眼泪变色	EYE DISORDERS	眼器官疾病	Inf ( NaN - Inf )	Inf ( 4.61 )	5.61 ( 0 )	2.49 ( -0.15 )	否	否	否	否
CEREBRAL INFARCTION	1	11521	33	53117	0.14	0.02	1.02	0.14	5.14	-1.85	2.13	0.17	0.03	-2.6	-4.33	大脑梗死	NERVOUS SYSTEM DISORDERS	各类神经系统疾病	0.14 ( 0.02 - 1.02 )	0.14 ( 5.14 )	0.17 ( 0.03 )	-2.6 ( -4.33 )	否	否	否	否
SLOW RESPONSE TO STIMULI	1	11521	0	53150	#NUM!	#NUM!	#NUM!	#NUM!	4.61	#NUM!	#NUM!	5.61	0	2.49	-0.15	刺激反应慢	NERVOUS SYSTEM DISORDERS	各类神经系统疾病	Inf ( NaN - Inf )	Inf ( 4.61 )	5.61 ( 0 )	2.49 ( -0.15 )	否	否	否	否
NOCTURIA	1	11521	6	53144	0.77	0.09	6.39	0.77	0.06	-1.35	2.89	0.8	0.14	-0.32	-2.27	夜尿症	RENAL AND URINARY DISORDERS	肾脏及泌尿系统疾病	0.77 ( 0.09 - 6.39 )	0.77 ( 0.06 )	0.8 ( 0.14 )	-0.32 ( -2.27 )	否	否	否	否
FAECES HARD	1	11521	9	53141	0.51	0.06	4.05	0.51	0.42	-1.55	2.58	0.56	0.1	-0.83	-2.71	硬便	GASTROINTESTINAL DISORDERS	胃肠系统疾病	0.51 ( 0.06 - 4.05 )	0.51 ( 0.42 )	0.56 ( 0.1 )	-0.83 ( -2.71 )	否	否	否	否
HANGNAIL	1	11521	0	53150	#NUM!	#NUM!	#NUM!	#NUM!	4.61	#NUM!	#NUM!	5.61	0	2.49	-0.15	甲刺	SKIN AND SUBCUTANEOUS TISSUE DISORDERS	皮肤及皮下组织类疾病	Inf ( NaN - Inf )	Inf ( 4.61 )	5.61 ( 0 )	2.49 ( -0.15 )	否	否	否	否
ORAL DISORDER	1	11521	10	53140	0.46	0.06	3.6	0.46	0.57	-1.59	2.52	0.51	0.09	-0.97	-2.83	口腔病	GASTROINTESTINAL DISORDERS	胃肠系统疾病	0.46 ( 0.06 - 3.6 )	0.46 ( 0.57 )	0.51 ( 0.09 )	-0.97 ( -2.83 )	否	否	否	否
DENTAL CARIES	1	11521	6	53144	0.77	0.09	6.39	0.77	0.06	-1.35	2.89	0.8	0.14	-0.32	-2.27	龋齿	GASTROINTESTINAL DISORDERS	胃肠系统疾病	0.77 ( 0.09 - 6.39 )	0.77 ( 0.06 )	0.8 ( 0.14 )	-0.32 ( -2.27 )	否	否	否	否
CHOLECYSTECTOMY	1	11521	10	53140	0.46	0.06	3.6	0.46	0.57	-1.59	2.52	0.51	0.09	-0.97	-2.83	胆囊切除术	SURGICAL AND MEDICAL PROCEDURES	各种手术及医疗操作	0.46 ( 0.06 - 3.6 )	0.46 ( 0.57 )	0.51 ( 0.09 )	-0.97 ( -2.83 )	否	否	否	否
TRANSIENT ISCHAEMIC ATTACK	1	11521	24	53126	0.19	0.03	1.42	0.19	3.26	-1.81	2.19	0.22	0.04	-2.16	-3.91	短暂性脑缺血发作	NERVOUS SYSTEM DISORDERS	各类神经系统疾病	0.19 ( 0.03 - 1.42 )	0.19 ( 3.26 )	0.22 ( 0.04 )	-2.16 ( -3.91 )	否	否	否	否
SEPTIC SHOCK	1	11521	45	53105	0.1	0.01	0.74	0.1	7.69	-1.88	2.08	0.12	0.02	-3.03	-4.75	感染性休克	INFECTIONS AND INFESTATIONS	感染及侵染类疾病	0.1 ( 0.01 - 0.74 )	0.1 ( 7.69 )	0.12 ( 0.02 )	-3.03 ( -4.75 )	否	否	否	否
PRODUCT DISPENSING ISSUE	1	11521	0	53150	#NUM!	#NUM!	#NUM!	#NUM!	4.61	#NUM!	#NUM!	5.61	0	2.49	-0.15	产品配发问题	INJURY, POISONING AND PROCEDURAL COMPLICATIONS	各类损伤、中毒及操作并发症	Inf ( NaN - Inf )	Inf ( 4.61 )	5.61 ( 0 )	2.49 ( -0.15 )	否	否	否	否
BRUXISM	1	11521	1	53149	4.61	0.29	73.76	4.61	1.41	1.84	7.38	2.81	0.28	1.49	-0.87	磨牙症	PSYCHIATRIC DISORDERS	精神病类	4.61 ( 0.29 - 73.76 )	4.61 ( 1.41 )	2.81 ( 0.28 )	1.49 ( -0.87 )	否	否	否	否
PRODUCT COMPLAINT	1	11521	0	53150	#NUM!	#NUM!	#NUM!	#NUM!	4.61	#NUM!	#NUM!	5.61	0	2.49	-0.15	产品投诉	PRODUCT ISSUES	产品问题	Inf ( NaN - Inf )	Inf ( 4.61 )	5.61 ( 0 )	2.49 ( -0.15 )	否	否	否	否
CLAUSTROPHOBIA	1	11521	0	53150	#NUM!	#NUM!	#NUM!	#NUM!	4.61	#NUM!	#NUM!	5.61	0	2.49	-0.15	幽闭恐怖症	PSYCHIATRIC DISORDERS	精神病类	Inf ( NaN - Inf )	Inf ( 4.61 )	5.61 ( 0 )	2.49 ( -0.15 )	否	否	否	否
BLOOD CREATININE ABNORMAL	1	11521	4	53146	1.15	0.13	10.32	1.15	0.02	-1.04	3.34	1.12	0.18	0.17	-1.87	血肌酐异常	INVESTIGATIONS	各类检查	1.15 ( 0.13 - 10.32 )	1.15 ( 0.02 )	1.12 ( 0.18 )	0.17 ( -1.87 )	否	否	否	否
SPUTUM RETENTION	1	11521	1	53149	4.61	0.29	73.76	4.61	1.41	1.84	7.38	2.81	0.28	1.49	-0.87	痰液潴留	RESPIRATORY, THORACIC AND MEDIASTINAL DISORDERS	呼吸系统、胸及纵隔疾病	4.61 ( 0.29 - 73.76 )	4.61 ( 1.41 )	2.81 ( 0.28 )	1.49 ( -0.87 )	否	否	否	否
DAYDREAMING	1	11521	0	53150	#NUM!	#NUM!	#NUM!	#NUM!	4.61	#NUM!	#NUM!	5.61	0	2.49	-0.15	白日梦	PSYCHIATRIC DISORDERS	精神病类	Inf ( NaN - Inf )	Inf ( 4.61 )	5.61 ( 0 )	2.49 ( -0.15 )	否	否	否	否
GROWTH DISORDER	1	11521	0	53150	#NUM!	#NUM!	#NUM!	#NUM!	4.61	#NUM!	#NUM!	5.61	0	2.49	-0.15	生长障碍	MUSCULOSKELETAL AND CONNECTIVE TISSUE DISORDERS	各种肌肉骨骼及结缔组织疾病	Inf ( NaN - Inf )	Inf ( 4.61 )	5.61 ( 0 )	2.49 ( -0.15 )	否	否	否	否
HEPATIC HAEMATOMA	1	11521	4	53146	1.15	0.13	10.32	1.15	0.02	-1.04	3.34	1.12	0.18	0.17	-1.87	肝血肿	HEPATOBILIARY DISORDERS	肝胆系统疾病	1.15 ( 0.13 - 10.32 )	1.15 ( 0.02 )	1.12 ( 0.18 )	0.17 ( -1.87 )	否	否	否	否
ATTENTION DEFICIT HYPERACTIVITY DISORDER	1	11521	0	53150	#NUM!	#NUM!	#NUM!	#NUM!	4.61	#NUM!	#NUM!	5.61	0	2.49	-0.15	注意力缺陷多动障碍	PSYCHIATRIC DISORDERS	精神病类	Inf ( NaN - Inf )	Inf ( 4.61 )	5.61 ( 0 )	2.49 ( -0.15 )	否	否	否	否
ABDOMINAL INJURY	1	11521	1	53149	4.61	0.29	73.76	4.61	1.41	1.84	7.38	2.81	0.28	1.49	-0.87	腹部损伤	INJURY, POISONING AND PROCEDURAL COMPLICATIONS	各类损伤、中毒及操作并发症	4.61 ( 0.29 - 73.76 )	4.61 ( 1.41 )	2.81 ( 0.28 )	1.49 ( -0.87 )	否	否	否	否
INTRA-ABDOMINAL HAEMATOMA	1	11521	1	53149	4.61	0.29	73.76	4.61	1.41	1.84	7.38	2.81	0.28	1.49	-0.87	腹内血肿	GASTROINTESTINAL DISORDERS	胃肠系统疾病	4.61 ( 0.29 - 73.76 )	4.61 ( 1.41 )	2.81 ( 0.28 )	1.49 ( -0.87 )	否	否	否	否
HIP FRACTURE	1	11521	15	53135	0.31	0.04	2.33	0.31	1.46	-1.72	2.33	0.35	0.06	-1.51	-3.32	髋部骨折	INJURY, POISONING AND PROCEDURAL COMPLICATIONS	各类损伤、中毒及操作并发症	0.31 ( 0.04 - 2.33 )	0.31 ( 1.46 )	0.35 ( 0.06 )	-1.51 ( -3.32 )	否	否	否	否
PARANOIA	1	11521	0	53150	#NUM!	#NUM!	#NUM!	#NUM!	4.61	#NUM!	#NUM!	5.61	0	2.49	-0.15	偏执	PSYCHIATRIC DISORDERS	精神病类	Inf ( NaN - Inf )	Inf ( 4.61 )	5.61 ( 0 )	2.49 ( -0.15 )	否	否	否	否
TOOTH RESTORATION	1	11521	0	53150	#NUM!	#NUM!	#NUM!	#NUM!	4.61	#NUM!	#NUM!	5.61	0	2.49	-0.15	牙齿修复	SURGICAL AND MEDICAL PROCEDURES	各种手术及医疗操作	Inf ( NaN - Inf )	Inf ( 4.61 )	5.61 ( 0 )	2.49 ( -0.15 )	否	否	否	否
DYSPNOEA EXERTIONAL	1	11521	29	53121	0.16	0.02	1.17	0.16	4.3	-1.83	2.15	0.19	0.04	-2.42	-4.16	劳力性呼吸困难	RESPIRATORY, THORACIC AND MEDIASTINAL DISORDERS	呼吸系统、胸及纵隔疾病	0.16 ( 0.02 - 1.17 )	0.16 ( 4.3 )	0.19 ( 0.04 )	-2.42 ( -4.16 )	否	否	否	否
HALLUCINATIONS, MIXED	1	11521	0	53150	#NUM!	#NUM!	#NUM!	#NUM!	4.61	#NUM!	#NUM!	5.61	0	2.49	-0.15	幻觉，混合	PSYCHIATRIC DISORDERS	精神病类	Inf ( NaN - Inf )	Inf ( 4.61 )	5.61 ( 0 )	2.49 ( -0.15 )	否	否	否	否
INCOHERENT	1	11521	2	53148	2.31	0.21	25.44	2.31	0.49	-0.09	4.71	1.87	0.25	0.9	-1.3	语无伦次	NERVOUS SYSTEM DISORDERS	各类神经系统疾病	2.31 ( 0.21 - 25.44 )	2.31 ( 0.49 )	1.87 ( 0.25 )	0.9 ( -1.3 )	否	否	否	否
EXPOSURE TO CHEMICAL POLLUTION	1	11521	1	53149	4.61	0.29	73.76	4.61	1.41	1.84	7.38	2.81	0.28	1.49	-0.87	暴露于化学污染	INJURY, POISONING AND PROCEDURAL COMPLICATIONS	各类损伤、中毒及操作并发症	4.61 ( 0.29 - 73.76 )	4.61 ( 1.41 )	2.81 ( 0.28 )	1.49 ( -0.87 )	否	否	否	否
ANAL INCONTINENCE	1	11521	4	53146	1.15	0.13	10.32	1.15	0.02	-1.04	3.34	1.12	0.18	0.17	-1.87	肛门失禁	GASTROINTESTINAL DISORDERS	胃肠系统疾病	1.15 ( 0.13 - 10.32 )	1.15 ( 0.02 )	1.12 ( 0.18 )	0.17 ( -1.87 )	否	否	否	否
NON-CARDIAC CHEST PAIN	1	11521	4	53146	1.15	0.13	10.32	1.15	0.02	-1.04	3.34	1.12	0.18	0.17	-1.87	非心源性胸痛	GENERAL DISORDERS AND ADMINISTRATION SITE CONDITIONS	全身性疾病及给药部位各种反应	1.15 ( 0.13 - 10.32 )	1.15 ( 0.02 )	1.12 ( 0.18 )	0.17 ( -1.87 )	否	否	否	否
HAEMATURIA	1	11521	27	53123	0.17	0.02	1.26	0.17	3.88	-1.83	2.17	0.2	0.04	-2.32	-4.07	血尿症	RENAL AND URINARY DISORDERS	肾脏及泌尿系统疾病	0.17 ( 0.02 - 1.26 )	0.17 ( 3.88 )	0.2 ( 0.04 )	-2.32 ( -4.07 )	否	否	否	否
OBSESSIVE-COMPULSIVE DISORDER	1	11521	0	53150	#NUM!	#NUM!	#NUM!	#NUM!	4.61	#NUM!	#NUM!	5.61	0	2.49	-0.15	强迫症	PSYCHIATRIC DISORDERS	精神病类	Inf ( NaN - Inf )	Inf ( 4.61 )	5.61 ( 0 )	2.49 ( -0.15 )	否	否	否	否
HAND FRACTURE	1	11521	4	53146	1.15	0.13	10.32	1.15	0.02	-1.04	3.34	1.12	0.18	0.17	-1.87	手骨折	INJURY, POISONING AND PROCEDURAL COMPLICATIONS	各类损伤、中毒及操作并发症	1.15 ( 0.13 - 10.32 )	1.15 ( 0.02 )	1.12 ( 0.18 )	0.17 ( -1.87 )	否	否	否	否
BRAIN INJURY	1	11521	4	53146	1.15	0.13	10.32	1.15	0.02	-1.04	3.34	1.12	0.18	0.17	-1.87	脑损伤	NERVOUS SYSTEM DISORDERS	各类神经系统疾病	1.15 ( 0.13 - 10.32 )	1.15 ( 0.02 )	1.12 ( 0.18 )	0.17 ( -1.87 )	否	否	否	否
KERATITIS	1	11521	11	53139	0.42	0.05	3.25	0.42	0.74	-1.63	2.47	0.47	0.08	-1.1	-2.94	角膜炎	EYE DISORDERS	眼器官疾病	0.42 ( 0.05 - 3.25 )	0.42 ( 0.74 )	0.47 ( 0.08 )	-1.1 ( -2.94 )	否	否	否	否
INTESTINAL DILATATION	1	11521	2	53148	2.31	0.21	25.44	2.31	0.49	-0.09	4.71	1.87	0.25	0.9	-1.3	肠扩张	GASTROINTESTINAL DISORDERS	胃肠系统疾病	2.31 ( 0.21 - 25.44 )	2.31 ( 0.49 )	1.87 ( 0.25 )	0.9 ( -1.3 )	否	否	否	否
HYDROTHORAX	1	11521	6	53144	0.77	0.09	6.39	0.77	0.06	-1.35	2.89	0.8	0.14	-0.32	-2.27	胸水	RESPIRATORY, THORACIC AND MEDIASTINAL DISORDERS	呼吸系统、胸及纵隔疾病	0.77 ( 0.09 - 6.39 )	0.77 ( 0.06 )	0.8 ( 0.14 )	-0.32 ( -2.27 )	否	否	否	否
MICROGRAPHIC SKIN SURGERY	1	11521	0	53150	#NUM!	#NUM!	#NUM!	#NUM!	4.61	#NUM!	#NUM!	5.61	0	2.49	-0.15	皮肤显微外科手术	SURGICAL AND MEDICAL PROCEDURES	各种手术及医疗操作	Inf ( NaN - Inf )	Inf ( 4.61 )	5.61 ( 0 )	2.49 ( -0.15 )	否	否	否	否
GASTROINTESTINAL SOUNDS ABNORMAL	1	11521	14	53136	0.33	0.04	2.51	0.33	1.27	-1.7	2.36	0.37	0.07	-1.42	-3.23	胃肠鸣音异常	GASTROINTESTINAL DISORDERS	胃肠系统疾病	0.33 ( 0.04 - 2.51 )	0.33 ( 1.27 )	0.37 ( 0.07 )	-1.42 ( -3.23 )	否	否	否	否
GASTRIC HYPERTONIA	1	11521	0	53150	#NUM!	#NUM!	#NUM!	#NUM!	4.61	#NUM!	#NUM!	5.61	0	2.49	-0.15	胃张力过高	GASTROINTESTINAL DISORDERS	胃肠系统疾病	Inf ( NaN - Inf )	Inf ( 4.61 )	5.61 ( 0 )	2.49 ( -0.15 )	否	否	否	否
POLYCYTHAEMIA	1	11521	2	53148	2.31	0.21	25.44	2.31	0.49	-0.09	4.71	1.87	0.25	0.9	-1.3	红细胞增多症	BLOOD AND LYMPHATIC SYSTEM DISORDERS	血液及淋巴系统疾病	2.31 ( 0.21 - 25.44 )	2.31 ( 0.49 )	1.87 ( 0.25 )	0.9 ( -1.3 )	否	否	否	否
PRODUCT ODOUR ABNORMAL	1	11521	0	53150	#NUM!	#NUM!	#NUM!	#NUM!	4.61	#NUM!	#NUM!	5.61	0	2.49	-0.15	产品气味异常	PRODUCT ISSUES	产品问题	Inf ( NaN - Inf )	Inf ( 4.61 )	5.61 ( 0 )	2.49 ( -0.15 )	否	否	否	否
HYPERTRICHOSIS	1	11521	0	53150	#NUM!	#NUM!	#NUM!	#NUM!	4.61	#NUM!	#NUM!	5.61	0	2.49	-0.15	多毛	SKIN AND SUBCUTANEOUS TISSUE DISORDERS	皮肤及皮下组织类疾病	Inf ( NaN - Inf )	Inf ( 4.61 )	5.61 ( 0 )	2.49 ( -0.15 )	否	否	否	否
STUBBORNNESS	1	11521	1	53149	4.61	0.29	73.76	4.61	1.41	1.84	7.38	2.81	0.28	1.49	-0.87	顽固	PSYCHIATRIC DISORDERS	精神病类	4.61 ( 0.29 - 73.76 )	4.61 ( 1.41 )	2.81 ( 0.28 )	1.49 ( -0.87 )	否	否	否	否
ORAL MUCOSAL EXFOLIATION	1	11521	3	53147	1.54	0.16	14.78	1.54	0.14	-0.73	3.8	1.4	0.21	0.49	-1.62	口腔粘膜脱落	GASTROINTESTINAL DISORDERS	胃肠系统疾病	1.54 ( 0.16 - 14.78 )	1.54 ( 0.14 )	1.4 ( 0.21 )	0.49 ( -1.62 )	否	否	否	否
LIP DISORDER	1	11521	1	53149	4.61	0.29	73.76	4.61	1.41	1.84	7.38	2.81	0.28	1.49	-0.87	唇病变	GASTROINTESTINAL DISORDERS	胃肠系统疾病	4.61 ( 0.29 - 73.76 )	4.61 ( 1.41 )	2.81 ( 0.28 )	1.49 ( -0.87 )	否	否	否	否
COATING IN MOUTH	1	11521	1	53149	4.61	0.29	73.76	4.61	1.41	1.84	7.38	2.81	0.28	1.49	-0.87	口中有苔	GASTROINTESTINAL DISORDERS	胃肠系统疾病	4.61 ( 0.29 - 73.76 )	4.61 ( 1.41 )	2.81 ( 0.28 )	1.49 ( -0.87 )	否	否	否	否
CATARRH	1	11521	0	53150	#NUM!	#NUM!	#NUM!	#NUM!	4.61	#NUM!	#NUM!	5.61	0	2.49	-0.15	卡他性炎	RESPIRATORY, THORACIC AND MEDIASTINAL DISORDERS	呼吸系统、胸及纵隔疾病	Inf ( NaN - Inf )	Inf ( 4.61 )	5.61 ( 0 )	2.49 ( -0.15 )	否	否	否	否
EXERCISE LACK OF	1	11521	0	53150	#NUM!	#NUM!	#NUM!	#NUM!	4.61	#NUM!	#NUM!	5.61	0	2.49	-0.15	缺乏运动	SOCIAL CIRCUMSTANCES	社会环境	Inf ( NaN - Inf )	Inf ( 4.61 )	5.61 ( 0 )	2.49 ( -0.15 )	否	否	否	否
CUSHINGOID	1	11521	1	53149	4.61	0.29	73.76	4.61	1.41	1.84	7.38	2.81	0.28	1.49	-0.87	类库欣	ENDOCRINE DISORDERS	内分泌系统疾病	4.61 ( 0.29 - 73.76 )	4.61 ( 1.41 )	2.81 ( 0.28 )	1.49 ( -0.87 )	否	否	否	否
ENDODONTIC PROCEDURE	1	11521	1	53149	4.61	0.29	73.76	4.61	1.41	1.84	7.38	2.81	0.28	1.49	-0.87	牙髓治疗	SURGICAL AND MEDICAL PROCEDURES	各种手术及医疗操作	4.61 ( 0.29 - 73.76 )	4.61 ( 1.41 )	2.81 ( 0.28 )	1.49 ( -0.87 )	否	否	否	否
PNEUMOPERITONEUM	1	11521	8	53142	0.58	0.07	4.61	0.58	0.28	-1.5	2.66	0.62	0.11	-0.68	-2.58	腹腔积气	GASTROINTESTINAL DISORDERS	胃肠系统疾病	0.58 ( 0.07 - 4.61 )	0.58 ( 0.28 )	0.62 ( 0.11 )	-0.68 ( -2.58 )	否	否	否	否
NEOPLASM SKIN	1	11521	5	53145	0.92	0.11	7.9	0.92	0.01	-1.22	3.07	0.94	0.16	-0.1	-2.09	皮肤肿瘤	NEOPLASMS BENIGN, MALIGNANT AND UNSPECIFIED (INCL CYSTS AND POLYPS)	良性、恶性及性质不明的肿瘤（包括囊状和息肉状）	0.92 ( 0.11 - 7.9 )	0.92 ( 0.01 )	0.94 ( 0.16 )	-0.1 ( -2.09 )	否	否	否	否
GASTRIC CANCER	1	11521	16	53134	0.29	0.04	2.17	0.29	1.65	-1.73	2.31	0.33	0.06	-1.6	-3.4	胃癌	NEOPLASMS BENIGN, MALIGNANT AND UNSPECIFIED (INCL CYSTS AND POLYPS)	良性、恶性及性质不明的肿瘤（包括囊状和息肉状）	0.29 ( 0.04 - 2.17 )	0.29 ( 1.65 )	0.33 ( 0.06 )	-1.6 ( -3.4 )	否	否	否	否
ELBOW OPERATION	1	11521	0	53150	#NUM!	#NUM!	#NUM!	#NUM!	4.61	#NUM!	#NUM!	5.61	0	2.49	-0.15	肘部手术	SURGICAL AND MEDICAL PROCEDURES	各种手术及医疗操作	Inf ( NaN - Inf )	Inf ( 4.61 )	5.61 ( 0 )	2.49 ( -0.15 )	否	否	否	否
LIMB OPERATION	1	11521	2	53148	2.31	0.21	25.44	2.31	0.49	-0.09	4.71	1.87	0.25	0.9	-1.3	肢体手术	SURGICAL AND MEDICAL PROCEDURES	各种手术及医疗操作	2.31 ( 0.21 - 25.44 )	2.31 ( 0.49 )	1.87 ( 0.25 )	0.9 ( -1.3 )	否	否	否	否
PELVIC FRACTURE	1	11521	3	53147	1.54	0.16	14.78	1.54	0.14	-0.73	3.8	1.4	0.21	0.49	-1.62	骨盆骨折	INJURY, POISONING AND PROCEDURAL COMPLICATIONS	各类损伤、中毒及操作并发症	1.54 ( 0.16 - 14.78 )	1.54 ( 0.14 )	1.4 ( 0.21 )	0.49 ( -1.62 )	否	否	否	否
EYE INJURY	1	11521	1	53149	4.61	0.29	73.76	4.61	1.41	1.84	7.38	2.81	0.28	1.49	-0.87	眼部损伤	INJURY, POISONING AND PROCEDURAL COMPLICATIONS	各类损伤、中毒及操作并发症	4.61 ( 0.29 - 73.76 )	4.61 ( 1.41 )	2.81 ( 0.28 )	1.49 ( -0.87 )	否	否	否	否
VITAMIN B12 DEFICIENCY	1	11521	4	53146	1.15	0.13	10.32	1.15	0.02	-1.04	3.34	1.12	0.18	0.17	-1.87	维生素 B12 缺乏症	METABOLISM AND NUTRITION DISORDERS	代谢及营养类疾病	1.15 ( 0.13 - 10.32 )	1.15 ( 0.02 )	1.12 ( 0.18 )	0.17 ( -1.87 )	否	否	否	否
TIC	1	11521	0	53150	#NUM!	#NUM!	#NUM!	#NUM!	4.61	#NUM!	#NUM!	5.61	0	2.49	-0.15	抽动	PSYCHIATRIC DISORDERS	精神病类	Inf ( NaN - Inf )	Inf ( 4.61 )	5.61 ( 0 )	2.49 ( -0.15 )	否	否	否	否
HYPOGLYCAEMIA	1	11521	56	53094	0.08	0.01	0.59	0.08	10.05	-1.89	2.06	0.1	0.02	-3.34	-5.05	低血糖	METABOLISM AND NUTRITION DISORDERS	代谢及营养类疾病	0.08 ( 0.01 - 0.59 )	0.08 ( 10.05 )	0.1 ( 0.02 )	-3.34 ( -5.05 )	否	否	否	否
EAR PAIN	1	11521	17	53133	0.27	0.04	2.04	0.27	1.85	-1.75	2.29	0.31	0.06	-1.68	-3.47	耳痛	EAR AND LABYRINTH DISORDERS	耳及迷路类疾病	0.27 ( 0.04 - 2.04 )	0.27 ( 1.85 )	0.31 ( 0.06 )	-1.68 ( -3.47 )	否	否	否	否
TESTICULAR SWELLING	1	11521	2	53148	2.31	0.21	25.44	2.31	0.49	-0.09	4.71	1.87	0.25	0.9	-1.3	睾丸肿胀	REPRODUCTIVE SYSTEM AND BREAST DISORDERS	生殖系统及乳腺疾病	2.31 ( 0.21 - 25.44 )	2.31 ( 0.49 )	1.87 ( 0.25 )	0.9 ( -1.3 )	否	否	否	否
TESTICULAR PAIN	1	11521	4	53146	1.15	0.13	10.32	1.15	0.02	-1.04	3.34	1.12	0.18	0.17	-1.87	睾丸疼痛	REPRODUCTIVE SYSTEM AND BREAST DISORDERS	生殖系统及乳腺疾病	1.15 ( 0.13 - 10.32 )	1.15 ( 0.02 )	1.12 ( 0.18 )	0.17 ( -1.87 )	否	否	否	否
VACCINATION COMPLICATION	1	11521	0	53150	#NUM!	#NUM!	#NUM!	#NUM!	4.61	#NUM!	#NUM!	5.61	0	2.49	-0.15	疫苗接种并发症	INJURY, POISONING AND PROCEDURAL COMPLICATIONS	各类损伤、中毒及操作并发症	Inf ( NaN - Inf )	Inf ( 4.61 )	5.61 ( 0 )	2.49 ( -0.15 )	否	否	否	否
NEPHROPATHY	1	11521	7	53143	0.66	0.08	5.36	0.66	0.15	-1.44	2.75	0.7	0.12	-0.51	-2.43	肾病	RENAL AND URINARY DISORDERS	肾脏及泌尿系统疾病	0.66 ( 0.08 - 5.36 )	0.66 ( 0.15 )	0.7 ( 0.12 )	-0.51 ( -2.43 )	否	否	否	否
PROSTATIC PAIN	1	11521	0	53150	#NUM!	#NUM!	#NUM!	#NUM!	4.61	#NUM!	#NUM!	5.61	0	2.49	-0.15	前列腺疼痛	REPRODUCTIVE SYSTEM AND BREAST DISORDERS	生殖系统及乳腺疾病	Inf ( NaN - Inf )	Inf ( 4.61 )	5.61 ( 0 )	2.49 ( -0.15 )	否	否	否	否
CONTRAST MEDIA ALLERGY	1	11521	1	53149	4.61	0.29	73.76	4.61	1.41	1.84	7.38	2.81	0.28	1.49	-0.87	造影剂过敏	IMMUNE SYSTEM DISORDERS	免疫系统疾病	4.61 ( 0.29 - 73.76 )	4.61 ( 1.41 )	2.81 ( 0.28 )	1.49 ( -0.87 )	否	否	否	否
COVID-19 PNEUMONIA	1	11521	4	53146	1.15	0.13	10.32	1.15	0.02	-1.04	3.34	1.12	0.18	0.17	-1.87	COVID-19 肺炎	INFECTIONS AND INFESTATIONS	感染及侵染类疾病	1.15 ( 0.13 - 10.32 )	1.15 ( 0.02 )	1.12 ( 0.18 )	0.17 ( -1.87 )	否	否	否	否
HYPERCAPNIA	1	11521	2	53148	2.31	0.21	25.44	2.31	0.49	-0.09	4.71	1.87	0.25	0.9	-1.3	高碳酸血症	RESPIRATORY, THORACIC AND MEDIASTINAL DISORDERS	呼吸系统、胸及纵隔疾病	2.31 ( 0.21 - 25.44 )	2.31 ( 0.49 )	1.87 ( 0.25 )	0.9 ( -1.3 )	否	否	否	否
TOXIC SKIN ERUPTION	1	11521	15	53135	0.31	0.04	2.33	0.31	1.46	-1.72	2.33	0.35	0.06	-1.51	-3.32	中毒性皮疹	SKIN AND SUBCUTANEOUS TISSUE DISORDERS	皮肤及皮下组织类疾病	0.31 ( 0.04 - 2.33 )	0.31 ( 1.46 )	0.35 ( 0.06 )	-1.51 ( -3.32 )	否	否	否	否
HAEMODYNAMIC INSTABILITY	1	11521	6	53144	0.77	0.09	6.39	0.77	0.06	-1.35	2.89	0.8	0.14	-0.32	-2.27	血液动力学不稳定	VASCULAR DISORDERS	血管与淋巴管类疾病	0.77 ( 0.09 - 6.39 )	0.77 ( 0.06 )	0.8 ( 0.14 )	-0.32 ( -2.27 )	否	否	否	否
POSTOPERATIVE WOUND COMPLICATION	1	11521	4	53146	1.15	0.13	10.32	1.15	0.02	-1.04	3.34	1.12	0.18	0.17	-1.87	术后伤口并发症	INJURY, POISONING AND PROCEDURAL COMPLICATIONS	各类损伤、中毒及操作并发症	1.15 ( 0.13 - 10.32 )	1.15 ( 0.02 )	1.12 ( 0.18 )	0.17 ( -1.87 )	否	否	否	否
SMALL INTESTINE CARCINOMA	1	11521	2	53148	2.31	0.21	25.44	2.31	0.49	-0.09	4.71	1.87	0.25	0.9	-1.3	小肠癌	NEOPLASMS BENIGN, MALIGNANT AND UNSPECIFIED (INCL CYSTS AND POLYPS)	良性、恶性及性质不明的肿瘤（包括囊状和息肉状）	2.31 ( 0.21 - 25.44 )	2.31 ( 0.49 )	1.87 ( 0.25 )	0.9 ( -1.3 )	否	否	否	否
TENDON PAIN	1	11521	0	53150	#NUM!	#NUM!	#NUM!	#NUM!	4.61	#NUM!	#NUM!	5.61	0	2.49	-0.15	肌腱疼痛	MUSCULOSKELETAL AND CONNECTIVE TISSUE DISORDERS	各种肌肉骨骼及结缔组织疾病	Inf ( NaN - Inf )	Inf ( 4.61 )	5.61 ( 0 )	2.49 ( -0.15 )	否	否	否	否
GASTROINTESTINAL HYPERMOTILITY	1	11521	0	53150	#NUM!	#NUM!	#NUM!	#NUM!	4.61	#NUM!	#NUM!	5.61	0	2.49	-0.15	胃肠运动过强	GASTROINTESTINAL DISORDERS	胃肠系统疾病	Inf ( NaN - Inf )	Inf ( 4.61 )	5.61 ( 0 )	2.49 ( -0.15 )	否	否	否	否
SCROTAL DISORDER	1	11521	2	53148	2.31	0.21	25.44	2.31	0.49	-0.09	4.71	1.87	0.25	0.9	-1.3	阴囊病变	REPRODUCTIVE SYSTEM AND BREAST DISORDERS	生殖系统及乳腺疾病	2.31 ( 0.21 - 25.44 )	2.31 ( 0.49 )	1.87 ( 0.25 )	0.9 ( -1.3 )	否	否	否	否
TONGUE INJURY	1	11521	2	53148	2.31	0.21	25.44	2.31	0.49	-0.09	4.71	1.87	0.25	0.9	-1.3	舌损伤	INJURY, POISONING AND PROCEDURAL COMPLICATIONS	各类损伤、中毒及操作并发症	2.31 ( 0.21 - 25.44 )	2.31 ( 0.49 )	1.87 ( 0.25 )	0.9 ( -1.3 )	否	否	否	否
ONCOLOGIC COMPLICATION	1	11521	12	53138	0.38	0.05	2.96	0.38	0.91	-1.66	2.42	0.43	0.08	-1.21	-3.05	肿瘤并发症	NEOPLASMS BENIGN, MALIGNANT AND UNSPECIFIED (INCL CYSTS AND POLYPS)	良性、恶性及性质不明的肿瘤（包括囊状和息肉状）	0.38 ( 0.05 - 2.96 )	0.38 ( 0.91 )	0.43 ( 0.08 )	-1.21 ( -3.05 )	否	否	否	否
INTRAOCULAR PRESSURE INCREASED	1	11521	3	53147	1.54	0.16	14.78	1.54	0.14	-0.73	3.8	1.4	0.21	0.49	-1.62	眼内压增高	INVESTIGATIONS	各类检查	1.54 ( 0.16 - 14.78 )	1.54 ( 0.14 )	1.4 ( 0.21 )	0.49 ( -1.62 )	否	否	否	否
CEREBRAL VASOCONSTRICTION	1	11521	0	53150	#NUM!	#NUM!	#NUM!	#NUM!	4.61	#NUM!	#NUM!	5.61	0	2.49	-0.15	大脑血管收缩	NERVOUS SYSTEM DISORDERS	各类神经系统疾病	Inf ( NaN - Inf )	Inf ( 4.61 )	5.61 ( 0 )	2.49 ( -0.15 )	否	否	否	否
PANCREATIC NEOPLASM	1	11521	4	53146	1.15	0.13	10.32	1.15	0.02	-1.04	3.34	1.12	0.18	0.17	-1.87	胰腺肿瘤	NEOPLASMS BENIGN, MALIGNANT AND UNSPECIFIED (INCL CYSTS AND POLYPS)	良性、恶性及性质不明的肿瘤（包括囊状和息肉状）	1.15 ( 0.13 - 10.32 )	1.15 ( 0.02 )	1.12 ( 0.18 )	0.17 ( -1.87 )	否	否	否	否
JUDGEMENT IMPAIRED	1	11521	0	53150	#NUM!	#NUM!	#NUM!	#NUM!	4.61	#NUM!	#NUM!	5.61	0	2.49	-0.15	判断障碍	NERVOUS SYSTEM DISORDERS	各类神经系统疾病	Inf ( NaN - Inf )	Inf ( 4.61 )	5.61 ( 0 )	2.49 ( -0.15 )	否	否	否	否
PERIORBITAL IRRITATION	1	11521	0	53150	#NUM!	#NUM!	#NUM!	#NUM!	4.61	#NUM!	#NUM!	5.61	0	2.49	-0.15	眶周刺激症状	EYE DISORDERS	眼器官疾病	Inf ( NaN - Inf )	Inf ( 4.61 )	5.61 ( 0 )	2.49 ( -0.15 )	否	否	否	否
FINGER AMPUTATION	1	11521	0	53150	#NUM!	#NUM!	#NUM!	#NUM!	4.61	#NUM!	#NUM!	5.61	0	2.49	-0.15	截指术	SURGICAL AND MEDICAL PROCEDURES	各种手术及医疗操作	Inf ( NaN - Inf )	Inf ( 4.61 )	5.61 ( 0 )	2.49 ( -0.15 )	否	否	否	否
SPINAL DISORDER	1	11521	3	53147	1.54	0.16	14.78	1.54	0.14	-0.73	3.8	1.4	0.21	0.49	-1.62	脊柱疾病	MUSCULOSKELETAL AND CONNECTIVE TISSUE DISORDERS	各种肌肉骨骼及结缔组织疾病	1.54 ( 0.16 - 14.78 )	1.54 ( 0.14 )	1.4 ( 0.21 )	0.49 ( -1.62 )	否	否	否	否
HYPERGLYCAEMIA	1	11521	21	53129	0.22	0.03	1.63	0.22	2.65	-1.79	2.23	0.26	0.05	-1.97	-3.74	高血糖症	METABOLISM AND NUTRITION DISORDERS	代谢及营养类疾病	0.22 ( 0.03 - 1.63 )	0.22 ( 2.65 )	0.26 ( 0.05 )	-1.97 ( -3.74 )	否	否	否	否
THERAPY INTERRUPTED	1	11521	94	53056	0.05	0.01	0.35	0.05	18.26	-1.92	2.02	0.06	0.01	-4.08	-5.77	治疗中断	SURGICAL AND MEDICAL PROCEDURES	各种手术及医疗操作	0.05 ( 0.01 - 0.35 )	0.05 ( 18.26 )	0.06 ( 0.01 )	-4.08 ( -5.77 )	否	否	否	否
WEIGHT GAIN POOR	1	11521	10	53140	0.46	0.06	3.6	0.46	0.57	-1.59	2.52	0.51	0.09	-0.97	-2.83	体重增加不足	METABOLISM AND NUTRITION DISORDERS	代谢及营养类疾病	0.46 ( 0.06 - 3.6 )	0.46 ( 0.57 )	0.51 ( 0.09 )	-0.97 ( -2.83 )	否	否	否	否
MIDDLE EAR EFFUSION	1	11521	3	53147	1.54	0.16	14.78	1.54	0.14	-0.73	3.8	1.4	0.21	0.49	-1.62	中耳渗出	EAR AND LABYRINTH DISORDERS	耳及迷路类疾病	1.54 ( 0.16 - 14.78 )	1.54 ( 0.14 )	1.4 ( 0.21 )	0.49 ( -1.62 )	否	否	否	否
GASTROINTESTINAL MOTILITY DISORDER	1	11521	8	53142	0.58	0.07	4.61	0.58	0.28	-1.5	2.66	0.62	0.11	-0.68	-2.58	胃肠动力障碍	GASTROINTESTINAL DISORDERS	胃肠系统疾病	0.58 ( 0.07 - 4.61 )	0.58 ( 0.28 )	0.62 ( 0.11 )	-0.68 ( -2.58 )	否	否	否	否
BLOOD PHOSPHORUS ABNORMAL	1	11521	1	53149	4.61	0.29	73.76	4.61	1.41	1.84	7.38	2.81	0.28	1.49	-0.87	血磷异常	INVESTIGATIONS	各类检查	4.61 ( 0.29 - 73.76 )	4.61 ( 1.41 )	2.81 ( 0.28 )	1.49 ( -0.87 )	否	否	否	否
HYPERBILIRUBINAEMIA	1	11521	16	53134	0.29	0.04	2.17	0.29	1.65	-1.73	2.31	0.33	0.06	-1.6	-3.4	高胆红素血症	HEPATOBILIARY DISORDERS	肝胆系统疾病	0.29 ( 0.04 - 2.17 )	0.29 ( 1.65 )	0.33 ( 0.06 )	-1.6 ( -3.4 )	否	否	否	否
RED BLOOD CELL ABNORMALITY	1	11521	1	53149	4.61	0.29	73.76	4.61	1.41	1.84	7.38	2.81	0.28	1.49	-0.87	红细胞异常	BLOOD AND LYMPHATIC SYSTEM DISORDERS	血液及淋巴系统疾病	4.61 ( 0.29 - 73.76 )	4.61 ( 1.41 )	2.81 ( 0.28 )	1.49 ( -0.87 )	否	否	否	否
PAPULE	1	11521	8	53142	0.58	0.07	4.61	0.58	0.28	-1.5	2.66	0.62	0.11	-0.68	-2.58	丘疹	SKIN AND SUBCUTANEOUS TISSUE DISORDERS	皮肤及皮下组织类疾病	0.58 ( 0.07 - 4.61 )	0.58 ( 0.28 )	0.62 ( 0.11 )	-0.68 ( -2.58 )	否	否	否	否
URINARY TRACT OBSTRUCTION	1	11521	5	53145	0.92	0.11	7.9	0.92	0.01	-1.22	3.07	0.94	0.16	-0.1	-2.09	尿路阻塞	RENAL AND URINARY DISORDERS	肾脏及泌尿系统疾病	0.92 ( 0.11 - 7.9 )	0.92 ( 0.01 )	0.94 ( 0.16 )	-0.1 ( -2.09 )	否	否	否	否
ENDOTRACHEAL INTUBATION	1	11521	1	53149	4.61	0.29	73.76	4.61	1.41	1.84	7.38	2.81	0.28	1.49	-0.87	气管插管术	SURGICAL AND MEDICAL PROCEDURES	各种手术及医疗操作	4.61 ( 0.29 - 73.76 )	4.61 ( 1.41 )	2.81 ( 0.28 )	1.49 ( -0.87 )	否	否	否	否
OSTEOMYELITIS	1	11521	6	53144	0.77	0.09	6.39	0.77	0.06	-1.35	2.89	0.8	0.14	-0.32	-2.27	骨髓炎	INFECTIONS AND INFESTATIONS	感染及侵染类疾病	0.77 ( 0.09 - 6.39 )	0.77 ( 0.06 )	0.8 ( 0.14 )	-0.32 ( -2.27 )	否	否	否	否
NEPHROPATHY TOXIC	1	11521	7	53143	0.66	0.08	5.36	0.66	0.15	-1.44	2.75	0.7	0.12	-0.51	-2.43	中毒性肾病	RENAL AND URINARY DISORDERS	肾脏及泌尿系统疾病	0.66 ( 0.08 - 5.36 )	0.66 ( 0.15 )	0.7 ( 0.12 )	-0.51 ( -2.43 )	否	否	否	否
CEREBRAL ATROPHY	1	11521	0	53150	#NUM!	#NUM!	#NUM!	#NUM!	4.61	#NUM!	#NUM!	5.61	0	2.49	-0.15	脑萎缩	NERVOUS SYSTEM DISORDERS	各类神经系统疾病	Inf ( NaN - Inf )	Inf ( 4.61 )	5.61 ( 0 )	2.49 ( -0.15 )	否	否	否	否
GRIP STRENGTH DECREASED	1	11521	4	53146	1.15	0.13	10.32	1.15	0.02	-1.04	3.34	1.12	0.18	0.17	-1.87	握力减弱	INVESTIGATIONS	各类检查	1.15 ( 0.13 - 10.32 )	1.15 ( 0.02 )	1.12 ( 0.18 )	0.17 ( -1.87 )	否	否	否	否
INJECTION SITE BRUISING	1	11521	0	53150	#NUM!	#NUM!	#NUM!	#NUM!	4.61	#NUM!	#NUM!	5.61	0	2.49	-0.15	注射部位瘀青	GENERAL DISORDERS AND ADMINISTRATION SITE CONDITIONS	全身性疾病及给药部位各种反应	Inf ( NaN - Inf )	Inf ( 4.61 )	5.61 ( 0 )	2.49 ( -0.15 )	否	否	否	否
BLOOD CREATINE DECREASED	1	11521	0	53150	#NUM!	#NUM!	#NUM!	#NUM!	4.61	#NUM!	#NUM!	5.61	0	2.49	-0.15	血肌酸降低	INVESTIGATIONS	各类检查	Inf ( NaN - Inf )	Inf ( 4.61 )	5.61 ( 0 )	2.49 ( -0.15 )	否	否	否	否
TUMOUR EXUDATION	1	11521	0	53150	#NUM!	#NUM!	#NUM!	#NUM!	4.61	#NUM!	#NUM!	5.61	0	2.49	-0.15	肿瘤渗出	NEOPLASMS BENIGN, MALIGNANT AND UNSPECIFIED (INCL CYSTS AND POLYPS)	良性、恶性及性质不明的肿瘤（包括囊状和息肉状）	Inf ( NaN - Inf )	Inf ( 4.61 )	5.61 ( 0 )	2.49 ( -0.15 )	否	否	否	否
BLOOD CREATININE DECREASED	1	11521	6	53144	0.77	0.09	6.39	0.77	0.06	-1.35	2.89	0.8	0.14	-0.32	-2.27	血肌酐降低	INVESTIGATIONS	各类检查	0.77 ( 0.09 - 6.39 )	0.77 ( 0.06 )	0.8 ( 0.14 )	-0.32 ( -2.27 )	否	否	否	否
RENAL CANCER	1	11521	8	53142	0.58	0.07	4.61	0.58	0.28	-1.5	2.66	0.62	0.11	-0.68	-2.58	肾癌	NEOPLASMS BENIGN, MALIGNANT AND UNSPECIFIED (INCL CYSTS AND POLYPS)	良性、恶性及性质不明的肿瘤（包括囊状和息肉状）	0.58 ( 0.07 - 4.61 )	0.58 ( 0.28 )	0.62 ( 0.11 )	-0.68 ( -2.58 )	否	否	否	否
MENSTRUATION DELAYED	1	11521	0	53150	#NUM!	#NUM!	#NUM!	#NUM!	4.61	#NUM!	#NUM!	5.61	0	2.49	-0.15	月经延迟	REPRODUCTIVE SYSTEM AND BREAST DISORDERS	生殖系统及乳腺疾病	Inf ( NaN - Inf )	Inf ( 4.61 )	5.61 ( 0 )	2.49 ( -0.15 )	否	否	否	否
HEPATIC MASS	1	11521	22	53128	0.21	0.03	1.56	0.21	2.85	-1.79	2.21	0.24	0.05	-2.03	-3.8	肝脏肿块	HEPATOBILIARY DISORDERS	肝胆系统疾病	0.21 ( 0.03 - 1.56 )	0.21 ( 2.85 )	0.24 ( 0.05 )	-2.03 ( -3.8 )	否	否	否	否
URETERAL CATHETERISATION	1	11521	0	53150	#NUM!	#NUM!	#NUM!	#NUM!	4.61	#NUM!	#NUM!	5.61	0	2.49	-0.15	输尿管插管法	SURGICAL AND MEDICAL PROCEDURES	各种手术及医疗操作	Inf ( NaN - Inf )	Inf ( 4.61 )	5.61 ( 0 )	2.49 ( -0.15 )	否	否	否	否
SCROTAL OPERATION	1	11521	0	53150	#NUM!	#NUM!	#NUM!	#NUM!	4.61	#NUM!	#NUM!	5.61	0	2.49	-0.15	阴囊手术	SURGICAL AND MEDICAL PROCEDURES	各种手术及医疗操作	Inf ( NaN - Inf )	Inf ( 4.61 )	5.61 ( 0 )	2.49 ( -0.15 )	否	否	否	否
LIVER OPACITY	1	11521	0	53150	#NUM!	#NUM!	#NUM!	#NUM!	4.61	#NUM!	#NUM!	5.61	0	2.49	-0.15	肝致密	HEPATOBILIARY DISORDERS	肝胆系统疾病	Inf ( NaN - Inf )	Inf ( 4.61 )	5.61 ( 0 )	2.49 ( -0.15 )	否	否	否	否
EPISCLERITIS	1	11521	0	53150	#NUM!	#NUM!	#NUM!	#NUM!	4.61	#NUM!	#NUM!	5.61	0	2.49	-0.15	巩膜外层炎	EYE DISORDERS	眼器官疾病	Inf ( NaN - Inf )	Inf ( 4.61 )	5.61 ( 0 )	2.49 ( -0.15 )	否	否	否	否
DEVICE PHYSICAL PROPERTY ISSUE	1	11521	0	53150	#NUM!	#NUM!	#NUM!	#NUM!	4.61	#NUM!	#NUM!	5.61	0	2.49	-0.15	装置物理性质问题	PRODUCT ISSUES	产品问题	Inf ( NaN - Inf )	Inf ( 4.61 )	5.61 ( 0 )	2.49 ( -0.15 )	否	否	否	否
TYPE 2 DIABETES MELLITUS	1	11521	4	53146	1.15	0.13	10.32	1.15	0.02	-1.04	3.34	1.12	0.18	0.17	-1.87	2 型糖尿病	METABOLISM AND NUTRITION DISORDERS	代谢及营养类疾病	1.15 ( 0.13 - 10.32 )	1.15 ( 0.02 )	1.12 ( 0.18 )	0.17 ( -1.87 )	否	否	否	否
GASTRIC POLYPS	1	11521	1	53149	4.61	0.29	73.76	4.61	1.41	1.84	7.38	2.81	0.28	1.49	-0.87	胃息肉	GASTROINTESTINAL DISORDERS	胃肠系统疾病	4.61 ( 0.29 - 73.76 )	4.61 ( 1.41 )	2.81 ( 0.28 )	1.49 ( -0.87 )	否	否	否	否
EYELID DISORDER	1	11521	2	53148	2.31	0.21	25.44	2.31	0.49	-0.09	4.71	1.87	0.25	0.9	-1.3	眼睑疾病	EYE DISORDERS	眼器官疾病	2.31 ( 0.21 - 25.44 )	2.31 ( 0.49 )	1.87 ( 0.25 )	0.9 ( -1.3 )	否	否	否	否
BLOOD POTASSIUM ABNORMAL	1	11521	7	53143	0.66	0.08	5.36	0.66	0.15	-1.44	2.75	0.7	0.12	-0.51	-2.43	血钾异常	INVESTIGATIONS	各类检查	0.66 ( 0.08 - 5.36 )	0.66 ( 0.15 )	0.7 ( 0.12 )	-0.51 ( -2.43 )	否	否	否	否
PLANTAR FASCIITIS	1	11521	2	53148	2.31	0.21	25.44	2.31	0.49	-0.09	4.71	1.87	0.25	0.9	-1.3	足底筋膜炎	MUSCULOSKELETAL AND CONNECTIVE TISSUE DISORDERS	各种肌肉骨骼及结缔组织疾病	2.31 ( 0.21 - 25.44 )	2.31 ( 0.49 )	1.87 ( 0.25 )	0.9 ( -1.3 )	否	否	否	否
TENDON DISCOMFORT	1	11521	0	53150	#NUM!	#NUM!	#NUM!	#NUM!	4.61	#NUM!	#NUM!	5.61	0	2.49	-0.15	肌腱不适	MUSCULOSKELETAL AND CONNECTIVE TISSUE DISORDERS	各种肌肉骨骼及结缔组织疾病	Inf ( NaN - Inf )	Inf ( 4.61 )	5.61 ( 0 )	2.49 ( -0.15 )	否	否	否	否
TOE AMPUTATION	1	11521	1	53149	4.61	0.29	73.76	4.61	1.41	1.84	7.38	2.81	0.28	1.49	-0.87	截趾术	SURGICAL AND MEDICAL PROCEDURES	各种手术及医疗操作	4.61 ( 0.29 - 73.76 )	4.61 ( 1.41 )	2.81 ( 0.28 )	1.49 ( -0.87 )	否	否	否	否
GASTRIC PERFORATION	1	11521	10	53140	0.46	0.06	3.6	0.46	0.57	-1.59	2.52	0.51	0.09	-0.97	-2.83	胃穿孔	GASTROINTESTINAL DISORDERS	胃肠系统疾病	0.46 ( 0.06 - 3.6 )	0.46 ( 0.57 )	0.51 ( 0.09 )	-0.97 ( -2.83 )	否	否	否	否
PAPILLOEDEMA	1	11521	2	53148	2.31	0.21	25.44	2.31	0.49	-0.09	4.71	1.87	0.25	0.9	-1.3	视神经乳头水肿	EYE DISORDERS	眼器官疾病	2.31 ( 0.21 - 25.44 )	2.31 ( 0.49 )	1.87 ( 0.25 )	0.9 ( -1.3 )	否	否	否	否
DENTAL DISCOMFORT	1	11521	1	53149	4.61	0.29	73.76	4.61	1.41	1.84	7.38	2.81	0.28	1.49	-0.87	牙不适	GASTROINTESTINAL DISORDERS	胃肠系统疾病	4.61 ( 0.29 - 73.76 )	4.61 ( 1.41 )	2.81 ( 0.28 )	1.49 ( -0.87 )	否	否	否	否
LARGE INTESTINAL HAEMORRHAGE	1	11521	0	53150	#NUM!	#NUM!	#NUM!	#NUM!	4.61	#NUM!	#NUM!	5.61	0	2.49	-0.15	大肠出血	GASTROINTESTINAL DISORDERS	胃肠系统疾病	Inf ( NaN - Inf )	Inf ( 4.61 )	5.61 ( 0 )	2.49 ( -0.15 )	否	否	否	否
CARDIAC ASSISTANCE DEVICE USER	1	11521	0	53150	#NUM!	#NUM!	#NUM!	#NUM!	4.61	#NUM!	#NUM!	5.61	0	2.49	-0.15	强心辅助装置使用者	SOCIAL CIRCUMSTANCES	社会环境	Inf ( NaN - Inf )	Inf ( 4.61 )	5.61 ( 0 )	2.49 ( -0.15 )	否	否	否	否
LEUKOPLAKIA ORAL	1	11521	1	53149	4.61	0.29	73.76	4.61	1.41	1.84	7.38	2.81	0.28	1.49	-0.87	口腔粘膜白斑	GASTROINTESTINAL DISORDERS	胃肠系统疾病	4.61 ( 0.29 - 73.76 )	4.61 ( 1.41 )	2.81 ( 0.28 )	1.49 ( -0.87 )	否	否	否	否
INFECTED CYST	1	11521	0	53150	#NUM!	#NUM!	#NUM!	#NUM!	4.61	#NUM!	#NUM!	5.61	0	2.49	-0.15	感染性囊肿	INFECTIONS AND INFESTATIONS	感染及侵染类疾病	Inf ( NaN - Inf )	Inf ( 4.61 )	5.61 ( 0 )	2.49 ( -0.15 )	否	否	否	否
CYST RUPTURE	1	11521	1	53149	4.61	0.29	73.76	4.61	1.41	1.84	7.38	2.81	0.28	1.49	-0.87	囊肿破裂	GENERAL DISORDERS AND ADMINISTRATION SITE CONDITIONS	全身性疾病及给药部位各种反应	4.61 ( 0.29 - 73.76 )	4.61 ( 1.41 )	2.81 ( 0.28 )	1.49 ( -0.87 )	否	否	否	否
NORMOCYTIC ANAEMIA	1	11521	3	53147	1.54	0.16	14.78	1.54	0.14	-0.73	3.8	1.4	0.21	0.49	-1.62	正常细胞性贫血	BLOOD AND LYMPHATIC SYSTEM DISORDERS	血液及淋巴系统疾病	1.54 ( 0.16 - 14.78 )	1.54 ( 0.14 )	1.4 ( 0.21 )	0.49 ( -1.62 )	否	否	否	否
TUMOUR MARKER DECREASED	1	11521	0	53150	#NUM!	#NUM!	#NUM!	#NUM!	4.61	#NUM!	#NUM!	5.61	0	2.49	-0.15	肿瘤标志物减少	INVESTIGATIONS	各类检查	Inf ( NaN - Inf )	Inf ( 4.61 )	5.61 ( 0 )	2.49 ( -0.15 )	否	否	否	否
OTORRHOEA	1	11521	4	53146	1.15	0.13	10.32	1.15	0.02	-1.04	3.34	1.12	0.18	0.17	-1.87	耳漏	EAR AND LABYRINTH DISORDERS	耳及迷路类疾病	1.15 ( 0.13 - 10.32 )	1.15 ( 0.02 )	1.12 ( 0.18 )	0.17 ( -1.87 )	否	否	否	否
MILIARIA	1	11521	4	53146	1.15	0.13	10.32	1.15	0.02	-1.04	3.34	1.12	0.18	0.17	-1.87	粟疹	SKIN AND SUBCUTANEOUS TISSUE DISORDERS	皮肤及皮下组织类疾病	1.15 ( 0.13 - 10.32 )	1.15 ( 0.02 )	1.12 ( 0.18 )	0.17 ( -1.87 )	否	否	否	否
INFECTED NEOPLASM	1	11521	2	53148	2.31	0.21	25.44	2.31	0.49	-0.09	4.71	1.87	0.25	0.9	-1.3	肿瘤感染	NEOPLASMS BENIGN, MALIGNANT AND UNSPECIFIED (INCL CYSTS AND POLYPS)	良性、恶性及性质不明的肿瘤（包括囊状和息肉状）	2.31 ( 0.21 - 25.44 )	2.31 ( 0.49 )	1.87 ( 0.25 )	0.9 ( -1.3 )	否	否	否	否
TUMOUR RUPTURE	1	11521	46	53104	0.1	0.01	0.73	0.1	7.91	-1.88	2.08	0.12	0.02	-3.07	-4.78	肿瘤破裂	NEOPLASMS BENIGN, MALIGNANT AND UNSPECIFIED (INCL CYSTS AND POLYPS)	良性、恶性及性质不明的肿瘤（包括囊状和息肉状）	0.1 ( 0.01 - 0.73 )	0.1 ( 7.91 )	0.12 ( 0.02 )	-3.07 ( -4.78 )	否	否	否	否
PENIS DISORDER	1	11521	1	53149	4.61	0.29	73.76	4.61	1.41	1.84	7.38	2.81	0.28	1.49	-0.87	阴茎病变	REPRODUCTIVE SYSTEM AND BREAST DISORDERS	生殖系统及乳腺疾病	4.61 ( 0.29 - 73.76 )	4.61 ( 1.41 )	2.81 ( 0.28 )	1.49 ( -0.87 )	否	否	否	否
CORNEAL DYSTROPHY	1	11521	0	53150	#NUM!	#NUM!	#NUM!	#NUM!	4.61	#NUM!	#NUM!	5.61	0	2.49	-0.15	角膜营养不良	CONGENITAL, FAMILIAL AND GENETIC DISORDERS	各种先天性家族性遗传性疾病	Inf ( NaN - Inf )	Inf ( 4.61 )	5.61 ( 0 )	2.49 ( -0.15 )	否	否	否	否
LACRIMAL DISORDER	1	11521	4	53146	1.15	0.13	10.32	1.15	0.02	-1.04	3.34	1.12	0.18	0.17	-1.87	泪腺疾病	EYE DISORDERS	眼器官疾病	1.15 ( 0.13 - 10.32 )	1.15 ( 0.02 )	1.12 ( 0.18 )	0.17 ( -1.87 )	否	否	否	否
SPINAL FUSION ACQUIRED	1	11521	0	53150	#NUM!	#NUM!	#NUM!	#NUM!	4.61	#NUM!	#NUM!	5.61	0	2.49	-0.15	获得性脊柱融合	MUSCULOSKELETAL AND CONNECTIVE TISSUE DISORDERS	各种肌肉骨骼及结缔组织疾病	Inf ( NaN - Inf )	Inf ( 4.61 )	5.61 ( 0 )	2.49 ( -0.15 )	否	否	否	否
CARDIAC PACEMAKER INSERTION	1	11521	4	53146	1.15	0.13	10.32	1.15	0.02	-1.04	3.34	1.12	0.18	0.17	-1.87	心脏起搏器植入	SURGICAL AND MEDICAL PROCEDURES	各种手术及医疗操作	1.15 ( 0.13 - 10.32 )	1.15 ( 0.02 )	1.12 ( 0.18 )	0.17 ( -1.87 )	否	否	否	否
REGURGITATION	1	11521	3	53147	1.54	0.16	14.78	1.54	0.14	-0.73	3.8	1.4	0.21	0.49	-1.62	反流	GASTROINTESTINAL DISORDERS	胃肠系统疾病	1.54 ( 0.16 - 14.78 )	1.54 ( 0.14 )	1.4 ( 0.21 )	0.49 ( -1.62 )	否	否	否	否
ARTHRITIS INFECTIVE	1	11521	3	53147	1.54	0.16	14.78	1.54	0.14	-0.73	3.8	1.4	0.21	0.49	-1.62	感染性关节炎	INFECTIONS AND INFESTATIONS	感染及侵染类疾病	1.54 ( 0.16 - 14.78 )	1.54 ( 0.14 )	1.4 ( 0.21 )	0.49 ( -1.62 )	否	否	否	否
VASCULAR DEMENTIA	1	11521	0	53150	#NUM!	#NUM!	#NUM!	#NUM!	4.61	#NUM!	#NUM!	5.61	0	2.49	-0.15	血管性痴呆	NERVOUS SYSTEM DISORDERS	各类神经系统疾病	Inf ( NaN - Inf )	Inf ( 4.61 )	5.61 ( 0 )	2.49 ( -0.15 )	否	否	否	否
DEMENTIA ALZHEIMER'S TYPE	1	11521	7	53143	0.66	0.08	5.36	0.66	0.15	-1.44	2.75	0.7	0.12	-0.51	-2.43	阿尔茨海默型痴呆	NERVOUS SYSTEM DISORDERS	各类神经系统疾病	0.66 ( 0.08 - 5.36 )	0.66 ( 0.15 )	0.7 ( 0.12 )	-0.51 ( -2.43 )	否	否	否	否
METASTASIS	1	11521	76	53074	0.06	0.01	0.44	0.06	14.36	-1.91	2.03	0.07	0.01	-3.78	-5.48	转移	NEOPLASMS BENIGN, MALIGNANT AND UNSPECIFIED (INCL CYSTS AND POLYPS)	良性、恶性及性质不明的肿瘤（包括囊状和息肉状）	0.06 ( 0.01 - 0.44 )	0.06 ( 14.36 )	0.07 ( 0.01 )	-3.78 ( -5.48 )	否	否	否	否
BLOOD URIC ACID DECREASED	1	11521	0	53150	#NUM!	#NUM!	#NUM!	#NUM!	4.61	#NUM!	#NUM!	5.61	0	2.49	-0.15	血尿酸降低	INVESTIGATIONS	各类检查	Inf ( NaN - Inf )	Inf ( 4.61 )	5.61 ( 0 )	2.49 ( -0.15 )	否	否	否	否
SCAR PAIN	1	11521	2	53148	2.31	0.21	25.44	2.31	0.49	-0.09	4.71	1.87	0.25	0.9	-1.3	疤痕疼痛	SKIN AND SUBCUTANEOUS TISSUE DISORDERS	皮肤及皮下组织类疾病	2.31 ( 0.21 - 25.44 )	2.31 ( 0.49 )	1.87 ( 0.25 )	0.9 ( -1.3 )	否	否	否	否
EPHELIDES	1	11521	6	53144	0.77	0.09	6.39	0.77	0.06	-1.35	2.89	0.8	0.14	-0.32	-2.27	雀斑	SKIN AND SUBCUTANEOUS TISSUE DISORDERS	皮肤及皮下组织类疾病	0.77 ( 0.09 - 6.39 )	0.77 ( 0.06 )	0.8 ( 0.14 )	-0.32 ( -2.27 )	否	否	否	否
LYMPHOPENIA	1	11521	7	53143	0.66	0.08	5.36	0.66	0.15	-1.44	2.75	0.7	0.12	-0.51	-2.43	淋巴细胞减少症	BLOOD AND LYMPHATIC SYSTEM DISORDERS	血液及淋巴系统疾病	0.66 ( 0.08 - 5.36 )	0.66 ( 0.15 )	0.7 ( 0.12 )	-0.51 ( -2.43 )	否	否	否	否
EXPOSURE TO TOXIC AGENT	1	11521	2	53148	2.31	0.21	25.44	2.31	0.49	-0.09	4.71	1.87	0.25	0.9	-1.3	暴露于毒剂	INJURY, POISONING AND PROCEDURAL COMPLICATIONS	各类损伤、中毒及操作并发症	2.31 ( 0.21 - 25.44 )	2.31 ( 0.49 )	1.87 ( 0.25 )	0.9 ( -1.3 )	否	否	否	否
DIVERTICULUM	1	11521	6	53144	0.77	0.09	6.39	0.77	0.06	-1.35	2.89	0.8	0.14	-0.32	-2.27	憩室	GASTROINTESTINAL DISORDERS	胃肠系统疾病	0.77 ( 0.09 - 6.39 )	0.77 ( 0.06 )	0.8 ( 0.14 )	-0.32 ( -2.27 )	否	否	否	否
URINE FLOW DECREASED	1	11521	0	53150	#NUM!	#NUM!	#NUM!	#NUM!	4.61	#NUM!	#NUM!	5.61	0	2.49	-0.15	尿流减弱	RENAL AND URINARY DISORDERS	肾脏及泌尿系统疾病	Inf ( NaN - Inf )	Inf ( 4.61 )	5.61 ( 0 )	2.49 ( -0.15 )	否	否	否	否
EXCESSIVE CERUMEN PRODUCTION	1	11521	4	53146	1.15	0.13	10.32	1.15	0.02	-1.04	3.34	1.12	0.18	0.17	-1.87	产生过多的耵聍	EAR AND LABYRINTH DISORDERS	耳及迷路类疾病	1.15 ( 0.13 - 10.32 )	1.15 ( 0.02 )	1.12 ( 0.18 )	0.17 ( -1.87 )	否	否	否	否
EAR DISCOMFORT	1	11521	12	53138	0.38	0.05	2.96	0.38	0.91	-1.66	2.42	0.43	0.08	-1.21	-3.05	耳部不适	EAR AND LABYRINTH DISORDERS	耳及迷路类疾病	0.38 ( 0.05 - 2.96 )	0.38 ( 0.91 )	0.43 ( 0.08 )	-1.21 ( -3.05 )	否	否	否	否
TACHYPNOEA	1	11521	2	53148	2.31	0.21	25.44	2.31	0.49	-0.09	4.71	1.87	0.25	0.9	-1.3	呼吸急促	RESPIRATORY, THORACIC AND MEDIASTINAL DISORDERS	呼吸系统、胸及纵隔疾病	2.31 ( 0.21 - 25.44 )	2.31 ( 0.49 )	1.87 ( 0.25 )	0.9 ( -1.3 )	否	否	否	否
BLOOD CHOLESTEROL INCREASED	1	11521	17	53133	0.27	0.04	2.04	0.27	1.85	-1.75	2.29	0.31	0.06	-1.68	-3.47	血胆固醇升高	INVESTIGATIONS	各类检查	0.27 ( 0.04 - 2.04 )	0.27 ( 1.85 )	0.31 ( 0.06 )	-1.68 ( -3.47 )	否	否	否	否
TRISMUS	1	11521	2	53148	2.31	0.21	25.44	2.31	0.49	-0.09	4.71	1.87	0.25	0.9	-1.3	牙关紧闭	MUSCULOSKELETAL AND CONNECTIVE TISSUE DISORDERS	各种肌肉骨骼及结缔组织疾病	2.31 ( 0.21 - 25.44 )	2.31 ( 0.49 )	1.87 ( 0.25 )	0.9 ( -1.3 )	否	否	否	否
SQUAMOUS CELL CARCINOMA	1	11521	10	53140	0.46	0.06	3.6	0.46	0.57	-1.59	2.52	0.51	0.09	-0.97	-2.83	鳞状细胞癌	NEOPLASMS BENIGN, MALIGNANT AND UNSPECIFIED (INCL CYSTS AND POLYPS)	良性、恶性及性质不明的肿瘤（包括囊状和息肉状）	0.46 ( 0.06 - 3.6 )	0.46 ( 0.57 )	0.51 ( 0.09 )	-0.97 ( -2.83 )	否	否	否	否
METASTASES TO CHEST WALL	1	11521	1	53149	4.61	0.29	73.76	4.61	1.41	1.84	7.38	2.81	0.28	1.49	-0.87	胸壁转移	NEOPLASMS BENIGN, MALIGNANT AND UNSPECIFIED (INCL CYSTS AND POLYPS)	良性、恶性及性质不明的肿瘤（包括囊状和息肉状）	4.61 ( 0.29 - 73.76 )	4.61 ( 1.41 )	2.81 ( 0.28 )	1.49 ( -0.87 )	否	否	否	否
METASTASES TO SPINE	1	11521	8	53142	0.58	0.07	4.61	0.58	0.28	-1.5	2.66	0.62	0.11	-0.68	-2.58	脊柱转移	NEOPLASMS BENIGN, MALIGNANT AND UNSPECIFIED (INCL CYSTS AND POLYPS)	良性、恶性及性质不明的肿瘤（包括囊状和息肉状）	0.58 ( 0.07 - 4.61 )	0.58 ( 0.28 )	0.62 ( 0.11 )	-0.68 ( -2.58 )	否	否	否	否
THERAPEUTIC RESPONSE UNEXPECTED	1	11521	16	53134	0.29	0.04	2.17	0.29	1.65	-1.73	2.31	0.33	0.06	-1.6	-3.4	意外的治疗反应	GENERAL DISORDERS AND ADMINISTRATION SITE CONDITIONS	全身性疾病及给药部位各种反应	0.29 ( 0.04 - 2.17 )	0.29 ( 1.65 )	0.33 ( 0.06 )	-1.6 ( -3.4 )	否	否	否	否
GASTROINTESTINAL INFECTION	1	11521	6	53144	0.77	0.09	6.39	0.77	0.06	-1.35	2.89	0.8	0.14	-0.32	-2.27	胃肠感染	INFECTIONS AND INFESTATIONS	感染及侵染类疾病	0.77 ( 0.09 - 6.39 )	0.77 ( 0.06 )	0.8 ( 0.14 )	-0.32 ( -2.27 )	否	否	否	否
DEVICE LEAKAGE	1	11521	1	53149	4.61	0.29	73.76	4.61	1.41	1.84	7.38	2.81	0.28	1.49	-0.87	装置渗漏	PRODUCT ISSUES	产品问题	4.61 ( 0.29 - 73.76 )	4.61 ( 1.41 )	2.81 ( 0.28 )	1.49 ( -0.87 )	否	否	否	否
BLADDER PAIN	1	11521	0	53150	#NUM!	#NUM!	#NUM!	#NUM!	4.61	#NUM!	#NUM!	5.61	0	2.49	-0.15	膀胱痛	RENAL AND URINARY DISORDERS	肾脏及泌尿系统疾病	Inf ( NaN - Inf )	Inf ( 4.61 )	5.61 ( 0 )	2.49 ( -0.15 )	否	否	否	否
RUBBER SENSITIVITY	1	11521	0	53150	#NUM!	#NUM!	#NUM!	#NUM!	4.61	#NUM!	#NUM!	5.61	0	2.49	-0.15	橡胶敏感	IMMUNE SYSTEM DISORDERS	免疫系统疾病	Inf ( NaN - Inf )	Inf ( 4.61 )	5.61 ( 0 )	2.49 ( -0.15 )	否	否	否	否
TEETH BRITTLE	1	11521	0	53150	#NUM!	#NUM!	#NUM!	#NUM!	4.61	#NUM!	#NUM!	5.61	0	2.49	-0.15	脆性齿	GASTROINTESTINAL DISORDERS	胃肠系统疾病	Inf ( NaN - Inf )	Inf ( 4.61 )	5.61 ( 0 )	2.49 ( -0.15 )	否	否	否	否
GINGIVAL RECESSION	1	11521	3	53147	1.54	0.16	14.78	1.54	0.14	-0.73	3.8	1.4	0.21	0.49	-1.62	牙龈退缩	GASTROINTESTINAL DISORDERS	胃肠系统疾病	1.54 ( 0.16 - 14.78 )	1.54 ( 0.14 )	1.4 ( 0.21 )	0.49 ( -1.62 )	否	否	否	否
MOTION SICKNESS	1	11521	0	53150	#NUM!	#NUM!	#NUM!	#NUM!	4.61	#NUM!	#NUM!	5.61	0	2.49	-0.15	晕动病	EAR AND LABYRINTH DISORDERS	耳及迷路类疾病	Inf ( NaN - Inf )	Inf ( 4.61 )	5.61 ( 0 )	2.49 ( -0.15 )	否	否	否	否
VENOMOUS STING	1	11521	1	53149	4.61	0.29	73.76	4.61	1.41	1.84	7.38	2.81	0.28	1.49	-0.87	毒物蛰伤	INJURY, POISONING AND PROCEDURAL COMPLICATIONS	各类损伤、中毒及操作并发症	4.61 ( 0.29 - 73.76 )	4.61 ( 1.41 )	2.81 ( 0.28 )	1.49 ( -0.87 )	否	否	否	否
ILIOTIBIAL BAND SYNDROME	1	11521	0	53150	#NUM!	#NUM!	#NUM!	#NUM!	4.61	#NUM!	#NUM!	5.61	0	2.49	-0.15	髂胫带束综合征	INJURY, POISONING AND PROCEDURAL COMPLICATIONS	各类损伤、中毒及操作并发症	Inf ( NaN - Inf )	Inf ( 4.61 )	5.61 ( 0 )	2.49 ( -0.15 )	否	否	否	否
PROSTATE CANCER STAGE IV	1	11521	0	53150	#NUM!	#NUM!	#NUM!	#NUM!	4.61	#NUM!	#NUM!	5.61	0	2.49	-0.15	前列腺癌 IV 期	NEOPLASMS BENIGN, MALIGNANT AND UNSPECIFIED (INCL CYSTS AND POLYPS)	良性、恶性及性质不明的肿瘤（包括囊状和息肉状）	Inf ( NaN - Inf )	Inf ( 4.61 )	5.61 ( 0 )	2.49 ( -0.15 )	否	否	否	否
HYPERSEXUALITY	1	11521	0	53150	#NUM!	#NUM!	#NUM!	#NUM!	4.61	#NUM!	#NUM!	5.61	0	2.49	-0.15	性欲亢进	PSYCHIATRIC DISORDERS	精神病类	Inf ( NaN - Inf )	Inf ( 4.61 )	5.61 ( 0 )	2.49 ( -0.15 )	否	否	否	否
ANGER	1	11521	2	53148	2.31	0.21	25.44	2.31	0.49	-0.09	4.71	1.87	0.25	0.9	-1.3	愤怒	PSYCHIATRIC DISORDERS	精神病类	2.31 ( 0.21 - 25.44 )	2.31 ( 0.49 )	1.87 ( 0.25 )	0.9 ( -1.3 )	否	否	否	否
PROSTATIC SPECIFIC ANTIGEN ABNORMAL	1	11521	0	53150	#NUM!	#NUM!	#NUM!	#NUM!	4.61	#NUM!	#NUM!	5.61	0	2.49	-0.15	前列腺特异性抗原异常	INVESTIGATIONS	各类检查	Inf ( NaN - Inf )	Inf ( 4.61 )	5.61 ( 0 )	2.49 ( -0.15 )	否	否	否	否
GINGIVAL SWELLING	1	11521	9	53141	0.51	0.06	4.05	0.51	0.42	-1.55	2.58	0.56	0.1	-0.83	-2.71	牙龈肿胀	GASTROINTESTINAL DISORDERS	胃肠系统疾病	0.51 ( 0.06 - 4.05 )	0.51 ( 0.42 )	0.56 ( 0.1 )	-0.83 ( -2.71 )	否	否	否	否
ACQUIRED PHIMOSIS	1	11521	0	53150	#NUM!	#NUM!	#NUM!	#NUM!	4.61	#NUM!	#NUM!	5.61	0	2.49	-0.15	获得性包茎	REPRODUCTIVE SYSTEM AND BREAST DISORDERS	生殖系统及乳腺疾病	Inf ( NaN - Inf )	Inf ( 4.61 )	5.61 ( 0 )	2.49 ( -0.15 )	否	否	否	否
IODINE ALLERGY	1	11521	2	53148	2.31	0.21	25.44	2.31	0.49	-0.09	4.71	1.87	0.25	0.9	-1.3	碘过敏	IMMUNE SYSTEM DISORDERS	免疫系统疾病	2.31 ( 0.21 - 25.44 )	2.31 ( 0.49 )	1.87 ( 0.25 )	0.9 ( -1.3 )	否	否	否	否
ENCEPHALITIS	1	11521	2	53148	2.31	0.21	25.44	2.31	0.49	-0.09	4.71	1.87	0.25	0.9	-1.3	脑炎	INFECTIONS AND INFESTATIONS	感染及侵染类疾病	2.31 ( 0.21 - 25.44 )	2.31 ( 0.49 )	1.87 ( 0.25 )	0.9 ( -1.3 )	否	否	否	否
HAEMOLYSIS	1	11521	5	53145	0.92	0.11	7.9	0.92	0.01	-1.22	3.07	0.94	0.16	-0.1	-2.09	溶血症	BLOOD AND LYMPHATIC SYSTEM DISORDERS	血液及淋巴系统疾病	0.92 ( 0.11 - 7.9 )	0.92 ( 0.01 )	0.94 ( 0.16 )	-0.1 ( -2.09 )	否	否	否	否
RADIATION INDUCED FATIGUE	1	11521	0	53150	#NUM!	#NUM!	#NUM!	#NUM!	4.61	#NUM!	#NUM!	5.61	0	2.49	-0.15	放疗引起的疲乏	INJURY, POISONING AND PROCEDURAL COMPLICATIONS	各类损伤、中毒及操作并发症	Inf ( NaN - Inf )	Inf ( 4.61 )	5.61 ( 0 )	2.49 ( -0.15 )	否	否	否	否
PRODUCT SELECTION ERROR	1	11521	0	53150	#NUM!	#NUM!	#NUM!	#NUM!	4.61	#NUM!	#NUM!	5.61	0	2.49	-0.15	产品选择错误	INJURY, POISONING AND PROCEDURAL COMPLICATIONS	各类损伤、中毒及操作并发症	Inf ( NaN - Inf )	Inf ( 4.61 )	5.61 ( 0 )	2.49 ( -0.15 )	否	否	否	否
BRONCHOSTENOSIS	1	11521	0	53150	#NUM!	#NUM!	#NUM!	#NUM!	4.61	#NUM!	#NUM!	5.61	0	2.49	-0.15	气道狭窄	RESPIRATORY, THORACIC AND MEDIASTINAL DISORDERS	呼吸系统、胸及纵隔疾病	Inf ( NaN - Inf )	Inf ( 4.61 )	5.61 ( 0 )	2.49 ( -0.15 )	否	否	否	否
GRIEF REACTION	1	11521	0	53150	#NUM!	#NUM!	#NUM!	#NUM!	4.61	#NUM!	#NUM!	5.61	0	2.49	-0.15	悲痛反应	PSYCHIATRIC DISORDERS	精神病类	Inf ( NaN - Inf )	Inf ( 4.61 )	5.61 ( 0 )	2.49 ( -0.15 )	否	否	否	否
THROMBOCYTOPENIA	1	11521	110	53040	0.04	0.01	0.3	0.04	21.73	-1.93	2.01	0.05	0.01	-4.31	-5.99	血小板减少症	BLOOD AND LYMPHATIC SYSTEM DISORDERS	血液及淋巴系统疾病	0.04 ( 0.01 - 0.3 )	0.04 ( 21.73 )	0.05 ( 0.01 )	-4.31 ( -5.99 )	否	否	否	否
NIGHTMARE	1	11521	3	53147	1.54	0.16	14.78	1.54	0.14	-0.73	3.8	1.4	0.21	0.49	-1.62	梦魇	PSYCHIATRIC DISORDERS	精神病类	1.54 ( 0.16 - 14.78 )	1.54 ( 0.14 )	1.4 ( 0.21 )	0.49 ( -1.62 )	否	否	否	否
POOR PERIPHERAL CIRCULATION	1	11521	7	53143	0.66	0.08	5.36	0.66	0.15	-1.44	2.75	0.7	0.12	-0.51	-2.43	外周循环不良	VASCULAR DISORDERS	血管与淋巴管类疾病	0.66 ( 0.08 - 5.36 )	0.66 ( 0.15 )	0.7 ( 0.12 )	-0.51 ( -2.43 )	否	否	否	否
ENLARGED UVULA	1	11521	0	53150	#NUM!	#NUM!	#NUM!	#NUM!	4.61	#NUM!	#NUM!	5.61	0	2.49	-0.15	悬雍垂增大	GASTROINTESTINAL DISORDERS	胃肠系统疾病	Inf ( NaN - Inf )	Inf ( 4.61 )	5.61 ( 0 )	2.49 ( -0.15 )	否	否	否	否
SEBORRHOEA	1	11521	0	53150	#NUM!	#NUM!	#NUM!	#NUM!	4.61	#NUM!	#NUM!	5.61	0	2.49	-0.15	皮脂溢	SKIN AND SUBCUTANEOUS TISSUE DISORDERS	皮肤及皮下组织类疾病	Inf ( NaN - Inf )	Inf ( 4.61 )	5.61 ( 0 )	2.49 ( -0.15 )	否	否	否	否
RESPIRATORY DISORDER	1	11521	13	53137	0.35	0.05	2.71	0.35	1.09	-1.68	2.39	0.4	0.07	-1.32	-3.14	呼吸系统疾病	RESPIRATORY, THORACIC AND MEDIASTINAL DISORDERS	呼吸系统、胸及纵隔疾病	0.35 ( 0.05 - 2.71 )	0.35 ( 1.09 )	0.4 ( 0.07 )	-1.32 ( -3.14 )	否	否	否	否
ASTHMA	1	11521	20	53130	0.23	0.03	1.72	0.23	2.44	-1.78	2.24	0.27	0.05	-1.9	-3.68	哮喘	RESPIRATORY, THORACIC AND MEDIASTINAL DISORDERS	呼吸系统、胸及纵隔疾病	0.23 ( 0.03 - 1.72 )	0.23 ( 2.44 )	0.27 ( 0.05 )	-1.9 ( -3.68 )	否	否	否	否
GENERAL PHYSICAL CONDITION ABNORMAL	1	11521	9	53141	0.51	0.06	4.05	0.51	0.42	-1.55	2.58	0.56	0.1	-0.83	-2.71	一般身体状况异常	INVESTIGATIONS	各类检查	0.51 ( 0.06 - 4.05 )	0.51 ( 0.42 )	0.56 ( 0.1 )	-0.83 ( -2.71 )	否	否	否	否
JOINT HYPEREXTENSION	1	11521	0	53150	#NUM!	#NUM!	#NUM!	#NUM!	4.61	#NUM!	#NUM!	5.61	0	2.49	-0.15	关节过伸	MUSCULOSKELETAL AND CONNECTIVE TISSUE DISORDERS	各种肌肉骨骼及结缔组织疾病	Inf ( NaN - Inf )	Inf ( 4.61 )	5.61 ( 0 )	2.49 ( -0.15 )	否	否	否	否
RED BLOOD CELL SEDIMENTATION RATE INCREASED	1	11521	6	53144	0.77	0.09	6.39	0.77	0.06	-1.35	2.89	0.8	0.14	-0.32	-2.27	红细胞沉降率升高	INVESTIGATIONS	各类检查	0.77 ( 0.09 - 6.39 )	0.77 ( 0.06 )	0.8 ( 0.14 )	-0.32 ( -2.27 )	否	否	否	否
METABOLIC FUNCTION TEST ABNORMAL	1	11521	1	53149	4.61	0.29	73.76	4.61	1.41	1.84	7.38	2.81	0.28	1.49	-0.87	代谢功能测定异常	INVESTIGATIONS	各类检查	4.61 ( 0.29 - 73.76 )	4.61 ( 1.41 )	2.81 ( 0.28 )	1.49 ( -0.87 )	否	否	否	否
HAEMORRHOIDAL HAEMORRHAGE	1	11521	10	53140	0.46	0.06	3.6	0.46	0.57	-1.59	2.52	0.51	0.09	-0.97	-2.83	痔疮出血	GASTROINTESTINAL DISORDERS	胃肠系统疾病	0.46 ( 0.06 - 3.6 )	0.46 ( 0.57 )	0.51 ( 0.09 )	-0.97 ( -2.83 )	否	否	否	否
BLADDER DISORDER	1	11521	11	53139	0.42	0.05	3.25	0.42	0.74	-1.63	2.47	0.47	0.08	-1.1	-2.94	膀胱疾病	RENAL AND URINARY DISORDERS	肾脏及泌尿系统疾病	0.42 ( 0.05 - 3.25 )	0.42 ( 0.74 )	0.47 ( 0.08 )	-1.1 ( -2.94 )	否	否	否	否
EOSINOPHIL PERCENTAGE INCREASED	1	11521	3	53147	1.54	0.16	14.78	1.54	0.14	-0.73	3.8	1.4	0.21	0.49	-1.62	嗜酸粒细胞百分比升高	INVESTIGATIONS	各类检查	1.54 ( 0.16 - 14.78 )	1.54 ( 0.14 )	1.4 ( 0.21 )	0.49 ( -1.62 )	否	否	否	否
EOSINOPHIL COUNT INCREASED	1	11521	9	53141	0.51	0.06	4.05	0.51	0.42	-1.55	2.58	0.56	0.1	-0.83	-2.71	嗜酸粒细胞计数增多	INVESTIGATIONS	各类检查	0.51 ( 0.06 - 4.05 )	0.51 ( 0.42 )	0.56 ( 0.1 )	-0.83 ( -2.71 )	否	否	否	否
HAEMATOMA	1	11521	21	53129	0.22	0.03	1.63	0.22	2.65	-1.79	2.23	0.26	0.05	-1.97	-3.74	血肿	VASCULAR DISORDERS	血管与淋巴管类疾病	0.22 ( 0.03 - 1.63 )	0.22 ( 2.65 )	0.26 ( 0.05 )	-1.97 ( -3.74 )	否	否	否	否
RESPIRATORY RATE INCREASED	1	11521	5	53145	0.92	0.11	7.9	0.92	0.01	-1.22	3.07	0.94	0.16	-0.1	-2.09	呼吸率升高	INVESTIGATIONS	各类检查	0.92 ( 0.11 - 7.9 )	0.92 ( 0.01 )	0.94 ( 0.16 )	-0.1 ( -2.09 )	否	否	否	否
COMPLICATION OF DEVICE INSERTION	1	11521	1	53149	4.61	0.29	73.76	4.61	1.41	1.84	7.38	2.81	0.28	1.49	-0.87	装置植入并发症	GENERAL DISORDERS AND ADMINISTRATION SITE CONDITIONS	全身性疾病及给药部位各种反应	4.61 ( 0.29 - 73.76 )	4.61 ( 1.41 )	2.81 ( 0.28 )	1.49 ( -0.87 )	否	否	否	否
TIBIA FRACTURE	1	11521	1	53149	4.61	0.29	73.76	4.61	1.41	1.84	7.38	2.81	0.28	1.49	-0.87	胫骨骨折	INJURY, POISONING AND PROCEDURAL COMPLICATIONS	各类损伤、中毒及操作并发症	4.61 ( 0.29 - 73.76 )	4.61 ( 1.41 )	2.81 ( 0.28 )	1.49 ( -0.87 )	否	否	否	否
OESOPHAGEAL DISORDER	1	11521	6	53144	0.77	0.09	6.39	0.77	0.06	-1.35	2.89	0.8	0.14	-0.32	-2.27	食管疾病	GASTROINTESTINAL DISORDERS	胃肠系统疾病	0.77 ( 0.09 - 6.39 )	0.77 ( 0.06 )	0.8 ( 0.14 )	-0.32 ( -2.27 )	否	否	否	否
GASTROINTESTINAL FISTULA	1	11521	8	53142	0.58	0.07	4.61	0.58	0.28	-1.5	2.66	0.62	0.11	-0.68	-2.58	胃肠道瘘	GASTROINTESTINAL DISORDERS	胃肠系统疾病	0.58 ( 0.07 - 4.61 )	0.58 ( 0.28 )	0.62 ( 0.11 )	-0.68 ( -2.58 )	否	否	否	否
ABDOMINAL INFECTION	1	11521	3	53147	1.54	0.16	14.78	1.54	0.14	-0.73	3.8	1.4	0.21	0.49	-1.62	腹部感染	INFECTIONS AND INFESTATIONS	感染及侵染类疾病	1.54 ( 0.16 - 14.78 )	1.54 ( 0.14 )	1.4 ( 0.21 )	0.49 ( -1.62 )	否	否	否	否
PUSTULE	1	11521	0	53150	#NUM!	#NUM!	#NUM!	#NUM!	4.61	#NUM!	#NUM!	5.61	0	2.49	-0.15	脓疱	INFECTIONS AND INFESTATIONS	感染及侵染类疾病	Inf ( NaN - Inf )	Inf ( 4.61 )	5.61 ( 0 )	2.49 ( -0.15 )	否	否	否	否
TRYPTASE INCREASED	1	11521	0	53150	#NUM!	#NUM!	#NUM!	#NUM!	4.61	#NUM!	#NUM!	5.61	0	2.49	-0.15	类胰蛋白酶增多	INVESTIGATIONS	各类检查	Inf ( NaN - Inf )	Inf ( 4.61 )	5.61 ( 0 )	2.49 ( -0.15 )	否	否	否	否
FOLLICULITIS	1	11521	0	53150	#NUM!	#NUM!	#NUM!	#NUM!	4.61	#NUM!	#NUM!	5.61	0	2.49	-0.15	毛囊炎	INFECTIONS AND INFESTATIONS	感染及侵染类疾病	Inf ( NaN - Inf )	Inf ( 4.61 )	5.61 ( 0 )	2.49 ( -0.15 )	否	否	否	否
HYPERCHLORHYDRIA	1	11521	8	53142	0.58	0.07	4.61	0.58	0.28	-1.5	2.66	0.62	0.11	-0.68	-2.58	胃酸过多	GASTROINTESTINAL DISORDERS	胃肠系统疾病	0.58 ( 0.07 - 4.61 )	0.58 ( 0.28 )	0.62 ( 0.11 )	-0.68 ( -2.58 )	否	否	否	否
SKIN WARM	1	11521	4	53146	1.15	0.13	10.32	1.15	0.02	-1.04	3.34	1.12	0.18	0.17	-1.87	皮肤发热	SKIN AND SUBCUTANEOUS TISSUE DISORDERS	皮肤及皮下组织类疾病	1.15 ( 0.13 - 10.32 )	1.15 ( 0.02 )	1.12 ( 0.18 )	0.17 ( -1.87 )	否	否	否	否
RESPIRATORY SYNCYTIAL VIRUS INFECTION	1	11521	0	53150	#NUM!	#NUM!	#NUM!	#NUM!	4.61	#NUM!	#NUM!	5.61	0	2.49	-0.15	呼吸道合胞病毒感染	INFECTIONS AND INFESTATIONS	感染及侵染类疾病	Inf ( NaN - Inf )	Inf ( 4.61 )	5.61 ( 0 )	2.49 ( -0.15 )	否	否	否	否
BLOOD URIC ACID INCREASED	1	11521	14	53136	0.33	0.04	2.51	0.33	1.27	-1.7	2.36	0.37	0.07	-1.42	-3.23	血尿酸升高	INVESTIGATIONS	各类检查	0.33 ( 0.04 - 2.51 )	0.33 ( 1.27 )	0.37 ( 0.07 )	-1.42 ( -3.23 )	否	否	否	否
ADVERSE REACTION	1	11521	3	53147	1.54	0.16	14.78	1.54	0.14	-0.73	3.8	1.4	0.21	0.49	-1.62	不良反应	GENERAL DISORDERS AND ADMINISTRATION SITE CONDITIONS	全身性疾病及给药部位各种反应	1.54 ( 0.16 - 14.78 )	1.54 ( 0.14 )	1.4 ( 0.21 )	0.49 ( -1.62 )	否	否	否	否
BRAIN STEM STROKE	1	11521	0	53150	#NUM!	#NUM!	#NUM!	#NUM!	4.61	#NUM!	#NUM!	5.61	0	2.49	-0.15	脑干卒中	NERVOUS SYSTEM DISORDERS	各类神经系统疾病	Inf ( NaN - Inf )	Inf ( 4.61 )	5.61 ( 0 )	2.49 ( -0.15 )	否	否	否	否
FRACTURED COCCYX	1	11521	0	53150	#NUM!	#NUM!	#NUM!	#NUM!	4.61	#NUM!	#NUM!	5.61	0	2.49	-0.15	尾骨骨折	INJURY, POISONING AND PROCEDURAL COMPLICATIONS	各类损伤、中毒及操作并发症	Inf ( NaN - Inf )	Inf ( 4.61 )	5.61 ( 0 )	2.49 ( -0.15 )	否	否	否	否
OESOPHAGEAL STENOSIS	1	11521	5	53145	0.92	0.11	7.9	0.92	0.01	-1.22	3.07	0.94	0.16	-0.1	-2.09	食管狭窄	GASTROINTESTINAL DISORDERS	胃肠系统疾病	0.92 ( 0.11 - 7.9 )	0.92 ( 0.01 )	0.94 ( 0.16 )	-0.1 ( -2.09 )	否	否	否	否
CLOSTRIDIUM BACTERAEMIA	1	11521	0	53150	#NUM!	#NUM!	#NUM!	#NUM!	4.61	#NUM!	#NUM!	5.61	0	2.49	-0.15	梭菌菌血症	INFECTIONS AND INFESTATIONS	感染及侵染类疾病	Inf ( NaN - Inf )	Inf ( 4.61 )	5.61 ( 0 )	2.49 ( -0.15 )	否	否	否	否
ESCHERICHIA BACTERAEMIA	1	11521	2	53148	2.31	0.21	25.44	2.31	0.49	-0.09	4.71	1.87	0.25	0.9	-1.3	埃希菌菌血症	INFECTIONS AND INFESTATIONS	感染及侵染类疾病	2.31 ( 0.21 - 25.44 )	2.31 ( 0.49 )	1.87 ( 0.25 )	0.9 ( -1.3 )	否	否	否	否
PRODUCT USE COMPLAINT	1	11521	8	53142	0.58	0.07	4.61	0.58	0.28	-1.5	2.66	0.62	0.11	-0.68	-2.58	产品使用投诉	INJURY, POISONING AND PROCEDURAL COMPLICATIONS	各类损伤、中毒及操作并发症	0.58 ( 0.07 - 4.61 )	0.58 ( 0.28 )	0.62 ( 0.11 )	-0.68 ( -2.58 )	否	否	否	否
GASTRIC MUCOSAL LESION	1	11521	1	53149	4.61	0.29	73.76	4.61	1.41	1.84	7.38	2.81	0.28	1.49	-0.87	胃粘膜损伤	GASTROINTESTINAL DISORDERS	胃肠系统疾病	4.61 ( 0.29 - 73.76 )	4.61 ( 1.41 )	2.81 ( 0.28 )	1.49 ( -0.87 )	否	否	否	否
POST PROCEDURAL HAEMORRHAGE	1	11521	4	53146	1.15	0.13	10.32	1.15	0.02	-1.04	3.34	1.12	0.18	0.17	-1.87	操作后出血	INJURY, POISONING AND PROCEDURAL COMPLICATIONS	各类损伤、中毒及操作并发症	1.15 ( 0.13 - 10.32 )	1.15 ( 0.02 )	1.12 ( 0.18 )	0.17 ( -1.87 )	否	否	否	否
SKIN REACTION	1	11521	19	53131	0.24	0.03	1.81	0.24	2.24	-1.77	2.25	0.28	0.05	-1.83	-3.61	皮肤反应	SKIN AND SUBCUTANEOUS TISSUE DISORDERS	皮肤及皮下组织类疾病	0.24 ( 0.03 - 1.81 )	0.24 ( 2.24 )	0.28 ( 0.05 )	-1.83 ( -3.61 )	否	否	否	否
MUSCLE DISCOMFORT	1	11521	0	53150	#NUM!	#NUM!	#NUM!	#NUM!	4.61	#NUM!	#NUM!	5.61	0	2.49	-0.15	肌肉不适	MUSCULOSKELETAL AND CONNECTIVE TISSUE DISORDERS	各种肌肉骨骼及结缔组织疾病	Inf ( NaN - Inf )	Inf ( 4.61 )	5.61 ( 0 )	2.49 ( -0.15 )	否	否	否	否
FLUID REPLACEMENT	1	11521	0	53150	#NUM!	#NUM!	#NUM!	#NUM!	4.61	#NUM!	#NUM!	5.61	0	2.49	-0.15	补液	SURGICAL AND MEDICAL PROCEDURES	各种手术及医疗操作	Inf ( NaN - Inf )	Inf ( 4.61 )	5.61 ( 0 )	2.49 ( -0.15 )	否	否	否	否
MUSCLE CONTRACTIONS INVOLUNTARY	1	11521	2	53148	2.31	0.21	25.44	2.31	0.49	-0.09	4.71	1.87	0.25	0.9	-1.3	肌肉不自主收缩	NERVOUS SYSTEM DISORDERS	各类神经系统疾病	2.31 ( 0.21 - 25.44 )	2.31 ( 0.49 )	1.87 ( 0.25 )	0.9 ( -1.3 )	否	否	否	否
CEREBRAL MICROHAEMORRHAGE	1	11521	0	53150	#NUM!	#NUM!	#NUM!	#NUM!	4.61	#NUM!	#NUM!	5.61	0	2.49	-0.15	大脑微出血	NERVOUS SYSTEM DISORDERS	各类神经系统疾病	Inf ( NaN - Inf )	Inf ( 4.61 )	5.61 ( 0 )	2.49 ( -0.15 )	否	否	否	否
TACHYCARDIA	1	11521	31	53119	0.15	0.02	1.09	0.15	4.72	-1.84	2.14	0.18	0.03	-2.51	-4.25	心动过速	CARDIAC DISORDERS	心脏器官疾病	0.15 ( 0.02 - 1.09 )	0.15 ( 4.72 )	0.18 ( 0.03 )	-2.51 ( -4.25 )	否	否	否	否
EAR DISORDER	1	11521	2	53148	2.31	0.21	25.44	2.31	0.49	-0.09	4.71	1.87	0.25	0.9	-1.3	耳部疾病	EAR AND LABYRINTH DISORDERS	耳及迷路类疾病	2.31 ( 0.21 - 25.44 )	2.31 ( 0.49 )	1.87 ( 0.25 )	0.9 ( -1.3 )	否	否	否	否
TINEA INFECTION	1	11521	1	53149	4.61	0.29	73.76	4.61	1.41	1.84	7.38	2.81	0.28	1.49	-0.87	癣菌感染	INFECTIONS AND INFESTATIONS	感染及侵染类疾病	4.61 ( 0.29 - 73.76 )	4.61 ( 1.41 )	2.81 ( 0.28 )	1.49 ( -0.87 )	否	否	否	否
RIB FRACTURE	1	11521	7	53143	0.66	0.08	5.36	0.66	0.15	-1.44	2.75	0.7	0.12	-0.51	-2.43	肋骨骨折	INJURY, POISONING AND PROCEDURAL COMPLICATIONS	各类损伤、中毒及操作并发症	0.66 ( 0.08 - 5.36 )	0.66 ( 0.15 )	0.7 ( 0.12 )	-0.51 ( -2.43 )	否	否	否	否
BLOOD FIBRINOGEN DECREASED	1	11521	2	53148	2.31	0.21	25.44	2.31	0.49	-0.09	4.71	1.87	0.25	0.9	-1.3	血纤维蛋白原降低	INVESTIGATIONS	各类检查	2.31 ( 0.21 - 25.44 )	2.31 ( 0.49 )	1.87 ( 0.25 )	0.9 ( -1.3 )	否	否	否	否
INCORRECT DOSE ADMINISTERED BY PRODUCT	1	11521	0	53150	#NUM!	#NUM!	#NUM!	#NUM!	4.61	#NUM!	#NUM!	5.61	0	2.49	-0.15	产品给用的剂量有误	INJURY, POISONING AND PROCEDURAL COMPLICATIONS	各类损伤、中毒及操作并发症	Inf ( NaN - Inf )	Inf ( 4.61 )	5.61 ( 0 )	2.49 ( -0.15 )	否	否	否	否
BLOOD ALKALINE PHOSPHATASE DECREASED	1	11521	2	53148	2.31	0.21	25.44	2.31	0.49	-0.09	4.71	1.87	0.25	0.9	-1.3	血碱性磷酸酶降低	INVESTIGATIONS	各类检查	2.31 ( 0.21 - 25.44 )	2.31 ( 0.49 )	1.87 ( 0.25 )	0.9 ( -1.3 )	否	否	否	否
BREATH ODOUR	1	11521	5	53145	0.92	0.11	7.9	0.92	0.01	-1.22	3.07	0.94	0.16	-0.1	-2.09	口臭	GASTROINTESTINAL DISORDERS	胃肠系统疾病	0.92 ( 0.11 - 7.9 )	0.92 ( 0.01 )	0.94 ( 0.16 )	-0.1 ( -2.09 )	否	否	否	否
EYELASH DISCOLOURATION	1	11521	5	53145	0.92	0.11	7.9	0.92	0.01	-1.22	3.07	0.94	0.16	-0.1	-2.09	睫毛脱色	EYE DISORDERS	眼器官疾病	0.92 ( 0.11 - 7.9 )	0.92 ( 0.01 )	0.94 ( 0.16 )	-0.1 ( -2.09 )	否	否	否	否
LIGAMENT DISORDER	1	11521	0	53150	#NUM!	#NUM!	#NUM!	#NUM!	4.61	#NUM!	#NUM!	5.61	0	2.49	-0.15	韧带疾病	MUSCULOSKELETAL AND CONNECTIVE TISSUE DISORDERS	各种肌肉骨骼及结缔组织疾病	Inf ( NaN - Inf )	Inf ( 4.61 )	5.61 ( 0 )	2.49 ( -0.15 )	否	否	否	否
SERUM FERRITIN DECREASED	1	11521	4	53146	1.15	0.13	10.32	1.15	0.02	-1.04	3.34	1.12	0.18	0.17	-1.87	血清铁蛋白降低	INVESTIGATIONS	各类检查	1.15 ( 0.13 - 10.32 )	1.15 ( 0.02 )	1.12 ( 0.18 )	0.17 ( -1.87 )	否	否	否	否
LIGAMENT INJURY	1	11521	2	53148	2.31	0.21	25.44	2.31	0.49	-0.09	4.71	1.87	0.25	0.9	-1.3	韧带损伤	INJURY, POISONING AND PROCEDURAL COMPLICATIONS	各类损伤、中毒及操作并发症	2.31 ( 0.21 - 25.44 )	2.31 ( 0.49 )	1.87 ( 0.25 )	0.9 ( -1.3 )	否	否	否	否
GINGIVAL DISORDER	1	11521	3	53147	1.54	0.16	14.78	1.54	0.14	-0.73	3.8	1.4	0.21	0.49	-1.62	牙龈疾病	GASTROINTESTINAL DISORDERS	胃肠系统疾病	1.54 ( 0.16 - 14.78 )	1.54 ( 0.14 )	1.4 ( 0.21 )	0.49 ( -1.62 )	否	否	否	否
POST PROCEDURAL CONTUSION	1	11521	0	53150	#NUM!	#NUM!	#NUM!	#NUM!	4.61	#NUM!	#NUM!	5.61	0	2.49	-0.15	操作后挫伤	INJURY, POISONING AND PROCEDURAL COMPLICATIONS	各类损伤、中毒及操作并发症	Inf ( NaN - Inf )	Inf ( 4.61 )	5.61 ( 0 )	2.49 ( -0.15 )	否	否	否	否
RENAL CYST	1	11521	24	53126	0.19	0.03	1.42	0.19	3.26	-1.81	2.19	0.22	0.04	-2.16	-3.91	肾脏囊肿	RENAL AND URINARY DISORDERS	肾脏及泌尿系统疾病	0.19 ( 0.03 - 1.42 )	0.19 ( 3.26 )	0.22 ( 0.04 )	-2.16 ( -3.91 )	否	否	否	否
BENIGN PROSTATIC HYPERPLASIA	1	11521	4	53146	1.15	0.13	10.32	1.15	0.02	-1.04	3.34	1.12	0.18	0.17	-1.87	良性前列腺增生	REPRODUCTIVE SYSTEM AND BREAST DISORDERS	生殖系统及乳腺疾病	1.15 ( 0.13 - 10.32 )	1.15 ( 0.02 )	1.12 ( 0.18 )	0.17 ( -1.87 )	否	否	否	否
BRONCHITIS	1	11521	24	53126	0.19	0.03	1.42	0.19	3.26	-1.81	2.19	0.22	0.04	-2.16	-3.91	支气管炎	INFECTIONS AND INFESTATIONS	感染及侵染类疾病	0.19 ( 0.03 - 1.42 )	0.19 ( 3.26 )	0.22 ( 0.04 )	-2.16 ( -3.91 )	否	否	否	否
FISTULA	1	11521	26	53124	0.18	0.02	1.31	0.18	3.67	-1.82	2.17	0.21	0.04	-2.27	-4.02	瘘管	MUSCULOSKELETAL AND CONNECTIVE TISSUE DISORDERS	各种肌肉骨骼及结缔组织疾病	0.18 ( 0.02 - 1.31 )	0.18 ( 3.67 )	0.21 ( 0.04 )	-2.27 ( -4.02 )	否	否	否	否
METASTASES TO PELVIS	1	11521	15	53135	0.31	0.04	2.33	0.31	1.46	-1.72	2.33	0.35	0.06	-1.51	-3.32	骨盆转移	NEOPLASMS BENIGN, MALIGNANT AND UNSPECIFIED (INCL CYSTS AND POLYPS)	良性、恶性及性质不明的肿瘤（包括囊状和息肉状）	0.31 ( 0.04 - 2.33 )	0.31 ( 1.46 )	0.35 ( 0.06 )	-1.51 ( -3.32 )	否	否	否	否
MUSCLE RUPTURE	1	11521	3	53147	1.54	0.16	14.78	1.54	0.14	-0.73	3.8	1.4	0.21	0.49	-1.62	肌肉断裂	INJURY, POISONING AND PROCEDURAL COMPLICATIONS	各类损伤、中毒及操作并发症	1.54 ( 0.16 - 14.78 )	1.54 ( 0.14 )	1.4 ( 0.21 )	0.49 ( -1.62 )	否	否	否	否
ORBITAL SWELLING	1	11521	0	53150	#NUM!	#NUM!	#NUM!	#NUM!	4.61	#NUM!	#NUM!	5.61	0	2.49	-0.15	眼眶肿胀	EYE DISORDERS	眼器官疾病	Inf ( NaN - Inf )	Inf ( 4.61 )	5.61 ( 0 )	2.49 ( -0.15 )	否	否	否	否
DEEP VEIN THROMBOSIS	1	11521	25	53125	0.18	0.02	1.36	0.18	3.47	-1.81	2.18	0.22	0.04	-2.21	-3.97	深静脉血栓形成	VASCULAR DISORDERS	血管与淋巴管类疾病	0.18 ( 0.02 - 1.36 )	0.18 ( 3.47 )	0.22 ( 0.04 )	-2.21 ( -3.97 )	否	否	否	否
ALLERGY TO VACCINE	1	11521	0	53150	#NUM!	#NUM!	#NUM!	#NUM!	4.61	#NUM!	#NUM!	5.61	0	2.49	-0.15	疫苗过敏	IMMUNE SYSTEM DISORDERS	免疫系统疾病	Inf ( NaN - Inf )	Inf ( 4.61 )	5.61 ( 0 )	2.49 ( -0.15 )	否	否	否	否
ANGIOEDEMA	1	11521	8	53142	0.58	0.07	4.61	0.58	0.28	-1.5	2.66	0.62	0.11	-0.68	-2.58	血管性水肿	SKIN AND SUBCUTANEOUS TISSUE DISORDERS	皮肤及皮下组织类疾病	0.58 ( 0.07 - 4.61 )	0.58 ( 0.28 )	0.62 ( 0.11 )	-0.68 ( -2.58 )	否	否	否	否
UPPER AIRWAY OBSTRUCTION	1	11521	2	53148	2.31	0.21	25.44	2.31	0.49	-0.09	4.71	1.87	0.25	0.9	-1.3	上气道阻塞	RESPIRATORY, THORACIC AND MEDIASTINAL DISORDERS	呼吸系统、胸及纵隔疾病	2.31 ( 0.21 - 25.44 )	2.31 ( 0.49 )	1.87 ( 0.25 )	0.9 ( -1.3 )	否	否	否	否
RESPIRATORY TRACT OEDEMA	1	11521	0	53150	#NUM!	#NUM!	#NUM!	#NUM!	4.61	#NUM!	#NUM!	5.61	0	2.49	-0.15	呼吸道水肿	RESPIRATORY, THORACIC AND MEDIASTINAL DISORDERS	呼吸系统、胸及纵隔疾病	Inf ( NaN - Inf )	Inf ( 4.61 )	5.61 ( 0 )	2.49 ( -0.15 )	否	否	否	否
LIPOMA	1	11521	1	53149	4.61	0.29	73.76	4.61	1.41	1.84	7.38	2.81	0.28	1.49	-0.87	脂肪瘤	NEOPLASMS BENIGN, MALIGNANT AND UNSPECIFIED (INCL CYSTS AND POLYPS)	良性、恶性及性质不明的肿瘤（包括囊状和息肉状）	4.61 ( 0.29 - 73.76 )	4.61 ( 1.41 )	2.81 ( 0.28 )	1.49 ( -0.87 )	否	否	否	否
HUMERUS FRACTURE	1	11521	2	53148	2.31	0.21	25.44	2.31	0.49	-0.09	4.71	1.87	0.25	0.9	-1.3	肱骨骨折	INJURY, POISONING AND PROCEDURAL COMPLICATIONS	各类损伤、中毒及操作并发症	2.31 ( 0.21 - 25.44 )	2.31 ( 0.49 )	1.87 ( 0.25 )	0.9 ( -1.3 )	否	否	否	否
OCULAR TOXICITY	1	11521	0	53150	#NUM!	#NUM!	#NUM!	#NUM!	4.61	#NUM!	#NUM!	5.61	0	2.49	-0.15	眼毒性	EYE DISORDERS	眼器官疾病	Inf ( NaN - Inf )	Inf ( 4.61 )	5.61 ( 0 )	2.49 ( -0.15 )	否	否	否	否
MYOCARDIAL ISCHAEMIA	1	11521	11	53139	0.42	0.05	3.25	0.42	0.74	-1.63	2.47	0.47	0.08	-1.1	-2.94	心肌缺血	CARDIAC DISORDERS	心脏器官疾病	0.42 ( 0.05 - 3.25 )	0.42 ( 0.74 )	0.47 ( 0.08 )	-1.1 ( -2.94 )	否	否	否	否
BLOOD FIBRINOGEN ABNORMAL	1	11521	1	53149	4.61	0.29	73.76	4.61	1.41	1.84	7.38	2.81	0.28	1.49	-0.87	血纤维蛋白原异常	INVESTIGATIONS	各类检查	4.61 ( 0.29 - 73.76 )	4.61 ( 1.41 )	2.81 ( 0.28 )	1.49 ( -0.87 )	否	否	否	否
TONGUE ROUGH	1	11521	0	53150	#NUM!	#NUM!	#NUM!	#NUM!	4.61	#NUM!	#NUM!	5.61	0	2.49	-0.15	舌粗糙	GASTROINTESTINAL DISORDERS	胃肠系统疾病	Inf ( NaN - Inf )	Inf ( 4.61 )	5.61 ( 0 )	2.49 ( -0.15 )	否	否	否	否
SKIN WEEPING	1	11521	0	53150	#NUM!	#NUM!	#NUM!	#NUM!	4.61	#NUM!	#NUM!	5.61	0	2.49	-0.15	皮肤渗液	SKIN AND SUBCUTANEOUS TISSUE DISORDERS	皮肤及皮下组织类疾病	Inf ( NaN - Inf )	Inf ( 4.61 )	5.61 ( 0 )	2.49 ( -0.15 )	否	否	否	否
SMALL INTESTINAL HAEMORRHAGE	1	11521	10	53140	0.46	0.06	3.6	0.46	0.57	-1.59	2.52	0.51	0.09	-0.97	-2.83	小肠出血	GASTROINTESTINAL DISORDERS	胃肠系统疾病	0.46 ( 0.06 - 3.6 )	0.46 ( 0.57 )	0.51 ( 0.09 )	-0.97 ( -2.83 )	否	否	否	否
LEARNING DISORDER	1	11521	0	53150	#NUM!	#NUM!	#NUM!	#NUM!	4.61	#NUM!	#NUM!	5.61	0	2.49	-0.15	学习障碍	PSYCHIATRIC DISORDERS	精神病类	Inf ( NaN - Inf )	Inf ( 4.61 )	5.61 ( 0 )	2.49 ( -0.15 )	否	否	否	否
BLINDNESS	1	11521	23	53127	0.2	0.03	1.48	0.2	3.05	-1.8	2.2	0.23	0.04	-2.1	-3.86	失明	EYE DISORDERS	眼器官疾病	0.2 ( 0.03 - 1.48 )	0.2 ( 3.05 )	0.23 ( 0.04 )	-2.1 ( -3.86 )	否	否	否	否
CARDIAC FAILURE	1	11521	90	53060	0.05	0.01	0.37	0.05	17.39	-1.92	2.02	0.06	0.01	-4.02	-5.71	心力衰竭	CARDIAC DISORDERS	心脏器官疾病	0.05 ( 0.01 - 0.37 )	0.05 ( 17.39 )	0.06 ( 0.01 )	-4.02 ( -5.71 )	否	否	否	否
H1N1 INFLUENZA	1	11521	1	53149	4.61	0.29	73.76	4.61	1.41	1.84	7.38	2.81	0.28	1.49	-0.87	H1N1流感	INFECTIONS AND INFESTATIONS	感染及侵染类疾病	4.61 ( 0.29 - 73.76 )	4.61 ( 1.41 )	2.81 ( 0.28 )	1.49 ( -0.87 )	否	否	否	否
HYPOVITAMINOSIS	1	11521	1	53149	4.61	0.29	73.76	4.61	1.41	1.84	7.38	2.81	0.28	1.49	-0.87	维生素缺乏症	METABOLISM AND NUTRITION DISORDERS	代谢及营养类疾病	4.61 ( 0.29 - 73.76 )	4.61 ( 1.41 )	2.81 ( 0.28 )	1.49 ( -0.87 )	否	否	否	否
ABNORMAL FAECES	1	11521	23	53127	0.2	0.03	1.48	0.2	3.05	-1.8	2.2	0.23	0.04	-2.1	-3.86	粪便异常	GASTROINTESTINAL DISORDERS	胃肠系统疾病	0.2 ( 0.03 - 1.48 )	0.2 ( 3.05 )	0.23 ( 0.04 )	-2.1 ( -3.86 )	否	否	否	否
REHABILITATION THERAPY	1	11521	2	53148	2.31	0.21	25.44	2.31	0.49	-0.09	4.71	1.87	0.25	0.9	-1.3	康复治疗	SURGICAL AND MEDICAL PROCEDURES	各种手术及医疗操作	2.31 ( 0.21 - 25.44 )	2.31 ( 0.49 )	1.87 ( 0.25 )	0.9 ( -1.3 )	否	否	否	否
INTRA-UTERINE CONTRACEPTIVE DEVICE REMOVAL	1	11521	0	53150	#NUM!	#NUM!	#NUM!	#NUM!	4.61	#NUM!	#NUM!	5.61	0	2.49	-0.15	宫内节育器取出	SURGICAL AND MEDICAL PROCEDURES	各种手术及医疗操作	Inf ( NaN - Inf )	Inf ( 4.61 )	5.61 ( 0 )	2.49 ( -0.15 )	否	否	否	否
AXILLARY MASS	1	11521	1	53149	4.61	0.29	73.76	4.61	1.41	1.84	7.38	2.81	0.28	1.49	-0.87	腋窝肿块	MUSCULOSKELETAL AND CONNECTIVE TISSUE DISORDERS	各种肌肉骨骼及结缔组织疾病	4.61 ( 0.29 - 73.76 )	4.61 ( 1.41 )	2.81 ( 0.28 )	1.49 ( -0.87 )	否	否	否	否
LYMPH NODE PAIN	1	11521	0	53150	#NUM!	#NUM!	#NUM!	#NUM!	4.61	#NUM!	#NUM!	5.61	0	2.49	-0.15	淋巴结疼痛	BLOOD AND LYMPHATIC SYSTEM DISORDERS	血液及淋巴系统疾病	Inf ( NaN - Inf )	Inf ( 4.61 )	5.61 ( 0 )	2.49 ( -0.15 )	否	否	否	否
ATRIOVENTRICULAR BLOCK	1	11521	3	53147	1.54	0.16	14.78	1.54	0.14	-0.73	3.8	1.4	0.21	0.49	-1.62	房室阻滞	CARDIAC DISORDERS	心脏器官疾病	1.54 ( 0.16 - 14.78 )	1.54 ( 0.14 )	1.4 ( 0.21 )	0.49 ( -1.62 )	否	否	否	否
AMNESTIC DISORDER	1	11521	0	53150	#NUM!	#NUM!	#NUM!	#NUM!	4.61	#NUM!	#NUM!	5.61	0	2.49	-0.15	失忆性疾病	NERVOUS SYSTEM DISORDERS	各类神经系统疾病	Inf ( NaN - Inf )	Inf ( 4.61 )	5.61 ( 0 )	2.49 ( -0.15 )	否	否	否	否
MARASMUS	1	11521	2	53148	2.31	0.21	25.44	2.31	0.49	-0.09	4.71	1.87	0.25	0.9	-1.3	消瘦	METABOLISM AND NUTRITION DISORDERS	代谢及营养类疾病	2.31 ( 0.21 - 25.44 )	2.31 ( 0.49 )	1.87 ( 0.25 )	0.9 ( -1.3 )	否	否	否	否
MYOCLONUS	1	11521	1	53149	4.61	0.29	73.76	4.61	1.41	1.84	7.38	2.81	0.28	1.49	-0.87	肌阵挛	NERVOUS SYSTEM DISORDERS	各类神经系统疾病	4.61 ( 0.29 - 73.76 )	4.61 ( 1.41 )	2.81 ( 0.28 )	1.49 ( -0.87 )	否	否	否	否
HEMIANOPIA HOMONYMOUS	1	11521	0	53150	#NUM!	#NUM!	#NUM!	#NUM!	4.61	#NUM!	#NUM!	5.61	0	2.49	-0.15	同侧偏盲	NERVOUS SYSTEM DISORDERS	各类神经系统疾病	Inf ( NaN - Inf )	Inf ( 4.61 )	5.61 ( 0 )	2.49 ( -0.15 )	否	否	否	否
CEREBRAL HAEMATOMA	1	11521	3	53147	1.54	0.16	14.78	1.54	0.14	-0.73	3.8	1.4	0.21	0.49	-1.62	大脑血肿	NERVOUS SYSTEM DISORDERS	各类神经系统疾病	1.54 ( 0.16 - 14.78 )	1.54 ( 0.14 )	1.4 ( 0.21 )	0.49 ( -1.62 )	否	否	否	否
TREATMENT FAILURE	1	11521	46	53104	0.1	0.01	0.73	0.1	7.91	-1.88	2.08	0.12	0.02	-3.07	-4.78	治疗失败	GENERAL DISORDERS AND ADMINISTRATION SITE CONDITIONS	全身性疾病及给药部位各种反应	0.1 ( 0.01 - 0.73 )	0.1 ( 7.91 )	0.12 ( 0.02 )	-3.07 ( -4.78 )	否	否	否	否
METASTASES TO ABDOMINAL CAVITY	1	11521	13	53137	0.35	0.05	2.71	0.35	1.09	-1.68	2.39	0.4	0.07	-1.32	-3.14	腹腔转移	NEOPLASMS BENIGN, MALIGNANT AND UNSPECIFIED (INCL CYSTS AND POLYPS)	良性、恶性及性质不明的肿瘤（包括囊状和息肉状）	0.35 ( 0.05 - 2.71 )	0.35 ( 1.09 )	0.4 ( 0.07 )	-1.32 ( -3.14 )	否	否	否	否
CARDIOTOXICITY	1	11521	4	53146	1.15	0.13	10.32	1.15	0.02	-1.04	3.34	1.12	0.18	0.17	-1.87	心脏毒性	CARDIAC DISORDERS	心脏器官疾病	1.15 ( 0.13 - 10.32 )	1.15 ( 0.02 )	1.12 ( 0.18 )	0.17 ( -1.87 )	否	否	否	否
PERSISTENT CORNEAL EPITHELIAL DEFECT	1	11521	1	53149	4.61	0.29	73.76	4.61	1.41	1.84	7.38	2.81	0.28	1.49	-0.87	持续性角膜上皮缺损	INJURY, POISONING AND PROCEDURAL COMPLICATIONS	各类损伤、中毒及操作并发症	4.61 ( 0.29 - 73.76 )	4.61 ( 1.41 )	2.81 ( 0.28 )	1.49 ( -0.87 )	否	否	否	否
SKIN TOXICITY	1	11521	29	53121	0.16	0.02	1.17	0.16	4.3	-1.83	2.15	0.19	0.04	-2.42	-4.16	皮肤毒性	SKIN AND SUBCUTANEOUS TISSUE DISORDERS	皮肤及皮下组织类疾病	0.16 ( 0.02 - 1.17 )	0.16 ( 4.3 )	0.19 ( 0.04 )	-2.42 ( -4.16 )	否	否	否	否
PERIORBITAL CELLULITIS	1	11521	2	53148	2.31	0.21	25.44	2.31	0.49	-0.09	4.71	1.87	0.25	0.9	-1.3	眶周蜂窝织炎	INFECTIONS AND INFESTATIONS	感染及侵染类疾病	2.31 ( 0.21 - 25.44 )	2.31 ( 0.49 )	1.87 ( 0.25 )	0.9 ( -1.3 )	否	否	否	否
HAEMATOTOXICITY	1	11521	18	53132	0.26	0.03	1.92	0.26	2.05	-1.76	2.27	0.3	0.05	-1.76	-3.55	血毒性	BLOOD AND LYMPHATIC SYSTEM DISORDERS	血液及淋巴系统疾病	0.26 ( 0.03 - 1.92 )	0.26 ( 2.05 )	0.3 ( 0.05 )	-1.76 ( -3.55 )	否	否	否	否
BREAST CONSERVING SURGERY	1	11521	1	53149	4.61	0.29	73.76	4.61	1.41	1.84	7.38	2.81	0.28	1.49	-0.87	保乳术	SURGICAL AND MEDICAL PROCEDURES	各种手术及医疗操作	4.61 ( 0.29 - 73.76 )	4.61 ( 1.41 )	2.81 ( 0.28 )	1.49 ( -0.87 )	否	否	否	否
LIVER INJURY	1	11521	16	53134	0.29	0.04	2.17	0.29	1.65	-1.73	2.31	0.33	0.06	-1.6	-3.4	肝损伤	HEPATOBILIARY DISORDERS	肝胆系统疾病	0.29 ( 0.04 - 2.17 )	0.29 ( 1.65 )	0.33 ( 0.06 )	-1.6 ( -3.4 )	否	否	否	否
VAGINAL INFECTION	1	11521	0	53150	#NUM!	#NUM!	#NUM!	#NUM!	4.61	#NUM!	#NUM!	5.61	0	2.49	-0.15	阴道感染	INFECTIONS AND INFESTATIONS	感染及侵染类疾病	Inf ( NaN - Inf )	Inf ( 4.61 )	5.61 ( 0 )	2.49 ( -0.15 )	否	否	否	否
BREAST DISCOMFORT	1	11521	0	53150	#NUM!	#NUM!	#NUM!	#NUM!	4.61	#NUM!	#NUM!	5.61	0	2.49	-0.15	乳房不适	REPRODUCTIVE SYSTEM AND BREAST DISORDERS	生殖系统及乳腺疾病	Inf ( NaN - Inf )	Inf ( 4.61 )	5.61 ( 0 )	2.49 ( -0.15 )	否	否	否	否
BREAST PAIN	1	11521	9	53141	0.51	0.06	4.05	0.51	0.42	-1.55	2.58	0.56	0.1	-0.83	-2.71	乳房疼痛	REPRODUCTIVE SYSTEM AND BREAST DISORDERS	生殖系统及乳腺疾病	0.51 ( 0.06 - 4.05 )	0.51 ( 0.42 )	0.56 ( 0.1 )	-0.83 ( -2.71 )	否	否	否	否
GASTROINTESTINAL PERFORATION	1	11521	14	53136	0.33	0.04	2.51	0.33	1.27	-1.7	2.36	0.37	0.07	-1.42	-3.23	胃肠穿孔	GASTROINTESTINAL DISORDERS	胃肠系统疾病	0.33 ( 0.04 - 2.51 )	0.33 ( 1.27 )	0.37 ( 0.07 )	-1.42 ( -3.23 )	否	否	否	否
TOOTH ABSCESS	1	11521	5	53145	0.92	0.11	7.9	0.92	0.01	-1.22	3.07	0.94	0.16	-0.1	-2.09	牙脓肿	INFECTIONS AND INFESTATIONS	感染及侵染类疾病	0.92 ( 0.11 - 7.9 )	0.92 ( 0.01 )	0.94 ( 0.16 )	-0.1 ( -2.09 )	否	否	否	否
PELVIC FLUID COLLECTION	1	11521	1	53149	4.61	0.29	73.76	4.61	1.41	1.84	7.38	2.81	0.28	1.49	-0.87	盆腔积液	REPRODUCTIVE SYSTEM AND BREAST DISORDERS	生殖系统及乳腺疾病	4.61 ( 0.29 - 73.76 )	4.61 ( 1.41 )	2.81 ( 0.28 )	1.49 ( -0.87 )	否	否	否	否
MYOCARDITIS	1	11521	2	53148	2.31	0.21	25.44	2.31	0.49	-0.09	4.71	1.87	0.25	0.9	-1.3	心肌炎	CARDIAC DISORDERS	心脏器官疾病	2.31 ( 0.21 - 25.44 )	2.31 ( 0.49 )	1.87 ( 0.25 )	0.9 ( -1.3 )	否	否	否	否
PLATELET DISORDER	1	11521	1	53149	4.61	0.29	73.76	4.61	1.41	1.84	7.38	2.81	0.28	1.49	-0.87	血小板疾病	BLOOD AND LYMPHATIC SYSTEM DISORDERS	血液及淋巴系统疾病	4.61 ( 0.29 - 73.76 )	4.61 ( 1.41 )	2.81 ( 0.28 )	1.49 ( -0.87 )	否	否	否	否
HYPERACUSIS	1	11521	3	53147	1.54	0.16	14.78	1.54	0.14	-0.73	3.8	1.4	0.21	0.49	-1.62	听觉过敏	EAR AND LABYRINTH DISORDERS	耳及迷路类疾病	1.54 ( 0.16 - 14.78 )	1.54 ( 0.14 )	1.4 ( 0.21 )	0.49 ( -1.62 )	否	否	否	否
RED BLOOD CELL COUNT	1	11521	0	53150	#NUM!	#NUM!	#NUM!	#NUM!	4.61	#NUM!	#NUM!	5.61	0	2.49	-0.15	红细胞计数	INVESTIGATIONS	各类检查	Inf ( NaN - Inf )	Inf ( 4.61 )	5.61 ( 0 )	2.49 ( -0.15 )	否	否	否	否
EAR, NOSE AND THROAT DISORDER	1	11521	0	53150	#NUM!	#NUM!	#NUM!	#NUM!	4.61	#NUM!	#NUM!	5.61	0	2.49	-0.15	耳鼻喉疾病	RESPIRATORY, THORACIC AND MEDIASTINAL DISORDERS	呼吸系统、胸及纵隔疾病	Inf ( NaN - Inf )	Inf ( 4.61 )	5.61 ( 0 )	2.49 ( -0.15 )	否	否	否	否
SKIN INDURATION	1	11521	3	53147	1.54	0.16	14.78	1.54	0.14	-0.73	3.8	1.4	0.21	0.49	-1.62	皮肤硬结	SKIN AND SUBCUTANEOUS TISSUE DISORDERS	皮肤及皮下组织类疾病	1.54 ( 0.16 - 14.78 )	1.54 ( 0.14 )	1.4 ( 0.21 )	0.49 ( -1.62 )	否	否	否	否
GLOSSITIS	1	11521	11	53139	0.42	0.05	3.25	0.42	0.74	-1.63	2.47	0.47	0.08	-1.1	-2.94	舌炎	GASTROINTESTINAL DISORDERS	胃肠系统疾病	0.42 ( 0.05 - 3.25 )	0.42 ( 0.74 )	0.47 ( 0.08 )	-1.1 ( -2.94 )	否	否	否	否
PHARYNGEAL INFLAMMATION	1	11521	1	53149	4.61	0.29	73.76	4.61	1.41	1.84	7.38	2.81	0.28	1.49	-0.87	咽部炎症	RESPIRATORY, THORACIC AND MEDIASTINAL DISORDERS	呼吸系统、胸及纵隔疾病	4.61 ( 0.29 - 73.76 )	4.61 ( 1.41 )	2.81 ( 0.28 )	1.49 ( -0.87 )	否	否	否	否
CAPILLARY FRAGILITY	1	11521	3	53147	1.54	0.16	14.78	1.54	0.14	-0.73	3.8	1.4	0.21	0.49	-1.62	毛细血管脆性	VASCULAR DISORDERS	血管与淋巴管类疾病	1.54 ( 0.16 - 14.78 )	1.54 ( 0.14 )	1.4 ( 0.21 )	0.49 ( -1.62 )	否	否	否	否
CACHEXIA	1	11521	31	53119	0.15	0.02	1.09	0.15	4.72	-1.84	2.14	0.18	0.03	-2.51	-4.25	恶液质	METABOLISM AND NUTRITION DISORDERS	代谢及营养类疾病	0.15 ( 0.02 - 1.09 )	0.15 ( 4.72 )	0.18 ( 0.03 )	-2.51 ( -4.25 )	否	否	否	否
SALIVARY GLAND DISORDER	1	11521	1	53149	4.61	0.29	73.76	4.61	1.41	1.84	7.38	2.81	0.28	1.49	-0.87	唾液腺疾病	GASTROINTESTINAL DISORDERS	胃肠系统疾病	4.61 ( 0.29 - 73.76 )	4.61 ( 1.41 )	2.81 ( 0.28 )	1.49 ( -0.87 )	否	否	否	否
ALBINISM	1	11521	1	53149	4.61	0.29	73.76	4.61	1.41	1.84	7.38	2.81	0.28	1.49	-0.87	白化病	CONGENITAL, FAMILIAL AND GENETIC DISORDERS	各种先天性家族性遗传性疾病	4.61 ( 0.29 - 73.76 )	4.61 ( 1.41 )	2.81 ( 0.28 )	1.49 ( -0.87 )	否	否	否	否
MENOPAUSE	1	11521	0	53150	#NUM!	#NUM!	#NUM!	#NUM!	4.61	#NUM!	#NUM!	5.61	0	2.49	-0.15	绝经期	SOCIAL CIRCUMSTANCES	社会环境	Inf ( NaN - Inf )	Inf ( 4.61 )	5.61 ( 0 )	2.49 ( -0.15 )	否	否	否	否
RETROGRADE AMNESIA	1	11521	0	53150	#NUM!	#NUM!	#NUM!	#NUM!	4.61	#NUM!	#NUM!	5.61	0	2.49	-0.15	逆行性遗忘	NERVOUS SYSTEM DISORDERS	各类神经系统疾病	Inf ( NaN - Inf )	Inf ( 4.61 )	5.61 ( 0 )	2.49 ( -0.15 )	否	否	否	否
COLOSTOMY	1	11521	6	53144	0.77	0.09	6.39	0.77	0.06	-1.35	2.89	0.8	0.14	-0.32	-2.27	结肠造瘘术	SURGICAL AND MEDICAL PROCEDURES	各种手术及医疗操作	0.77 ( 0.09 - 6.39 )	0.77 ( 0.06 )	0.8 ( 0.14 )	-0.32 ( -2.27 )	否	否	否	否
UPPER-AIRWAY COUGH SYNDROME	1	11521	6	53144	0.77	0.09	6.39	0.77	0.06	-1.35	2.89	0.8	0.14	-0.32	-2.27	上气道咳嗽综合征	RESPIRATORY, THORACIC AND MEDIASTINAL DISORDERS	呼吸系统、胸及纵隔疾病	0.77 ( 0.09 - 6.39 )	0.77 ( 0.06 )	0.8 ( 0.14 )	-0.32 ( -2.27 )	否	否	否	否
LOWER RESPIRATORY TRACT INFECTION	1	11521	7	53143	0.66	0.08	5.36	0.66	0.15	-1.44	2.75	0.7	0.12	-0.51	-2.43	下呼吸道感染	INFECTIONS AND INFESTATIONS	感染及侵染类疾病	0.66 ( 0.08 - 5.36 )	0.66 ( 0.15 )	0.7 ( 0.12 )	-0.51 ( -2.43 )	否	否	否	否
CARDIOVASCULAR DISORDER	1	11521	11	53139	0.42	0.05	3.25	0.42	0.74	-1.63	2.47	0.47	0.08	-1.1	-2.94	心血管疾病	CARDIAC DISORDERS	心脏器官疾病	0.42 ( 0.05 - 3.25 )	0.42 ( 0.74 )	0.47 ( 0.08 )	-1.1 ( -2.94 )	否	否	否	否
ENERGY INCREASED	1	11521	6	53144	0.77	0.09	6.39	0.77	0.06	-1.35	2.89	0.8	0.14	-0.32	-2.27	精力增加	GENERAL DISORDERS AND ADMINISTRATION SITE CONDITIONS	全身性疾病及给药部位各种反应	0.77 ( 0.09 - 6.39 )	0.77 ( 0.06 )	0.8 ( 0.14 )	-0.32 ( -2.27 )	否	否	否	否
SOCIAL PROBLEM	1	11521	0	53150	#NUM!	#NUM!	#NUM!	#NUM!	4.61	#NUM!	#NUM!	5.61	0	2.49	-0.15	社会问题	SOCIAL CIRCUMSTANCES	社会环境	Inf ( NaN - Inf )	Inf ( 4.61 )	5.61 ( 0 )	2.49 ( -0.15 )	否	否	否	否
LACUNAR STROKE	1	11521	4	53146	1.15	0.13	10.32	1.15	0.02	-1.04	3.34	1.12	0.18	0.17	-1.87	腔隙性卒中	NERVOUS SYSTEM DISORDERS	各类神经系统疾病	1.15 ( 0.13 - 10.32 )	1.15 ( 0.02 )	1.12 ( 0.18 )	0.17 ( -1.87 )	否	否	否	否
CAROTID ARTERIOSCLEROSIS	1	11521	11	53139	0.42	0.05	3.25	0.42	0.74	-1.63	2.47	0.47	0.08	-1.1	-2.94	颈动脉硬化	NERVOUS SYSTEM DISORDERS	各类神经系统疾病	0.42 ( 0.05 - 3.25 )	0.42 ( 0.74 )	0.47 ( 0.08 )	-1.1 ( -2.94 )	否	否	否	否
PERSISTENT POSTURAL-PERCEPTUAL DIZZINESS	1	11521	4	53146	1.15	0.13	10.32	1.15	0.02	-1.04	3.34	1.12	0.18	0.17	-1.87	持续性体位感知性头晕	NERVOUS SYSTEM DISORDERS	各类神经系统疾病	1.15 ( 0.13 - 10.32 )	1.15 ( 0.02 )	1.12 ( 0.18 )	0.17 ( -1.87 )	否	否	否	否
THYROID OPERATION	1	11521	1	53149	4.61	0.29	73.76	4.61	1.41	1.84	7.38	2.81	0.28	1.49	-0.87	甲状腺手术	SURGICAL AND MEDICAL PROCEDURES	各种手术及医疗操作	4.61 ( 0.29 - 73.76 )	4.61 ( 1.41 )	2.81 ( 0.28 )	1.49 ( -0.87 )	否	否	否	否
MONOCLONAL IMMUNOGLOBULIN INCREASED	1	11521	0	53150	#NUM!	#NUM!	#NUM!	#NUM!	4.61	#NUM!	#NUM!	5.61	0	2.49	-0.15	单克隆免疫球蛋白升高	INVESTIGATIONS	各类检查	Inf ( NaN - Inf )	Inf ( 4.61 )	5.61 ( 0 )	2.49 ( -0.15 )	否	否	否	否
CYANOSIS	1	11521	4	53146	1.15	0.13	10.32	1.15	0.02	-1.04	3.34	1.12	0.18	0.17	-1.87	发绀	VASCULAR DISORDERS	血管与淋巴管类疾病	1.15 ( 0.13 - 10.32 )	1.15 ( 0.02 )	1.12 ( 0.18 )	0.17 ( -1.87 )	否	否	否	否
PLASMA CELL MYELOMA	1	11521	6	53144	0.77	0.09	6.39	0.77	0.06	-1.35	2.89	0.8	0.14	-0.32	-2.27	浆细胞骨髓瘤	NEOPLASMS BENIGN, MALIGNANT AND UNSPECIFIED (INCL CYSTS AND POLYPS)	良性、恶性及性质不明的肿瘤（包括囊状和息肉状）	0.77 ( 0.09 - 6.39 )	0.77 ( 0.06 )	0.8 ( 0.14 )	-0.32 ( -2.27 )	否	否	否	否
BLOOD BILIRUBIN	1	11521	0	53150	#NUM!	#NUM!	#NUM!	#NUM!	4.61	#NUM!	#NUM!	5.61	0	2.49	-0.15	血胆红素	INVESTIGATIONS	各类检查	Inf ( NaN - Inf )	Inf ( 4.61 )	5.61 ( 0 )	2.49 ( -0.15 )	否	否	否	否
INCORRECT DOSE ADMINISTERED	1	11521	44	53106	0.1	0.01	0.76	0.1	7.48	-1.88	2.09	0.12	0.02	-3	-4.72	给用了不正确的剂量	INJURY, POISONING AND PROCEDURAL COMPLICATIONS	各类损伤、中毒及操作并发症	0.1 ( 0.01 - 0.76 )	0.1 ( 7.48 )	0.12 ( 0.02 )	-3 ( -4.72 )	否	否	否	否
METASTASES TO LYMPH NODES	1	11521	26	53124	0.18	0.02	1.31	0.18	3.67	-1.82	2.17	0.21	0.04	-2.27	-4.02	淋巴结转移	NEOPLASMS BENIGN, MALIGNANT AND UNSPECIFIED (INCL CYSTS AND POLYPS)	良性、恶性及性质不明的肿瘤（包括囊状和息肉状）	0.18 ( 0.02 - 1.31 )	0.18 ( 3.67 )	0.21 ( 0.04 )	-2.27 ( -4.02 )	否	否	否	否
OCULAR CYST	1	11521	0	53150	#NUM!	#NUM!	#NUM!	#NUM!	4.61	#NUM!	#NUM!	5.61	0	2.49	-0.15	眼部囊肿	EYE DISORDERS	眼器官疾病	Inf ( NaN - Inf )	Inf ( 4.61 )	5.61 ( 0 )	2.49 ( -0.15 )	否	否	否	否
EYE OPERATION	1	11521	0	53150	#NUM!	#NUM!	#NUM!	#NUM!	4.61	#NUM!	#NUM!	5.61	0	2.49	-0.15	眼部手术	SURGICAL AND MEDICAL PROCEDURES	各种手术及医疗操作	Inf ( NaN - Inf )	Inf ( 4.61 )	5.61 ( 0 )	2.49 ( -0.15 )	否	否	否	否
CARDIAC DISCOMFORT	1	11521	1	53149	4.61	0.29	73.76	4.61	1.41	1.84	7.38	2.81	0.28	1.49	-0.87	心脏不适	CARDIAC DISORDERS	心脏器官疾病	4.61 ( 0.29 - 73.76 )	4.61 ( 1.41 )	2.81 ( 0.28 )	1.49 ( -0.87 )	否	否	否	否
PRODUCT AVAILABILITY ISSUE	1	11521	6	53144	0.77	0.09	6.39	0.77	0.06	-1.35	2.89	0.8	0.14	-0.32	-2.27	产品可获性问题	PRODUCT ISSUES	产品问题	0.77 ( 0.09 - 6.39 )	0.77 ( 0.06 )	0.8 ( 0.14 )	-0.32 ( -2.27 )	否	否	否	否
BILIRUBIN CONJUGATED INCREASED	1	11521	7	53143	0.66	0.08	5.36	0.66	0.15	-1.44	2.75	0.7	0.12	-0.51	-2.43	结合胆红素升高	INVESTIGATIONS	各类检查	0.66 ( 0.08 - 5.36 )	0.66 ( 0.15 )	0.7 ( 0.12 )	-0.51 ( -2.43 )	否	否	否	否
FEMUR FRACTURE	1	11521	9	53141	0.51	0.06	4.05	0.51	0.42	-1.55	2.58	0.56	0.1	-0.83	-2.71	股骨骨折	INJURY, POISONING AND PROCEDURAL COMPLICATIONS	各类损伤、中毒及操作并发症	0.51 ( 0.06 - 4.05 )	0.51 ( 0.42 )	0.56 ( 0.1 )	-0.83 ( -2.71 )	否	否	否	否
LIP ERYTHEMA	1	11521	0	53150	#NUM!	#NUM!	#NUM!	#NUM!	4.61	#NUM!	#NUM!	5.61	0	2.49	-0.15	唇部红斑	GASTROINTESTINAL DISORDERS	胃肠系统疾病	Inf ( NaN - Inf )	Inf ( 4.61 )	5.61 ( 0 )	2.49 ( -0.15 )	否	否	否	否
SINUS PAIN	1	11521	0	53150	#NUM!	#NUM!	#NUM!	#NUM!	4.61	#NUM!	#NUM!	5.61	0	2.49	-0.15	鼻窦疼痛	RESPIRATORY, THORACIC AND MEDIASTINAL DISORDERS	呼吸系统、胸及纵隔疾病	Inf ( NaN - Inf )	Inf ( 4.61 )	5.61 ( 0 )	2.49 ( -0.15 )	否	否	否	否
HEPATIC INFECTION	1	11521	6	53144	0.77	0.09	6.39	0.77	0.06	-1.35	2.89	0.8	0.14	-0.32	-2.27	肝脏感染	INFECTIONS AND INFESTATIONS	感染及侵染类疾病	0.77 ( 0.09 - 6.39 )	0.77 ( 0.06 )	0.8 ( 0.14 )	-0.32 ( -2.27 )	否	否	否	否
HAEMATOLOGICAL INFECTION	1	11521	1	53149	4.61	0.29	73.76	4.61	1.41	1.84	7.38	2.81	0.28	1.49	-0.87	血液感染	INFECTIONS AND INFESTATIONS	感染及侵染类疾病	4.61 ( 0.29 - 73.76 )	4.61 ( 1.41 )	2.81 ( 0.28 )	1.49 ( -0.87 )	否	否	否	否
LABYRINTHITIS	1	11521	0	53150	#NUM!	#NUM!	#NUM!	#NUM!	4.61	#NUM!	#NUM!	5.61	0	2.49	-0.15	迷路炎	INFECTIONS AND INFESTATIONS	感染及侵染类疾病	Inf ( NaN - Inf )	Inf ( 4.61 )	5.61 ( 0 )	2.49 ( -0.15 )	否	否	否	否
RHABDOMYOLYSIS	1	11521	13	53137	0.35	0.05	2.71	0.35	1.09	-1.68	2.39	0.4	0.07	-1.32	-3.14	横纹肌溶解	MUSCULOSKELETAL AND CONNECTIVE TISSUE DISORDERS	各种肌肉骨骼及结缔组织疾病	0.35 ( 0.05 - 2.71 )	0.35 ( 1.09 )	0.4 ( 0.07 )	-1.32 ( -3.14 )	否	否	否	否
HYPERVOLAEMIA	1	11521	1	53149	4.61	0.29	73.76	4.61	1.41	1.84	7.38	2.81	0.28	1.49	-0.87	血容量过多	METABOLISM AND NUTRITION DISORDERS	代谢及营养类疾病	4.61 ( 0.29 - 73.76 )	4.61 ( 1.41 )	2.81 ( 0.28 )	1.49 ( -0.87 )	否	否	否	否
SCALP HAEMATOMA	1	11521	0	53150	#NUM!	#NUM!	#NUM!	#NUM!	4.61	#NUM!	#NUM!	5.61	0	2.49	-0.15	头皮血肿	VASCULAR DISORDERS	血管与淋巴管类疾病	Inf ( NaN - Inf )	Inf ( 4.61 )	5.61 ( 0 )	2.49 ( -0.15 )	否	否	否	否
PANNICULITIS	1	11521	0	53150	#NUM!	#NUM!	#NUM!	#NUM!	4.61	#NUM!	#NUM!	5.61	0	2.49	-0.15	脂膜炎	SKIN AND SUBCUTANEOUS TISSUE DISORDERS	皮肤及皮下组织类疾病	Inf ( NaN - Inf )	Inf ( 4.61 )	5.61 ( 0 )	2.49 ( -0.15 )	否	否	否	否
VITAMIN D DEFICIENCY	1	11521	1	53149	4.61	0.29	73.76	4.61	1.41	1.84	7.38	2.81	0.28	1.49	-0.87	维生素 D 缺乏症	METABOLISM AND NUTRITION DISORDERS	代谢及营养类疾病	4.61 ( 0.29 - 73.76 )	4.61 ( 1.41 )	2.81 ( 0.28 )	1.49 ( -0.87 )	否	否	否	否
AORTIC VALVE DISEASE	1	11521	0	53150	#NUM!	#NUM!	#NUM!	#NUM!	4.61	#NUM!	#NUM!	5.61	0	2.49	-0.15	主动脉瓣疾病	CARDIAC DISORDERS	心脏器官疾病	Inf ( NaN - Inf )	Inf ( 4.61 )	5.61 ( 0 )	2.49 ( -0.15 )	否	否	否	否
BLINDNESS UNILATERAL	1	11521	5	53145	0.92	0.11	7.9	0.92	0.01	-1.22	3.07	0.94	0.16	-0.1	-2.09	单侧盲	EYE DISORDERS	眼器官疾病	0.92 ( 0.11 - 7.9 )	0.92 ( 0.01 )	0.94 ( 0.16 )	-0.1 ( -2.09 )	否	否	否	否
LIVER OPERATION	1	11521	2	53148	2.31	0.21	25.44	2.31	0.49	-0.09	4.71	1.87	0.25	0.9	-1.3	肝手术	SURGICAL AND MEDICAL PROCEDURES	各种手术及医疗操作	2.31 ( 0.21 - 25.44 )	2.31 ( 0.49 )	1.87 ( 0.25 )	0.9 ( -1.3 )	否	否	否	否
HICCUPS	1	11521	11	53139	0.42	0.05	3.25	0.42	0.74	-1.63	2.47	0.47	0.08	-1.1	-2.94	呃逆	RESPIRATORY, THORACIC AND MEDIASTINAL DISORDERS	呼吸系统、胸及纵隔疾病	0.42 ( 0.05 - 3.25 )	0.42 ( 0.74 )	0.47 ( 0.08 )	-1.1 ( -2.94 )	否	否	否	否
EXTRASYSTOLES	1	11521	5	53145	0.92	0.11	7.9	0.92	0.01	-1.22	3.07	0.94	0.16	-0.1	-2.09	期外收缩	CARDIAC DISORDERS	心脏器官疾病	0.92 ( 0.11 - 7.9 )	0.92 ( 0.01 )	0.94 ( 0.16 )	-0.1 ( -2.09 )	否	否	否	否
SINUS BRADYCARDIA	1	11521	3	53147	1.54	0.16	14.78	1.54	0.14	-0.73	3.8	1.4	0.21	0.49	-1.62	窦性心动过缓	CARDIAC DISORDERS	心脏器官疾病	1.54 ( 0.16 - 14.78 )	1.54 ( 0.14 )	1.4 ( 0.21 )	0.49 ( -1.62 )	否	否	否	否
MUSCLE FATIGUE	1	11521	6	53144	0.77	0.09	6.39	0.77	0.06	-1.35	2.89	0.8	0.14	-0.32	-2.27	肌肉疲劳	MUSCULOSKELETAL AND CONNECTIVE TISSUE DISORDERS	各种肌肉骨骼及结缔组织疾病	0.77 ( 0.09 - 6.39 )	0.77 ( 0.06 )	0.8 ( 0.14 )	-0.32 ( -2.27 )	否	否	否	否
PERONEAL NERVE PALSY	1	11521	1	53149	4.61	0.29	73.76	4.61	1.41	1.84	7.38	2.81	0.28	1.49	-0.87	腓总神经麻痹	NERVOUS SYSTEM DISORDERS	各类神经系统疾病	4.61 ( 0.29 - 73.76 )	4.61 ( 1.41 )	2.81 ( 0.28 )	1.49 ( -0.87 )	否	否	否	否
LIP PAIN	1	11521	4	53146	1.15	0.13	10.32	1.15	0.02	-1.04	3.34	1.12	0.18	0.17	-1.87	嘴唇疼痛	GASTROINTESTINAL DISORDERS	胃肠系统疾病	1.15 ( 0.13 - 10.32 )	1.15 ( 0.02 )	1.12 ( 0.18 )	0.17 ( -1.87 )	否	否	否	否
PERIPHERAL ARTERIAL OCCLUSIVE DISEASE	1	11521	6	53144	0.77	0.09	6.39	0.77	0.06	-1.35	2.89	0.8	0.14	-0.32	-2.27	外周动脉闭塞性疾病	VASCULAR DISORDERS	血管与淋巴管类疾病	0.77 ( 0.09 - 6.39 )	0.77 ( 0.06 )	0.8 ( 0.14 )	-0.32 ( -2.27 )	否	否	否	否
VASODILATATION	1	11521	2	53148	2.31	0.21	25.44	2.31	0.49	-0.09	4.71	1.87	0.25	0.9	-1.3	血管舒张	VASCULAR DISORDERS	血管与淋巴管类疾病	2.31 ( 0.21 - 25.44 )	2.31 ( 0.49 )	1.87 ( 0.25 )	0.9 ( -1.3 )	否	否	否	否
MONOCYTE COUNT INCREASED	1	11521	7	53143	0.66	0.08	5.36	0.66	0.15	-1.44	2.75	0.7	0.12	-0.51	-2.43	单核细胞计数升高	INVESTIGATIONS	各类检查	0.66 ( 0.08 - 5.36 )	0.66 ( 0.15 )	0.7 ( 0.12 )	-0.51 ( -2.43 )	否	否	否	否
GENE MUTATION	1	11521	16	53134	0.29	0.04	2.17	0.29	1.65	-1.73	2.31	0.33	0.06	-1.6	-3.4	基因突变	CONGENITAL, FAMILIAL AND GENETIC DISORDERS	各种先天性家族性遗传性疾病	0.29 ( 0.04 - 2.17 )	0.29 ( 1.65 )	0.33 ( 0.06 )	-1.6 ( -3.4 )	否	否	否	否
SALIVARY HYPOSECRETION	1	11521	0	53150	#NUM!	#NUM!	#NUM!	#NUM!	4.61	#NUM!	#NUM!	5.61	0	2.49	-0.15	唾液分泌不足	GASTROINTESTINAL DISORDERS	胃肠系统疾病	Inf ( NaN - Inf )	Inf ( 4.61 )	5.61 ( 0 )	2.49 ( -0.15 )	否	否	否	否
DYSKINESIA	1	11521	8	53142	0.58	0.07	4.61	0.58	0.28	-1.5	2.66	0.62	0.11	-0.68	-2.58	运动障碍	NERVOUS SYSTEM DISORDERS	各类神经系统疾病	0.58 ( 0.07 - 4.61 )	0.58 ( 0.28 )	0.62 ( 0.11 )	-0.68 ( -2.58 )	否	否	否	否
GASTROOESOPHAGEAL SPHINCTER INSUFFICIENCY	1	11521	0	53150	#NUM!	#NUM!	#NUM!	#NUM!	4.61	#NUM!	#NUM!	5.61	0	2.49	-0.15	胃食道括约肌功能不全	GASTROINTESTINAL DISORDERS	胃肠系统疾病	Inf ( NaN - Inf )	Inf ( 4.61 )	5.61 ( 0 )	2.49 ( -0.15 )	否	否	否	否
MENSTRUAL DISORDER	1	11521	2	53148	2.31	0.21	25.44	2.31	0.49	-0.09	4.71	1.87	0.25	0.9	-1.3	月经不调	REPRODUCTIVE SYSTEM AND BREAST DISORDERS	生殖系统及乳腺疾病	2.31 ( 0.21 - 25.44 )	2.31 ( 0.49 )	1.87 ( 0.25 )	0.9 ( -1.3 )	否	否	否	否
