# Supplementary material for: Negative outcomes associated with tyrosine kinase inhibitors during management of gastrointestinal stromal tumors: examination of data from the FDA adverse event reporting system
Source: Front Oncol. 2025 Aug 29;15:1608451. doi: 10.3389/fonc.2025.1608451 (PMC12428477; doi:10.3389/fonc.2025.1608451)
Supplement: Supplementary file 1 [file DataSheet1.zip › Imatinib PT.xlsx]

## Sheet: Sheet 1
PT	a	b	c	d	ROR	RORL	RORU	PRR	XX	PRRL	PRRU	EBGM	EBGM05	IC	IC025	pt_name_cn	soc_name_en	soc_name_cn	ROR(95%Cl)	PRR(卡方值)	EBGM(EBGM05)	IC(IC025)	根据ROR算法判断是否为阳性信号(lower limit of 95% CI>1, a≥3)	根据PRR算法判断是否为阳性信号(PRR≥2, χ2≥4, a≥3)	根据MGPS算法判断是否为阳性信号(EBGM05>2)	根据BCPNN算法判断是否为阳性信号(IC025>0)
DEATH	1790	15205	1722	45955	3.14	2.93	3.36	2.92	1168.49	2.85	2.98	1.94	1.83	0.96	-0.71	死亡	GENERAL DISORDERS AND ADMINISTRATION SITE CONDITIONS	全身性疾病及给药部位各种反应	3.14 ( 2.93 - 3.36 )	2.92 ( 1168.49 )	1.94 ( 1.83 )	0.96 ( -0.71 )	是	是	否	否
GASTROINTESTINAL STROMAL TUMOUR	801	16194	740	46937	3.14	2.83	3.47	3.04	538.22	2.94	3.13	1.98	1.82	0.98	-0.68	胃肠基质肿瘤	NEOPLASMS BENIGN, MALIGNANT AND UNSPECIFIED (INCL CYSTS AND POLYPS)	良性、恶性及性质不明的肿瘤（包括囊状和息肉状）	3.14 ( 2.83 - 3.47 )	3.04 ( 538.22 )	1.98 ( 1.82 )	0.98 ( -0.68 )	是	是	否	否
MALIGNANT NEOPLASM PROGRESSION	648	16347	379	47298	4.95	4.35	5.62	4.8	730.19	4.67	4.92	2.4	2.16	1.26	-0.4	恶性肿瘤进展	NEOPLASMS BENIGN, MALIGNANT AND UNSPECIFIED (INCL CYSTS AND POLYPS)	良性、恶性及性质不明的肿瘤（包括囊状和息肉状）	4.95 ( 4.35 - 5.62 )	4.8 ( 730.19 )	2.4 ( 2.16 )	1.26 ( -0.4 )	是	是	是	否
NAUSEA	286	16709	980	46697	0.82	0.71	0.93	0.82	9.07	0.69	0.95	0.86	0.77	-0.22	-1.89	恶心	GASTROINTESTINAL DISORDERS	胃肠系统疾病	0.82 ( 0.71 - 0.93 )	0.82 ( 9.07 )	0.86 ( 0.77 )	-0.22 ( -1.89 )	否	否	否	否
DIARRHOEA	243	16752	1062	46615	0.64	0.55	0.73	0.64	40.32	0.5	0.78	0.71	0.63	-0.5	-2.16	腹泻	GASTROINTESTINAL DISORDERS	胃肠系统疾病	0.64 ( 0.55 - 0.73 )	0.64 ( 40.32 )	0.71 ( 0.63 )	-0.5 ( -2.16 )	否	否	否	否
DRUG INEFFECTIVE	219	16776	393	47284	1.57	1.33	1.85	1.56	28.82	1.4	1.73	1.36	1.18	0.45	-1.22	药物无效	GENERAL DISORDERS AND ADMINISTRATION SITE CONDITIONS	全身性疾病及给药部位各种反应	1.57 ( 1.33 - 1.85 )	1.56 ( 28.82 )	1.36 ( 1.18 )	0.45 ( -1.22 )	是	否	否	否
METASTASES TO LIVER	211	16784	168	47509	3.56	2.9	4.36	3.52	170.03	3.32	3.73	2.12	1.79	1.08	-0.59	肝转移	NEOPLASMS BENIGN, MALIGNANT AND UNSPECIFIED (INCL CYSTS AND POLYPS)	良性、恶性及性质不明的肿瘤（包括囊状和息肉状）	3.56 ( 2.9 - 4.36 )	3.52 ( 170.03 )	2.12 ( 1.79 )	1.08 ( -0.59 )	是	是	否	否
DRUG RESISTANCE	210	16785	40	47637	14.9	10.62	20.9	14.73	431.61	14.39	15.07	3.2	2.41	1.68	0	耐药	GENERAL DISORDERS AND ADMINISTRATION SITE CONDITIONS	全身性疾病及给药部位各种反应	14.9 ( 10.62 - 20.9 )	14.73 ( 431.61 )	3.2 ( 2.41 )	1.68 ( 0 )	是	是	是	否
FATIGUE	208	16787	1324	46353	0.43	0.37	0.5	0.44	130.68	0.3	0.59	0.52	0.46	-0.95	-2.62	疲劳	GENERAL DISORDERS AND ADMINISTRATION SITE CONDITIONS	全身性疾病及给药部位各种反应	0.43 ( 0.37 - 0.5 )	0.44 ( 130.68 )	0.52 ( 0.46 )	-0.95 ( -2.62 )	否	否	否	否
VOMITING	189	16806	612	47065	0.86	0.73	1.02	0.87	3.01	0.7	1.03	0.9	0.78	-0.16	-1.82	呕吐	GASTROINTESTINAL DISORDERS	胃肠系统疾病	0.86 ( 0.73 - 1.02 )	0.87 ( 3.01 )	0.9 ( 0.78 )	-0.16 ( -1.82 )	否	否	否	否
RASH	180	16815	397	47280	1.27	1.07	1.52	1.27	7.27	1.1	1.45	1.19	1.02	0.25	-1.42	皮疹	SKIN AND SUBCUTANEOUS TISSUE DISORDERS	皮肤及皮下组织类疾病	1.27 ( 1.07 - 1.52 )	1.27 ( 7.27 )	1.19 ( 1.02 )	0.25 ( -1.42 )	是	否	否	否
SECOND PRIMARY MALIGNANCY	176	16819	55	47622	9.06	6.69	12.27	8.98	298.11	8.67	9.28	2.9	2.25	1.54	-0.14	第二种原发恶性肿瘤	NEOPLASMS BENIGN, MALIGNANT AND UNSPECIFIED (INCL CYSTS AND POLYPS)	良性、恶性及性质不明的肿瘤（包括囊状和息肉状）	9.06 ( 6.69 - 12.27 )	8.98 ( 298.11 )	2.9 ( 2.25 )	1.54 ( -0.14 )	是	是	是	否
DYSPNOEA	147	16848	315	47362	1.31	1.08	1.6	1.31	7.37	1.11	1.5	1.21	1.03	0.28	-1.4	呼吸困难	RESPIRATORY, THORACIC AND MEDIASTINAL DISORDERS	呼吸系统、胸及纵隔疾病	1.31 ( 1.08 - 1.6 )	1.31 ( 7.37 )	1.21 ( 1.03 )	0.28 ( -1.4 )	是	否	否	否
ABDOMINAL PAIN	145	16850	410	47267	0.99	0.82	1.2	0.99	0.01	0.8	1.18	0.99	0.85	-0.01	-1.68	腹痛	GASTROINTESTINAL DISORDERS	胃肠系统疾病	0.99 ( 0.82 - 1.2 )	0.99 ( 0.01 )	0.99 ( 0.85 )	-0.01 ( -1.68 )	否	否	否	否
ANAEMIA	135	16860	363	47314	1.04	0.86	1.27	1.04	0.18	0.85	1.24	1.03	0.87	0.04	-1.63	贫血	BLOOD AND LYMPHATIC SYSTEM DISORDERS	血液及淋巴系统疾病	1.04 ( 0.86 - 1.27 )	1.04 ( 0.18 )	1.03 ( 0.87 )	0.04 ( -1.63 )	否	否	否	否
RECURRENT CANCER	118	16877	16	47661	20.83	12.35	35.12	20.69	264.56	20.17	21.21	3.35	2.16	1.74	0.06	复发癌	NEOPLASMS BENIGN, MALIGNANT AND UNSPECIFIED (INCL CYSTS AND POLYPS)	良性、恶性及性质不明的肿瘤（包括囊状和息肉状）	20.83 ( 12.35 - 35.12 )	20.69 ( 264.56 )	3.35 ( 2.16 )	1.74 ( 0.06 )	是	是	是	是
OEDEMA	117	16878	165	47512	2	1.57	2.53	1.99	33.83	1.75	2.23	1.58	1.29	0.66	-1.02	水肿	GENERAL DISORDERS AND ADMINISTRATION SITE CONDITIONS	全身性疾病及给药部位各种反应	2 ( 1.57 - 2.53 )	1.99 ( 33.83 )	1.58 ( 1.29 )	0.66 ( -1.02 )	是	否	否	否
ASTHENIA	114	16881	623	47054	0.51	0.42	0.62	0.51	44.97	0.31	0.71	0.59	0.5	-0.76	-2.43	虚弱	GENERAL DISORDERS AND ADMINISTRATION SITE CONDITIONS	全身性疾病及给药部位各种反应	0.51 ( 0.42 - 0.62 )	0.51 ( 44.97 )	0.59 ( 0.5 )	-0.76 ( -2.43 )	否	否	否	否
DISEASE PROGRESSION	112	16883	626	47051	0.5	0.41	0.61	0.5	47.5	0.3	0.7	0.58	0.49	-0.79	-2.46	疾病进展	GENERAL DISORDERS AND ADMINISTRATION SITE CONDITIONS	全身性疾病及给药部位各种反应	0.5 ( 0.41 - 0.61 )	0.5 ( 47.5 )	0.58 ( 0.49 )	-0.79 ( -2.46 )	否	否	否	否
MUSCLE SPASMS	111	16884	274	47403	1.14	0.91	1.42	1.14	1.3	0.92	1.36	1.1	0.91	0.13	-1.54	肌痉挛	MUSCULOSKELETAL AND CONNECTIVE TISSUE DISORDERS	各种肌肉骨骼及结缔组织疾病	1.14 ( 0.91 - 1.42 )	1.14 ( 1.3 )	1.1 ( 0.91 )	0.13 ( -1.54 )	否	否	否	否
PAIN	110	16885	427	47250	0.72	0.58	0.89	0.72	9.39	0.51	0.93	0.78	0.65	-0.36	-2.03	疼痛	GENERAL DISORDERS AND ADMINISTRATION SITE CONDITIONS	全身性疾病及给药部位各种反应	0.72 ( 0.58 - 0.89 )	0.72 ( 9.39 )	0.78 ( 0.65 )	-0.36 ( -2.03 )	否	否	否	否
PYREXIA	104	16891	248	47429	1.18	0.94	1.48	1.18	1.95	0.95	1.4	1.12	0.93	0.17	-1.5	发热	GENERAL DISORDERS AND ADMINISTRATION SITE CONDITIONS	全身性疾病及给药部位各种反应	1.18 ( 0.94 - 1.48 )	1.18 ( 1.95 )	1.12 ( 0.93 )	0.17 ( -1.5 )	否	否	否	否
HAEMOGLOBIN DECREASED	94	16901	254	47423	1.04	0.82	1.32	1.04	0.1	0.8	1.27	1.03	0.84	0.04	-1.63	血红蛋白降低	INVESTIGATIONS	各类检查	1.04 ( 0.82 - 1.32 )	1.04 ( 0.1 )	1.03 ( 0.84 )	0.04 ( -1.63 )	否	否	否	否
DRUG INTOLERANCE	94	16901	133	47544	1.99	1.53	2.59	1.98	26.92	1.72	2.25	1.58	1.26	0.66	-1.02	药物不耐受	GENERAL DISORDERS AND ADMINISTRATION SITE CONDITIONS	全身性疾病及给药部位各种反应	1.99 ( 1.53 - 2.59 )	1.98 ( 26.92 )	1.58 ( 1.26 )	0.66 ( -1.02 )	是	否	否	否
NEOPLASM RECURRENCE	92	16903	70	47607	3.7	2.71	5.05	3.69	78.04	3.38	4	2.16	1.67	1.11	-0.57	肿瘤复发	NEOPLASMS BENIGN, MALIGNANT AND UNSPECIFIED (INCL CYSTS AND POLYPS)	良性、恶性及性质不明的肿瘤（包括囊状和息肉状）	3.7 ( 2.71 - 5.05 )	3.69 ( 78.04 )	2.16 ( 1.67 )	1.11 ( -0.57 )	是	是	否	否
ABDOMINAL PAIN UPPER	92	16903	322	47355	0.8	0.63	1.01	0.8	3.54	0.57	1.03	0.85	0.7	-0.24	-1.91	上腹痛	GASTROINTESTINAL DISORDERS	胃肠系统疾病	0.8 ( 0.63 - 1.01 )	0.8 ( 3.54 )	0.85 ( 0.7 )	-0.24 ( -1.91 )	否	否	否	否
DECREASED APPETITE	91	16904	615	47062	0.41	0.33	0.51	0.42	66.05	0.2	0.63	0.49	0.41	-1.03	-2.7	食欲减退	METABOLISM AND NUTRITION DISORDERS	代谢及营养类疾病	0.41 ( 0.33 - 0.51 )	0.42 ( 66.05 )	0.49 ( 0.41 )	-1.03 ( -2.7 )	否	否	否	否
OEDEMA PERIPHERAL	90	16905	227	47450	1.11	0.87	1.42	1.11	0.73	0.87	1.36	1.08	0.88	0.11	-1.56	外周水肿	GENERAL DISORDERS AND ADMINISTRATION SITE CONDITIONS	全身性疾病及给药部位各种反应	1.11 ( 0.87 - 1.42 )	1.11 ( 0.73 )	1.08 ( 0.88 )	0.11 ( -1.56 )	否	否	否	否
MALAISE	89	16906	362	47315	0.69	0.55	0.87	0.69	10.04	0.46	0.92	0.75	0.62	-0.41	-2.08	难受	GENERAL DISORDERS AND ADMINISTRATION SITE CONDITIONS	全身性疾病及给药部位各种反应	0.69 ( 0.55 - 0.87 )	0.69 ( 10.04 )	0.75 ( 0.62 )	-0.41 ( -2.08 )	否	否	否	否
PERIPHERAL SWELLING	83	16912	263	47414	0.88	0.69	1.13	0.89	0.94	0.64	1.13	0.91	0.74	-0.13	-1.8	外周肿胀	GENERAL DISORDERS AND ADMINISTRATION SITE CONDITIONS	全身性疾病及给药部位各种反应	0.88 ( 0.69 - 1.13 )	0.89 ( 0.94 )	0.91 ( 0.74 )	-0.13 ( -1.8 )	否	否	否	否
NEOPLASM PROGRESSION	77	16918	529	47148	0.41	0.32	0.52	0.41	58.17	0.17	0.65	0.48	0.4	-1.05	-2.72	进展性肿瘤	NEOPLASMS BENIGN, MALIGNANT AND UNSPECIFIED (INCL CYSTS AND POLYPS)	良性、恶性及性质不明的肿瘤（包括囊状和息肉状）	0.41 ( 0.32 - 0.52 )	0.41 ( 58.17 )	0.48 ( 0.4 )	-1.05 ( -2.72 )	否	否	否	否
NEOPLASM MALIGNANT	73	16922	191	47486	1.07	0.82	1.41	1.07	0.26	0.8	1.34	1.05	0.84	0.07	-1.6	恶性肿瘤	NEOPLASMS BENIGN, MALIGNANT AND UNSPECIFIED (INCL CYSTS AND POLYPS)	良性、恶性及性质不明的肿瘤（包括囊状和息肉状）	1.07 ( 0.82 - 1.41 )	1.07 ( 0.26 )	1.05 ( 0.84 )	0.07 ( -1.6 )	否	否	否	否
DIZZINESS	72	16923	338	47339	0.6	0.46	0.77	0.6	16.19	0.34	0.85	0.67	0.54	-0.58	-2.25	头晕	NERVOUS SYSTEM DISORDERS	各类神经系统疾病	0.6 ( 0.46 - 0.77 )	0.6 ( 16.19 )	0.67 ( 0.54 )	-0.58 ( -2.25 )	否	否	否	否
PLEURAL EFFUSION	71	16924	173	47504	1.15	0.87	1.52	1.15	1.01	0.88	1.43	1.11	0.88	0.15	-1.53	胸腔积液	RESPIRATORY, THORACIC AND MEDIASTINAL DISORDERS	呼吸系统、胸及纵隔疾病	1.15 ( 0.87 - 1.52 )	1.15 ( 1.01 )	1.11 ( 0.88 )	0.15 ( -1.53 )	否	否	否	否
ABDOMINAL DISTENSION	70	16925	211	47466	0.93	0.71	1.22	0.93	0.27	0.66	1.2	0.95	0.76	-0.08	-1.75	腹胀	GASTROINTESTINAL DISORDERS	胃肠系统疾病	0.93 ( 0.71 - 1.22 )	0.93 ( 0.27 )	0.95 ( 0.76 )	-0.08 ( -1.75 )	否	否	否	否
ARTHRALGIA	68	16927	236	47441	0.81	0.62	1.06	0.81	2.41	0.54	1.08	0.85	0.68	-0.23	-1.91	关节痛	MUSCULOSKELETAL AND CONNECTIVE TISSUE DISORDERS	各种肌肉骨骼及结缔组织疾病	0.81 ( 0.62 - 1.06 )	0.81 ( 2.41 )	0.85 ( 0.68 )	-0.23 ( -1.91 )	否	否	否	否
WEIGHT DECREASED	66	16929	368	47309	0.5	0.39	0.65	0.5	27.65	0.24	0.76	0.58	0.46	-0.79	-2.46	体重降低	INVESTIGATIONS	各类检查	0.5 ( 0.39 - 0.65 )	0.5 ( 27.65 )	0.58 ( 0.46 )	-0.79 ( -2.46 )	否	否	否	否
PNEUMONIA	61	16934	138	47539	1.24	0.92	1.68	1.24	1.97	0.94	1.54	1.17	0.91	0.22	-1.46	感染性肺炎	INFECTIONS AND INFESTATIONS	感染及侵染类疾病	1.24 ( 0.92 - 1.68 )	1.24 ( 1.97 )	1.17 ( 0.91 )	0.22 ( -1.46 )	否	否	否	否
GENERAL PHYSICAL HEALTH DETERIORATION	60	16935	141	47536	1.19	0.88	1.62	1.19	1.33	0.89	1.5	1.14	0.88	0.18	-1.49	全身状况恶化	GENERAL DISORDERS AND ADMINISTRATION SITE CONDITIONS	全身性疾病及给药部位各种反应	1.19 ( 0.88 - 1.62 )	1.19 ( 1.33 )	1.14 ( 0.88 )	0.18 ( -1.49 )	否	否	否	否
PRURITUS	60	16935	228	47449	0.74	0.55	0.98	0.74	4.43	0.45	1.02	0.79	0.62	-0.34	-2.01	瘙痒	SKIN AND SUBCUTANEOUS TISSUE DISORDERS	皮肤及皮下组织类疾病	0.74 ( 0.55 - 0.98 )	0.74 ( 4.43 )	0.79 ( 0.62 )	-0.34 ( -2.01 )	否	否	否	否
HEADACHE	58	16937	351	47326	0.46	0.35	0.61	0.46	31.1	0.19	0.74	0.54	0.43	-0.89	-2.56	头痛	NERVOUS SYSTEM DISORDERS	各类神经系统疾病	0.46 ( 0.35 - 0.61 )	0.46 ( 31.1 )	0.54 ( 0.43 )	-0.89 ( -2.56 )	否	否	否	否
ABDOMINAL DISCOMFORT	56	16939	202	47475	0.78	0.58	1.05	0.78	2.8	0.48	1.07	0.83	0.64	-0.28	-1.95	腹部不适	GASTROINTESTINAL DISORDERS	胃肠系统疾病	0.78 ( 0.58 - 1.05 )	0.78 ( 2.8 )	0.83 ( 0.64 )	-0.28 ( -1.95 )	否	否	否	否
WHITE BLOOD CELL COUNT DECREASED	54	16941	211	47466	0.72	0.53	0.97	0.72	4.78	0.42	1.02	0.78	0.6	-0.37	-2.04	白细胞计数降低	INVESTIGATIONS	各类检查	0.72 ( 0.53 - 0.97 )	0.72 ( 4.78 )	0.78 ( 0.6 )	-0.37 ( -2.04 )	否	否	否	否
ASCITES	54	16941	189	47488	0.8	0.59	1.08	0.8	2.07	0.5	1.1	0.85	0.66	-0.24	-1.92	腹水	GASTROINTESTINAL DISORDERS	胃肠系统疾病	0.8 ( 0.59 - 1.08 )	0.8 ( 2.07 )	0.85 ( 0.66 )	-0.24 ( -1.92 )	否	否	否	否
FLUID RETENTION	54	16941	111	47566	1.37	0.99	1.89	1.36	3.55	1.04	1.69	1.25	0.95	0.32	-1.36	体液潴留	METABOLISM AND NUTRITION DISORDERS	代谢及营养类疾病	1.37 ( 0.99 - 1.89 )	1.36 ( 3.55 )	1.25 ( 0.95 )	0.32 ( -1.36 )	否	否	否	否
EYE SWELLING	53	16942	161	47516	0.92	0.68	1.26	0.92	0.25	0.61	1.23	0.94	0.73	-0.09	-1.76	眼肿	EYE DISORDERS	眼器官疾病	0.92 ( 0.68 - 1.26 )	0.92 ( 0.25 )	0.94 ( 0.73 )	-0.09 ( -1.76 )	否	否	否	否
CONSTIPATION	53	16942	371	47306	0.4	0.3	0.53	0.4	41.83	0.11	0.69	0.48	0.37	-1.07	-2.74	便秘	GASTROINTESTINAL DISORDERS	胃肠系统疾病	0.4 ( 0.3 - 0.53 )	0.4 ( 41.83 )	0.48 ( 0.37 )	-1.07 ( -2.74 )	否	否	否	否
ALOPECIA	52	16943	447	47230	0.32	0.24	0.43	0.33	65.28	0.04	0.61	0.4	0.31	-1.33	-3.01	脱发	SKIN AND SUBCUTANEOUS TISSUE DISORDERS	皮肤及皮下组织类疾病	0.32 ( 0.24 - 0.43 )	0.33 ( 65.28 )	0.4 ( 0.31 )	-1.33 ( -3.01 )	否	否	否	否
PAIN IN EXTREMITY	52	16943	361	47316	0.4	0.3	0.54	0.4	40.2	0.11	0.69	0.48	0.38	-1.06	-2.73	肢体疼痛	MUSCULOSKELETAL AND CONNECTIVE TISSUE DISORDERS	各种肌肉骨骼及结缔组织疾病	0.4 ( 0.3 - 0.54 )	0.4 ( 40.2 )	0.48 ( 0.38 )	-1.06 ( -2.73 )	否	否	否	否
NEUTROPENIA	51	16944	52	47625	2.76	1.87	4.06	2.75	28.75	2.37	3.14	1.88	1.36	0.91	-0.78	中性粒细胞减少症	BLOOD AND LYMPHATIC SYSTEM DISORDERS	血液及淋巴系统疾病	2.76 ( 1.87 - 4.06 )	2.75 ( 28.75 )	1.88 ( 1.36 )	0.91 ( -0.78 )	是	是	否	否
RENAL IMPAIRMENT	50	16945	89	47588	1.58	1.12	2.23	1.58	6.75	1.23	1.92	1.37	1.02	0.45	-1.23	肾功能损害	RENAL AND URINARY DISORDERS	肾脏及泌尿系统疾病	1.58 ( 1.12 - 2.23 )	1.58 ( 6.75 )	1.37 ( 1.02 )	0.45 ( -1.23 )	是	否	否	否
PERIORBITAL OEDEMA	50	16945	79	47598	1.78	1.25	2.53	1.78	10.39	1.42	2.13	1.47	1.1	0.56	-1.12	眼眶周围水肿	EYE DISORDERS	眼器官疾病	1.78 ( 1.25 - 2.53 )	1.78 ( 10.39 )	1.47 ( 1.1 )	0.56 ( -1.12 )	是	否	否	否
METASTASES TO PERITONEUM	49	16946	31	47646	4.44	2.83	6.97	4.43	50.57	3.98	4.88	2.33	1.6	1.22	-0.48	腹膜转移	NEOPLASMS BENIGN, MALIGNANT AND UNSPECIFIED (INCL CYSTS AND POLYPS)	良性、恶性及性质不明的肿瘤（包括囊状和息肉状）	4.44 ( 2.83 - 6.97 )	4.43 ( 50.57 )	2.33 ( 1.6 )	1.22 ( -0.48 )	是	是	否	否
DISEASE RECURRENCE	48	16947	25	47652	5.4	3.33	8.76	5.39	58.78	4.9	5.87	2.5	1.67	1.32	-0.38	疾病复发	GENERAL DISORDERS AND ADMINISTRATION SITE CONDITIONS	全身性疾病及给药部位各种反应	5.4 ( 3.33 - 8.76 )	5.39 ( 58.78 )	2.5 ( 1.67 )	1.32 ( -0.38 )	是	是	否	否
THERAPEUTIC RESPONSE DECREASED	47	16948	8	47669	16.52	7.81	34.98	16.48	99.5	15.73	17.23	3.25	1.74	1.7	-0.01	治疗反应减弱	GENERAL DISORDERS AND ADMINISTRATION SITE CONDITIONS	全身性疾病及给药部位各种反应	16.52 ( 7.81 - 34.98 )	16.48 ( 99.5 )	3.25 ( 1.74 )	1.7 ( -0.01 )	是	是	否	否
SWELLING FACE	45	16950	198	47479	0.64	0.46	0.88	0.64	7.58	0.31	0.96	0.7	0.54	-0.5	-2.18	面肿	GENERAL DISORDERS AND ADMINISTRATION SITE CONDITIONS	全身性疾病及给药部位各种反应	0.64 ( 0.46 - 0.88 )	0.64 ( 7.58 )	0.7 ( 0.54 )	-0.5 ( -2.18 )	否	否	否	否
INTERSTITIAL LUNG DISEASE	45	16950	39	47638	3.24	2.11	4.98	3.24	32.34	2.81	3.67	2.04	1.42	1.03	-0.67	间质性肺疾病	RESPIRATORY, THORACIC AND MEDIASTINAL DISORDERS	呼吸系统、胸及纵隔疾病	3.24 ( 2.11 - 4.98 )	3.24 ( 32.34 )	2.04 ( 1.42 )	1.03 ( -0.67 )	是	是	否	否
FEELING ABNORMAL	44	16951	186	47491	0.66	0.48	0.92	0.66	6.09	0.34	0.99	0.73	0.55	-0.46	-2.13	感受异常	GENERAL DISORDERS AND ADMINISTRATION SITE CONDITIONS	全身性疾病及给药部位各种反应	0.66 ( 0.48 - 0.92 )	0.66 ( 6.09 )	0.73 ( 0.55 )	-0.46 ( -2.13 )	否	否	否	否
COUGH	44	16951	141	47536	0.88	0.62	1.23	0.88	0.6	0.54	1.21	0.91	0.68	-0.14	-1.82	咳嗽	RESPIRATORY, THORACIC AND MEDIASTINAL DISORDERS	呼吸系统、胸及纵隔疾病	0.88 ( 0.62 - 1.23 )	0.88 ( 0.6 )	0.91 ( 0.68 )	-0.14 ( -1.82 )	否	否	否	否
BACK PAIN	44	16951	175	47502	0.7	0.51	0.98	0.71	4.34	0.38	1.04	0.76	0.58	-0.39	-2.06	背痛	MUSCULOSKELETAL AND CONNECTIVE TISSUE DISORDERS	各种肌肉骨骼及结缔组织疾病	0.7 ( 0.51 - 0.98 )	0.71 ( 4.34 )	0.76 ( 0.58 )	-0.39 ( -2.06 )	否	否	否	否
METASTASIS	43	16952	34	47643	3.55	2.27	5.58	3.55	34.78	3.1	4	2.13	1.46	1.09	-0.61	转移	NEOPLASMS BENIGN, MALIGNANT AND UNSPECIFIED (INCL CYSTS AND POLYPS)	良性、恶性及性质不明的肿瘤（包括囊状和息肉状）	3.55 ( 2.27 - 5.58 )	3.55 ( 34.78 )	2.13 ( 1.46 )	1.09 ( -0.61 )	是	是	否	否
DYSPEPSIA	43	16952	125	47552	0.96	0.68	1.37	0.97	0.04	0.62	1.31	0.97	0.73	-0.04	-1.72	消化不良	GASTROINTESTINAL DISORDERS	胃肠系统疾病	0.96 ( 0.68 - 1.37 )	0.97 ( 0.04 )	0.97 ( 0.73 )	-0.04 ( -1.72 )	否	否	否	否
SWELLING	43	16952	113	47564	1.07	0.75	1.52	1.07	0.13	0.72	1.42	1.05	0.78	0.07	-1.61	肿胀	GENERAL DISORDERS AND ADMINISTRATION SITE CONDITIONS	全身性疾病及给药部位各种反应	1.07 ( 0.75 - 1.52 )	1.07 ( 0.13 )	1.05 ( 0.78 )	0.07 ( -1.61 )	否	否	否	否
FACE OEDEMA	41	16954	131	47546	0.88	0.62	1.25	0.88	0.53	0.53	1.23	0.91	0.68	-0.14	-1.82	面部水肿	GENERAL DISORDERS AND ADMINISTRATION SITE CONDITIONS	全身性疾病及给药部位各种反应	0.88 ( 0.62 - 1.25 )	0.88 ( 0.53 )	0.91 ( 0.68 )	-0.14 ( -1.82 )	否	否	否	否
DYSGEUSIA	41	16954	169	47508	0.68	0.48	0.96	0.68	4.96	0.34	1.02	0.74	0.56	-0.43	-2.11	味觉倒错	NERVOUS SYSTEM DISORDERS	各类神经系统疾病	0.68 ( 0.48 - 0.96 )	0.68 ( 4.96 )	0.74 ( 0.56 )	-0.43 ( -2.11 )	否	否	否	否
NEOPLASM	41	16954	72	47605	1.6	1.09	2.35	1.6	5.85	1.21	1.98	1.38	1	0.47	-1.22	肿瘤	NEOPLASMS BENIGN, MALIGNANT AND UNSPECIFIED (INCL CYSTS AND POLYPS)	良性、恶性及性质不明的肿瘤（包括囊状和息肉状）	1.6 ( 1.09 - 2.35 )	1.6 ( 5.85 )	1.38 ( 1 )	0.47 ( -1.22 )	是	否	否	否
JOINT SWELLING	41	16954	92	47585	1.25	0.87	1.81	1.25	1.42	0.88	1.62	1.17	0.86	0.23	-1.45	关节肿胀	MUSCULOSKELETAL AND CONNECTIVE TISSUE DISORDERS	各种肌肉骨骼及结缔组织疾病	1.25 ( 0.87 - 1.81 )	1.25 ( 1.42 )	1.17 ( 0.86 )	0.23 ( -1.45 )	否	否	否	否
ERYTHEMA	41	16954	163	47514	0.7	0.5	0.99	0.71	4.04	0.36	1.05	0.76	0.57	-0.39	-2.06	红斑	SKIN AND SUBCUTANEOUS TISSUE DISORDERS	皮肤及皮下组织类疾病	0.7 ( 0.5 - 0.99 )	0.71 ( 4.04 )	0.76 ( 0.57 )	-0.39 ( -2.06 )	否	否	否	否
OFF LABEL USE	41	16954	540	47137	0.21	0.15	0.29	0.21	111.81	-0.1	0.53	0.27	0.21	-1.9	-3.57	超说明书使用	INJURY, POISONING AND PROCEDURAL COMPLICATIONS	各类损伤、中毒及操作并发症	0.21 ( 0.15 - 0.29 )	0.21 ( 111.81 )	0.27 ( 0.21 )	-1.9 ( -3.57 )	否	否	否	否
INSOMNIA	40	16955	236	47441	0.47	0.34	0.66	0.48	19.87	0.14	0.81	0.55	0.42	-0.86	-2.53	失眠	PSYCHIATRIC DISORDERS	精神病类	0.47 ( 0.34 - 0.66 )	0.48 ( 19.87 )	0.55 ( 0.42 )	-0.86 ( -2.53 )	否	否	否	否
EYELID OEDEMA	40	16955	86	47591	1.31	0.9	1.9	1.3	1.95	0.93	1.68	1.21	0.88	0.27	-1.41	眼睑水肿	EYE DISORDERS	眼器官疾病	1.31 ( 0.9 - 1.9 )	1.3 ( 1.95 )	1.21 ( 0.88 )	0.27 ( -1.41 )	否	否	否	否
MYALGIA	40	16955	170	47507	0.66	0.47	0.93	0.66	5.69	0.32	1	0.72	0.54	-0.46	-2.14	肌痛	MUSCULOSKELETAL AND CONNECTIVE TISSUE DISORDERS	各种肌肉骨骼及结缔组织疾病	0.66 ( 0.47 - 0.93 )	0.66 ( 5.69 )	0.72 ( 0.54 )	-0.46 ( -2.14 )	否	否	否	否
THERAPY INTERRUPTED	40	16955	55	47622	2.04	1.36	3.07	2.04	12.3	1.63	2.45	1.6	1.14	0.68	-1.01	治疗中断	SURGICAL AND MEDICAL PROCEDURES	各种手术及医疗操作	2.04 ( 1.36 - 3.07 )	2.04 ( 12.3 )	1.6 ( 1.14 )	0.68 ( -1.01 )	是	是	否	否
TREATMENT FAILURE	39	16956	8	47669	13.71	6.4	29.33	13.68	78.05	12.92	14.44	3.16	1.67	1.66	-0.06	治疗失败	GENERAL DISORDERS AND ADMINISTRATION SITE CONDITIONS	全身性疾病及给药部位各种反应	13.71 ( 6.4 - 29.33 )	13.68 ( 78.05 )	3.16 ( 1.67 )	1.66 ( -0.06 )	是	是	否	否
PLATELET COUNT DECREASED	36	16959	211	47466	0.48	0.34	0.68	0.48	17.53	0.13	0.83	0.55	0.41	-0.85	-2.53	血小板计数降低	INVESTIGATIONS	各类检查	0.48 ( 0.34 - 0.68 )	0.48 ( 17.53 )	0.55 ( 0.41 )	-0.85 ( -2.53 )	否	否	否	否
BLOOD CREATININE INCREASED	34	16961	114	47563	0.84	0.57	1.23	0.84	0.84	0.45	1.22	0.87	0.63	-0.19	-1.88	血肌酐升高	INVESTIGATIONS	各类检查	0.84 ( 0.57 - 1.23 )	0.84 ( 0.84 )	0.87 ( 0.63 )	-0.19 ( -1.88 )	否	否	否	否
DRY SKIN	34	16961	245	47432	0.39	0.27	0.56	0.39	28.72	0.03	0.75	0.46	0.34	-1.11	-2.78	皮肤干燥	SKIN AND SUBCUTANEOUS TISSUE DISORDERS	皮肤及皮下组织类疾病	0.39 ( 0.27 - 0.56 )	0.39 ( 28.72 )	0.46 ( 0.34 )	-1.11 ( -2.78 )	否	否	否	否
WEIGHT INCREASED	33	16962	98	47579	0.94	0.64	1.4	0.94	0.08	0.55	1.34	0.96	0.69	-0.06	-1.75	体重增加	INVESTIGATIONS	各类检查	0.94 ( 0.64 - 1.4 )	0.94 ( 0.08 )	0.96 ( 0.69 )	-0.06 ( -1.75 )	否	否	否	否
GASTROINTESTINAL DISORDER	33	16962	66	47611	1.4	0.92	2.13	1.4	2.55	0.99	1.82	1.27	0.89	0.34	-1.35	胃肠疾病	GASTROINTESTINAL DISORDERS	胃肠系统疾病	1.4 ( 0.92 - 2.13 )	1.4 ( 2.55 )	1.27 ( 0.89 )	0.34 ( -1.35 )	否	否	否	否
ACUTE KIDNEY INJURY	33	16962	33	47644	2.81	1.73	4.55	2.81	19.19	2.32	3.29	1.9	1.27	0.93	-0.77	急性肾损伤	RENAL AND URINARY DISORDERS	肾脏及泌尿系统疾病	2.81 ( 1.73 - 4.55 )	2.81 ( 19.19 )	1.9 ( 1.27 )	0.93 ( -0.77 )	是	是	否	否
GASTROINTESTINAL HAEMORRHAGE	32	16963	89	47588	1.01	0.67	1.51	1.01	0	0.61	1.41	1.01	0.72	0.01	-1.68	胃肠出血	GASTROINTESTINAL DISORDERS	胃肠系统疾病	1.01 ( 0.67 - 1.51 )	1.01 ( 0 )	1.01 ( 0.72 )	0.01 ( -1.68 )	否	否	否	否
SURGERY	32	16963	132	47545	0.68	0.46	1	0.68	3.89	0.29	1.07	0.74	0.54	-0.43	-2.11	手术	SURGICAL AND MEDICAL PROCEDURES	各种手术及医疗操作	0.68 ( 0.46 - 1 )	0.68 ( 3.89 )	0.74 ( 0.54 )	-0.43 ( -2.11 )	否	否	否	否
FALL	31	16964	190	47487	0.46	0.31	0.67	0.46	17.18	0.08	0.84	0.53	0.39	-0.91	-2.58	跌倒	INJURY, POISONING AND PROCEDURAL COMPLICATIONS	各类损伤、中毒及操作并发症	0.46 ( 0.31 - 0.67 )	0.46 ( 17.18 )	0.53 ( 0.39 )	-0.91 ( -2.58 )	否	否	否	否
SEPSIS	31	16964	81	47596	1.07	0.71	1.63	1.07	0.11	0.66	1.49	1.05	0.74	0.07	-1.61	脓毒症	INFECTIONS AND INFESTATIONS	感染及侵染类疾病	1.07 ( 0.71 - 1.63 )	1.07 ( 0.11 )	1.05 ( 0.74 )	0.07 ( -1.61 )	否	否	否	否
MYOCARDIAL INFARCTION	31	16964	79	47598	1.1	0.73	1.67	1.1	0.21	0.69	1.52	1.07	0.76	0.1	-1.59	心肌梗死	CARDIAC DISORDERS	心脏器官疾病	1.1 ( 0.73 - 1.67 )	1.1 ( 0.21 )	1.07 ( 0.76 )	0.1 ( -1.59 )	否	否	否	否
DYSPHAGIA	30	16965	102	47575	0.82	0.55	1.24	0.83	0.86	0.42	1.23	0.86	0.62	-0.21	-1.89	吞咽困难	GASTROINTESTINAL DISORDERS	胃肠系统疾病	0.82 ( 0.55 - 1.24 )	0.83 ( 0.86 )	0.86 ( 0.62 )	-0.21 ( -1.89 )	否	否	否	否
RENAL FAILURE	30	16965	81	47596	1.04	0.68	1.58	1.04	0.03	0.62	1.46	1.03	0.72	0.04	-1.65	肾衰	RENAL AND URINARY DISORDERS	肾脏及泌尿系统疾病	1.04 ( 0.68 - 1.58 )	1.04 ( 0.03 )	1.03 ( 0.72 )	0.04 ( -1.65 )	否	否	否	否
GAIT DISTURBANCE	30	16965	170	47507	0.49	0.34	0.73	0.5	13.17	0.11	0.88	0.57	0.41	-0.81	-2.49	步态障碍	GENERAL DISORDERS AND ADMINISTRATION SITE CONDITIONS	全身性疾病及给药部位各种反应	0.49 ( 0.34 - 0.73 )	0.5 ( 13.17 )	0.57 ( 0.41 )	-0.81 ( -2.49 )	否	否	否	否
THERAPY NON-RESPONDER	30	16965	9	47668	9.37	4.45	19.73	9.35	51.66	8.61	10.1	2.93	1.57	1.55	-0.18	治疗无反应者	GENERAL DISORDERS AND ADMINISTRATION SITE CONDITIONS	全身性疾病及给药部位各种反应	9.37 ( 4.45 - 19.73 )	9.35 ( 51.66 )	2.93 ( 1.57 )	1.55 ( -0.18 )	是	是	否	否
CEREBROVASCULAR ACCIDENT	29	16966	61	47616	1.33	0.86	2.08	1.33	1.64	0.89	1.78	1.23	0.85	0.29	-1.4	脑血管意外	NERVOUS SYSTEM DISORDERS	各类神经系统疾病	1.33 ( 0.86 - 2.08 )	1.33 ( 1.64 )	1.23 ( 0.85 )	0.29 ( -1.4 )	否	否	否	否
DRUG INTERACTION	29	16966	84	47593	0.97	0.63	1.48	0.97	0.02	0.55	1.39	0.98	0.69	-0.03	-1.72	药物相互作用	GENERAL DISORDERS AND ADMINISTRATION SITE CONDITIONS	全身性疾病及给药部位各种反应	0.97 ( 0.63 - 1.48 )	0.97 ( 0.02 )	0.98 ( 0.69 )	-0.03 ( -1.72 )	否	否	否	否
HYPERTENSION	28	16967	361	47316	0.22	0.15	0.32	0.22	73.55	-0.17	0.6	0.27	0.2	-1.87	-3.54	高血压	VASCULAR DISORDERS	血管与淋巴管类疾病	0.22 ( 0.15 - 0.32 )	0.22 ( 73.55 )	0.27 ( 0.2 )	-1.87 ( -3.54 )	否	否	否	否
FLATULENCE	28	16967	97	47580	0.81	0.53	1.23	0.81	0.97	0.39	1.23	0.85	0.6	-0.23	-1.92	肠胃气胀	GASTROINTESTINAL DISORDERS	胃肠系统疾病	0.81 ( 0.53 - 1.23 )	0.81 ( 0.97 )	0.85 ( 0.6 )	-0.23 ( -1.92 )	否	否	否	否
NASOPHARYNGITIS	27	16968	86	47591	0.88	0.57	1.36	0.88	0.33	0.45	1.31	0.91	0.63	-0.14	-1.82	鼻咽炎	INFECTIONS AND INFESTATIONS	感染及侵染类疾病	0.88 ( 0.57 - 1.36 )	0.88 ( 0.33 )	0.91 ( 0.63 )	-0.14 ( -1.82 )	否	否	否	否
TUMOUR HAEMORRHAGE	27	16968	65	47612	1.17	0.74	1.83	1.17	0.45	0.72	1.61	1.12	0.77	0.16	-1.53	肿瘤出血	NEOPLASMS BENIGN, MALIGNANT AND UNSPECIFIED (INCL CYSTS AND POLYPS)	良性、恶性及性质不明的肿瘤（包括囊状和息肉状）	1.17 ( 0.74 - 1.83 )	1.17 ( 0.45 )	1.12 ( 0.77 )	0.16 ( -1.53 )	否	否	否	否
TUMOUR NECROSIS	27	16968	35	47642	2.17	1.31	3.58	2.16	9.55	1.66	2.67	1.66	1.09	0.73	-0.98	肿瘤坏死	NEOPLASMS BENIGN, MALIGNANT AND UNSPECIFIED (INCL CYSTS AND POLYPS)	良性、恶性及性质不明的肿瘤（包括囊状和息肉状）	2.17 ( 1.31 - 3.58 )	2.16 ( 9.55 )	1.66 ( 1.09 )	0.73 ( -0.98 )	是	是	否	否
DEHYDRATION	26	16969	191	47486	0.38	0.25	0.57	0.38	22.97	-0.03	0.79	0.46	0.32	-1.13	-2.81	脱水	METABOLISM AND NUTRITION DISORDERS	代谢及营养类疾病	0.38 ( 0.25 - 0.57 )	0.38 ( 22.97 )	0.46 ( 0.32 )	-1.13 ( -2.81 )	否	否	否	否
TUMOUR RUPTURE	26	16969	21	47656	3.48	1.96	6.18	3.47	20.47	2.9	4.05	2.11	1.3	1.07	-0.64	肿瘤破裂	NEOPLASMS BENIGN, MALIGNANT AND UNSPECIFIED (INCL CYSTS AND POLYPS)	良性、恶性及性质不明的肿瘤（包括囊状和息肉状）	3.48 ( 1.96 - 6.18 )	3.47 ( 20.47 )	2.11 ( 1.3 )	1.07 ( -0.64 )	是	是	否	否
ABDOMINAL MASS	26	16969	24	47653	3.04	1.75	5.3	3.04	17.09	2.48	3.59	1.98	1.24	0.98	-0.73	腹部肿块	GASTROINTESTINAL DISORDERS	胃肠系统疾病	3.04 ( 1.75 - 5.3 )	3.04 ( 17.09 )	1.98 ( 1.24 )	0.98 ( -0.73 )	是	是	否	否
CONDITION AGGRAVATED	26	16969	86	47591	0.85	0.55	1.32	0.85	0.54	0.41	1.29	0.88	0.61	-0.18	-1.87	病情恶化	GENERAL DISORDERS AND ADMINISTRATION SITE CONDITIONS	全身性疾病及给药部位各种反应	0.85 ( 0.55 - 1.32 )	0.85 ( 0.54 )	0.88 ( 0.61 )	-0.18 ( -1.87 )	否	否	否	否
LACRIMATION INCREASED	26	16969	184	47493	0.4	0.26	0.6	0.4	21.01	-0.01	0.81	0.47	0.33	-1.09	-2.76	流泪增加	EYE DISORDERS	眼器官疾病	0.4 ( 0.26 - 0.6 )	0.4 ( 21.01 )	0.47 ( 0.33 )	-1.09 ( -2.76 )	否	否	否	否
HOSPITALISATION	26	16969	186	47491	0.39	0.26	0.59	0.39	21.56	-0.02	0.8	0.47	0.33	-1.1	-2.78	住院治疗	SURGICAL AND MEDICAL PROCEDURES	各种手术及医疗操作	0.39 ( 0.26 - 0.59 )	0.39 ( 21.56 )	0.47 ( 0.33 )	-1.1 ( -2.78 )	否	否	否	否
CARDIAC FAILURE	25	16970	66	47611	1.06	0.67	1.68	1.06	0.07	0.6	1.52	1.05	0.71	0.06	-1.63	心力衰竭	CARDIAC DISORDERS	心脏器官疾病	1.06 ( 0.67 - 1.68 )	1.06 ( 0.07 )	1.05 ( 0.71 )	0.06 ( -1.63 )	否	否	否	否
RED BLOOD CELL COUNT DECREASED	25	16970	103	47574	0.68	0.44	1.05	0.68	3.01	0.24	1.12	0.74	0.52	-0.43	-2.11	红细胞计数下降	INVESTIGATIONS	各类检查	0.68 ( 0.44 - 1.05 )	0.68 ( 3.01 )	0.74 ( 0.52 )	-0.43 ( -2.11 )	否	否	否	否
HYPOAESTHESIA	25	16970	93	47584	0.75	0.48	1.17	0.75	1.58	0.31	1.2	0.81	0.56	-0.31	-2	感觉减退	NERVOUS SYSTEM DISORDERS	各类神经系统疾病	0.75 ( 0.48 - 1.17 )	0.75 ( 1.58 )	0.81 ( 0.56 )	-0.31 ( -2 )	否	否	否	否
HEPATIC NEOPLASM	25	16970	37	47640	1.9	1.14	3.15	1.9	6.32	1.39	2.4	1.53	1	0.62	-1.09	肝肿瘤	NEOPLASMS BENIGN, MALIGNANT AND UNSPECIFIED (INCL CYSTS AND POLYPS)	良性、恶性及性质不明的肿瘤（包括囊状和息肉状）	1.9 ( 1.14 - 3.15 )	1.9 ( 6.32 )	1.53 ( 1 )	0.62 ( -1.09 )	是	否	否	否
INTESTINAL OBSTRUCTION	25	16970	94	47583	0.75	0.48	1.16	0.75	1.71	0.31	1.19	0.8	0.55	-0.32	-2.01	肠梗阻	GASTROINTESTINAL DISORDERS	胃肠系统疾病	0.75 ( 0.48 - 1.16 )	0.75 ( 1.71 )	0.8 ( 0.55 )	-0.32 ( -2.01 )	否	否	否	否
HAEMORRHAGE	25	16970	103	47574	0.68	0.44	1.05	0.68	3.01	0.24	1.12	0.74	0.52	-0.43	-2.11	出血	VASCULAR DISORDERS	血管与淋巴管类疾病	0.68 ( 0.44 - 1.05 )	0.68 ( 3.01 )	0.74 ( 0.52 )	-0.43 ( -2.11 )	否	否	否	否
SKIN EXFOLIATION	24	16971	137	47540	0.49	0.32	0.76	0.49	10.77	0.06	0.92	0.57	0.39	-0.82	-2.5	皮肤剥脱	SKIN AND SUBCUTANEOUS TISSUE DISORDERS	皮肤及皮下组织类疾病	0.49 ( 0.32 - 0.76 )	0.49 ( 10.77 )	0.57 ( 0.39 )	-0.82 ( -2.5 )	否	否	否	否
CHEST PAIN	24	16971	120	47557	0.56	0.36	0.87	0.56	6.88	0.12	1	0.63	0.44	-0.66	-2.34	胸痛	GENERAL DISORDERS AND ADMINISTRATION SITE CONDITIONS	全身性疾病及给药部位各种反应	0.56 ( 0.36 - 0.87 )	0.56 ( 6.88 )	0.63 ( 0.44 )	-0.66 ( -2.34 )	否	否	否	否
LUNG NEOPLASM MALIGNANT	24	16971	9	47668	7.49	3.48	16.12	7.48	36.77	6.72	8.25	2.77	1.46	1.47	-0.27	肺恶性肿瘤	NEOPLASMS BENIGN, MALIGNANT AND UNSPECIFIED (INCL CYSTS AND POLYPS)	良性、恶性及性质不明的肿瘤（包括囊状和息肉状）	7.49 ( 3.48 - 16.12 )	7.48 ( 36.77 )	2.77 ( 1.46 )	1.47 ( -0.27 )	是	是	否	否
LIVER DISORDER	24	16971	47	47630	1.43	0.88	2.34	1.43	2.08	0.94	1.92	1.29	0.85	0.36	-1.34	肝脏疾病	HEPATOBILIARY DISORDERS	肝胆系统疾病	1.43 ( 0.88 - 2.34 )	1.43 ( 2.08 )	1.29 ( 0.85 )	0.36 ( -1.34 )	否	否	否	否
HEPATIC LESION	23	16972	28	47649	2.31	1.33	4	2.3	9.33	1.75	2.86	1.72	1.08	0.78	-0.93	肝病损	HEPATOBILIARY DISORDERS	肝胆系统疾病	2.31 ( 1.33 - 4 )	2.3 ( 9.33 )	1.72 ( 1.08 )	0.78 ( -0.93 )	是	是	否	否
METASTASES TO LUNG	23	16972	16	47661	4.04	2.13	7.64	4.03	21.53	3.39	4.67	2.24	1.32	1.17	-0.56	肺转移	NEOPLASMS BENIGN, MALIGNANT AND UNSPECIFIED (INCL CYSTS AND POLYPS)	良性、恶性及性质不明的肿瘤（包括囊状和息肉状）	4.04 ( 2.13 - 7.64 )	4.03 ( 21.53 )	2.24 ( 1.32 )	1.17 ( -0.56 )	是	是	否	否
HYPERSENSITIVITY	23	16972	61	47616	1.06	0.65	1.71	1.06	0.05	0.58	1.54	1.04	0.7	0.06	-1.64	超敏反应	IMMUNE SYSTEM DISORDERS	免疫系统疾病	1.06 ( 0.65 - 1.71 )	1.06 ( 0.05 )	1.04 ( 0.7 )	0.06 ( -1.64 )	否	否	否	否
RENAL DISORDER	22	16973	58	47619	1.06	0.65	1.74	1.06	0.06	0.57	1.55	1.05	0.69	0.07	-1.63	肾脏疾病	RENAL AND URINARY DISORDERS	肾脏及泌尿系统疾病	1.06 ( 0.65 - 1.74 )	1.06 ( 0.06 )	1.05 ( 0.69 )	0.07 ( -1.63 )	否	否	否	否
GASTROOESOPHAGEAL REFLUX DISEASE	22	16973	93	47584	0.66	0.42	1.06	0.66	3.04	0.2	1.13	0.73	0.49	-0.46	-2.15	胃食管反流病	GASTROINTESTINAL DISORDERS	胃肠系统疾病	0.66 ( 0.42 - 1.06 )	0.66 ( 3.04 )	0.73 ( 0.49 )	-0.46 ( -2.15 )	否	否	否	否
CHILLS	22	16973	70	47607	0.88	0.55	1.42	0.88	0.27	0.4	1.36	0.91	0.61	-0.14	-1.83	寒战	GENERAL DISORDERS AND ADMINISTRATION SITE CONDITIONS	全身性疾病及给药部位各种反应	0.88 ( 0.55 - 1.42 )	0.88 ( 0.27 )	0.91 ( 0.61 )	-0.14 ( -1.83 )	否	否	否	否
RASH PRURITIC	22	16973	31	47646	1.99	1.15	3.44	1.99	6.35	1.44	2.54	1.58	1	0.66	-1.05	瘙痒性皮疹	SKIN AND SUBCUTANEOUS TISSUE DISORDERS	皮肤及皮下组织类疾病	1.99 ( 1.15 - 3.44 )	1.99 ( 6.35 )	1.58 ( 1 )	0.66 ( -1.05 )	是	否	否	否
HYPOTENSION	22	16973	103	47574	0.6	0.38	0.95	0.6	4.87	0.14	1.06	0.67	0.46	-0.58	-2.26	低血压	VASCULAR DISORDERS	血管与淋巴管类疾病	0.6 ( 0.38 - 0.95 )	0.6 ( 4.87 )	0.67 ( 0.46 )	-0.58 ( -2.26 )	否	否	否	否
RASH MACULO-PAPULAR	22	16973	7	47670	8.83	3.77	20.67	8.82	36.82	7.97	9.67	2.89	1.42	1.53	-0.22	斑丘疹	SKIN AND SUBCUTANEOUS TISSUE DISORDERS	皮肤及皮下组织类疾病	8.83 ( 3.77 - 20.67 )	8.82 ( 36.82 )	2.89 ( 1.42 )	1.53 ( -0.22 )	是	是	否	否
VISION BLURRED	22	16973	54	47623	1.14	0.7	1.88	1.14	0.28	0.65	1.64	1.1	0.73	0.14	-1.56	视物模糊	EYE DISORDERS	眼器官疾病	1.14 ( 0.7 - 1.88 )	1.14 ( 0.28 )	1.1 ( 0.73 )	0.14 ( -1.56 )	否	否	否	否
PEMPHIGUS	22	16973	2	47675	30.9	7.26	131.41	30.86	52.99	29.41	32.31	3.49	1.04	1.8	0.04	天疱疮	SKIN AND SUBCUTANEOUS TISSUE DISORDERS	皮肤及皮下组织类疾病	30.9 ( 7.26 - 131.41 )	30.86 ( 52.99 )	3.49 ( 1.04 )	1.8 ( 0.04 )	是	是	否	是
RESPIRATORY FAILURE	21	16974	45	47632	1.31	0.78	2.2	1.31	1.05	0.79	1.83	1.21	0.78	0.28	-1.43	呼吸衰竭	RESPIRATORY, THORACIC AND MEDIASTINAL DISORDERS	呼吸系统、胸及纵隔疾病	1.31 ( 0.78 - 2.2 )	1.31 ( 1.05 )	1.21 ( 0.78 )	0.28 ( -1.43 )	否	否	否	否
METASTASES TO BONE	21	16974	17	47660	3.47	1.83	6.58	3.47	16.49	2.83	4.1	2.1	1.23	1.07	-0.66	骨转移	NEOPLASMS BENIGN, MALIGNANT AND UNSPECIFIED (INCL CYSTS AND POLYPS)	良性、恶性及性质不明的肿瘤（包括囊状和息肉状）	3.47 ( 1.83 - 6.58 )	3.47 ( 16.49 )	2.1 ( 1.23 )	1.07 ( -0.66 )	是	是	否	否
PNEUMONITIS	21	16974	8	47669	7.37	3.26	16.65	7.36	31.88	6.55	8.18	2.76	1.39	1.46	-0.28	肺部炎症	RESPIRATORY, THORACIC AND MEDIASTINAL DISORDERS	呼吸系统、胸及纵隔疾病	7.37 ( 3.26 - 16.65 )	7.36 ( 31.88 )	2.76 ( 1.39 )	1.46 ( -0.28 )	是	是	否	否
TOXICITY TO VARIOUS AGENTS	21	16974	38	47639	1.55	0.91	2.64	1.55	2.64	1.02	2.08	1.35	0.87	0.44	-1.27	各种制剂毒性	INJURY, POISONING AND PROCEDURAL COMPLICATIONS	各类损伤、中毒及操作并发症	1.55 ( 0.91 - 2.64 )	1.55 ( 2.64 )	1.35 ( 0.87 )	0.44 ( -1.27 )	否	否	否	否
OROPHARYNGEAL PAIN	21	16974	63	47614	0.94	0.57	1.53	0.94	0.07	0.44	1.43	0.95	0.63	-0.07	-1.77	口咽疼痛	RESPIRATORY, THORACIC AND MEDIASTINAL DISORDERS	呼吸系统、胸及纵隔疾病	0.94 ( 0.57 - 1.53 )	0.94 ( 0.07 )	0.95 ( 0.63 )	-0.07 ( -1.77 )	否	否	否	否
GENERALISED OEDEMA	21	16974	53	47624	1.11	0.67	1.84	1.11	0.17	0.61	1.62	1.08	0.71	0.11	-1.59	全身性水肿	GENERAL DISORDERS AND ADMINISTRATION SITE CONDITIONS	全身性疾病及给药部位各种反应	1.11 ( 0.67 - 1.84 )	1.11 ( 0.17 )	1.08 ( 0.71 )	0.11 ( -1.59 )	否	否	否	否
	20	16975	49	47628	1.15	0.68	1.93	1.15	0.26	0.63	1.66	1.1	0.71	0.14	-1.56				1.15 ( 0.68 - 1.93 )	1.15 ( 0.26 )	1.1 ( 0.71 )	0.14 ( -1.56 )	否	否	否	否
INFLUENZA	20	16975	43	47634	1.31	0.77	2.22	1.3	0.97	0.77	1.84	1.21	0.77	0.27	-1.43	流行性感冒	INFECTIONS AND INFESTATIONS	感染及侵染类疾病	1.31 ( 0.77 - 2.22 )	1.3 ( 0.97 )	1.21 ( 0.77 )	0.27 ( -1.43 )	否	否	否	否
ILLNESS	20	16975	114	47563	0.49	0.31	0.79	0.49	8.93	0.02	0.97	0.57	0.38	-0.82	-2.5	患病	GENERAL DISORDERS AND ADMINISTRATION SITE CONDITIONS	全身性疾病及给药部位各种反应	0.49 ( 0.31 - 0.79 )	0.49 ( 8.93 )	0.57 ( 0.38 )	-0.82 ( -2.5 )	否	否	否	否
ALANINE AMINOTRANSFERASE INCREASED	20	16975	67	47610	0.84	0.51	1.38	0.84	0.49	0.34	1.34	0.87	0.58	-0.19	-1.89	丙氨酸氨基转移酶升高	INVESTIGATIONS	各类检查	0.84 ( 0.51 - 1.38 )	0.84 ( 0.49 )	0.87 ( 0.58 )	-0.19 ( -1.89 )	否	否	否	否
URINARY TRACT INFECTION	20	16975	110	47567	0.51	0.32	0.82	0.51	7.98	0.03	0.99	0.59	0.39	-0.77	-2.46	尿路感染	INFECTIONS AND INFESTATIONS	感染及侵染类疾病	0.51 ( 0.32 - 0.82 )	0.51 ( 7.98 )	0.59 ( 0.39 )	-0.77 ( -2.46 )	否	否	否	否
HYPOTHYROIDISM	19	16976	72	47605	0.74	0.45	1.23	0.74	1.37	0.24	1.25	0.79	0.52	-0.33	-2.02	甲状腺功能减退症	ENDOCRINE DISORDERS	内分泌系统疾病	0.74 ( 0.45 - 1.23 )	0.74 ( 1.37 )	0.79 ( 0.52 )	-0.33 ( -2.02 )	否	否	否	否
SKIN DISCOLOURATION	19	16976	103	47574	0.52	0.32	0.84	0.52	7.23	0.03	1.01	0.59	0.39	-0.75	-2.44	皮肤变色	SKIN AND SUBCUTANEOUS TISSUE DISORDERS	皮肤及皮下组织类疾病	0.52 ( 0.32 - 0.84 )	0.52 ( 7.23 )	0.59 ( 0.39 )	-0.75 ( -2.44 )	否	否	否	否
BLISTER	19	16976	164	47513	0.32	0.2	0.52	0.33	23.94	-0.15	0.8	0.4	0.27	-1.34	-3.02	水疱	SKIN AND SUBCUTANEOUS TISSUE DISORDERS	皮肤及皮下组织类疾病	0.32 ( 0.2 - 0.52 )	0.33 ( 23.94 )	0.4 ( 0.27 )	-1.34 ( -3.02 )	否	否	否	否
SUDDEN DEATH	19	16976	12	47665	4.45	2.16	9.16	4.44	19.62	3.72	5.16	2.33	1.27	1.22	-0.52	猝死	GENERAL DISORDERS AND ADMINISTRATION SITE CONDITIONS	全身性疾病及给药部位各种反应	4.45 ( 2.16 - 9.16 )	4.44 ( 19.62 )	2.33 ( 1.27 )	1.22 ( -0.52 )	是	是	否	否
PERIORBITAL SWELLING	19	16976	86	47591	0.62	0.38	1.02	0.62	3.64	0.12	1.12	0.69	0.45	-0.54	-2.23	眶周肿	EYE DISORDERS	眼器官疾病	0.62 ( 0.38 - 1.02 )	0.62 ( 3.64 )	0.69 ( 0.45 )	-0.54 ( -2.23 )	否	否	否	否
PRODUCT SUBSTITUTION ISSUE	19	16976	2	47675	26.68	6.21	114.55	26.65	44.69	25.19	28.11	3.44	1.02	1.78	0.01	产品替换问题	PRODUCT ISSUES	产品问题	26.68 ( 6.21 - 114.55 )	26.65 ( 44.69 )	3.44 ( 1.02 )	1.78 ( 0.01 )	是	是	否	是
COVID-19	19	16976	102	47575	0.52	0.32	0.85	0.52	7	0.03	1.01	0.6	0.4	-0.74	-2.43	COVID-19	INFECTIONS AND INFESTATIONS	感染及侵染类疾病	0.52 ( 0.32 - 0.85 )	0.52 ( 7 )	0.6 ( 0.4 )	-0.74 ( -2.43 )	否	否	否	否
NEPHROLITHIASIS	18	16977	21	47656	2.41	1.28	4.52	2.4	7.96	1.78	3.03	1.76	1.04	0.81	-0.91	肾结石	RENAL AND URINARY DISORDERS	肾脏及泌尿系统疾病	2.41 ( 1.28 - 4.52 )	2.4 ( 7.96 )	1.76 ( 1.04 )	0.81 ( -0.91 )	是	是	否	否
PERICARDIAL EFFUSION	18	16977	47	47630	1.07	0.62	1.85	1.07	0.07	0.53	1.62	1.05	0.67	0.08	-1.63	心包积液	CARDIAC DISORDERS	心脏器官疾病	1.07 ( 0.62 - 1.85 )	1.07 ( 0.07 )	1.05 ( 0.67 )	0.08 ( -1.63 )	否	否	否	否
INFECTION	18	16977	73	47604	0.69	0.41	1.16	0.69	1.99	0.18	1.21	0.75	0.49	-0.41	-2.1	感染	INFECTIONS AND INFESTATIONS	感染及侵染类疾病	0.69 ( 0.41 - 1.16 )	0.69 ( 1.99 )	0.75 ( 0.49 )	-0.41 ( -2.1 )	否	否	否	否
SOMNOLENCE	18	16977	124	47553	0.41	0.25	0.67	0.41	13.59	-0.09	0.9	0.48	0.32	-1.05	-2.74	嗜睡	NERVOUS SYSTEM DISORDERS	各类神经系统疾病	0.41 ( 0.25 - 0.67 )	0.41 ( 13.59 )	0.48 ( 0.32 )	-1.05 ( -2.74 )	否	否	否	否
C-REACTIVE PROTEIN INCREASED	18	16977	21	47656	2.41	1.28	4.52	2.4	7.96	1.78	3.03	1.76	1.04	0.81	-0.91	C 反应蛋白升高	INVESTIGATIONS	各类检查	2.41 ( 1.28 - 4.52 )	2.4 ( 7.96 )	1.76 ( 1.04 )	0.81 ( -0.91 )	是	是	否	否
HEPATIC FUNCTION ABNORMAL	18	16977	52	47625	0.97	0.57	1.66	0.97	0.01	0.44	1.51	0.98	0.62	-0.03	-1.73	肝功能异常	HEPATOBILIARY DISORDERS	肝胆系统疾病	0.97 ( 0.57 - 1.66 )	0.97 ( 0.01 )	0.98 ( 0.62 )	-0.03 ( -1.73 )	否	否	否	否
MEMORY IMPAIRMENT	18	16977	275	47402	0.18	0.11	0.29	0.18	61.6	-0.29	0.66	0.23	0.16	-2.1	-3.77	记忆受损	NERVOUS SYSTEM DISORDERS	各类神经系统疾病	0.18 ( 0.11 - 0.29 )	0.18 ( 61.6 )	0.23 ( 0.16 )	-2.1 ( -3.77 )	否	否	否	否
LUNG DISORDER	18	16977	34	47643	1.49	0.84	2.63	1.49	1.87	0.91	2.06	1.32	0.82	0.4	-1.31	肺部疾病	RESPIRATORY, THORACIC AND MEDIASTINAL DISORDERS	呼吸系统、胸及纵隔疾病	1.49 ( 0.84 - 2.63 )	1.49 ( 1.87 )	1.32 ( 0.82 )	0.4 ( -1.31 )	否	否	否	否
HEPATOTOXICITY	18	16977	21	47656	2.41	1.28	4.52	2.4	7.96	1.78	3.03	1.76	1.04	0.81	-0.91	肝脏毒性	HEPATOBILIARY DISORDERS	肝胆系统疾病	2.41 ( 1.28 - 4.52 )	2.4 ( 7.96 )	1.76 ( 1.04 )	0.81 ( -0.91 )	是	是	否	否
ASPARTATE AMINOTRANSFERASE INCREASED	18	16977	86	47591	0.59	0.35	0.98	0.59	4.33	0.08	1.09	0.66	0.43	-0.6	-2.29	天门冬氨酸氨基转移酶升高	INVESTIGATIONS	各类检查	0.59 ( 0.35 - 0.98 )	0.59 ( 4.33 )	0.66 ( 0.43 )	-0.6 ( -2.29 )	否	否	否	否
VISUAL IMPAIRMENT	18	16977	55	47622	0.92	0.54	1.56	0.92	0.1	0.39	1.45	0.94	0.6	-0.09	-1.79	视觉损害	EYE DISORDERS	眼器官疾病	0.92 ( 0.54 - 1.56 )	0.92 ( 0.1 )	0.94 ( 0.6 )	-0.09 ( -1.79 )	否	否	否	否
MELAENA	17	16978	36	47641	1.33	0.74	2.36	1.32	0.92	0.75	1.9	1.22	0.75	0.29	-1.42	黑便	GASTROINTESTINAL DISORDERS	胃肠系统疾病	1.33 ( 0.74 - 2.36 )	1.32 ( 0.92 )	1.22 ( 0.75 )	0.29 ( -1.42 )	否	否	否	否
NODULE	17	16978	17	47660	2.81	1.43	5.5	2.81	9.88	2.13	3.48	1.9	1.08	0.93	-0.81	结节	GENERAL DISORDERS AND ADMINISTRATION SITE CONDITIONS	全身性疾病及给药部位各种反应	2.81 ( 1.43 - 5.5 )	2.81 ( 9.88 )	1.9 ( 1.08 )	0.93 ( -0.81 )	是	是	否	否
STOMATITIS	17	16978	145	47532	0.33	0.2	0.54	0.33	20.89	-0.17	0.83	0.4	0.26	-1.32	-3.01	口腔黏膜炎	GASTROINTESTINAL DISORDERS	胃肠系统疾病	0.33 ( 0.2 - 0.54 )	0.33 ( 20.89 )	0.4 ( 0.26 )	-1.32 ( -3.01 )	否	否	否	否
DEPRESSION	17	16978	113	47564	0.42	0.25	0.7	0.42	11.72	-0.09	0.93	0.5	0.32	-1.01	-2.69	抑郁	PSYCHIATRIC DISORDERS	精神病类	0.42 ( 0.25 - 0.7 )	0.42 ( 11.72 )	0.5 ( 0.32 )	-1.01 ( -2.69 )	否	否	否	否
THROMBOCYTOPENIA	17	16978	94	47583	0.51	0.3	0.85	0.51	6.9	-0.01	1.02	0.58	0.38	-0.78	-2.47	血小板减少症	BLOOD AND LYMPHATIC SYSTEM DISORDERS	血液及淋巴系统疾病	0.51 ( 0.3 - 0.85 )	0.51 ( 6.9 )	0.58 ( 0.38 )	-0.78 ( -2.47 )	否	否	否	否
ANXIETY	17	16978	103	47574	0.46	0.28	0.77	0.46	9.1	-0.05	0.98	0.54	0.35	-0.89	-2.58	焦虑	PSYCHIATRIC DISORDERS	精神病类	0.46 ( 0.28 - 0.77 )	0.46 ( 9.1 )	0.54 ( 0.35 )	-0.89 ( -2.58 )	否	否	否	否
BONE PAIN	17	16978	50	47627	0.95	0.55	1.65	0.95	0.03	0.4	1.5	0.97	0.61	-0.05	-1.75	骨痛	MUSCULOSKELETAL AND CONNECTIVE TISSUE DISORDERS	各种肌肉骨骼及结缔组织疾病	0.95 ( 0.55 - 1.65 )	0.95 ( 0.03 )	0.97 ( 0.61 )	-0.05 ( -1.75 )	否	否	否	否
BURNING SENSATION	17	16978	64	47613	0.74	0.44	1.27	0.75	1.17	0.21	1.28	0.8	0.51	-0.32	-2.02	烧灼感	NERVOUS SYSTEM DISORDERS	各类神经系统疾病	0.74 ( 0.44 - 1.27 )	0.75 ( 1.17 )	0.8 ( 0.51 )	-0.32 ( -2.02 )	否	否	否	否
HEPATOMEGALY	17	16978	14	47663	3.41	1.68	6.92	3.41	13.06	2.7	4.11	2.09	1.15	1.06	-0.68	肝肿大	HEPATOBILIARY DISORDERS	肝胆系统疾病	3.41 ( 1.68 - 6.92 )	3.41 ( 13.06 )	2.09 ( 1.15 )	1.06 ( -0.68 )	是	是	否	否
BLOOD LACTATE DEHYDROGENASE INCREASED	17	16978	25	47652	1.91	1.03	3.54	1.91	4.37	1.29	2.52	1.54	0.92	0.62	-1.1	血乳酸脱氢酶升高	INVESTIGATIONS	各类检查	1.91 ( 1.03 - 3.54 )	1.91 ( 4.37 )	1.54 ( 0.92 )	0.62 ( -1.1 )	是	否	否	否
DYSPHONIA	17	16978	93	47584	0.51	0.31	0.86	0.51	6.66	0	1.03	0.59	0.38	-0.77	-2.45	发声困难	RESPIRATORY, THORACIC AND MEDIASTINAL DISORDERS	呼吸系统、胸及纵隔疾病	0.51 ( 0.31 - 0.86 )	0.51 ( 6.66 )	0.59 ( 0.38 )	-0.77 ( -2.45 )	否	否	否	否
MUSCULAR WEAKNESS	16	16979	83	47594	0.54	0.32	0.92	0.54	5.24	0.01	1.08	0.62	0.39	-0.7	-2.39	肌无力	MUSCULOSKELETAL AND CONNECTIVE TISSUE DISORDERS	各种肌肉骨骼及结缔组织疾病	0.54 ( 0.32 - 0.92 )	0.54 ( 5.24 )	0.62 ( 0.39 )	-0.7 ( -2.39 )	否	否	否	否
CARDIAC DISORDER	16	16979	53	47624	0.85	0.48	1.48	0.85	0.34	0.29	1.41	0.88	0.55	-0.18	-1.88	心脏疾病	CARDIAC DISORDERS	心脏器官疾病	0.85 ( 0.48 - 1.48 )	0.85 ( 0.34 )	0.88 ( 0.55 )	-0.18 ( -1.88 )	否	否	否	否
HAEMATOCRIT DECREASED	16	16979	51	47626	0.88	0.5	1.54	0.88	0.2	0.32	1.44	0.91	0.57	-0.14	-1.84	红细胞压积降低	INVESTIGATIONS	各类检查	0.88 ( 0.5 - 1.54 )	0.88 ( 0.2 )	0.91 ( 0.57 )	-0.14 ( -1.84 )	否	否	否	否
HAEMATEMESIS	16	16979	30	47647	1.5	0.82	2.75	1.5	1.72	0.89	2.1	1.32	0.8	0.4	-1.31	呕血	GASTROINTESTINAL DISORDERS	胃肠系统疾病	1.5 ( 0.82 - 2.75 )	1.5 ( 1.72 )	1.32 ( 0.8 )	0.4 ( -1.31 )	否	否	否	否
SEPTIC SHOCK	16	16979	30	47647	1.5	0.82	2.75	1.5	1.72	0.89	2.1	1.32	0.8	0.4	-1.31	感染性休克	INFECTIONS AND INFESTATIONS	感染及侵染类疾病	1.5 ( 0.82 - 2.75 )	1.5 ( 1.72 )	1.32 ( 0.8 )	0.4 ( -1.31 )	否	否	否	否
PULMONARY OEDEMA	16	16979	46	47631	0.98	0.55	1.72	0.98	0.01	0.41	1.54	0.98	0.61	-0.03	-1.73	肺水肿	RESPIRATORY, THORACIC AND MEDIASTINAL DISORDERS	呼吸系统、胸及纵隔疾病	0.98 ( 0.55 - 1.72 )	0.98 ( 0.01 )	0.98 ( 0.61 )	-0.03 ( -1.73 )	否	否	否	否
LYMPHADENOPATHY	16	16979	29	47648	1.55	0.84	2.85	1.55	2	0.94	2.16	1.35	0.81	0.44	-1.28	淋巴结病	BLOOD AND LYMPHATIC SYSTEM DISORDERS	血液及淋巴系统疾病	1.55 ( 0.84 - 2.85 )	1.55 ( 2 )	1.35 ( 0.81 )	0.44 ( -1.28 )	否	否	否	否
LEUKOPENIA	16	16979	33	47644	1.36	0.75	2.47	1.36	1.03	0.76	1.96	1.24	0.75	0.31	-1.4	白细胞减少症	BLOOD AND LYMPHATIC SYSTEM DISORDERS	血液及淋巴系统疾病	1.36 ( 0.75 - 2.47 )	1.36 ( 1.03 )	1.24 ( 0.75 )	0.31 ( -1.4 )	否	否	否	否
PALPITATIONS	16	16979	59	47618	0.76	0.44	1.32	0.76	0.95	0.21	1.31	0.81	0.51	-0.3	-2	心悸	CARDIAC DISORDERS	心脏器官疾病	0.76 ( 0.44 - 1.32 )	0.76 ( 0.95 )	0.81 ( 0.51 )	-0.3 ( -2 )	否	否	否	否
EATING DISORDER	16	16979	42	47635	1.07	0.6	1.9	1.07	0.05	0.49	1.64	1.05	0.65	0.07	-1.64	进食障碍	PSYCHIATRIC DISORDERS	精神病类	1.07 ( 0.6 - 1.9 )	1.07 ( 0.05 )	1.05 ( 0.65 )	0.07 ( -1.64 )	否	否	否	否
URTICARIA	16	16979	30	47647	1.5	0.82	2.75	1.5	1.72	0.89	2.1	1.32	0.8	0.4	-1.31	荨麻疹	SKIN AND SUBCUTANEOUS TISSUE DISORDERS	皮肤及皮下组织类疾病	1.5 ( 0.82 - 2.75 )	1.5 ( 1.72 )	1.32 ( 0.8 )	0.4 ( -1.31 )	否	否	否	否
WHITE BLOOD CELL COUNT INCREASED	16	16979	35	47642	1.28	0.71	2.32	1.28	0.68	0.69	1.87	1.19	0.73	0.26	-1.46	白细胞计数升高	INVESTIGATIONS	各类检查	1.28 ( 0.71 - 2.32 )	1.28 ( 0.68 )	1.19 ( 0.73 )	0.26 ( -1.46 )	否	否	否	否
CHRONIC KIDNEY DISEASE	16	16979	6	47671	7.49	2.93	19.14	7.48	24.51	6.54	8.42	2.77	1.26	1.47	-0.3	慢性肾脏疾病	RENAL AND URINARY DISORDERS	肾脏及泌尿系统疾病	7.49 ( 2.93 - 19.14 )	7.48 ( 24.51 )	2.77 ( 1.26 )	1.47 ( -0.3 )	是	是	否	否
EYE HAEMORRHAGE	16	16979	13	47664	3.46	1.66	7.18	3.45	12.5	2.72	4.18	2.1	1.14	1.07	-0.68	眼出血	EYE DISORDERS	眼器官疾病	3.46 ( 1.66 - 7.18 )	3.45 ( 12.5 )	2.1 ( 1.14 )	1.07 ( -0.68 )	是	是	否	否
HEPATIC MASS	16	16979	7	47670	6.42	2.64	15.6	6.41	22.25	5.52	7.3	2.65	1.26	1.4	-0.36	肝脏肿块	HEPATOBILIARY DISORDERS	肝胆系统疾病	6.42 ( 2.64 - 15.6 )	6.41 ( 22.25 )	2.65 ( 1.26 )	1.4 ( -0.36 )	是	是	否	否
PROSTATE CANCER	16	16979	20	47657	2.25	1.16	4.33	2.24	6.14	1.59	2.9	1.69	0.98	0.76	-0.97	前列腺癌	NEOPLASMS BENIGN, MALIGNANT AND UNSPECIFIED (INCL CYSTS AND POLYPS)	良性、恶性及性质不明的肿瘤（包括囊状和息肉状）	2.25 ( 1.16 - 4.33 )	2.24 ( 6.14 )	1.69 ( 0.98 )	0.76 ( -0.97 )	是	是	否	否
THERAPY CESSATION	16	16979	28	47649	1.6	0.87	2.96	1.6	2.31	0.99	2.22	1.38	0.83	0.47	-1.25	治疗终止	SURGICAL AND MEDICAL PROCEDURES	各种手术及医疗操作	1.6 ( 0.87 - 2.96 )	1.6 ( 2.31 )	1.38 ( 0.83 )	0.47 ( -1.25 )	否	否	否	否
TUMOUR LYSIS SYNDROME	15	16980	21	47656	2	1.03	3.89	2	4.4	1.34	2.67	1.59	0.91	0.66	-1.07	肿瘤溶解综合征	METABOLISM AND NUTRITION DISORDERS	代谢及营养类疾病	2 ( 1.03 - 3.89 )	2 ( 4.4 )	1.59 ( 0.91 )	0.66 ( -1.07 )	是	是	否	否
CONTUSION	15	16980	70	47607	0.6	0.34	1.05	0.6	3.27	0.04	1.16	0.67	0.42	-0.57	-2.27	挫伤	INJURY, POISONING AND PROCEDURAL COMPLICATIONS	各类损伤、中毒及操作并发症	0.6 ( 0.34 - 1.05 )	0.6 ( 3.27 )	0.67 ( 0.42 )	-0.57 ( -2.27 )	否	否	否	否
NEUTROPHIL COUNT DECREASED	15	16980	61	47616	0.69	0.39	1.21	0.69	1.68	0.13	1.25	0.75	0.47	-0.41	-2.11	中性粒细胞计数降低	INVESTIGATIONS	各类检查	0.69 ( 0.39 - 1.21 )	0.69 ( 1.68 )	0.75 ( 0.47 )	-0.41 ( -2.11 )	否	否	否	否
DRUG HYPERSENSITIVITY	15	16980	21	47656	2	1.03	3.89	2	4.4	1.34	2.67	1.59	0.91	0.66	-1.07	药物性超敏反应	IMMUNE SYSTEM DISORDERS	免疫系统疾病	2 ( 1.03 - 3.89 )	2 ( 4.4 )	1.59 ( 0.91 )	0.66 ( -1.07 )	是	是	否	否
PANCYTOPENIA	15	16980	37	47640	1.14	0.62	2.07	1.14	0.18	0.54	1.74	1.1	0.66	0.13	-1.58	全血细胞减少症	BLOOD AND LYMPHATIC SYSTEM DISORDERS	血液及淋巴系统疾病	1.14 ( 0.62 - 2.07 )	1.14 ( 0.18 )	1.1 ( 0.66 )	0.13 ( -1.58 )	否	否	否	否
FEELING COLD	15	16980	32	47645	1.32	0.71	2.43	1.32	0.77	0.7	1.93	1.21	0.73	0.28	-1.44	感到寒冷	GENERAL DISORDERS AND ADMINISTRATION SITE CONDITIONS	全身性疾病及给药部位各种反应	1.32 ( 0.71 - 2.43 )	1.32 ( 0.77 )	1.21 ( 0.73 )	0.28 ( -1.44 )	否	否	否	否
SKIN LESION	15	16980	34	47643	1.24	0.67	2.27	1.24	0.48	0.63	1.84	1.16	0.7	0.22	-1.49	皮肤病损	SKIN AND SUBCUTANEOUS TISSUE DISORDERS	皮肤及皮下组织类疾病	1.24 ( 0.67 - 2.27 )	1.24 ( 0.48 )	1.16 ( 0.7 )	0.22 ( -1.49 )	否	否	否	否
GENE MUTATION	15	16980	2	47675	21.06	4.81	92.09	21.04	33.69	19.56	22.52	3.36	0.98	1.75	-0.05	基因突变	CONGENITAL, FAMILIAL AND GENETIC DISORDERS	各种先天性家族性遗传性疾病	21.06 ( 4.81 - 92.09 )	21.04 ( 33.69 )	3.36 ( 0.98 )	1.75 ( -0.05 )	是	是	否	否
DRUG ERUPTION	15	16980	13	47664	3.24	1.54	6.81	3.24	10.77	2.49	3.98	2.04	1.09	1.03	-0.72	药疹	SKIN AND SUBCUTANEOUS TISSUE DISORDERS	皮肤及皮下组织类疾病	3.24 ( 1.54 - 6.81 )	3.24 ( 10.77 )	2.04 ( 1.09 )	1.03 ( -0.72 )	是	是	否	否
SWELLING OF EYELID	15	16980	32	47645	1.32	0.71	2.43	1.32	0.77	0.7	1.93	1.21	0.73	0.28	-1.44	眼睑肿胀	EYE DISORDERS	眼器官疾病	1.32 ( 0.71 - 2.43 )	1.32 ( 0.77 )	1.21 ( 0.73 )	0.28 ( -1.44 )	否	否	否	否
METASTASES TO LYMPH NODES	14	16981	13	47664	3.02	1.42	6.43	3.02	9.12	2.27	3.78	1.97	1.05	0.98	-0.77	淋巴结转移	NEOPLASMS BENIGN, MALIGNANT AND UNSPECIFIED (INCL CYSTS AND POLYPS)	良性、恶性及性质不明的肿瘤（包括囊状和息肉状）	3.02 ( 1.42 - 6.43 )	3.02 ( 9.12 )	1.97 ( 1.05 )	0.98 ( -0.77 )	是	是	否	否
PULMONARY MASS	14	16981	13	47664	3.02	1.42	6.43	3.02	9.12	2.27	3.78	1.97	1.05	0.98	-0.77	肺部肿块	RESPIRATORY, THORACIC AND MEDIASTINAL DISORDERS	呼吸系统、胸及纵隔疾病	3.02 ( 1.42 - 6.43 )	3.02 ( 9.12 )	1.97 ( 1.05 )	0.98 ( -0.77 )	是	是	否	否
BLOOD IRON DECREASED	14	16981	51	47626	0.77	0.43	1.39	0.77	0.75	0.18	1.36	0.82	0.5	-0.29	-1.99	血铁降低	INVESTIGATIONS	各类检查	0.77 ( 0.43 - 1.39 )	0.77 ( 0.75 )	0.82 ( 0.5 )	-0.29 ( -1.99 )	否	否	否	否
DIABETES MELLITUS	14	16981	28	47649	1.4	0.74	2.67	1.4	1.08	0.76	2.04	1.27	0.74	0.34	-1.38	糖尿病	METABOLISM AND NUTRITION DISORDERS	代谢及营养类疾病	1.4 ( 0.74 - 2.67 )	1.4 ( 1.08 )	1.27 ( 0.74 )	0.34 ( -1.38 )	否	否	否	否
LIVER FUNCTION TEST ABNORMAL	14	16981	28	47649	1.4	0.74	2.67	1.4	1.08	0.76	2.04	1.27	0.74	0.34	-1.38	肝功检查异常	INVESTIGATIONS	各类检查	1.4 ( 0.74 - 2.67 )	1.4 ( 1.08 )	1.27 ( 0.74 )	0.34 ( -1.38 )	否	否	否	否
PERITONITIS	14	16981	19	47658	2.07	1.04	4.13	2.07	4.44	1.38	2.76	1.61	0.91	0.69	-1.05	腹膜炎	INFECTIONS AND INFESTATIONS	感染及侵染类疾病	2.07 ( 1.04 - 4.13 )	2.07 ( 4.44 )	1.61 ( 0.91 )	0.69 ( -1.05 )	是	是	否	否
TUBERCULOSIS	14	16981	5	47672	7.86	2.83	21.83	7.85	22.05	6.83	8.88	2.8	1.19	1.49	-0.3	结核病	INFECTIONS AND INFESTATIONS	感染及侵染类疾病	7.86 ( 2.83 - 21.83 )	7.85 ( 22.05 )	2.8 ( 1.19 )	1.49 ( -0.3 )	是	是	否	否
HAEMATOCHEZIA	14	16981	56	47621	0.7	0.39	1.26	0.7	1.43	0.12	1.29	0.76	0.47	-0.39	-2.09	便血	GASTROINTESTINAL DISORDERS	胃肠系统疾病	0.7 ( 0.39 - 1.26 )	0.7 ( 1.43 )	0.76 ( 0.47 )	-0.39 ( -2.09 )	否	否	否	否
BLOOD PRESSURE INCREASED	14	16981	221	47456	0.18	0.1	0.3	0.18	50.28	-0.36	0.72	0.23	0.14	-2.14	-3.82	血压升高	INVESTIGATIONS	各类检查	0.18 ( 0.1 - 0.3 )	0.18 ( 50.28 )	0.23 ( 0.14 )	-2.14 ( -3.82 )	否	否	否	否
ECZEMA	14	16981	12	47665	3.27	1.51	7.08	3.27	10.2	2.5	4.04	2.05	1.07	1.03	-0.72	湿疹	SKIN AND SUBCUTANEOUS TISSUE DISORDERS	皮肤及皮下组织类疾病	3.27 ( 1.51 - 7.08 )	3.27 ( 10.2 )	2.05 ( 1.07 )	1.03 ( -0.72 )	是	是	否	否
SINUSITIS	14	16981	33	47644	1.19	0.64	2.22	1.19	0.3	0.57	1.82	1.13	0.67	0.18	-1.54	鼻窦炎	INFECTIONS AND INFESTATIONS	感染及侵染类疾病	1.19 ( 0.64 - 2.22 )	1.19 ( 0.3 )	1.13 ( 0.67 )	0.18 ( -1.54 )	否	否	否	否
DRY EYE	14	16981	17	47660	2.31	1.14	4.69	2.31	5.71	1.6	3.02	1.72	0.95	0.78	-0.96	干眼	EYE DISORDERS	眼器官疾病	2.31 ( 1.14 - 4.69 )	2.31 ( 5.71 )	1.72 ( 0.95 )	0.78 ( -0.96 )	是	是	否	否
RECTAL HAEMORRHAGE	14	16981	38	47639	1.03	0.56	1.91	1.03	0.01	0.42	1.65	1.02	0.61	0.03	-1.68	直肠出血	GASTROINTESTINAL DISORDERS	胃肠系统疾病	1.03 ( 0.56 - 1.91 )	1.03 ( 0.01 )	1.02 ( 0.61 )	0.03 ( -1.68 )	否	否	否	否
CARDIAC ARREST	14	16981	28	47649	1.4	0.74	2.67	1.4	1.08	0.76	2.04	1.27	0.74	0.34	-1.38	心脏停搏	CARDIAC DISORDERS	心脏器官疾病	1.4 ( 0.74 - 2.67 )	1.4 ( 1.08 )	1.27 ( 0.74 )	0.34 ( -1.38 )	否	否	否	否
MASS	14	16981	21	47656	1.87	0.95	3.68	1.87	3.4	1.19	2.55	1.52	0.86	0.61	-1.13	肿块	GENERAL DISORDERS AND ADMINISTRATION SITE CONDITIONS	全身性疾病及给药部位各种反应	1.87 ( 0.95 - 3.68 )	1.87 ( 3.4 )	1.52 ( 0.86 )	0.61 ( -1.13 )	否	否	否	否
EPISTAXIS	14	16981	79	47598	0.5	0.28	0.88	0.5	6.06	-0.07	1.07	0.57	0.36	-0.8	-2.5	鼻衄	RESPIRATORY, THORACIC AND MEDIASTINAL DISORDERS	呼吸系统、胸及纵隔疾病	0.5 ( 0.28 - 0.88 )	0.5 ( 6.06 )	0.57 ( 0.36 )	-0.8 ( -2.5 )	否	否	否	否
BLOOD CREATINE PHOSPHOKINASE INCREASED	14	16981	39	47638	1.01	0.55	1.86	1.01	0	0.4	1.62	1.01	0.6	0.01	-1.7	血肌酸磷酸激酶升高	INVESTIGATIONS	各类检查	1.01 ( 0.55 - 1.86 )	1.01 ( 0 )	1.01 ( 0.6 )	0.01 ( -1.7 )	否	否	否	否
INTRA-ABDOMINAL HAEMORRHAGE	13	16982	11	47666	3.32	1.49	7.41	3.32	9.64	2.51	4.12	2.06	1.05	1.04	-0.72	腹内出血	GASTROINTESTINAL DISORDERS	胃肠系统疾病	3.32 ( 1.49 - 7.41 )	3.32 ( 9.64 )	2.06 ( 1.05 )	1.04 ( -0.72 )	是	是	否	否
MUSCULOSKELETAL PAIN	13	16982	34	47643	1.07	0.57	2.03	1.07	0.05	0.43	1.71	1.05	0.62	0.07	-1.64	骨骼肌肉疼痛	MUSCULOSKELETAL AND CONNECTIVE TISSUE DISORDERS	各种肌肉骨骼及结缔组织疾病	1.07 ( 0.57 - 2.03 )	1.07 ( 0.05 )	1.05 ( 0.62 )	0.07 ( -1.64 )	否	否	否	否
DYSURIA	13	16982	35	47642	1.04	0.55	1.97	1.04	0.02	0.41	1.68	1.03	0.6	0.04	-1.67	排尿困难	RENAL AND URINARY DISORDERS	肾脏及泌尿系统疾病	1.04 ( 0.55 - 1.97 )	1.04 ( 0.02 )	1.03 ( 0.6 )	0.04 ( -1.67 )	否	否	否	否
BLOOD BILIRUBIN INCREASED	13	16982	139	47538	0.26	0.15	0.46	0.26	24.71	-0.31	0.83	0.33	0.2	-1.62	-3.3	血胆红素升高	INVESTIGATIONS	各类检查	0.26 ( 0.15 - 0.46 )	0.26 ( 24.71 )	0.33 ( 0.2 )	-1.62 ( -3.3 )	否	否	否	否
DESMOID TUMOUR	13	16982	1	47676	36.5	4.77	279.02	36.47	32.04	34.44	38.5	3.53	0.64	1.82	0	硬性纤维瘤	NEOPLASMS BENIGN, MALIGNANT AND UNSPECIFIED (INCL CYSTS AND POLYPS)	良性、恶性及性质不明的肿瘤（包括囊状和息肉状）	36.5 ( 4.77 - 279.02 )	36.47 ( 32.04 )	3.53 ( 0.64 )	1.82 ( 0 )	是	是	否	否
FEEDING DISORDER	13	16982	27	47650	1.35	0.7	2.62	1.35	0.8	0.69	2.01	1.24	0.71	0.31	-1.42	喂养障碍	METABOLISM AND NUTRITION DISORDERS	代谢及营养类疾病	1.35 ( 0.7 - 2.62 )	1.35 ( 0.8 )	1.24 ( 0.71 )	0.31 ( -1.42 )	否	否	否	否
WRONG TECHNIQUE IN PRODUCT USAGE PROCESS	13	16982	16	47661	2.28	1.1	4.74	2.28	5.15	1.55	3.01	1.71	0.92	0.77	-0.98	产品使用过程中的技术性错误	INJURY, POISONING AND PROCEDURAL COMPLICATIONS	各类损伤、中毒及操作并发症	2.28 ( 1.1 - 4.74 )	2.28 ( 5.15 )	1.71 ( 0.92 )	0.77 ( -0.98 )	是	是	否	否
HAEMATOTOXICITY	13	16982	6	47671	6.08	2.31	16	6.08	17.42	5.11	7.05	2.6	1.16	1.38	-0.41	血毒性	BLOOD AND LYMPHATIC SYSTEM DISORDERS	血液及淋巴系统疾病	6.08 ( 2.31 - 16 )	6.08 ( 17.42 )	2.6 ( 1.16 )	1.38 ( -0.41 )	是	是	否	否
HYPOGLYCAEMIA	13	16982	44	47633	0.83	0.45	1.54	0.83	0.35	0.21	1.45	0.87	0.52	-0.2	-1.91	低血糖	METABOLISM AND NUTRITION DISORDERS	代谢及营养类疾病	0.83 ( 0.45 - 1.54 )	0.83 ( 0.35 )	0.87 ( 0.52 )	-0.2 ( -1.91 )	否	否	否	否
WOUND	13	16982	25	47652	1.46	0.75	2.85	1.46	1.23	0.79	2.13	1.3	0.74	0.38	-1.35	伤口	INJURY, POISONING AND PROCEDURAL COMPLICATIONS	各类损伤、中毒及操作并发症	1.46 ( 0.75 - 2.85 )	1.46 ( 1.23 )	1.3 ( 0.74 )	0.38 ( -1.35 )	否	否	否	否
OCULAR HYPERAEMIA	13	16982	36	47641	1.01	0.54	1.91	1.01	0	0.38	1.65	1.01	0.59	0.01	-1.7	眼充血	EYE DISORDERS	眼器官疾病	1.01 ( 0.54 - 1.91 )	1.01 ( 0 )	1.01 ( 0.59 )	0.01 ( -1.7 )	否	否	否	否
URINE ODOUR ABNORMAL	13	16982	17	47660	2.15	1.04	4.42	2.15	4.51	1.42	2.87	1.65	0.9	0.72	-1.02	尿气味异常	RENAL AND URINARY DISORDERS	肾脏及泌尿系统疾病	2.15 ( 1.04 - 4.42 )	2.15 ( 4.51 )	1.65 ( 0.9 )	0.72 ( -1.02 )	是	是	否	否
TREMOR	13	16982	59	47618	0.62	0.34	1.13	0.62	2.52	0.02	1.22	0.69	0.42	-0.54	-2.24	震颤	NERVOUS SYSTEM DISORDERS	各类神经系统疾病	0.62 ( 0.34 - 1.13 )	0.62 ( 2.52 )	0.69 ( 0.42 )	-0.54 ( -2.24 )	否	否	否	否
BLOOD ALKALINE PHOSPHATASE INCREASED	13	16982	48	47629	0.76	0.41	1.4	0.76	0.78	0.15	1.37	0.81	0.49	-0.3	-2.01	血碱性磷酸酶升高	INVESTIGATIONS	各类检查	0.76 ( 0.41 - 1.4 )	0.76 ( 0.78 )	0.81 ( 0.49 )	-0.3 ( -2.01 )	否	否	否	否
CARDIAC FAILURE CONGESTIVE	13	16982	45	47632	0.81	0.44	1.5	0.81	0.45	0.19	1.43	0.85	0.51	-0.23	-1.94	充血性心力衰竭	CARDIAC DISORDERS	心脏器官疾病	0.81 ( 0.44 - 1.5 )	0.81 ( 0.45 )	0.85 ( 0.51 )	-0.23 ( -1.94 )	否	否	否	否
SKIN TOXICITY	13	16982	17	47660	2.15	1.04	4.42	2.15	4.51	1.42	2.87	1.65	0.9	0.72	-1.02	皮肤毒性	SKIN AND SUBCUTANEOUS TISSUE DISORDERS	皮肤及皮下组织类疾病	2.15 ( 1.04 - 4.42 )	2.15 ( 4.51 )	1.65 ( 0.9 )	0.72 ( -1.02 )	是	是	否	否
LETHARGY	13	16982	45	47632	0.81	0.44	1.5	0.81	0.45	0.19	1.43	0.85	0.51	-0.23	-1.94	困倦	NERVOUS SYSTEM DISORDERS	各类神经系统疾病	0.81 ( 0.44 - 1.5 )	0.81 ( 0.45 )	0.85 ( 0.51 )	-0.23 ( -1.94 )	否	否	否	否
BONE MARROW FAILURE	12	16983	50	47627	0.67	0.36	1.26	0.67	1.54	0.04	1.3	0.74	0.43	-0.44	-2.15	骨髓功能衰竭	BLOOD AND LYMPHATIC SYSTEM DISORDERS	血液及淋巴系统疾病	0.67 ( 0.36 - 1.26 )	0.67 ( 1.54 )	0.74 ( 0.43 )	-0.44 ( -2.15 )	否	否	否	否
BLOOD GLUCOSE INCREASED	12	16983	60	47617	0.56	0.3	1.04	0.56	3.44	-0.06	1.18	0.63	0.38	-0.66	-2.36	血葡萄糖升高	INVESTIGATIONS	各类检查	0.56 ( 0.3 - 1.04 )	0.56 ( 3.44 )	0.63 ( 0.38 )	-0.66 ( -2.36 )	否	否	否	否
POLLAKIURIA	12	16983	45	47632	0.75	0.4	1.41	0.75	0.8	0.11	1.38	0.8	0.47	-0.32	-2.03	尿频	RENAL AND URINARY DISORDERS	肾脏及泌尿系统疾病	0.75 ( 0.4 - 1.41 )	0.75 ( 0.8 )	0.8 ( 0.47 )	-0.32 ( -2.03 )	否	否	否	否
ATRIAL FIBRILLATION	12	16983	57	47620	0.59	0.32	1.1	0.59	2.82	-0.03	1.21	0.66	0.39	-0.6	-2.3	房颤	CARDIAC DISORDERS	心脏器官疾病	0.59 ( 0.32 - 1.1 )	0.59 ( 2.82 )	0.66 ( 0.39 )	-0.6 ( -2.3 )	否	否	否	否
DISCOMFORT	12	16983	45	47632	0.75	0.4	1.41	0.75	0.8	0.11	1.38	0.8	0.47	-0.32	-2.03	不适	GENERAL DISORDERS AND ADMINISTRATION SITE CONDITIONS	全身性疾病及给药部位各种反应	0.75 ( 0.4 - 1.41 )	0.75 ( 0.8 )	0.8 ( 0.47 )	-0.32 ( -2.03 )	否	否	否	否
SKIN ULCER	12	16983	27	47650	1.25	0.63	2.46	1.25	0.41	0.57	1.93	1.17	0.66	0.23	-1.5	皮肤溃疡	SKIN AND SUBCUTANEOUS TISSUE DISORDERS	皮肤及皮下组织类疾病	1.25 ( 0.63 - 2.46 )	1.25 ( 0.41 )	1.17 ( 0.66 )	0.23 ( -1.5 )	否	否	否	否
BLADDER CANCER	12	16983	4	47673	8.42	2.72	26.11	8.42	19.61	7.28	9.55	2.85	1.11	1.51	-0.29	膀胱癌	NEOPLASMS BENIGN, MALIGNANT AND UNSPECIFIED (INCL CYSTS AND POLYPS)	良性、恶性及性质不明的肿瘤（包括囊状和息肉状）	8.42 ( 2.72 - 26.11 )	8.42 ( 19.61 )	2.85 ( 1.11 )	1.51 ( -0.29 )	是	是	否	否
CEREBRAL INFARCTION	12	16983	22	47655	1.53	0.76	3.09	1.53	1.43	0.83	2.23	1.34	0.75	0.43	-1.31	大脑梗死	NERVOUS SYSTEM DISORDERS	各类神经系统疾病	1.53 ( 0.76 - 3.09 )	1.53 ( 1.43 )	1.34 ( 0.75 )	0.43 ( -1.31 )	否	否	否	否
DRY MOUTH	12	16983	109	47568	0.31	0.17	0.56	0.31	16.75	-0.29	0.9	0.38	0.23	-1.41	-3.09	口干	GASTROINTESTINAL DISORDERS	胃肠系统疾病	0.31 ( 0.17 - 0.56 )	0.31 ( 16.75 )	0.38 ( 0.23 )	-1.41 ( -3.09 )	否	否	否	否
CONFUSIONAL STATE	12	16983	146	47531	0.23	0.13	0.41	0.23	28.54	-0.36	0.82	0.29	0.18	-1.79	-3.47	意识模糊状态	PSYCHIATRIC DISORDERS	精神病类	0.23 ( 0.13 - 0.41 )	0.23 ( 28.54 )	0.29 ( 0.18 )	-1.79 ( -3.47 )	否	否	否	否
ABDOMINAL PAIN LOWER	12	16983	20	47657	1.68	0.82	3.44	1.68	2.08	0.97	2.4	1.43	0.78	0.51	-1.23	下腹痛	GASTROINTESTINAL DISORDERS	胃肠系统疾病	1.68 ( 0.82 - 3.44 )	1.68 ( 2.08 )	1.43 ( 0.78 )	0.51 ( -1.23 )	否	否	否	否
PIGMENTATION DISORDER	12	16983	21	47656	1.6	0.79	3.26	1.6	1.73	0.89	2.31	1.38	0.76	0.47	-1.27	色素沉着障碍	SKIN AND SUBCUTANEOUS TISSUE DISORDERS	皮肤及皮下组织类疾病	1.6 ( 0.79 - 3.26 )	1.6 ( 1.73 )	1.38 ( 0.76 )	0.47 ( -1.27 )	否	否	否	否
CARDIO-RESPIRATORY ARREST	12	16983	20	47657	1.68	0.82	3.44	1.68	2.08	0.97	2.4	1.43	0.78	0.51	-1.23	心脏呼吸骤停	CARDIAC DISORDERS	心脏器官疾病	1.68 ( 0.82 - 3.44 )	1.68 ( 2.08 )	1.43 ( 0.78 )	0.51 ( -1.23 )	否	否	否	否
POST PROCEDURAL COMPLICATION	12	16983	22	47655	1.53	0.76	3.09	1.53	1.43	0.83	2.23	1.34	0.75	0.43	-1.31	操作后并发症	INJURY, POISONING AND PROCEDURAL COMPLICATIONS	各类损伤、中毒及操作并发症	1.53 ( 0.76 - 3.09 )	1.53 ( 1.43 )	1.34 ( 0.75 )	0.43 ( -1.31 )	否	否	否	否
VERTIGO	12	16983	26	47651	1.29	0.65	2.57	1.29	0.55	0.61	1.98	1.2	0.68	0.27	-1.46	眩晕	EAR AND LABYRINTH DISORDERS	耳及迷路类疾病	1.29 ( 0.65 - 2.57 )	1.29 ( 0.55 )	1.2 ( 0.68 )	0.27 ( -1.46 )	否	否	否	否
DRUG-INDUCED LIVER INJURY	12	16983	7	47670	4.81	1.89	12.22	4.81	13.34	3.88	5.74	2.4	1.1	1.27	-0.52	药物诱导的肝损伤	HEPATOBILIARY DISORDERS	肝胆系统疾病	4.81 ( 1.89 - 12.22 )	4.81 ( 13.34 )	2.4 ( 1.1 )	1.27 ( -0.52 )	是	是	否	否
PARAESTHESIA	12	16983	80	47597	0.42	0.23	0.77	0.42	8.33	-0.19	1.03	0.5	0.3	-1.01	-2.7	异常感觉	NERVOUS SYSTEM DISORDERS	各类神经系统疾病	0.42 ( 0.23 - 0.77 )	0.42 ( 8.33 )	0.5 ( 0.3 )	-1.01 ( -2.7 )	否	否	否	否
RASH ERYTHEMATOUS	12	16983	35	47642	0.96	0.5	1.85	0.96	0.01	0.31	1.62	0.97	0.56	-0.04	-1.76	红色皮疹	SKIN AND SUBCUTANEOUS TISSUE DISORDERS	皮肤及皮下组织类疾病	0.96 ( 0.5 - 1.85 )	0.96 ( 0.01 )	0.97 ( 0.56 )	-0.04 ( -1.76 )	否	否	否	否
ILL-DEFINED DISORDER	12	16983	11	47666	3.06	1.35	6.94	3.06	7.96	2.24	3.88	1.99	1	0.99	-0.78	未明确定义的疾病	GENERAL DISORDERS AND ADMINISTRATION SITE CONDITIONS	全身性疾病及给药部位各种反应	3.06 ( 1.35 - 6.94 )	3.06 ( 7.96 )	1.99 ( 1 )	0.99 ( -0.78 )	是	是	否	否
THERAPY PARTIAL RESPONDER	12	16983	4	47673	8.42	2.72	26.11	8.42	19.61	7.28	9.55	2.85	1.11	1.51	-0.29	治疗部分应答者	GENERAL DISORDERS AND ADMINISTRATION SITE CONDITIONS	全身性疾病及给药部位各种反应	8.42 ( 2.72 - 26.11 )	8.42 ( 19.61 )	2.85 ( 1.11 )	1.51 ( -0.29 )	是	是	否	否
TUMOUR EXCISION	12	16983	38	47639	0.89	0.46	1.7	0.89	0.13	0.24	1.53	0.91	0.53	-0.13	-1.85	肿瘤切除	SURGICAL AND MEDICAL PROCEDURES	各种手术及医疗操作	0.89 ( 0.46 - 1.7 )	0.89 ( 0.13 )	0.91 ( 0.53 )	-0.13 ( -1.85 )	否	否	否	否
DISSEMINATED INTRAVASCULAR COAGULATION	11	16984	42	47635	0.73	0.38	1.43	0.73	0.84	0.07	1.4	0.79	0.45	-0.34	-2.05	弥散性血管内凝血	BLOOD AND LYMPHATIC SYSTEM DISORDERS	血液及淋巴系统疾病	0.73 ( 0.38 - 1.43 )	0.73 ( 0.84 )	0.79 ( 0.45 )	-0.34 ( -2.05 )	否	否	否	否
SKIN REACTION	11	16984	9	47668	3.43	1.42	8.28	3.43	8.52	2.55	4.31	2.09	1	1.07	-0.72	皮肤反应	SKIN AND SUBCUTANEOUS TISSUE DISORDERS	皮肤及皮下组织类疾病	3.43 ( 1.42 - 8.28 )	3.43 ( 8.52 )	2.09 ( 1 )	1.07 ( -0.72 )	是	是	否	否
BALANCE DISORDER	11	16984	98	47579	0.31	0.17	0.59	0.31	14.77	-0.31	0.94	0.38	0.23	-1.38	-3.07	平衡障碍	NERVOUS SYSTEM DISORDERS	各类神经系统疾病	0.31 ( 0.17 - 0.59 )	0.31 ( 14.77 )	0.38 ( 0.23 )	-1.38 ( -3.07 )	否	否	否	否
ARTHRITIS	11	16984	39	47638	0.79	0.41	1.55	0.79	0.47	0.12	1.46	0.84	0.48	-0.26	-1.97	关节炎	MUSCULOSKELETAL AND CONNECTIVE TISSUE DISORDERS	各种肌肉骨骼及结缔组织疾病	0.79 ( 0.41 - 1.55 )	0.79 ( 0.47 )	0.84 ( 0.48 )	-0.26 ( -1.97 )	否	否	否	否
THROMBOSIS	11	16984	51	47626	0.6	0.32	1.16	0.61	2.33	-0.05	1.26	0.68	0.39	-0.57	-2.27	血栓形成	VASCULAR DISORDERS	血管与淋巴管类疾病	0.6 ( 0.32 - 1.16 )	0.61 ( 2.33 )	0.68 ( 0.39 )	-0.57 ( -2.27 )	否	否	否	否
BLOOD PRESSURE DECREASED	11	16984	38	47639	0.81	0.41	1.59	0.81	0.37	0.14	1.48	0.85	0.49	-0.23	-1.94	血压降低	INVESTIGATIONS	各类检查	0.81 ( 0.41 - 1.59 )	0.81 ( 0.37 )	0.85 ( 0.49 )	-0.23 ( -1.94 )	否	否	否	否
RENAL CYST	11	16984	14	47663	2.2	1	4.86	2.2	4.05	1.41	2.99	1.67	0.86	0.74	-1.02	肾脏囊肿	RENAL AND URINARY DISORDERS	肾脏及泌尿系统疾病	2.2 ( 1 - 4.86 )	2.2 ( 4.05 )	1.67 ( 0.86 )	0.74 ( -1.02 )	否	是	否	否
TUMOUR PAIN	11	16984	29	47648	1.06	0.53	2.13	1.06	0.03	0.37	1.76	1.05	0.59	0.07	-1.66	肿瘤疼痛	NEOPLASMS BENIGN, MALIGNANT AND UNSPECIFIED (INCL CYSTS AND POLYPS)	良性、恶性及性质不明的肿瘤（包括囊状和息肉状）	1.06 ( 0.53 - 2.13 )	1.06 ( 0.03 )	1.05 ( 0.59 )	0.07 ( -1.66 )	否	否	否	否
METASTASES TO PELVIS	11	16984	5	47672	6.18	2.15	17.78	6.17	14.9	5.11	7.23	2.62	1.08	1.39	-0.42	骨盆转移	NEOPLASMS BENIGN, MALIGNANT AND UNSPECIFIED (INCL CYSTS AND POLYPS)	良性、恶性及性质不明的肿瘤（包括囊状和息肉状）	6.18 ( 2.15 - 17.78 )	6.17 ( 14.9 )	2.62 ( 1.08 )	1.39 ( -0.42 )	是	是	否	否
UPPER GASTROINTESTINAL HAEMORRHAGE	11	16984	13	47664	2.37	1.06	5.3	2.37	4.74	1.57	3.18	1.74	0.89	0.8	-0.96	上消化道出血	GASTROINTESTINAL DISORDERS	胃肠系统疾病	2.37 ( 1.06 - 5.3 )	2.37 ( 4.74 )	1.74 ( 0.89 )	0.8 ( -0.96 )	是	是	否	否
GASTRIC HAEMORRHAGE	11	16984	25	47652	1.23	0.61	2.51	1.23	0.34	0.53	1.94	1.16	0.64	0.22	-1.51	胃出血	GASTROINTESTINAL DISORDERS	胃肠系统疾病	1.23 ( 0.61 - 2.51 )	1.23 ( 0.34 )	1.16 ( 0.64 )	0.22 ( -1.51 )	否	否	否	否
FAECES DISCOLOURED	10	16985	49	47628	0.57	0.29	1.13	0.57	2.65	-0.11	1.25	0.64	0.37	-0.63	-2.34	粪便变色	GASTROINTESTINAL DISORDERS	胃肠系统疾病	0.57 ( 0.29 - 1.13 )	0.57 ( 2.65 )	0.64 ( 0.37 )	-0.63 ( -2.34 )	否	否	否	否
PULMONARY EMBOLISM	10	16985	51	47626	0.55	0.28	1.08	0.55	3.08	-0.13	1.23	0.62	0.35	-0.68	-2.39	肺栓塞	RESPIRATORY, THORACIC AND MEDIASTINAL DISORDERS	呼吸系统、胸及纵隔疾病	0.55 ( 0.28 - 1.08 )	0.55 ( 3.08 )	0.62 ( 0.35 )	-0.68 ( -2.39 )	否	否	否	否
HYPOPHAGIA	10	16985	34	47643	0.83	0.41	1.67	0.83	0.29	0.12	1.53	0.86	0.48	-0.21	-1.93	摄食量减少	METABOLISM AND NUTRITION DISORDERS	代谢及营养类疾病	0.83 ( 0.41 - 1.67 )	0.83 ( 0.29 )	0.86 ( 0.48 )	-0.21 ( -1.93 )	否	否	否	否
ABSCESS	10	16985	21	47656	1.34	0.63	2.84	1.34	0.57	0.58	2.09	1.23	0.65	0.3	-1.45	脓肿	INFECTIONS AND INFESTATIONS	感染及侵染类疾病	1.34 ( 0.63 - 2.84 )	1.34 ( 0.57 )	1.23 ( 0.65 )	0.3 ( -1.45 )	否	否	否	否
BREAST CANCER	10	16985	12	47665	2.34	1.01	5.41	2.34	4.18	1.5	3.18	1.73	0.86	0.79	-0.98	乳腺癌	NEOPLASMS BENIGN, MALIGNANT AND UNSPECIFIED (INCL CYSTS AND POLYPS)	良性、恶性及性质不明的肿瘤（包括囊状和息肉状）	2.34 ( 1.01 - 5.41 )	2.34 ( 4.18 )	1.73 ( 0.86 )	0.79 ( -0.98 )	是	是	否	否
CHOLELITHIASIS	10	16985	28	47649	1	0.49	2.06	1	0	0.28	1.72	1	0.55	0	-1.73	胆石症	HEPATOBILIARY DISORDERS	肝胆系统疾病	1 ( 0.49 - 2.06 )	1 ( 0 )	1 ( 0.55 )	0 ( -1.73 )	否	否	否	否
LIVER ABSCESS	10	16985	23	47654	1.22	0.58	2.56	1.22	0.28	0.48	1.96	1.15	0.62	0.21	-1.53	肝脓肿	INFECTIONS AND INFESTATIONS	感染及侵染类疾病	1.22 ( 0.58 - 2.56 )	1.22 ( 0.28 )	1.15 ( 0.62 )	0.21 ( -1.53 )	否	否	否	否
SKIN DISORDER	10	16985	63	47614	0.44	0.23	0.87	0.45	5.97	-0.22	1.11	0.52	0.3	-0.94	-2.64	皮肤病变	SKIN AND SUBCUTANEOUS TISSUE DISORDERS	皮肤及皮下组织类疾病	0.44 ( 0.23 - 0.87 )	0.45 ( 5.97 )	0.52 ( 0.3 )	-0.94 ( -2.64 )	否	否	否	否
DYSPNOEA EXERTIONAL	10	16985	20	47657	1.4	0.66	3	1.4	0.77	0.64	2.16	1.27	0.67	0.34	-1.4	劳力性呼吸困难	RESPIRATORY, THORACIC AND MEDIASTINAL DISORDERS	呼吸系统、胸及纵隔疾病	1.4 ( 0.66 - 3 )	1.4 ( 0.77 )	1.27 ( 0.67 )	0.34 ( -1.4 )	否	否	否	否
BLINDNESS	10	16985	14	47663	2	0.89	4.51	2	2.93	1.19	2.82	1.59	0.8	0.66	-1.1	失明	EYE DISORDERS	眼器官疾病	2 ( 0.89 - 4.51 )	2 ( 2.93 )	1.59 ( 0.8 )	0.66 ( -1.1 )	否	否	否	否
METASTASES TO ABDOMINAL CAVITY	10	16985	4	47673	7.02	2.2	22.38	7.01	14.73	5.85	8.17	2.72	1.03	1.44	-0.38	腹腔转移	NEOPLASMS BENIGN, MALIGNANT AND UNSPECIFIED (INCL CYSTS AND POLYPS)	良性、恶性及性质不明的肿瘤（包括囊状和息肉状）	7.02 ( 2.2 - 22.38 )	7.01 ( 14.73 )	2.72 ( 1.03 )	1.44 ( -0.38 )	是	是	否	否
IMPAIRED HEALING	10	16985	44	47633	0.64	0.32	1.27	0.64	1.68	-0.05	1.32	0.7	0.4	-0.5	-2.22	愈合不良	GENERAL DISORDERS AND ADMINISTRATION SITE CONDITIONS	全身性疾病及给药部位各种反应	0.64 ( 0.32 - 1.27 )	0.64 ( 1.68 )	0.7 ( 0.4 )	-0.5 ( -2.22 )	否	否	否	否
MYELODYSPLASTIC SYNDROME	10	16985	6	47671	4.68	1.7	12.87	4.68	10.84	3.66	5.69	2.38	1.02	1.25	-0.56	骨髓增生异常综合征	NEOPLASMS BENIGN, MALIGNANT AND UNSPECIFIED (INCL CYSTS AND POLYPS)	良性、恶性及性质不明的肿瘤（包括囊状和息肉状）	4.68 ( 1.7 - 12.87 )	4.68 ( 10.84 )	2.38 ( 1.02 )	1.25 ( -0.56 )	是	是	否	否
BLOOD TEST ABNORMAL	10	16985	34	47643	0.83	0.41	1.67	0.83	0.29	0.12	1.53	0.86	0.48	-0.21	-1.93	血液检查异常	INVESTIGATIONS	各类检查	0.83 ( 0.41 - 1.67 )	0.83 ( 0.29 )	0.86 ( 0.48 )	-0.21 ( -1.93 )	否	否	否	否
MOUTH ULCERATION	10	16985	39	47638	0.72	0.36	1.44	0.72	0.87	0.02	1.41	0.78	0.43	-0.36	-2.08	口腔溃疡	GASTROINTESTINAL DISORDERS	胃肠系统疾病	0.72 ( 0.36 - 1.44 )	0.72 ( 0.87 )	0.78 ( 0.43 )	-0.36 ( -2.08 )	否	否	否	否
EYELID PTOSIS	10	16985	9	47668	3.12	1.27	7.68	3.12	6.81	2.22	4.02	2	0.94	1	-0.78	上睑下垂	EYE DISORDERS	眼器官疾病	3.12 ( 1.27 - 7.68 )	3.12 ( 6.81 )	2 ( 0.94 )	1 ( -0.78 )	是	是	否	否
PALLOR	10	16985	28	47649	1	0.49	2.06	1	0	0.28	1.72	1	0.55	0	-1.73	苍白	VASCULAR DISORDERS	血管与淋巴管类疾病	1 ( 0.49 - 2.06 )	1 ( 0 )	1 ( 0.55 )	0 ( -1.73 )	否	否	否	否
INTERNAL HAEMORRHAGE	10	16985	24	47653	1.17	0.56	2.45	1.17	0.17	0.43	1.91	1.12	0.6	0.16	-1.57	内出血	VASCULAR DISORDERS	血管与淋巴管类疾病	1.17 ( 0.56 - 2.45 )	1.17 ( 0.17 )	1.12 ( 0.6 )	0.16 ( -1.57 )	否	否	否	否
DEMYELINATION	10	16985	1	47676	28.07	3.59	219.3	28.05	23.72	26	30.11	3.46	0.62	1.79	-0.07	脱髓鞘	NERVOUS SYSTEM DISORDERS	各类神经系统疾病	28.07 ( 3.59 - 219.3 )	28.05 ( 23.72 )	3.46 ( 0.62 )	1.79 ( -0.07 )	是	是	否	否
SKIN PLAQUE	10	16985	0	47677	#NUM!	#NUM!	#NUM!	#NUM!	28.06	#NUM!	#NUM!	3.81	0	1.93	0.05	皮肤斑块	SKIN AND SUBCUTANEOUS TISSUE DISORDERS	皮肤及皮下组织类疾病	Inf ( NaN - Inf )	Inf ( 28.06 )	3.81 ( 0 )	1.93 ( 0.05 )	否	是	否	是
RASH MACULAR	10	16985	36	47641	0.78	0.39	1.57	0.78	0.49	0.08	1.48	0.83	0.46	-0.27	-1.99	斑状皮疹	SKIN AND SUBCUTANEOUS TISSUE DISORDERS	皮肤及皮下组织类疾病	0.78 ( 0.39 - 1.57 )	0.78 ( 0.49 )	0.83 ( 0.46 )	-0.27 ( -1.99 )	否	否	否	否
TRANSDIFFERENTIATION OF NEOPLASM	10	16985	0	47677	#NUM!	#NUM!	#NUM!	#NUM!	28.06	#NUM!	#NUM!	3.81	0	1.93	0.05	肿瘤转分化	NEOPLASMS BENIGN, MALIGNANT AND UNSPECIFIED (INCL CYSTS AND POLYPS)	良性、恶性及性质不明的肿瘤（包括囊状和息肉状）	Inf ( NaN - Inf )	Inf ( 28.06 )	3.81 ( 0 )	1.93 ( 0.05 )	否	是	否	是
MALNUTRITION	9	16986	21	47656	1.2	0.55	2.63	1.2	0.21	0.42	1.98	1.14	0.59	0.19	-1.55	营养不良	METABOLISM AND NUTRITION DISORDERS	代谢及营养类疾病	1.2 ( 0.55 - 2.63 )	1.2 ( 0.21 )	1.14 ( 0.59 )	0.19 ( -1.55 )	否	否	否	否
DRUG LEVEL INCREASED	9	16986	2	47675	12.63	2.73	58.46	12.62	17.52	11.09	14.16	3.11	0.86	1.64	-0.22	药物水平升高	INVESTIGATIONS	各类检查	12.63 ( 2.73 - 58.46 )	12.62 ( 17.52 )	3.11 ( 0.86 )	1.64 ( -0.22 )	是	是	否	否
COLON CANCER	9	16986	3	47674	8.42	2.28	31.11	8.42	14.71	7.11	9.72	2.85	0.96	1.51	-0.34	结肠癌	NEOPLASMS BENIGN, MALIGNANT AND UNSPECIFIED (INCL CYSTS AND POLYPS)	良性、恶性及性质不明的肿瘤（包括囊状和息肉状）	8.42 ( 2.28 - 31.11 )	8.42 ( 14.71 )	2.85 ( 0.96 )	1.51 ( -0.34 )	是	是	否	否
FISTULA	9	16986	18	47659	1.4	0.63	3.12	1.4	0.69	0.6	2.2	1.27	0.65	0.34	-1.41	瘘管	MUSCULOSKELETAL AND CONNECTIVE TISSUE DISORDERS	各种肌肉骨骼及结缔组织疾病	1.4 ( 0.63 - 3.12 )	1.4 ( 0.69 )	1.27 ( 0.65 )	0.34 ( -1.41 )	否	否	否	否
CYSTITIS	9	16986	15	47662	1.68	0.74	3.85	1.68	1.56	0.86	2.51	1.43	0.71	0.51	-1.25	膀胱炎	INFECTIONS AND INFESTATIONS	感染及侵染类疾病	1.68 ( 0.74 - 3.85 )	1.68 ( 1.56 )	1.43 ( 0.71 )	0.51 ( -1.25 )	否	否	否	否
GASTRIC CANCER	9	16986	8	47669	3.16	1.22	8.18	3.16	6.24	2.2	4.11	2.01	0.91	1.01	-0.79	胃癌	NEOPLASMS BENIGN, MALIGNANT AND UNSPECIFIED (INCL CYSTS AND POLYPS)	良性、恶性及性质不明的肿瘤（包括囊状和息肉状）	3.16 ( 1.22 - 8.18 )	3.16 ( 6.24 )	2.01 ( 0.91 )	1.01 ( -0.79 )	是	是	否	否
CONCOMITANT DISEASE PROGRESSION	9	16986	12	47665	2.1	0.89	5	2.1	2.98	1.24	2.97	1.63	0.79	0.71	-1.07	伴随疾病进展	GENERAL DISORDERS AND ADMINISTRATION SITE CONDITIONS	全身性疾病及给药部位各种反应	2.1 ( 0.89 - 5 )	2.1 ( 2.98 )	1.63 ( 0.79 )	0.71 ( -1.07 )	否	否	否	否
PHOTOSENSITIVITY REACTION	9	16986	32	47645	0.79	0.38	1.65	0.79	0.4	0.05	1.53	0.84	0.45	-0.26	-1.98	光敏性反应	SKIN AND SUBCUTANEOUS TISSUE DISORDERS	皮肤及皮下组织类疾病	0.79 ( 0.38 - 1.65 )	0.79 ( 0.4 )	0.84 ( 0.45 )	-0.26 ( -1.98 )	否	否	否	否
GASTRITIS	9	16986	28	47649	0.9	0.43	1.91	0.9	0.07	0.15	1.65	0.93	0.49	-0.11	-1.84	胃炎	GASTROINTESTINAL DISORDERS	胃肠系统疾病	0.9 ( 0.43 - 1.91 )	0.9 ( 0.07 )	0.93 ( 0.49 )	-0.11 ( -1.84 )	否	否	否	否
ALTERED STATE OF CONSCIOUSNESS	9	16986	9	47668	2.81	1.11	7.07	2.81	5.23	1.88	3.73	1.9	0.88	0.93	-0.86	意识状态改变	NERVOUS SYSTEM DISORDERS	各类神经系统疾病	2.81 ( 1.11 - 7.07 )	2.81 ( 5.23 )	1.9 ( 0.88 )	0.93 ( -0.86 )	是	是	否	否
BLOOD POTASSIUM DECREASED	9	16986	62	47615	0.41	0.2	0.82	0.41	6.79	-0.29	1.11	0.48	0.27	-1.05	-2.75	血钾降低	INVESTIGATIONS	各类检查	0.41 ( 0.2 - 0.82 )	0.41 ( 6.79 )	0.48 ( 0.27 )	-1.05 ( -2.75 )	否	否	否	否
CYST	9	16986	15	47662	1.68	0.74	3.85	1.68	1.56	0.86	2.51	1.43	0.71	0.51	-1.25	囊肿	GENERAL DISORDERS AND ADMINISTRATION SITE CONDITIONS	全身性疾病及给药部位各种反应	1.68 ( 0.74 - 3.85 )	1.68 ( 1.56 )	1.43 ( 0.71 )	0.51 ( -1.25 )	否	否	否	否
GASTROINTESTINAL SOUNDS ABNORMAL	9	16986	6	47671	4.21	1.5	11.83	4.21	8.81	3.18	5.24	2.28	0.96	1.19	-0.62	胃肠鸣音异常	GASTROINTESTINAL DISORDERS	胃肠系统疾病	4.21 ( 1.5 - 11.83 )	4.21 ( 8.81 )	2.28 ( 0.96 )	1.19 ( -0.62 )	是	是	否	否
TASTE DISORDER	9	16986	93	47584	0.27	0.14	0.54	0.27	16.07	-0.41	0.96	0.34	0.19	-1.57	-3.26	味觉障碍	NERVOUS SYSTEM DISORDERS	各类神经系统疾病	0.27 ( 0.14 - 0.54 )	0.27 ( 16.07 )	0.34 ( 0.19 )	-1.57 ( -3.26 )	否	否	否	否
HAEMATURIA	9	16986	19	47658	1.33	0.6	2.94	1.33	0.5	0.54	2.12	1.22	0.63	0.29	-1.46	血尿症	RENAL AND URINARY DISORDERS	肾脏及泌尿系统疾病	1.33 ( 0.6 - 2.94 )	1.33 ( 0.5 )	1.22 ( 0.63 )	0.29 ( -1.46 )	否	否	否	否
NIGHT SWEATS	9	16986	24	47653	1.05	0.49	2.26	1.05	0.02	0.29	1.82	1.04	0.55	0.05	-1.68	盗汗	SKIN AND SUBCUTANEOUS TISSUE DISORDERS	皮肤及皮下组织类疾病	1.05 ( 0.49 - 2.26 )	1.05 ( 0.02 )	1.04 ( 0.55 )	0.05 ( -1.68 )	否	否	否	否
COLITIS ULCERATIVE	9	16986	2	47675	12.63	2.73	58.46	12.62	17.52	11.09	14.16	3.11	0.86	1.64	-0.22	溃疡性结肠炎	GASTROINTESTINAL DISORDERS	胃肠系统疾病	12.63 ( 2.73 - 58.46 )	12.62 ( 17.52 )	3.11 ( 0.86 )	1.64 ( -0.22 )	是	是	否	否
HEPATIC ENZYME INCREASED	9	16986	33	47644	0.76	0.37	1.6	0.77	0.51	0.03	1.5	0.82	0.44	-0.29	-2.02	肝酶升高	INVESTIGATIONS	各类检查	0.76 ( 0.37 - 1.6 )	0.77 ( 0.51 )	0.82 ( 0.44 )	-0.29 ( -2.02 )	否	否	否	否
JAUNDICE	9	16986	71	47606	0.36	0.18	0.71	0.36	9.34	-0.34	1.05	0.43	0.24	-1.22	-2.92	黄疸	HEPATOBILIARY DISORDERS	肝胆系统疾病	0.36 ( 0.18 - 0.71 )	0.36 ( 9.34 )	0.43 ( 0.24 )	-1.22 ( -2.92 )	否	否	否	否
SYNCOPE	9	16986	54	47623	0.47	0.23	0.95	0.47	4.68	-0.24	1.17	0.54	0.3	-0.88	-2.58	晕厥	NERVOUS SYSTEM DISORDERS	各类神经系统疾病	0.47 ( 0.23 - 0.95 )	0.47 ( 4.68 )	0.54 ( 0.3 )	-0.88 ( -2.58 )	否	否	否	否
CARDIAC OUTPUT DECREASED	9	16986	15	47662	1.68	0.74	3.85	1.68	1.56	0.86	2.51	1.43	0.71	0.51	-1.25	心搏出量降低	INVESTIGATIONS	各类检查	1.68 ( 0.74 - 3.85 )	1.68 ( 1.56 )	1.43 ( 0.71 )	0.51 ( -1.25 )	否	否	否	否
ACNE	9	16986	36	47641	0.7	0.34	1.46	0.7	0.92	-0.03	1.43	0.76	0.41	-0.39	-2.11	痤疮	SKIN AND SUBCUTANEOUS TISSUE DISORDERS	皮肤及皮下组织类疾病	0.7 ( 0.34 - 1.46 )	0.7 ( 0.92 )	0.76 ( 0.41 )	-0.39 ( -2.11 )	否	否	否	否
MULTIPLE ORGAN DYSFUNCTION SYNDROME	9	16986	11	47666	2.3	0.95	5.54	2.3	3.62	1.41	3.18	1.71	0.82	0.78	-1	多器官功能不全综合征	GENERAL DISORDERS AND ADMINISTRATION SITE CONDITIONS	全身性疾病及给药部位各种反应	2.3 ( 0.95 - 5.54 )	2.3 ( 3.62 )	1.71 ( 0.82 )	0.78 ( -1 )	否	否	否	否
OVERDOSE	9	16986	17	47660	1.49	0.66	3.33	1.49	0.93	0.68	2.29	1.32	0.67	0.4	-1.36	用药过量	INJURY, POISONING AND PROCEDURAL COMPLICATIONS	各类损伤、中毒及操作并发症	1.49 ( 0.66 - 3.33 )	1.49 ( 0.93 )	1.32 ( 0.67 )	0.4 ( -1.36 )	否	否	否	否
COMA	9	16986	20	47657	1.26	0.57	2.77	1.26	0.34	0.48	2.05	1.18	0.61	0.24	-1.51	昏迷	NERVOUS SYSTEM DISORDERS	各类神经系统疾病	1.26 ( 0.57 - 2.77 )	1.26 ( 0.34 )	1.18 ( 0.61 )	0.24 ( -1.51 )	否	否	否	否
PRODUCT USE IN UNAPPROVED INDICATION	9	16986	58	47619	0.44	0.22	0.88	0.44	5.71	-0.27	1.14	0.51	0.28	-0.97	-2.67	产品用于未经批准的适应症	INJURY, POISONING AND PROCEDURAL COMPLICATIONS	各类损伤、中毒及操作并发症	0.44 ( 0.22 - 0.88 )	0.44 ( 5.71 )	0.51 ( 0.28 )	-0.97 ( -2.67 )	否	否	否	否
INAPPROPRIATE SCHEDULE OF PRODUCT ADMINISTRATION	9	16986	85	47592	0.3	0.15	0.59	0.3	13.56	-0.39	0.98	0.36	0.21	-1.46	-3.15	产品给用时间表不当	INJURY, POISONING AND PROCEDURAL COMPLICATIONS	各类损伤、中毒及操作并发症	0.3 ( 0.15 - 0.59 )	0.3 ( 13.56 )	0.36 ( 0.21 )	-1.46 ( -3.15 )	否	否	否	否
OPTIC NEURITIS	9	16986	1	47676	25.26	3.2	199.41	25.25	20.96	23.18	27.31	3.42	0.61	1.78	-0.1	视神经炎	NERVOUS SYSTEM DISORDERS	各类神经系统疾病	25.26 ( 3.2 - 199.41 )	25.25 ( 20.96 )	3.42 ( 0.61 )	1.78 ( -0.1 )	是	是	否	否
POST EMBOLISATION SYNDROME	9	16986	0	47677	#NUM!	#NUM!	#NUM!	#NUM!	25.25	#NUM!	#NUM!	3.81	0	1.93	0.03	栓塞后综合征	INJURY, POISONING AND PROCEDURAL COMPLICATIONS	各类损伤、中毒及操作并发症	Inf ( NaN - Inf )	Inf ( 25.25 )	3.81 ( 0 )	1.93 ( 0.03 )	否	是	否	是
MATERNAL EXPOSURE DURING PREGNANCY	8	16987	2	47675	11.23	2.38	52.87	11.22	14.9	9.67	12.77	3.04	0.83	1.61	-0.27	孕产妇在妊娠过程中的暴露	INJURY, POISONING AND PROCEDURAL COMPLICATIONS	各类损伤、中毒及操作并发症	11.23 ( 2.38 - 52.87 )	11.22 ( 14.9 )	3.04 ( 0.83 )	1.61 ( -0.27 )	是	是	否	否
CHEST DISCOMFORT	8	16987	48	47629	0.47	0.22	0.99	0.47	4.16	-0.28	1.22	0.54	0.29	-0.88	-2.59	胸部不适	GENERAL DISORDERS AND ADMINISTRATION SITE CONDITIONS	全身性疾病及给药部位各种反应	0.47 ( 0.22 - 0.99 )	0.47 ( 4.16 )	0.54 ( 0.29 )	-0.88 ( -2.59 )	否	否	否	否
BOWEL MOVEMENT IRREGULARITY	8	16987	6	47671	3.74	1.3	10.79	3.74	6.89	2.68	4.8	2.17	0.9	1.12	-0.7	大便不规律	GASTROINTESTINAL DISORDERS	胃肠系统疾病	3.74 ( 1.3 - 10.79 )	3.74 ( 6.89 )	2.17 ( 0.9 )	1.12 ( -0.7 )	是	是	否	否
EOSINOPHILIA	8	16987	5	47672	4.49	1.47	13.73	4.49	8.34	3.37	5.61	2.34	0.92	1.23	-0.61	嗜酸性粒细胞增多症	BLOOD AND LYMPHATIC SYSTEM DISORDERS	血液及淋巴系统疾病	4.49 ( 1.47 - 13.73 )	4.49 ( 8.34 )	2.34 ( 0.92 )	1.23 ( -0.61 )	是	是	否	否
PERFORMANCE STATUS DECREASED	8	16987	7	47670	3.21	1.16	8.85	3.21	5.67	2.19	4.22	2.03	0.87	1.02	-0.79	体力状态下降	GENERAL DISORDERS AND ADMINISTRATION SITE CONDITIONS	全身性疾病及给药部位各种反应	3.21 ( 1.16 - 8.85 )	3.21 ( 5.67 )	2.03 ( 0.87 )	1.02 ( -0.79 )	是	是	否	否
ILEUS	8	16987	21	47656	1.07	0.47	2.41	1.07	0.03	0.25	1.88	1.05	0.53	0.07	-1.68	肠梗阻（机能性）	GASTROINTESTINAL DISORDERS	胃肠系统疾病	1.07 ( 0.47 - 2.41 )	1.07 ( 0.03 )	1.05 ( 0.53 )	0.07 ( -1.68 )	否	否	否	否
METASTASES TO GASTROINTESTINAL TRACT	8	16987	2	47675	11.23	2.38	52.87	11.22	14.9	9.67	12.77	3.04	0.83	1.61	-0.27	胃肠道转移	NEOPLASMS BENIGN, MALIGNANT AND UNSPECIFIED (INCL CYSTS AND POLYPS)	良性、恶性及性质不明的肿瘤（包括囊状和息肉状）	11.23 ( 2.38 - 52.87 )	11.22 ( 14.9 )	3.04 ( 0.83 )	1.61 ( -0.27 )	是	是	否	否
ASTHMA	8	16987	13	47664	1.73	0.72	4.17	1.73	1.51	0.85	2.61	1.45	0.69	0.54	-1.24	哮喘	RESPIRATORY, THORACIC AND MEDIASTINAL DISORDERS	呼吸系统、胸及纵隔疾病	1.73 ( 0.72 - 4.17 )	1.73 ( 1.51 )	1.45 ( 0.69 )	0.54 ( -1.24 )	否	否	否	否
NEUROPATHY PERIPHERAL	8	16987	61	47616	0.37	0.18	0.77	0.37	7.69	-0.37	1.1	0.44	0.24	-1.18	-2.88	周围神经病	NERVOUS SYSTEM DISORDERS	各类神经系统疾病	0.37 ( 0.18 - 0.77 )	0.37 ( 7.69 )	0.44 ( 0.24 )	-1.18 ( -2.88 )	否	否	否	否
BLOOD GLUCOSE DECREASED	8	16987	40	47637	0.56	0.26	1.2	0.56	2.29	-0.2	1.32	0.63	0.34	-0.66	-2.37	血葡萄糖降低	INVESTIGATIONS	各类检查	0.56 ( 0.26 - 1.2 )	0.56 ( 2.29 )	0.63 ( 0.34 )	-0.66 ( -2.37 )	否	否	否	否
CONJUNCTIVITIS	8	16987	6	47671	3.74	1.3	10.79	3.74	6.89	2.68	4.8	2.17	0.9	1.12	-0.7	结膜炎	INFECTIONS AND INFESTATIONS	感染及侵染类疾病	3.74 ( 1.3 - 10.79 )	3.74 ( 6.89 )	2.17 ( 0.9 )	1.12 ( -0.7 )	是	是	否	否
SKIN FISSURES	8	16987	45	47632	0.5	0.23	1.06	0.5	3.43	-0.25	1.25	0.57	0.31	-0.8	-2.51	皮肤皲裂	SKIN AND SUBCUTANEOUS TISSUE DISORDERS	皮肤及皮下组织类疾病	0.5 ( 0.23 - 1.06 )	0.5 ( 3.43 )	0.57 ( 0.31 )	-0.8 ( -2.51 )	否	否	否	否
LUNG ADENOCARCINOMA	8	16987	4	47673	5.61	1.69	18.64	5.61	10.11	4.41	6.81	2.54	0.93	1.34	-0.51	肺腺癌	NEOPLASMS BENIGN, MALIGNANT AND UNSPECIFIED (INCL CYSTS AND POLYPS)	良性、恶性及性质不明的肿瘤（包括囊状和息肉状）	5.61 ( 1.69 - 18.64 )	5.61 ( 10.11 )	2.54 ( 0.93 )	1.34 ( -0.51 )	是	是	否	否
DIVERTICULITIS	8	16987	24	47653	0.94	0.42	2.08	0.94	0.03	0.14	1.74	0.95	0.49	-0.07	-1.81	憩室炎	INFECTIONS AND INFESTATIONS	感染及侵染类疾病	0.94 ( 0.42 - 2.08 )	0.94 ( 0.03 )	0.95 ( 0.49 )	-0.07 ( -1.81 )	否	否	否	否
RHINORRHOEA	8	16987	31	47646	0.72	0.33	1.57	0.72	0.67	-0.05	1.5	0.78	0.41	-0.36	-2.08	流涕	RESPIRATORY, THORACIC AND MEDIASTINAL DISORDERS	呼吸系统、胸及纵隔疾病	0.72 ( 0.33 - 1.57 )	0.72 ( 0.67 )	0.78 ( 0.41 )	-0.36 ( -2.08 )	否	否	否	否
GLOMERULAR FILTRATION RATE DECREASED	8	16987	12	47665	1.87	0.76	4.58	1.87	1.94	0.98	2.76	1.52	0.72	0.61	-1.17	肾小球滤过率降低	INVESTIGATIONS	各类检查	1.87 ( 0.76 - 4.58 )	1.87 ( 1.94 )	1.52 ( 0.72 )	0.61 ( -1.17 )	否	否	否	否
PULMONARY FIBROSIS	8	16987	14	47663	1.6	0.67	3.82	1.6	1.16	0.73	2.47	1.38	0.67	0.47	-1.3	肺纤维化	RESPIRATORY, THORACIC AND MEDIASTINAL DISORDERS	呼吸系统、胸及纵隔疾病	1.6 ( 0.67 - 3.82 )	1.6 ( 1.16 )	1.38 ( 0.67 )	0.47 ( -1.3 )	否	否	否	否
HEPATIC FAILURE	8	16987	58	47619	0.39	0.18	0.81	0.39	6.84	-0.35	1.13	0.46	0.25	-1.12	-2.82	肝衰竭	HEPATOBILIARY DISORDERS	肝胆系统疾病	0.39 ( 0.18 - 0.81 )	0.39 ( 6.84 )	0.46 ( 0.25 )	-1.12 ( -2.82 )	否	否	否	否
BLOOD CALCIUM DECREASED	8	16987	16	47661	1.4	0.6	3.28	1.4	0.62	0.55	2.25	1.27	0.62	0.34	-1.42	血钙降低	INVESTIGATIONS	各类检查	1.4 ( 0.6 - 3.28 )	1.4 ( 0.62 )	1.27 ( 0.62 )	0.34 ( -1.42 )	否	否	否	否
LYMPHOMA	8	16987	1	47676	22.45	2.81	179.54	22.44	18.21	20.36	24.52	3.38	0.59	1.76	-0.14	淋巴瘤	NEOPLASMS BENIGN, MALIGNANT AND UNSPECIFIED (INCL CYSTS AND POLYPS)	良性、恶性及性质不明的肿瘤（包括囊状和息肉状）	22.45 ( 2.81 - 179.54 )	22.44 ( 18.21 )	3.38 ( 0.59 )	1.76 ( -0.14 )	是	是	否	否
ABDOMINAL LYMPHADENOPATHY	8	16987	1	47676	22.45	2.81	179.54	22.44	18.21	20.36	24.52	3.38	0.59	1.76	-0.14	腹部淋巴结病	BLOOD AND LYMPHATIC SYSTEM DISORDERS	血液及淋巴系统疾病	22.45 ( 2.81 - 179.54 )	22.44 ( 18.21 )	3.38 ( 0.59 )	1.76 ( -0.14 )	是	是	否	否
EYE OEDEMA	8	16987	25	47652	0.9	0.4	1.99	0.9	0.07	0.1	1.69	0.92	0.47	-0.12	-1.85	眼睛水肿	EYE DISORDERS	眼器官疾病	0.9 ( 0.4 - 1.99 )	0.9 ( 0.07 )	0.92 ( 0.47 )	-0.12 ( -1.85 )	否	否	否	否
MUCOSAL INFLAMMATION	8	16987	40	47637	0.56	0.26	1.2	0.56	2.29	-0.2	1.32	0.63	0.34	-0.66	-2.37	粘膜炎症	GENERAL DISORDERS AND ADMINISTRATION SITE CONDITIONS	全身性疾病及给药部位各种反应	0.56 ( 0.26 - 1.2 )	0.56 ( 2.29 )	0.63 ( 0.34 )	-0.66 ( -2.37 )	否	否	否	否
PULMONARY CONGESTION	8	16987	8	47669	2.81	1.05	7.48	2.81	4.65	1.83	3.79	1.9	0.84	0.93	-0.88	肺淤血	RESPIRATORY, THORACIC AND MEDIASTINAL DISORDERS	呼吸系统、胸及纵隔疾病	2.81 ( 1.05 - 7.48 )	2.81 ( 4.65 )	1.9 ( 0.84 )	0.93 ( -0.88 )	是	是	否	否
ORAL PAIN	8	16987	109	47568	0.21	0.1	0.42	0.21	22.87	-0.51	0.92	0.26	0.14	-1.94	-3.63	口腔疼痛	GASTROINTESTINAL DISORDERS	胃肠系统疾病	0.21 ( 0.1 - 0.42 )	0.21 ( 22.87 )	0.26 ( 0.14 )	-1.94 ( -3.63 )	否	否	否	否
FULL BLOOD COUNT DECREASED	8	16987	15	47662	1.5	0.63	3.53	1.5	0.86	0.64	2.35	1.32	0.65	0.4	-1.36	全血细胞计数减少	INVESTIGATIONS	各类检查	1.5 ( 0.63 - 3.53 )	1.5 ( 0.86 )	1.32 ( 0.65 )	0.4 ( -1.36 )	否	否	否	否
LOSS OF CONSCIOUSNESS	8	16987	50	47627	0.45	0.21	0.95	0.45	4.67	-0.3	1.19	0.52	0.28	-0.93	-2.64	意识丧失	NERVOUS SYSTEM DISORDERS	各类神经系统疾病	0.45 ( 0.21 - 0.95 )	0.45 ( 4.67 )	0.52 ( 0.28 )	-0.93 ( -2.64 )	否	否	否	否
LICHENOID KERATOSIS	8	16987	4	47673	5.61	1.69	18.64	5.61	10.11	4.41	6.81	2.54	0.93	1.34	-0.51	苔藓样角化病	SKIN AND SUBCUTANEOUS TISSUE DISORDERS	皮肤及皮下组织类疾病	5.61 ( 1.69 - 18.64 )	5.61 ( 10.11 )	2.54 ( 0.93 )	1.34 ( -0.51 )	是	是	否	否
RESPIRATORY DISTRESS	8	16987	11	47666	2.04	0.82	5.07	2.04	2.46	1.13	2.95	1.6	0.75	0.68	-1.11	呼吸窘迫	RESPIRATORY, THORACIC AND MEDIASTINAL DISORDERS	呼吸系统、胸及纵隔疾病	2.04 ( 0.82 - 5.07 )	2.04 ( 2.46 )	1.6 ( 0.75 )	0.68 ( -1.11 )	否	否	否	否
PRODUCT USE ISSUE	8	16987	47	47630	0.48	0.23	1.01	0.48	3.91	-0.27	1.23	0.55	0.3	-0.85	-2.56	产品使用问题	INJURY, POISONING AND PROCEDURAL COMPLICATIONS	各类损伤、中毒及操作并发症	0.48 ( 0.23 - 1.01 )	0.48 ( 3.91 )	0.55 ( 0.3 )	-0.85 ( -2.56 )	否	否	否	否
HEPATOCELLULAR INJURY	8	16987	7	47670	3.21	1.16	8.85	3.21	5.67	2.19	4.22	2.03	0.87	1.02	-0.79	肝细胞损伤	HEPATOBILIARY DISORDERS	肝胆系统疾病	3.21 ( 1.16 - 8.85 )	3.21 ( 5.67 )	2.03 ( 0.87 )	1.02 ( -0.79 )	是	是	否	否
PRODUCT DOSE OMISSION ISSUE	8	16987	253	47424	0.09	0.04	0.18	0.09	72.89	-0.61	0.79	0.12	0.06	-3.1	-4.78	产品漏用问题	INJURY, POISONING AND PROCEDURAL COMPLICATIONS	各类损伤、中毒及操作并发症	0.09 ( 0.04 - 0.18 )	0.09 ( 72.89 )	0.12 ( 0.06 )	-3.1 ( -4.78 )	否	否	否	否
BRONCHIECTASIS	8	16987	1	47676	22.45	2.81	179.54	22.44	18.21	20.36	24.52	3.38	0.59	1.76	-0.14	支气管扩张	RESPIRATORY, THORACIC AND MEDIASTINAL DISORDERS	呼吸系统、胸及纵隔疾病	22.45 ( 2.81 - 179.54 )	22.44 ( 18.21 )	3.38 ( 0.59 )	1.76 ( -0.14 )	是	是	否	否
HEPATIC CYTOLYSIS	8	16987	6	47671	3.74	1.3	10.79	3.74	6.89	2.68	4.8	2.17	0.9	1.12	-0.7	肝细胞溶解	HEPATOBILIARY DISORDERS	肝胆系统疾病	3.74 ( 1.3 - 10.79 )	3.74 ( 6.89 )	2.17 ( 0.9 )	1.12 ( -0.7 )	是	是	否	否
INFLAMMATION	7	16988	37	47640	0.53	0.24	1.19	0.53	2.44	-0.28	1.34	0.61	0.31	-0.72	-2.44	炎症	GENERAL DISORDERS AND ADMINISTRATION SITE CONDITIONS	全身性疾病及给药部位各种反应	0.53 ( 0.24 - 1.19 )	0.53 ( 2.44 )	0.61 ( 0.31 )	-0.72 ( -2.44 )	否	否	否	否
STRESS	7	16988	36	47641	0.55	0.24	1.23	0.55	2.22	-0.26	1.35	0.62	0.31	-0.69	-2.41	应激	PSYCHIATRIC DISORDERS	精神病类	0.55 ( 0.24 - 1.23 )	0.55 ( 2.22 )	0.62 ( 0.31 )	-0.69 ( -2.41 )	否	否	否	否
SUBDURAL HAEMATOMA	7	16988	9	47668	2.18	0.81	5.86	2.18	2.52	1.19	3.17	1.66	0.73	0.74	-1.07	硬膜下血肿	INJURY, POISONING AND PROCEDURAL COMPLICATIONS	各类损伤、中毒及操作并发症	2.18 ( 0.81 - 5.86 )	2.18 ( 2.52 )	1.66 ( 0.73 )	0.74 ( -1.07 )	否	否	否	否
LIVER INJURY	7	16988	10	47667	1.96	0.75	5.16	1.96	1.95	1	2.93	1.57	0.7	0.65	-1.15	肝损伤	HEPATOBILIARY DISORDERS	肝胆系统疾病	1.96 ( 0.75 - 5.16 )	1.96 ( 1.95 )	1.57 ( 0.7 )	0.65 ( -1.15 )	否	否	否	否
CARDIOVASCULAR DISORDER	7	16988	5	47672	3.93	1.25	12.38	3.93	6.37	2.78	5.08	2.22	0.85	1.15	-0.7	心血管疾病	CARDIAC DISORDERS	心脏器官疾病	3.93 ( 1.25 - 12.38 )	3.93 ( 6.37 )	2.22 ( 0.85 )	1.15 ( -0.7 )	是	是	否	否
HAEMATOMA	7	16988	15	47662	1.31	0.53	3.21	1.31	0.35	0.41	2.21	1.21	0.57	0.28	-1.5	血肿	VASCULAR DISORDERS	血管与淋巴管类疾病	1.31 ( 0.53 - 3.21 )	1.31 ( 0.35 )	1.21 ( 0.57 )	0.28 ( -1.5 )	否	否	否	否
PRODUCTIVE COUGH	7	16988	21	47656	0.94	0.4	2.2	0.94	0.02	0.08	1.79	0.95	0.46	-0.07	-1.82	排痰性咳嗽	RESPIRATORY, THORACIC AND MEDIASTINAL DISORDERS	呼吸系统、胸及纵隔疾病	0.94 ( 0.4 - 2.2 )	0.94 ( 0.02 )	0.95 ( 0.46 )	-0.07 ( -1.82 )	否	否	否	否
ELECTROLYTE IMBALANCE	7	16988	14	47663	1.4	0.57	3.48	1.4	0.54	0.5	2.31	1.27	0.59	0.34	-1.43	电解质失衡	METABOLISM AND NUTRITION DISORDERS	代谢及营养类疾病	1.4 ( 0.57 - 3.48 )	1.4 ( 0.54 )	1.27 ( 0.59 )	0.34 ( -1.43 )	否	否	否	否
FRACTURE	7	16988	5	47672	3.93	1.25	12.38	3.93	6.37	2.78	5.08	2.22	0.85	1.15	-0.7	骨折	INJURY, POISONING AND PROCEDURAL COMPLICATIONS	各类损伤、中毒及操作并发症	3.93 ( 1.25 - 12.38 )	3.93 ( 6.37 )	2.22 ( 0.85 )	1.15 ( -0.7 )	是	是	否	否
CEREBRAL HAEMORRHAGE	7	16988	22	47655	0.89	0.38	2.09	0.89	0.07	0.04	1.74	0.92	0.45	-0.12	-1.87	大脑出血	NERVOUS SYSTEM DISORDERS	各类神经系统疾病	0.89 ( 0.38 - 2.09 )	0.89 ( 0.07 )	0.92 ( 0.45 )	-0.12 ( -1.87 )	否	否	否	否
MUSCULOSKELETAL STIFFNESS	7	16988	37	47640	0.53	0.24	1.19	0.53	2.44	-0.28	1.34	0.61	0.31	-0.72	-2.44	肌肉骨骼强直	MUSCULOSKELETAL AND CONNECTIVE TISSUE DISORDERS	各种肌肉骨骼及结缔组织疾病	0.53 ( 0.24 - 1.19 )	0.53 ( 2.44 )	0.61 ( 0.31 )	-0.72 ( -2.44 )	否	否	否	否
RECTAL CANCER	7	16988	2	47675	9.82	2.04	47.29	9.82	12.32	8.25	11.39	2.96	0.79	1.57	-0.33	直肠癌	NEOPLASMS BENIGN, MALIGNANT AND UNSPECIFIED (INCL CYSTS AND POLYPS)	良性、恶性及性质不明的肿瘤（包括囊状和息肉状）	9.82 ( 2.04 - 47.29 )	9.82 ( 12.32 )	2.96 ( 0.79 )	1.57 ( -0.33 )	是	是	否	否
ONYCHOCLASIS	7	16988	6	47671	3.27	1.1	9.74	3.27	5.1	2.18	4.36	2.05	0.82	1.03	-0.8	指甲折断	SKIN AND SUBCUTANEOUS TISSUE DISORDERS	皮肤及皮下组织类疾病	3.27 ( 1.1 - 9.74 )	3.27 ( 5.1 )	2.05 ( 0.82 )	1.03 ( -0.8 )	是	是	否	否
THROAT IRRITATION	7	16988	19	47658	1.03	0.43	2.46	1.03	0.01	0.17	1.9	1.02	0.5	0.03	-1.72	咽喉刺激	RESPIRATORY, THORACIC AND MEDIASTINAL DISORDERS	呼吸系统、胸及纵隔疾病	1.03 ( 0.43 - 2.46 )	1.03 ( 0.01 )	1.02 ( 0.5 )	0.03 ( -1.72 )	否	否	否	否
HEART RATE DECREASED	7	16988	18	47659	1.09	0.46	2.61	1.09	0.04	0.22	1.96	1.07	0.51	0.09	-1.67	心率降低	INVESTIGATIONS	各类检查	1.09 ( 0.46 - 2.61 )	1.09 ( 0.04 )	1.07 ( 0.51 )	0.09 ( -1.67 )	否	否	否	否
PALMAR-PLANTAR ERYTHRODYSAESTHESIA SYNDROME	7	16988	339	47338	0.06	0.03	0.12	0.06	105.64	-0.69	0.81	0.08	0.04	-3.7	-5.37	掌跖红肿综合征	SKIN AND SUBCUTANEOUS TISSUE DISORDERS	皮肤及皮下组织类疾病	0.06 ( 0.03 - 0.12 )	0.06 ( 105.64 )	0.08 ( 0.04 )	-3.7 ( -5.37 )	否	否	否	否
SEIZURE	7	16988	14	47663	1.4	0.57	3.48	1.4	0.54	0.5	2.31	1.27	0.59	0.34	-1.43	痫性发作	NERVOUS SYSTEM DISORDERS	各类神经系统疾病	1.4 ( 0.57 - 3.48 )	1.4 ( 0.54 )	1.27 ( 0.59 )	0.34 ( -1.43 )	否	否	否	否
HYPERHIDROSIS	7	16988	50	47627	0.39	0.18	0.87	0.39	5.77	-0.4	1.18	0.47	0.24	-1.1	-2.81	多汗	SKIN AND SUBCUTANEOUS TISSUE DISORDERS	皮肤及皮下组织类疾病	0.39 ( 0.18 - 0.87 )	0.39 ( 5.77 )	0.47 ( 0.24 )	-1.1 ( -2.81 )	否	否	否	否
EYE DISORDER	7	16988	20	47657	0.98	0.42	2.32	0.98	0	0.12	1.84	0.99	0.48	-0.02	-1.77	眼部疾病	EYE DISORDERS	眼器官疾病	0.98 ( 0.42 - 2.32 )	0.98 ( 0 )	0.99 ( 0.48 )	-0.02 ( -1.77 )	否	否	否	否
THYROID MASS	7	16988	4	47673	4.91	1.44	16.78	4.91	7.93	3.68	6.14	2.42	0.87	1.28	-0.59	甲状腺肿块	ENDOCRINE DISORDERS	内分泌系统疾病	4.91 ( 1.44 - 16.78 )	4.91 ( 7.93 )	2.42 ( 0.87 )	1.28 ( -0.59 )	是	是	否	否
CHROMATURIA	7	16988	25	47652	0.79	0.34	1.82	0.79	0.32	-0.05	1.62	0.83	0.41	-0.26	-2	色素尿	RENAL AND URINARY DISORDERS	肾脏及泌尿系统疾病	0.79 ( 0.34 - 1.82 )	0.79 ( 0.32 )	0.83 ( 0.41 )	-0.26 ( -2 )	否	否	否	否
COLITIS	7	16988	33	47644	0.59	0.26	1.35	0.6	1.59	-0.22	1.41	0.67	0.34	-0.59	-2.31	结肠炎	GASTROINTESTINAL DISORDERS	胃肠系统疾病	0.59 ( 0.26 - 1.35 )	0.6 ( 1.59 )	0.67 ( 0.34 )	-0.59 ( -2.31 )	否	否	否	否
FLUSHING	7	16988	14	47663	1.4	0.57	3.48	1.4	0.54	0.5	2.31	1.27	0.59	0.34	-1.43	潮红	VASCULAR DISORDERS	血管与淋巴管类疾病	1.4 ( 0.57 - 3.48 )	1.4 ( 0.54 )	1.27 ( 0.59 )	0.34 ( -1.43 )	否	否	否	否
CATARACT	7	16988	30	47647	0.65	0.29	1.49	0.65	1.04	-0.17	1.48	0.72	0.36	-0.47	-2.2	白内障	EYE DISORDERS	眼器官疾病	0.65 ( 0.29 - 1.49 )	0.65 ( 1.04 )	0.72 ( 0.36 )	-0.47 ( -2.2 )	否	否	否	否
DROPPED HEAD SYNDROME	7	16988	2	47675	9.82	2.04	47.29	9.82	12.32	8.25	11.39	2.96	0.79	1.57	-0.33	头颅下垂综合征	NERVOUS SYSTEM DISORDERS	各类神经系统疾病	9.82 ( 2.04 - 47.29 )	9.82 ( 12.32 )	2.96 ( 0.79 )	1.57 ( -0.33 )	是	是	否	否
GASTROINTESTINAL PERFORATION	7	16988	8	47669	2.46	0.89	6.77	2.45	3.22	1.44	3.47	1.78	0.76	0.83	-0.99	胃肠穿孔	GASTROINTESTINAL DISORDERS	胃肠系统疾病	2.46 ( 0.89 - 6.77 )	2.45 ( 3.22 )	1.78 ( 0.76 )	0.83 ( -0.99 )	否	否	否	否
HAIR COLOUR CHANGES	7	16988	179	47498	0.11	0.05	0.23	0.11	48.81	-0.65	0.86	0.14	0.08	-2.8	-4.48	毛发颜色改变	SKIN AND SUBCUTANEOUS TISSUE DISORDERS	皮肤及皮下组织类疾病	0.11 ( 0.05 - 0.23 )	0.11 ( 48.81 )	0.14 ( 0.08 )	-2.8 ( -4.48 )	否	否	否	否
FEBRILE NEUTROPENIA	7	16988	14	47663	1.4	0.57	3.48	1.4	0.54	0.5	2.31	1.27	0.59	0.34	-1.43	发热性中性粒细胞减少症	BLOOD AND LYMPHATIC SYSTEM DISORDERS	血液及淋巴系统疾病	1.4 ( 0.57 - 3.48 )	1.4 ( 0.54 )	1.27 ( 0.59 )	0.34 ( -1.43 )	否	否	否	否
SCAR	7	16988	11	47666	1.79	0.69	4.61	1.79	1.48	0.84	2.73	1.48	0.67	0.57	-1.23	瘢痕	INJURY, POISONING AND PROCEDURAL COMPLICATIONS	各类损伤、中毒及操作并发症	1.79 ( 0.69 - 4.61 )	1.79 ( 1.48 )	1.48 ( 0.67 )	0.57 ( -1.23 )	否	否	否	否
YELLOW SKIN	7	16988	49	47628	0.4	0.18	0.88	0.4	5.49	-0.39	1.19	0.48	0.25	-1.07	-2.78	黄色皮肤	SKIN AND SUBCUTANEOUS TISSUE DISORDERS	皮肤及皮下组织类疾病	0.4 ( 0.18 - 0.88 )	0.4 ( 5.49 )	0.48 ( 0.25 )	-1.07 ( -2.78 )	否	否	否	否
BLOOD CALCIUM INCREASED	7	16988	7	47670	2.81	0.98	8	2.81	4.07	1.76	3.85	1.9	0.79	0.93	-0.9	血钙升高	INVESTIGATIONS	各类检查	2.81 ( 0.98 - 8 )	2.81 ( 4.07 )	1.9 ( 0.79 )	0.93 ( -0.9 )	否	是	否	否
SKIN NECROSIS	7	16988	1	47676	19.65	2.42	159.69	19.64	15.48	17.54	21.73	3.33	0.58	1.74	-0.19	皮肤坏死	SKIN AND SUBCUTANEOUS TISSUE DISORDERS	皮肤及皮下组织类疾病	19.65 ( 2.42 - 159.69 )	19.64 ( 15.48 )	3.33 ( 0.58 )	1.74 ( -0.19 )	是	是	否	否
BLOOD POTASSIUM INCREASED	7	16988	15	47662	1.31	0.53	3.21	1.31	0.35	0.41	2.21	1.21	0.57	0.28	-1.5	血钾升高	INVESTIGATIONS	各类检查	1.31 ( 0.53 - 3.21 )	1.31 ( 0.35 )	1.21 ( 0.57 )	0.28 ( -1.5 )	否	否	否	否
PNEUMONIA ASPIRATION	7	16988	18	47659	1.09	0.46	2.61	1.09	0.04	0.22	1.96	1.07	0.51	0.09	-1.67	感染性吸入性肺炎	INFECTIONS AND INFESTATIONS	感染及侵染类疾病	1.09 ( 0.46 - 2.61 )	1.09 ( 0.04 )	1.07 ( 0.51 )	0.09 ( -1.67 )	否	否	否	否
ATELECTASIS	7	16988	8	47669	2.46	0.89	6.77	2.45	3.22	1.44	3.47	1.78	0.76	0.83	-0.99	肺不张	RESPIRATORY, THORACIC AND MEDIASTINAL DISORDERS	呼吸系统、胸及纵隔疾病	2.46 ( 0.89 - 6.77 )	2.45 ( 3.22 )	1.78 ( 0.76 )	0.83 ( -0.99 )	否	否	否	否
EFFUSION	7	16988	3	47674	6.55	1.69	25.33	6.55	9.87	5.19	7.9	2.66	0.86	1.41	-0.47	渗出	GENERAL DISORDERS AND ADMINISTRATION SITE CONDITIONS	全身性疾病及给药部位各种反应	6.55 ( 1.69 - 25.33 )	6.55 ( 9.87 )	2.66 ( 0.86 )	1.41 ( -0.47 )	是	是	否	否
JOINT STIFFNESS	7	16988	15	47662	1.31	0.53	3.21	1.31	0.35	0.41	2.21	1.21	0.57	0.28	-1.5	关节僵硬	MUSCULOSKELETAL AND CONNECTIVE TISSUE DISORDERS	各种肌肉骨骼及结缔组织疾病	1.31 ( 0.53 - 3.21 )	1.31 ( 0.35 )	1.21 ( 0.57 )	0.28 ( -1.5 )	否	否	否	否
ACQUIRED GENE MUTATION	7	16988	0	47677	#NUM!	#NUM!	#NUM!	#NUM!	19.64	#NUM!	#NUM!	3.81	0	1.93	-0.03	获得性基因突变	CONGENITAL, FAMILIAL AND GENETIC DISORDERS	各种先天性家族性遗传性疾病	Inf ( NaN - Inf )	Inf ( 19.64 )	3.81 ( 0 )	1.93 ( -0.03 )	否	是	否	否
GAIT INABILITY	7	16988	17	47660	1.16	0.48	2.79	1.16	0.1	0.28	2.04	1.11	0.53	0.15	-1.61	步态无力	GENERAL DISORDERS AND ADMINISTRATION SITE CONDITIONS	全身性疾病及给药部位各种反应	1.16 ( 0.48 - 2.79 )	1.16 ( 0.1 )	1.11 ( 0.53 )	0.15 ( -1.61 )	否	否	否	否
HYPOXIA	7	16988	11	47666	1.79	0.69	4.61	1.79	1.48	0.84	2.73	1.48	0.67	0.57	-1.23	缺氧	RESPIRATORY, THORACIC AND MEDIASTINAL DISORDERS	呼吸系统、胸及纵隔疾病	1.79 ( 0.69 - 4.61 )	1.79 ( 1.48 )	1.48 ( 0.67 )	0.57 ( -1.23 )	否	否	否	否
LEFT VENTRICULAR FAILURE	7	16988	1	47676	19.65	2.42	159.69	19.64	15.48	17.54	21.73	3.33	0.58	1.74	-0.19	左心室衰竭	CARDIAC DISORDERS	心脏器官疾病	19.65 ( 2.42 - 159.69 )	19.64 ( 15.48 )	3.33 ( 0.58 )	1.74 ( -0.19 )	是	是	否	否
BRONCHITIS	7	16988	18	47659	1.09	0.46	2.61	1.09	0.04	0.22	1.96	1.07	0.51	0.09	-1.67	支气管炎	INFECTIONS AND INFESTATIONS	感染及侵染类疾病	1.09 ( 0.46 - 2.61 )	1.09 ( 0.04 )	1.07 ( 0.51 )	0.09 ( -1.67 )	否	否	否	否
INCORRECT DOSE ADMINISTERED	7	16988	38	47639	0.52	0.23	1.16	0.52	2.67	-0.29	1.32	0.59	0.3	-0.76	-2.48	给用了不正确的剂量	INJURY, POISONING AND PROCEDURAL COMPLICATIONS	各类损伤、中毒及操作并发症	0.52 ( 0.23 - 1.16 )	0.52 ( 2.67 )	0.59 ( 0.3 )	-0.76 ( -2.48 )	否	否	否	否
BONE MARROW OEDEMA	7	16988	0	47677	#NUM!	#NUM!	#NUM!	#NUM!	19.64	#NUM!	#NUM!	3.81	0	1.93	-0.03	骨髓水肿	BLOOD AND LYMPHATIC SYSTEM DISORDERS	血液及淋巴系统疾病	Inf ( NaN - Inf )	Inf ( 19.64 )	3.81 ( 0 )	1.93 ( -0.03 )	否	是	否	否
NON-HODGKIN'S LYMPHOMA	7	16988	2	47675	9.82	2.04	47.29	9.82	12.32	8.25	11.39	2.96	0.79	1.57	-0.33	非霍奇金淋巴瘤	NEOPLASMS BENIGN, MALIGNANT AND UNSPECIFIED (INCL CYSTS AND POLYPS)	良性、恶性及性质不明的肿瘤（包括囊状和息肉状）	9.82 ( 2.04 - 47.29 )	9.82 ( 12.32 )	2.96 ( 0.79 )	1.57 ( -0.33 )	是	是	否	否
HAEMOPTYSIS	6	16989	17	47660	0.99	0.39	2.51	0.99	0	0.06	1.92	0.99	0.46	-0.01	-1.78	咯血	RESPIRATORY, THORACIC AND MEDIASTINAL DISORDERS	呼吸系统、胸及纵隔疾病	0.99 ( 0.39 - 2.51 )	0.99 ( 0 )	0.99 ( 0.46 )	-0.01 ( -1.78 )	否	否	否	否
SKIN HYPERPIGMENTATION	6	16989	1	47676	16.84	2.03	139.87	16.83	12.77	14.72	18.95	3.26	0.55	1.71	-0.25	皮肤色素沉着过度	SKIN AND SUBCUTANEOUS TISSUE DISORDERS	皮肤及皮下组织类疾病	16.84 ( 2.03 - 139.87 )	16.83 ( 12.77 )	3.26 ( 0.55 )	1.71 ( -0.25 )	是	是	否	否
MALIGNANT MELANOMA	6	16989	10	47667	1.68	0.61	4.63	1.68	1.04	0.67	2.7	1.43	0.61	0.51	-1.29	恶性黑素瘤	NEOPLASMS BENIGN, MALIGNANT AND UNSPECIFIED (INCL CYSTS AND POLYPS)	良性、恶性及性质不明的肿瘤（包括囊状和息肉状）	1.68 ( 0.61 - 4.63 )	1.68 ( 1.04 )	1.43 ( 0.61 )	0.51 ( -1.29 )	否	否	否	否
CACHEXIA	6	16989	26	47651	0.65	0.27	1.57	0.65	0.94	-0.24	1.53	0.71	0.34	-0.49	-2.23	恶液质	METABOLISM AND NUTRITION DISORDERS	代谢及营养类疾病	0.65 ( 0.27 - 1.57 )	0.65 ( 0.94 )	0.71 ( 0.34 )	-0.49 ( -2.23 )	否	否	否	否
LIP DRY	6	16989	18	47659	0.94	0.37	2.36	0.94	0.02	0.01	1.86	0.95	0.44	-0.07	-1.83	唇部干燥	GASTROINTESTINAL DISORDERS	胃肠系统疾病	0.94 ( 0.37 - 2.36 )	0.94 ( 0.02 )	0.95 ( 0.44 )	-0.07 ( -1.83 )	否	否	否	否
HYDRONEPHROSIS	6	16989	14	47663	1.2	0.46	3.13	1.2	0.14	0.25	2.16	1.14	0.51	0.19	-1.59	肾盂积水	RENAL AND URINARY DISORDERS	肾脏及泌尿系统疾病	1.2 ( 0.46 - 3.13 )	1.2 ( 0.14 )	1.14 ( 0.51 )	0.19 ( -1.59 )	否	否	否	否
BLOOD UREA INCREASED	6	16989	28	47649	0.6	0.25	1.45	0.6	1.31	-0.28	1.48	0.67	0.32	-0.57	-2.31	血尿素升高	INVESTIGATIONS	各类检查	0.6 ( 0.25 - 1.45 )	0.6 ( 1.31 )	0.67 ( 0.32 )	-0.57 ( -2.31 )	否	否	否	否
COGNITIVE DISORDER	6	16989	126	47551	0.13	0.06	0.3	0.13	32.25	-0.69	0.95	0.17	0.09	-2.53	-4.22	认知障碍	NERVOUS SYSTEM DISORDERS	各类神经系统疾病	0.13 ( 0.06 - 0.3 )	0.13 ( 32.25 )	0.17 ( 0.09 )	-2.53 ( -4.22 )	否	否	否	否
EYE DISCHARGE	6	16989	16	47661	1.05	0.41	2.69	1.05	0.01	0.11	1.99	1.04	0.47	0.05	-1.72	眼分泌物	EYE DISORDERS	眼器官疾病	1.05 ( 0.41 - 2.69 )	1.05 ( 0.01 )	1.04 ( 0.47 )	0.05 ( -1.72 )	否	否	否	否
HERNIA	6	16989	42	47635	0.4	0.17	0.94	0.4	4.71	-0.45	1.26	0.48	0.23	-1.07	-2.79	疝气	GENERAL DISORDERS AND ADMINISTRATION SITE CONDITIONS	全身性疾病及给药部位各种反应	0.4 ( 0.17 - 0.94 )	0.4 ( 4.71 )	0.48 ( 0.23 )	-1.07 ( -2.79 )	否	否	否	否
ACUTE HEPATIC FAILURE	6	16989	8	47669	2.1	0.73	6.07	2.1	1.99	1.05	3.16	1.63	0.67	0.71	-1.12	急性肝衰竭	HEPATOBILIARY DISORDERS	肝胆系统疾病	2.1 ( 0.73 - 6.07 )	2.1 ( 1.99 )	1.63 ( 0.67 )	0.71 ( -1.12 )	否	否	否	否
HEPATIC ENCEPHALOPATHY	6	16989	23	47654	0.73	0.3	1.8	0.73	0.47	-0.17	1.63	0.79	0.37	-0.34	-2.09	肝性脑病	NERVOUS SYSTEM DISORDERS	各类神经系统疾病	0.73 ( 0.3 - 1.8 )	0.73 ( 0.47 )	0.79 ( 0.37 )	-0.34 ( -2.09 )	否	否	否	否
TRANSAMINASES INCREASED	6	16989	26	47651	0.65	0.27	1.57	0.65	0.94	-0.24	1.53	0.71	0.34	-0.49	-2.23	转氨酶升高	INVESTIGATIONS	各类检查	0.65 ( 0.27 - 1.57 )	0.65 ( 0.94 )	0.71 ( 0.34 )	-0.49 ( -2.23 )	否	否	否	否
HYPERCHOLESTEROLAEMIA	6	16989	6	47671	2.81	0.9	8.7	2.81	3.49	1.67	3.94	1.9	0.74	0.93	-0.92	高胆固醇血症	METABOLISM AND NUTRITION DISORDERS	代谢及营养类疾病	2.81 ( 0.9 - 8.7 )	2.81 ( 3.49 )	1.9 ( 0.74 )	0.93 ( -0.92 )	否	否	否	否
NAIL DISCOLOURATION	6	16989	15	47662	1.12	0.44	2.89	1.12	0.06	0.18	2.07	1.09	0.49	0.12	-1.66	指甲变色	SKIN AND SUBCUTANEOUS TISSUE DISORDERS	皮肤及皮下组织类疾病	1.12 ( 0.44 - 2.89 )	1.12 ( 0.06 )	1.09 ( 0.49 )	0.12 ( -1.66 )	否	否	否	否
POOR QUALITY SLEEP	6	16989	14	47663	1.2	0.46	3.13	1.2	0.14	0.25	2.16	1.14	0.51	0.19	-1.59	睡眠质量差	PSYCHIATRIC DISORDERS	精神病类	1.2 ( 0.46 - 3.13 )	1.2 ( 0.14 )	1.14 ( 0.51 )	0.19 ( -1.59 )	否	否	否	否
TUMOUR COMPRESSION	6	16989	15	47662	1.12	0.44	2.89	1.12	0.06	0.18	2.07	1.09	0.49	0.12	-1.66	肿瘤压迫	NEOPLASMS BENIGN, MALIGNANT AND UNSPECIFIED (INCL CYSTS AND POLYPS)	良性、恶性及性质不明的肿瘤（包括囊状和息肉状）	1.12 ( 0.44 - 2.89 )	1.12 ( 0.06 )	1.09 ( 0.49 )	0.12 ( -1.66 )	否	否	否	否
PELVIC NEOPLASM	6	16989	4	47673	4.21	1.19	14.92	4.21	5.87	2.94	5.47	2.28	0.79	1.19	-0.69	骨盆肿瘤	NEOPLASMS BENIGN, MALIGNANT AND UNSPECIFIED (INCL CYSTS AND POLYPS)	良性、恶性及性质不明的肿瘤（包括囊状和息肉状）	4.21 ( 1.19 - 14.92 )	4.21 ( 5.87 )	2.28 ( 0.79 )	1.19 ( -0.69 )	是	是	否	否
EYE PRURITUS	6	16989	19	47658	0.89	0.35	2.22	0.89	0.07	-0.03	1.8	0.91	0.42	-0.13	-1.89	眼睛瘙痒	EYE DISORDERS	眼器官疾病	0.89 ( 0.35 - 2.22 )	0.89 ( 0.07 )	0.91 ( 0.42 )	-0.13 ( -1.89 )	否	否	否	否
INCISION SITE PAIN	6	16989	3	47674	5.61	1.4	22.44	5.61	7.58	4.22	7	2.54	0.8	1.34	-0.56	切口位置疼痛	INJURY, POISONING AND PROCEDURAL COMPLICATIONS	各类损伤、中毒及操作并发症	5.61 ( 1.4 - 22.44 )	5.61 ( 7.58 )	2.54 ( 0.8 )	1.34 ( -0.56 )	是	是	否	否
FEELING HOT	6	16989	31	47646	0.54	0.23	1.3	0.54	1.93	-0.33	1.42	0.62	0.3	-0.7	-2.43	感觉热	GENERAL DISORDERS AND ADMINISTRATION SITE CONDITIONS	全身性疾病及给药部位各种反应	0.54 ( 0.23 - 1.3 )	0.54 ( 1.93 )	0.62 ( 0.3 )	-0.7 ( -2.43 )	否	否	否	否
DEEP VEIN THROMBOSIS	6	16989	20	47657	0.84	0.34	2.1	0.84	0.14	-0.07	1.75	0.88	0.41	-0.19	-1.94	深静脉血栓形成	VASCULAR DISORDERS	血管与淋巴管类疾病	0.84 ( 0.34 - 2.1 )	0.84 ( 0.14 )	0.88 ( 0.41 )	-0.19 ( -1.94 )	否	否	否	否
TACHYCARDIA	6	16989	26	47651	0.65	0.27	1.57	0.65	0.94	-0.24	1.53	0.71	0.34	-0.49	-2.23	心动过速	CARDIAC DISORDERS	心脏器官疾病	0.65 ( 0.27 - 1.57 )	0.65 ( 0.94 )	0.71 ( 0.34 )	-0.49 ( -2.23 )	否	否	否	否
DEPRESSED LEVEL OF CONSCIOUSNESS	6	16989	22	47655	0.77	0.31	1.89	0.77	0.34	-0.14	1.67	0.82	0.38	-0.29	-2.04	意识水平下降	NERVOUS SYSTEM DISORDERS	各类神经系统疾病	0.77 ( 0.31 - 1.89 )	0.77 ( 0.34 )	0.82 ( 0.38 )	-0.29 ( -2.04 )	否	否	否	否
HYPERKALAEMIA	6	16989	16	47661	1.05	0.41	2.69	1.05	0.01	0.11	1.99	1.04	0.47	0.05	-1.72	高钾血症	METABOLISM AND NUTRITION DISORDERS	代谢及营养类疾病	1.05 ( 0.41 - 2.69 )	1.05 ( 0.01 )	1.04 ( 0.47 )	0.05 ( -1.72 )	否	否	否	否
SLEEP DISORDER	6	16989	39	47638	0.43	0.18	1.02	0.43	3.9	-0.43	1.29	0.51	0.25	-0.98	-2.7	睡眠障碍	PSYCHIATRIC DISORDERS	精神病类	0.43 ( 0.18 - 1.02 )	0.43 ( 3.9 )	0.51 ( 0.25 )	-0.98 ( -2.7 )	否	否	否	否
ROAD TRAFFIC ACCIDENT	6	16989	13	47664	1.29	0.49	3.41	1.29	0.28	0.33	2.26	1.2	0.53	0.27	-1.52	道路交通事故	INJURY, POISONING AND PROCEDURAL COMPLICATIONS	各类损伤、中毒及操作并发症	1.29 ( 0.49 - 3.41 )	1.29 ( 0.28 )	1.2 ( 0.53 )	0.27 ( -1.52 )	否	否	否	否
MOVEMENT DISORDER	6	16989	10	47667	1.68	0.61	4.63	1.68	1.04	0.67	2.7	1.43	0.61	0.51	-1.29	运动失调	NERVOUS SYSTEM DISORDERS	各类神经系统疾病	1.68 ( 0.61 - 4.63 )	1.68 ( 1.04 )	1.43 ( 0.61 )	0.51 ( -1.29 )	否	否	否	否
NECK PAIN	6	16989	21	47656	0.8	0.32	1.99	0.8	0.23	-0.11	1.71	0.85	0.4	-0.24	-1.99	颈痛	MUSCULOSKELETAL AND CONNECTIVE TISSUE DISORDERS	各种肌肉骨骼及结缔组织疾病	0.8 ( 0.32 - 1.99 )	0.8 ( 0.23 )	0.85 ( 0.4 )	-0.24 ( -1.99 )	否	否	否	否
LIMB INJURY	6	16989	24	47653	0.7	0.29	1.72	0.7	0.61	-0.19	1.6	0.76	0.36	-0.39	-2.14	肢体损伤	INJURY, POISONING AND PROCEDURAL COMPLICATIONS	各类损伤、中毒及操作并发症	0.7 ( 0.29 - 1.72 )	0.7 ( 0.61 )	0.76 ( 0.36 )	-0.39 ( -2.14 )	否	否	否	否
NEPHROTIC SYNDROME	6	16989	11	47666	1.53	0.57	4.14	1.53	0.71	0.54	2.52	1.34	0.58	0.43	-1.37	肾病综合征	RENAL AND URINARY DISORDERS	肾脏及泌尿系统疾病	1.53 ( 0.57 - 4.14 )	1.53 ( 0.71 )	1.34 ( 0.58 )	0.43 ( -1.37 )	否	否	否	否
LYMPHOCYTE COUNT DECREASED	6	16989	13	47664	1.29	0.49	3.41	1.29	0.28	0.33	2.26	1.2	0.53	0.27	-1.52	淋巴细胞计数降低	INVESTIGATIONS	各类检查	1.29 ( 0.49 - 3.41 )	1.29 ( 0.28 )	1.2 ( 0.53 )	0.27 ( -1.52 )	否	否	否	否
PAPULE	6	16989	3	47674	5.61	1.4	22.44	5.61	7.58	4.22	7	2.54	0.8	1.34	-0.56	丘疹	SKIN AND SUBCUTANEOUS TISSUE DISORDERS	皮肤及皮下组织类疾病	5.61 ( 1.4 - 22.44 )	5.61 ( 7.58 )	2.54 ( 0.8 )	1.34 ( -0.56 )	是	是	否	否
HEPATIC CANCER	6	16989	6	47671	2.81	0.9	8.7	2.81	3.49	1.67	3.94	1.9	0.74	0.93	-0.92	肝癌	NEOPLASMS BENIGN, MALIGNANT AND UNSPECIFIED (INCL CYSTS AND POLYPS)	良性、恶性及性质不明的肿瘤（包括囊状和息肉状）	2.81 ( 0.9 - 8.7 )	2.81 ( 3.49 )	1.9 ( 0.74 )	0.93 ( -0.92 )	否	否	否	否
PHARYNGEAL OEDEMA	6	16989	9	47668	1.87	0.67	5.26	1.87	1.46	0.84	2.9	1.52	0.64	0.61	-1.21	咽部水肿	RESPIRATORY, THORACIC AND MEDIASTINAL DISORDERS	呼吸系统、胸及纵隔疾病	1.87 ( 0.67 - 5.26 )	1.87 ( 1.46 )	1.52 ( 0.64 )	0.61 ( -1.21 )	否	否	否	否
NEURALGIA	6	16989	15	47662	1.12	0.44	2.89	1.12	0.06	0.18	2.07	1.09	0.49	0.12	-1.66	神经痛	NERVOUS SYSTEM DISORDERS	各类神经系统疾病	1.12 ( 0.44 - 2.89 )	1.12 ( 0.06 )	1.09 ( 0.49 )	0.12 ( -1.66 )	否	否	否	否
PULMONARY TUBERCULOSIS	6	16989	3	47674	5.61	1.4	22.44	5.61	7.58	4.22	7	2.54	0.8	1.34	-0.56	肺结核	INFECTIONS AND INFESTATIONS	感染及侵染类疾病	5.61 ( 1.4 - 22.44 )	5.61 ( 7.58 )	2.54 ( 0.8 )	1.34 ( -0.56 )	是	是	否	否
HISTOLOGY ABNORMAL	6	16989	1	47676	16.84	2.03	139.87	16.83	12.77	14.72	18.95	3.26	0.55	1.71	-0.25	组织学检查异常	INVESTIGATIONS	各类检查	16.84 ( 2.03 - 139.87 )	16.83 ( 12.77 )	3.26 ( 0.55 )	1.71 ( -0.25 )	是	是	否	否
PANCREATIC CARCINOMA	6	16989	4	47673	4.21	1.19	14.92	4.21	5.87	2.94	5.47	2.28	0.79	1.19	-0.69	胰腺癌	NEOPLASMS BENIGN, MALIGNANT AND UNSPECIFIED (INCL CYSTS AND POLYPS)	良性、恶性及性质不明的肿瘤（包括囊状和息肉状）	4.21 ( 1.19 - 14.92 )	4.21 ( 5.87 )	2.28 ( 0.79 )	1.19 ( -0.69 )	是	是	否	否
HYPOACUSIS	6	16989	22	47655	0.77	0.31	1.89	0.77	0.34	-0.14	1.67	0.82	0.38	-0.29	-2.04	听觉减退	EAR AND LABYRINTH DISORDERS	耳及迷路类疾病	0.77 ( 0.31 - 1.89 )	0.77 ( 0.34 )	0.82 ( 0.38 )	-0.29 ( -2.04 )	否	否	否	否
BACTERIAL INFECTION	6	16989	9	47668	1.87	0.67	5.26	1.87	1.46	0.84	2.9	1.52	0.64	0.61	-1.21	细菌性感染	INFECTIONS AND INFESTATIONS	感染及侵染类疾病	1.87 ( 0.67 - 5.26 )	1.87 ( 1.46 )	1.52 ( 0.64 )	0.61 ( -1.21 )	否	否	否	否
RENAL CELL CARCINOMA	6	16989	5	47672	3.37	1.03	11.03	3.37	4.54	2.18	4.55	2.08	0.77	1.05	-0.81	肾细胞癌	NEOPLASMS BENIGN, MALIGNANT AND UNSPECIFIED (INCL CYSTS AND POLYPS)	良性、恶性及性质不明的肿瘤（包括囊状和息肉状）	3.37 ( 1.03 - 11.03 )	3.37 ( 4.54 )	2.08 ( 0.77 )	1.05 ( -0.81 )	是	是	否	否
HYPOCALCAEMIA	6	16989	9	47668	1.87	0.67	5.26	1.87	1.46	0.84	2.9	1.52	0.64	0.61	-1.21	低钙血症	METABOLISM AND NUTRITION DISORDERS	代谢及营养类疾病	1.87 ( 0.67 - 5.26 )	1.87 ( 1.46 )	1.52 ( 0.64 )	0.61 ( -1.21 )	否	否	否	否
BLOOD PRESSURE ABNORMAL	6	16989	31	47646	0.54	0.23	1.3	0.54	1.93	-0.33	1.42	0.62	0.3	-0.7	-2.43	血压异常	INVESTIGATIONS	各类检查	0.54 ( 0.23 - 1.3 )	0.54 ( 1.93 )	0.62 ( 0.3 )	-0.7 ( -2.43 )	否	否	否	否
ERYTHROCYANOSIS	6	16989	0	47677	#NUM!	#NUM!	#NUM!	#NUM!	16.83	#NUM!	#NUM!	3.81	0	1.93	-0.06	绀红皮病	VASCULAR DISORDERS	血管与淋巴管类疾病	Inf ( NaN - Inf )	Inf ( 16.83 )	3.81 ( 0 )	1.93 ( -0.06 )	否	是	否	否
CONCOMITANT DISEASE AGGRAVATED	6	16989	2	47675	8.42	1.7	41.72	8.42	9.8	6.82	10.02	2.85	0.75	1.51	-0.41	伴随疾病恶化	GENERAL DISORDERS AND ADMINISTRATION SITE CONDITIONS	全身性疾病及给药部位各种反应	8.42 ( 1.7 - 41.72 )	8.42 ( 9.8 )	2.85 ( 0.75 )	1.51 ( -0.41 )	是	是	否	否
BRONCHOPULMONARY ASPERGILLOSIS	6	16989	4	47673	4.21	1.19	14.92	4.21	5.87	2.94	5.47	2.28	0.79	1.19	-0.69	支气管肺曲霉病	INFECTIONS AND INFESTATIONS	感染及侵染类疾病	4.21 ( 1.19 - 14.92 )	4.21 ( 5.87 )	2.28 ( 0.79 )	1.19 ( -0.69 )	是	是	否	否
HOT FLUSH	6	16989	14	47663	1.2	0.46	3.13	1.2	0.14	0.25	2.16	1.14	0.51	0.19	-1.59	潮热	VASCULAR DISORDERS	血管与淋巴管类疾病	1.2 ( 0.46 - 3.13 )	1.2 ( 0.14 )	1.14 ( 0.51 )	0.19 ( -1.59 )	否	否	否	否
DRUG REACTION WITH EOSINOPHILIA AND SYSTEMIC SYMPTOMS	6	16989	3	47674	5.61	1.4	22.44	5.61	7.58	4.22	7	2.54	0.8	1.34	-0.56	药物反应伴嗜酸粒细胞增多和全身性症状	SKIN AND SUBCUTANEOUS TISSUE DISORDERS	皮肤及皮下组织类疾病	5.61 ( 1.4 - 22.44 )	5.61 ( 7.58 )	2.54 ( 0.8 )	1.34 ( -0.56 )	是	是	否	否
PROCTITIS	6	16989	2	47675	8.42	1.7	41.72	8.42	9.8	6.82	10.02	2.85	0.75	1.51	-0.41	直肠炎	GASTROINTESTINAL DISORDERS	胃肠系统疾病	8.42 ( 1.7 - 41.72 )	8.42 ( 9.8 )	2.85 ( 0.75 )	1.51 ( -0.41 )	是	是	否	否
DRUG RESISTANCE MUTATION	6	16989	1	47676	16.84	2.03	139.87	16.83	12.77	14.72	18.95	3.26	0.55	1.71	-0.25	耐药突变	CONGENITAL, FAMILIAL AND GENETIC DISORDERS	各种先天性家族性遗传性疾病	16.84 ( 2.03 - 139.87 )	16.83 ( 12.77 )	3.26 ( 0.55 )	1.71 ( -0.25 )	是	是	否	否
HAEMORRHAGE SUBCUTANEOUS	5	16990	11	47666	1.28	0.44	3.67	1.28	0.2	0.22	2.33	1.19	0.49	0.25	-1.56	皮下出血	SKIN AND SUBCUTANEOUS TISSUE DISORDERS	皮肤及皮下组织类疾病	1.28 ( 0.44 - 3.67 )	1.28 ( 0.2 )	1.19 ( 0.49 )	0.25 ( -1.56 )	否	否	否	否
RENAL CANCER	5	16990	4	47673	3.51	0.94	13.06	3.51	3.98	2.19	4.82	2.11	0.7	1.08	-0.82	肾癌	NEOPLASMS BENIGN, MALIGNANT AND UNSPECIFIED (INCL CYSTS AND POLYPS)	良性、恶性及性质不明的肿瘤（包括囊状和息肉状）	3.51 ( 0.94 - 13.06 )	3.51 ( 3.98 )	2.11 ( 0.7 )	1.08 ( -0.82 )	否	否	否	否
SKIN BURNING SENSATION	5	16990	15	47662	0.94	0.34	2.57	0.94	0.02	-0.08	1.95	0.95	0.41	-0.07	-1.85	皮肤烧灼感	SKIN AND SUBCUTANEOUS TISSUE DISORDERS	皮肤及皮下组织类疾病	0.94 ( 0.34 - 2.57 )	0.94 ( 0.02 )	0.95 ( 0.41 )	-0.07 ( -1.85 )	否	否	否	否
ABNORMAL FAECES	5	16990	19	47658	0.74	0.28	1.98	0.74	0.37	-0.25	1.72	0.79	0.35	-0.34	-2.1	粪便异常	GASTROINTESTINAL DISORDERS	胃肠系统疾病	0.74 ( 0.28 - 1.98 )	0.74 ( 0.37 )	0.79 ( 0.35 )	-0.34 ( -2.1 )	否	否	否	否
METASTASES TO CENTRAL NERVOUS SYSTEM	5	16990	11	47666	1.28	0.44	3.67	1.28	0.2	0.22	2.33	1.19	0.49	0.25	-1.56	中枢神经系统转移	NEOPLASMS BENIGN, MALIGNANT AND UNSPECIFIED (INCL CYSTS AND POLYPS)	良性、恶性及性质不明的肿瘤（包括囊状和息肉状）	1.28 ( 0.44 - 3.67 )	1.28 ( 0.2 )	1.19 ( 0.49 )	0.25 ( -1.56 )	否	否	否	否
GASTRIC NEOPLASM	5	16990	11	47666	1.28	0.44	3.67	1.28	0.2	0.22	2.33	1.19	0.49	0.25	-1.56	胃肿瘤	NEOPLASMS BENIGN, MALIGNANT AND UNSPECIFIED (INCL CYSTS AND POLYPS)	良性、恶性及性质不明的肿瘤（包括囊状和息肉状）	1.28 ( 0.44 - 3.67 )	1.28 ( 0.2 )	1.19 ( 0.49 )	0.25 ( -1.56 )	否	否	否	否
CIRCULATORY COLLAPSE	5	16990	6	47671	2.34	0.71	7.66	2.34	2.09	1.15	3.52	1.73	0.64	0.79	-1.07	循环性虚脱	VASCULAR DISORDERS	血管与淋巴管类疾病	2.34 ( 0.71 - 7.66 )	2.34 ( 2.09 )	1.73 ( 0.64 )	0.79 ( -1.07 )	否	否	否	否
HEPATITIS	5	16990	9	47668	1.56	0.52	4.65	1.56	0.64	0.47	2.65	1.36	0.54	0.44	-1.38	肝炎	HEPATOBILIARY DISORDERS	肝胆系统疾病	1.56 ( 0.52 - 4.65 )	1.56 ( 0.64 )	1.36 ( 0.54 )	0.44 ( -1.38 )	否	否	否	否
THYROID CANCER	5	16990	4	47673	3.51	0.94	13.06	3.51	3.98	2.19	4.82	2.11	0.7	1.08	-0.82	甲状腺癌	NEOPLASMS BENIGN, MALIGNANT AND UNSPECIFIED (INCL CYSTS AND POLYPS)	良性、恶性及性质不明的肿瘤（包括囊状和息肉状）	3.51 ( 0.94 - 13.06 )	3.51 ( 3.98 )	2.11 ( 0.7 )	1.08 ( -0.82 )	否	否	否	否
PARKINSON'S DISEASE	5	16990	7	47670	2	0.64	6.32	2	1.47	0.86	3.15	1.59	0.61	0.66	-1.18	帕金森病	NERVOUS SYSTEM DISORDERS	各类神经系统疾病	2 ( 0.64 - 6.32 )	2 ( 1.47 )	1.59 ( 0.61 )	0.66 ( -1.18 )	否	否	否	否
HEPATIC CYST	5	16990	9	47668	1.56	0.52	4.65	1.56	0.64	0.47	2.65	1.36	0.54	0.44	-1.38	肝囊肿	HEPATOBILIARY DISORDERS	肝胆系统疾病	1.56 ( 0.52 - 4.65 )	1.56 ( 0.64 )	1.36 ( 0.54 )	0.44 ( -1.38 )	否	否	否	否
PROTEINURIA	5	16990	31	47646	0.45	0.18	1.16	0.45	2.85	-0.49	1.4	0.53	0.24	-0.92	-2.65	蛋白尿	RENAL AND URINARY DISORDERS	肾脏及泌尿系统疾病	0.45 ( 0.18 - 1.16 )	0.45 ( 2.85 )	0.53 ( 0.24 )	-0.92 ( -2.65 )	否	否	否	否
ONCOLOGIC COMPLICATION	5	16990	8	47669	1.75	0.57	5.36	1.75	1	0.64	2.87	1.46	0.57	0.55	-1.29	肿瘤并发症	NEOPLASMS BENIGN, MALIGNANT AND UNSPECIFIED (INCL CYSTS AND POLYPS)	良性、恶性及性质不明的肿瘤（包括囊状和息肉状）	1.75 ( 0.57 - 5.36 )	1.75 ( 1 )	1.46 ( 0.57 )	0.55 ( -1.29 )	否	否	否	否
METASTASES TO PLEURA	5	16990	2	47675	7.02	1.36	36.16	7.01	7.37	5.37	8.65	2.72	0.69	1.44	-0.51	胸膜转移	NEOPLASMS BENIGN, MALIGNANT AND UNSPECIFIED (INCL CYSTS AND POLYPS)	良性、恶性及性质不明的肿瘤（包括囊状和息肉状）	7.02 ( 1.36 - 36.16 )	7.01 ( 7.37 )	2.72 ( 0.69 )	1.44 ( -0.51 )	是	是	否	否
LUNG INFILTRATION	5	16990	13	47664	1.08	0.38	3.03	1.08	0.02	0.05	2.11	1.06	0.45	0.08	-1.71	肺浸润	RESPIRATORY, THORACIC AND MEDIASTINAL DISORDERS	呼吸系统、胸及纵隔疾病	1.08 ( 0.38 - 3.03 )	1.08 ( 0.02 )	1.06 ( 0.45 )	0.08 ( -1.71 )	否	否	否	否
BLOOD BLISTER	5	16990	5	47672	2.81	0.81	9.69	2.81	2.9	1.57	4.04	1.9	0.67	0.93	-0.95	血疱	SKIN AND SUBCUTANEOUS TISSUE DISORDERS	皮肤及皮下组织类疾病	2.81 ( 0.81 - 9.69 )	2.81 ( 2.9 )	1.9 ( 0.67 )	0.93 ( -0.95 )	否	否	否	否
SKIN ATROPHY	5	16990	23	47654	0.61	0.23	1.6	0.61	1.03	-0.36	1.58	0.68	0.3	-0.56	-2.31	皮肤萎缩	SKIN AND SUBCUTANEOUS TISSUE DISORDERS	皮肤及皮下组织类疾病	0.61 ( 0.23 - 1.6 )	0.61 ( 1.03 )	0.68 ( 0.3 )	-0.56 ( -2.31 )	否	否	否	否
AGEUSIA	5	16990	90	47587	0.16	0.06	0.38	0.16	21.69	-0.74	1.06	0.2	0.09	-2.32	-4.01	味觉丧失	NERVOUS SYSTEM DISORDERS	各类神经系统疾病	0.16 ( 0.06 - 0.38 )	0.16 ( 21.69 )	0.2 ( 0.09 )	-2.32 ( -4.01 )	否	否	否	否
TINNITUS	5	16990	29	47648	0.48	0.19	1.25	0.48	2.35	-0.47	1.43	0.56	0.25	-0.84	-2.57	耳鸣	EAR AND LABYRINTH DISORDERS	耳及迷路类疾病	0.48 ( 0.19 - 1.25 )	0.48 ( 2.35 )	0.56 ( 0.25 )	-0.84 ( -2.57 )	否	否	否	否
SLEEP APNOEA SYNDROME	5	16990	10	47667	1.4	0.48	4.1	1.4	0.39	0.33	2.48	1.27	0.52	0.34	-1.47	睡眠呼吸暂停综合征	RESPIRATORY, THORACIC AND MEDIASTINAL DISORDERS	呼吸系统、胸及纵隔疾病	1.4 ( 0.48 - 4.1 )	1.4 ( 0.39 )	1.27 ( 0.52 )	0.34 ( -1.47 )	否	否	否	否
GOITRE	5	16990	5	47672	2.81	0.81	9.69	2.81	2.9	1.57	4.04	1.9	0.67	0.93	-0.95	甲状腺肿	ENDOCRINE DISORDERS	内分泌系统疾病	2.81 ( 0.81 - 9.69 )	2.81 ( 2.9 )	1.9 ( 0.67 )	0.93 ( -0.95 )	否	否	否	否
NECROSIS	5	16990	2	47675	7.02	1.36	36.16	7.01	7.37	5.37	8.65	2.72	0.69	1.44	-0.51	坏死	GENERAL DISORDERS AND ADMINISTRATION SITE CONDITIONS	全身性疾病及给药部位各种反应	7.02 ( 1.36 - 36.16 )	7.01 ( 7.37 )	2.72 ( 0.69 )	1.44 ( -0.51 )	是	是	否	否
SCIATICA	5	16990	20	47657	0.7	0.26	1.87	0.7	0.51	-0.28	1.68	0.76	0.34	-0.39	-2.15	坐骨神经痛	NERVOUS SYSTEM DISORDERS	各类神经系统疾病	0.7 ( 0.26 - 1.87 )	0.7 ( 0.51 )	0.76 ( 0.34 )	-0.39 ( -2.15 )	否	否	否	否
NEUTROPHIL COUNT INCREASED	5	16990	7	47670	2	0.64	6.32	2	1.47	0.86	3.15	1.59	0.61	0.66	-1.18	中性粒细胞计数升高	INVESTIGATIONS	各类检查	2 ( 0.64 - 6.32 )	2 ( 1.47 )	1.59 ( 0.61 )	0.66 ( -1.18 )	否	否	否	否
OSTEONECROSIS OF JAW	5	16990	3	47674	4.68	1.12	19.57	4.68	5.42	3.24	6.11	2.38	0.72	1.25	-0.67	颌骨骨坏死	MUSCULOSKELETAL AND CONNECTIVE TISSUE DISORDERS	各种肌肉骨骼及结缔组织疾病	4.68 ( 1.12 - 19.57 )	4.68 ( 5.42 )	2.38 ( 0.72 )	1.25 ( -0.67 )	是	是	否	否
HYPERSOMNIA	5	16990	42	47635	0.33	0.13	0.84	0.33	5.94	-0.59	1.26	0.4	0.19	-1.3	-3.02	睡眠过度	NERVOUS SYSTEM DISORDERS	各类神经系统疾病	0.33 ( 0.13 - 0.84 )	0.33 ( 5.94 )	0.4 ( 0.19 )	-1.3 ( -3.02 )	否	否	否	否
ARTHROPATHY	5	16990	19	47658	0.74	0.28	1.98	0.74	0.37	-0.25	1.72	0.79	0.35	-0.34	-2.1	关节病	MUSCULOSKELETAL AND CONNECTIVE TISSUE DISORDERS	各种肌肉骨骼及结缔组织疾病	0.74 ( 0.28 - 1.98 )	0.74 ( 0.37 )	0.79 ( 0.35 )	-0.34 ( -2.1 )	否	否	否	否
OSTEOARTHRITIS	5	16990	4	47673	3.51	0.94	13.06	3.51	3.98	2.19	4.82	2.11	0.7	1.08	-0.82	骨关节炎	MUSCULOSKELETAL AND CONNECTIVE TISSUE DISORDERS	各种肌肉骨骼及结缔组织疾病	3.51 ( 0.94 - 13.06 )	3.51 ( 3.98 )	2.11 ( 0.7 )	1.08 ( -0.82 )	否	否	否	否
ABDOMINAL NEOPLASM	5	16990	13	47664	1.08	0.38	3.03	1.08	0.02	0.05	2.11	1.06	0.45	0.08	-1.71	腹部肿瘤	NEOPLASMS BENIGN, MALIGNANT AND UNSPECIFIED (INCL CYSTS AND POLYPS)	良性、恶性及性质不明的肿瘤（包括囊状和息肉状）	1.08 ( 0.38 - 3.03 )	1.08 ( 0.02 )	1.06 ( 0.45 )	0.08 ( -1.71 )	否	否	否	否
PERITONEAL LESION	5	16990	3	47674	4.68	1.12	19.57	4.68	5.42	3.24	6.11	2.38	0.72	1.25	-0.67	腹膜损害	GASTROINTESTINAL DISORDERS	胃肠系统疾病	4.68 ( 1.12 - 19.57 )	4.68 ( 5.42 )	2.38 ( 0.72 )	1.25 ( -0.67 )	是	是	否	否
POLYP	5	16990	7	47670	2	0.64	6.32	2	1.47	0.86	3.15	1.59	0.61	0.66	-1.18	息肉	GENERAL DISORDERS AND ADMINISTRATION SITE CONDITIONS	全身性疾病及给药部位各种反应	2 ( 0.64 - 6.32 )	2 ( 1.47 )	1.59 ( 0.61 )	0.66 ( -1.18 )	否	否	否	否
PELVIC MASS	5	16990	10	47667	1.4	0.48	4.1	1.4	0.39	0.33	2.48	1.27	0.52	0.34	-1.47	盆腔肿物	GENERAL DISORDERS AND ADMINISTRATION SITE CONDITIONS	全身性疾病及给药部位各种反应	1.4 ( 0.48 - 4.1 )	1.4 ( 0.39 )	1.27 ( 0.52 )	0.34 ( -1.47 )	否	否	否	否
RETCHING	5	16990	31	47646	0.45	0.18	1.16	0.45	2.85	-0.49	1.4	0.53	0.24	-0.92	-2.65	干呕	GASTROINTESTINAL DISORDERS	胃肠系统疾病	0.45 ( 0.18 - 1.16 )	0.45 ( 2.85 )	0.53 ( 0.24 )	-0.92 ( -2.65 )	否	否	否	否
NEPHROPATHY TOXIC	5	16990	3	47674	4.68	1.12	19.57	4.68	5.42	3.24	6.11	2.38	0.72	1.25	-0.67	中毒性肾病	RENAL AND URINARY DISORDERS	肾脏及泌尿系统疾病	4.68 ( 1.12 - 19.57 )	4.68 ( 5.42 )	2.38 ( 0.72 )	1.25 ( -0.67 )	是	是	否	否
CONJUNCTIVAL HAEMORRHAGE	5	16990	11	47666	1.28	0.44	3.67	1.28	0.2	0.22	2.33	1.19	0.49	0.25	-1.56	结膜出血	EYE DISORDERS	眼器官疾病	1.28 ( 0.44 - 3.67 )	1.28 ( 0.2 )	1.19 ( 0.49 )	0.25 ( -1.56 )	否	否	否	否
TOXIC SKIN ERUPTION	5	16990	11	47666	1.28	0.44	3.67	1.28	0.2	0.22	2.33	1.19	0.49	0.25	-1.56	中毒性皮疹	SKIN AND SUBCUTANEOUS TISSUE DISORDERS	皮肤及皮下组织类疾病	1.28 ( 0.44 - 3.67 )	1.28 ( 0.2 )	1.19 ( 0.49 )	0.25 ( -1.56 )	否	否	否	否
WHEEZING	5	16990	9	47668	1.56	0.52	4.65	1.56	0.64	0.47	2.65	1.36	0.54	0.44	-1.38	哮鸣	RESPIRATORY, THORACIC AND MEDIASTINAL DISORDERS	呼吸系统、胸及纵隔疾病	1.56 ( 0.52 - 4.65 )	1.56 ( 0.64 )	1.36 ( 0.54 )	0.44 ( -1.38 )	否	否	否	否
HYPERKERATOSIS	5	16990	126	47551	0.11	0.05	0.27	0.11	34.19	-0.78	1	0.15	0.07	-2.78	-4.47	皮肤角化症	SKIN AND SUBCUTANEOUS TISSUE DISORDERS	皮肤及皮下组织类疾病	0.11 ( 0.05 - 0.27 )	0.11 ( 34.19 )	0.15 ( 0.07 )	-2.78 ( -4.47 )	否	否	否	否
TUMOUR ULCERATION	5	16990	4	47673	3.51	0.94	13.06	3.51	3.98	2.19	4.82	2.11	0.7	1.08	-0.82	肿瘤溃疡	NEOPLASMS BENIGN, MALIGNANT AND UNSPECIFIED (INCL CYSTS AND POLYPS)	良性、恶性及性质不明的肿瘤（包括囊状和息肉状）	3.51 ( 0.94 - 13.06 )	3.51 ( 3.98 )	2.11 ( 0.7 )	1.08 ( -0.82 )	否	否	否	否
CHOLANGITIS	5	16990	16	47661	0.88	0.32	2.39	0.88	0.07	-0.13	1.88	0.91	0.39	-0.14	-1.92	胆管炎	HEPATOBILIARY DISORDERS	肝胆系统疾病	0.88 ( 0.32 - 2.39 )	0.88 ( 0.07 )	0.91 ( 0.39 )	-0.14 ( -1.92 )	否	否	否	否
ABDOMINAL ABSCESS	5	16990	20	47657	0.7	0.26	1.87	0.7	0.51	-0.28	1.68	0.76	0.34	-0.39	-2.15	腹部脓肿	INFECTIONS AND INFESTATIONS	感染及侵染类疾病	0.7 ( 0.26 - 1.87 )	0.7 ( 0.51 )	0.76 ( 0.34 )	-0.39 ( -2.15 )	否	否	否	否
STAPHYLOCOCCAL INFECTION	5	16990	7	47670	2	0.64	6.32	2	1.47	0.86	3.15	1.59	0.61	0.66	-1.18	葡萄球菌感染	INFECTIONS AND INFESTATIONS	感染及侵染类疾病	2 ( 0.64 - 6.32 )	2 ( 1.47 )	1.59 ( 0.61 )	0.66 ( -1.18 )	否	否	否	否
EJECTION FRACTION DECREASED	5	16990	16	47661	0.88	0.32	2.39	0.88	0.07	-0.13	1.88	0.91	0.39	-0.14	-1.92	射血分数降低	INVESTIGATIONS	各类检查	0.88 ( 0.32 - 2.39 )	0.88 ( 0.07 )	0.91 ( 0.39 )	-0.14 ( -1.92 )	否	否	否	否
OSTEONECROSIS	5	16990	3	47674	4.68	1.12	19.57	4.68	5.42	3.24	6.11	2.38	0.72	1.25	-0.67	骨坏死	MUSCULOSKELETAL AND CONNECTIVE TISSUE DISORDERS	各种肌肉骨骼及结缔组织疾病	4.68 ( 1.12 - 19.57 )	4.68 ( 5.42 )	2.38 ( 0.72 )	1.25 ( -0.67 )	是	是	否	否
PROCEDURAL COMPLICATION	5	16990	6	47671	2.34	0.71	7.66	2.34	2.09	1.15	3.52	1.73	0.64	0.79	-1.07	操作并发症	INJURY, POISONING AND PROCEDURAL COMPLICATIONS	各类损伤、中毒及操作并发症	2.34 ( 0.71 - 7.66 )	2.34 ( 2.09 )	1.73 ( 0.64 )	0.79 ( -1.07 )	否	否	否	否
URINARY RETENTION	5	16990	16	47661	0.88	0.32	2.39	0.88	0.07	-0.13	1.88	0.91	0.39	-0.14	-1.92	尿潴留	RENAL AND URINARY DISORDERS	肾脏及泌尿系统疾病	0.88 ( 0.32 - 2.39 )	0.88 ( 0.07 )	0.91 ( 0.39 )	-0.14 ( -1.92 )	否	否	否	否
EYE PAIN	5	16990	20	47657	0.7	0.26	1.87	0.7	0.51	-0.28	1.68	0.76	0.34	-0.39	-2.15	眼痛	EYE DISORDERS	眼器官疾病	0.7 ( 0.26 - 1.87 )	0.7 ( 0.51 )	0.76 ( 0.34 )	-0.39 ( -2.15 )	否	否	否	否
EYE IRRITATION	5	16990	15	47662	0.94	0.34	2.57	0.94	0.02	-0.08	1.95	0.95	0.41	-0.07	-1.85	眼刺激	EYE DISORDERS	眼器官疾病	0.94 ( 0.34 - 2.57 )	0.94 ( 0.02 )	0.95 ( 0.41 )	-0.07 ( -1.85 )	否	否	否	否
OXYGEN SATURATION DECREASED	5	16990	11	47666	1.28	0.44	3.67	1.28	0.2	0.22	2.33	1.19	0.49	0.25	-1.56	血氧饱和度降低	INVESTIGATIONS	各类检查	1.28 ( 0.44 - 3.67 )	1.28 ( 0.2 )	1.19 ( 0.49 )	0.25 ( -1.56 )	否	否	否	否
SMALL INTESTINAL OBSTRUCTION	5	16990	15	47662	0.94	0.34	2.57	0.94	0.02	-0.08	1.95	0.95	0.41	-0.07	-1.85	小肠梗阻	GASTROINTESTINAL DISORDERS	胃肠系统疾病	0.94 ( 0.34 - 2.57 )	0.94 ( 0.02 )	0.95 ( 0.41 )	-0.07 ( -1.85 )	否	否	否	否
VIRAL INFECTION	5	16990	10	47667	1.4	0.48	4.1	1.4	0.39	0.33	2.48	1.27	0.52	0.34	-1.47	病毒感染	INFECTIONS AND INFESTATIONS	感染及侵染类疾病	1.4 ( 0.48 - 4.1 )	1.4 ( 0.39 )	1.27 ( 0.52 )	0.34 ( -1.47 )	否	否	否	否
SINUS DISORDER	5	16990	21	47656	0.67	0.25	1.77	0.67	0.67	-0.31	1.64	0.73	0.32	-0.45	-2.21	鼻窦疾病	RESPIRATORY, THORACIC AND MEDIASTINAL DISORDERS	呼吸系统、胸及纵隔疾病	0.67 ( 0.25 - 1.77 )	0.67 ( 0.67 )	0.73 ( 0.32 )	-0.45 ( -2.21 )	否	否	否	否
HERPES ZOSTER	5	16990	14	47663	1	0.36	2.78	1	0	-0.02	2.02	1	0.43	0	-1.78	带状疱疹	INFECTIONS AND INFESTATIONS	感染及侵染类疾病	1 ( 0.36 - 2.78 )	1 ( 0 )	1 ( 0.43 )	0 ( -1.78 )	否	否	否	否
BLOOD PHOSPHORUS DECREASED	5	16990	15	47662	0.94	0.34	2.57	0.94	0.02	-0.08	1.95	0.95	0.41	-0.07	-1.85	血磷降低	INVESTIGATIONS	各类检查	0.94 ( 0.34 - 2.57 )	0.94 ( 0.02 )	0.95 ( 0.41 )	-0.07 ( -1.85 )	否	否	否	否
CHRONIC OBSTRUCTIVE PULMONARY DISEASE	5	16990	8	47669	1.75	0.57	5.36	1.75	1	0.64	2.87	1.46	0.57	0.55	-1.29	慢性阻塞性肺疾病	RESPIRATORY, THORACIC AND MEDIASTINAL DISORDERS	呼吸系统、胸及纵隔疾病	1.75 ( 0.57 - 5.36 )	1.75 ( 1 )	1.46 ( 0.57 )	0.55 ( -1.29 )	否	否	否	否
MYASTHENIA GRAVIS	5	16990	0	47677	#NUM!	#NUM!	#NUM!	#NUM!	14.03	#NUM!	#NUM!	3.81	0	1.93	-0.11	重症肌无力	NERVOUS SYSTEM DISORDERS	各类神经系统疾病	Inf ( NaN - Inf )	Inf ( 14.03 )	3.81 ( 0 )	1.93 ( -0.11 )	否	是	否	否
BLOOD SODIUM DECREASED	5	16990	30	47647	0.47	0.18	1.2	0.47	2.6	-0.48	1.41	0.54	0.25	-0.88	-2.61	血钠降低	INVESTIGATIONS	各类检查	0.47 ( 0.18 - 1.2 )	0.47 ( 2.6 )	0.54 ( 0.25 )	-0.88 ( -2.61 )	否	否	否	否
SUDDEN CARDIAC DEATH	5	16990	1	47676	14.03	1.64	120.11	14.03	10.08	11.88	16.17	3.17	0.53	1.66	-0.33	心源性猝死	GENERAL DISORDERS AND ADMINISTRATION SITE CONDITIONS	全身性疾病及给药部位各种反应	14.03 ( 1.64 - 120.11 )	14.03 ( 10.08 )	3.17 ( 0.53 )	1.66 ( -0.33 )	是	是	否	否
EAR PAIN	5	16990	13	47664	1.08	0.38	3.03	1.08	0.02	0.05	2.11	1.06	0.45	0.08	-1.71	耳痛	EAR AND LABYRINTH DISORDERS	耳及迷路类疾病	1.08 ( 0.38 - 3.03 )	1.08 ( 0.02 )	1.06 ( 0.45 )	0.08 ( -1.71 )	否	否	否	否
PYODERMA GANGRENOSUM	5	16990	2	47675	7.02	1.36	36.16	7.01	7.37	5.37	8.65	2.72	0.69	1.44	-0.51	坏疽性脓皮病	SKIN AND SUBCUTANEOUS TISSUE DISORDERS	皮肤及皮下组织类疾病	7.02 ( 1.36 - 36.16 )	7.01 ( 7.37 )	2.72 ( 0.69 )	1.44 ( -0.51 )	是	是	否	否
FAECES HARD	5	16990	5	47672	2.81	0.81	9.69	2.81	2.9	1.57	4.04	1.9	0.67	0.93	-0.95	硬便	GASTROINTESTINAL DISORDERS	胃肠系统疾病	2.81 ( 0.81 - 9.69 )	2.81 ( 2.9 )	1.9 ( 0.67 )	0.93 ( -0.95 )	否	否	否	否
ACUTE MYELOID LEUKAEMIA	5	16990	6	47671	2.34	0.71	7.66	2.34	2.09	1.15	3.52	1.73	0.64	0.79	-1.07	急性髓系白血病	NEOPLASMS BENIGN, MALIGNANT AND UNSPECIFIED (INCL CYSTS AND POLYPS)	良性、恶性及性质不明的肿瘤（包括囊状和息肉状）	2.34 ( 0.71 - 7.66 )	2.34 ( 2.09 )	1.73 ( 0.64 )	0.79 ( -1.07 )	否	否	否	否
DERMATITIS	5	16990	15	47662	0.94	0.34	2.57	0.94	0.02	-0.08	1.95	0.95	0.41	-0.07	-1.85	皮炎	SKIN AND SUBCUTANEOUS TISSUE DISORDERS	皮肤及皮下组织类疾病	0.94 ( 0.34 - 2.57 )	0.94 ( 0.02 )	0.95 ( 0.41 )	-0.07 ( -1.85 )	否	否	否	否
HEPATIC STEATOSIS	5	16990	7	47670	2	0.64	6.32	2	1.47	0.86	3.15	1.59	0.61	0.66	-1.18	肝脂肪变性	HEPATOBILIARY DISORDERS	肝胆系统疾病	2 ( 0.64 - 6.32 )	2 ( 1.47 )	1.59 ( 0.61 )	0.66 ( -1.18 )	否	否	否	否
CARDIOMYOPATHY	5	16990	20	47657	0.7	0.26	1.87	0.7	0.51	-0.28	1.68	0.76	0.34	-0.39	-2.15	心肌病	CARDIAC DISORDERS	心脏器官疾病	0.7 ( 0.26 - 1.87 )	0.7 ( 0.51 )	0.76 ( 0.34 )	-0.39 ( -2.15 )	否	否	否	否
ACOUSTIC NEUROMA	5	16990	1	47676	14.03	1.64	120.11	14.03	10.08	11.88	16.17	3.17	0.53	1.66	-0.33	听神经瘤	NEOPLASMS BENIGN, MALIGNANT AND UNSPECIFIED (INCL CYSTS AND POLYPS)	良性、恶性及性质不明的肿瘤（包括囊状和息肉状）	14.03 ( 1.64 - 120.11 )	14.03 ( 10.08 )	3.17 ( 0.53 )	1.66 ( -0.33 )	是	是	否	否
THERAPY RESPONDER	5	16990	3	47674	4.68	1.12	19.57	4.68	5.42	3.24	6.11	2.38	0.72	1.25	-0.67	对治疗方案有应答者	GENERAL DISORDERS AND ADMINISTRATION SITE CONDITIONS	全身性疾病及给药部位各种反应	4.68 ( 1.12 - 19.57 )	4.68 ( 5.42 )	2.38 ( 0.72 )	1.25 ( -0.67 )	是	是	否	否
PLEURAL THICKENING	5	16990	0	47677	#NUM!	#NUM!	#NUM!	#NUM!	14.03	#NUM!	#NUM!	3.81	0	1.93	-0.11	胸膜增厚	RESPIRATORY, THORACIC AND MEDIASTINAL DISORDERS	呼吸系统、胸及纵隔疾病	Inf ( NaN - Inf )	Inf ( 14.03 )	3.81 ( 0 )	1.93 ( -0.11 )	否	是	否	否
HEPATITIS B REACTIVATION	5	16990	2	47675	7.02	1.36	36.16	7.01	7.37	5.37	8.65	2.72	0.69	1.44	-0.51	乙型肝炎再激活	INFECTIONS AND INFESTATIONS	感染及侵染类疾病	7.02 ( 1.36 - 36.16 )	7.01 ( 7.37 )	2.72 ( 0.69 )	1.44 ( -0.51 )	是	是	否	否
HEPATIC CIRRHOSIS	5	16990	4	47673	3.51	0.94	13.06	3.51	3.98	2.19	4.82	2.11	0.7	1.08	-0.82	肝硬化	HEPATOBILIARY DISORDERS	肝胆系统疾病	3.51 ( 0.94 - 13.06 )	3.51 ( 3.98 )	2.11 ( 0.7 )	1.08 ( -0.82 )	否	否	否	否
THERAPEUTIC PRODUCT EFFECT INCOMPLETE	5	16990	4	47673	3.51	0.94	13.06	3.51	3.98	2.19	4.82	2.11	0.7	1.08	-0.82	治疗产品效果不全	GENERAL DISORDERS AND ADMINISTRATION SITE CONDITIONS	全身性疾病及给药部位各种反应	3.51 ( 0.94 - 13.06 )	3.51 ( 3.98 )	2.11 ( 0.7 )	1.08 ( -0.82 )	否	否	否	否
DEMENTIA ALZHEIMER'S TYPE	5	16990	3	47674	4.68	1.12	19.57	4.68	5.42	3.24	6.11	2.38	0.72	1.25	-0.67	阿尔茨海默型痴呆	NERVOUS SYSTEM DISORDERS	各类神经系统疾病	4.68 ( 1.12 - 19.57 )	4.68 ( 5.42 )	2.38 ( 0.72 )	1.25 ( -0.67 )	是	是	否	否
PLEURISY	5	16990	7	47670	2	0.64	6.32	2	1.47	0.86	3.15	1.59	0.61	0.66	-1.18	胸膜炎	RESPIRATORY, THORACIC AND MEDIASTINAL DISORDERS	呼吸系统、胸及纵隔疾病	2 ( 0.64 - 6.32 )	2 ( 1.47 )	1.59 ( 0.61 )	0.66 ( -1.18 )	否	否	否	否
CAROTID ARTERIOSCLEROSIS	5	16990	7	47670	2	0.64	6.32	2	1.47	0.86	3.15	1.59	0.61	0.66	-1.18	颈动脉硬化	NERVOUS SYSTEM DISORDERS	各类神经系统疾病	2 ( 0.64 - 6.32 )	2 ( 1.47 )	1.59 ( 0.61 )	0.66 ( -1.18 )	否	否	否	否
HAEMORRHAGIC DIATHESIS	4	16991	4	47673	2.81	0.7	11.22	2.81	2.32	1.42	4.19	1.9	0.6	0.93	-1	出血倾向	BLOOD AND LYMPHATIC SYSTEM DISORDERS	血液及淋巴系统疾病	2.81 ( 0.7 - 11.22 )	2.81 ( 2.32 )	1.9 ( 0.6 )	0.93 ( -1 )	否	否	否	否
PROTHROMBIN TIME PROLONGED	4	16991	5	47672	2.24	0.6	8.36	2.24	1.53	0.93	3.56	1.69	0.56	0.76	-1.14	凝血酶原时间延长	INVESTIGATIONS	各类检查	2.24 ( 0.6 - 8.36 )	2.24 ( 1.53 )	1.69 ( 0.56 )	0.76 ( -1.14 )	否	否	否	否
BLADDER DISORDER	4	16991	8	47669	1.4	0.42	4.66	1.4	0.31	0.2	2.6	1.27	0.46	0.34	-1.51	膀胱疾病	RENAL AND URINARY DISORDERS	肾脏及泌尿系统疾病	1.4 ( 0.42 - 4.66 )	1.4 ( 0.31 )	1.27 ( 0.46 )	0.34 ( -1.51 )	否	否	否	否
GASTROINTESTINAL TOXICITY	4	16991	6	47671	1.87	0.53	6.63	1.87	0.97	0.61	3.14	1.52	0.53	0.61	-1.27	胃肠道毒性	GASTROINTESTINAL DISORDERS	胃肠系统疾病	1.87 ( 0.53 - 6.63 )	1.87 ( 0.97 )	1.52 ( 0.53 )	0.61 ( -1.27 )	否	否	否	否
GASTRIC ANTRAL VASCULAR ECTASIA	4	16991	0	47677	#NUM!	#NUM!	#NUM!	#NUM!	11.22	#NUM!	#NUM!	3.81	0	1.93	-0.18	胃窦血管扩张	GASTROINTESTINAL DISORDERS	胃肠系统疾病	Inf ( NaN - Inf )	Inf ( 11.22 )	3.81 ( 0 )	1.93 ( -0.18 )	否	是	否	否
SUBILEUS	4	16991	6	47671	1.87	0.53	6.63	1.87	0.97	0.61	3.14	1.52	0.53	0.61	-1.27	不完全性肠梗阻（机能性）	GASTROINTESTINAL DISORDERS	胃肠系统疾病	1.87 ( 0.53 - 6.63 )	1.87 ( 0.97 )	1.52 ( 0.53 )	0.61 ( -1.27 )	否	否	否	否
DRUG TOLERANCE DECREASED	4	16991	2	47675	5.61	1.03	30.64	5.61	5.05	3.91	7.31	2.54	0.61	1.34	-0.65	药物耐受性降低	GENERAL DISORDERS AND ADMINISTRATION SITE CONDITIONS	全身性疾病及给药部位各种反应	5.61 ( 1.03 - 30.64 )	5.61 ( 5.05 )	2.54 ( 0.61 )	1.34 ( -0.65 )	是	是	否	否
MUSCLE ATROPHY	4	16991	6	47671	1.87	0.53	6.63	1.87	0.97	0.61	3.14	1.52	0.53	0.61	-1.27	肌肉萎缩	MUSCULOSKELETAL AND CONNECTIVE TISSUE DISORDERS	各种肌肉骨骼及结缔组织疾病	1.87 ( 0.53 - 6.63 )	1.87 ( 0.97 )	1.52 ( 0.53 )	0.61 ( -1.27 )	否	否	否	否
SNEEZING	4	16991	8	47669	1.4	0.42	4.66	1.4	0.31	0.2	2.6	1.27	0.46	0.34	-1.51	喷嚏	RESPIRATORY, THORACIC AND MEDIASTINAL DISORDERS	呼吸系统、胸及纵隔疾病	1.4 ( 0.42 - 4.66 )	1.4 ( 0.31 )	1.27 ( 0.46 )	0.34 ( -1.51 )	否	否	否	否
CANCER PAIN	4	16991	13	47664	0.86	0.28	2.65	0.86	0.07	-0.26	1.98	0.9	0.35	-0.16	-1.96	癌症疼痛	NEOPLASMS BENIGN, MALIGNANT AND UNSPECIFIED (INCL CYSTS AND POLYPS)	良性、恶性及性质不明的肿瘤（包括囊状和息肉状）	0.86 ( 0.28 - 2.65 )	0.86 ( 0.07 )	0.9 ( 0.35 )	-0.16 ( -1.96 )	否	否	否	否
HAEMORRHOIDS	4	16991	23	47654	0.49	0.17	1.41	0.49	1.83	-0.57	1.55	0.56	0.23	-0.83	-2.58	痔疮	GASTROINTESTINAL DISORDERS	胃肠系统疾病	0.49 ( 0.17 - 1.41 )	0.49 ( 1.83 )	0.56 ( 0.23 )	-0.83 ( -2.58 )	否	否	否	否
EOSINOPHIL COUNT INCREASED	4	16991	6	47671	1.87	0.53	6.63	1.87	0.97	0.61	3.14	1.52	0.53	0.61	-1.27	嗜酸粒细胞计数增多	INVESTIGATIONS	各类检查	1.87 ( 0.53 - 6.63 )	1.87 ( 0.97 )	1.52 ( 0.53 )	0.61 ( -1.27 )	否	否	否	否
SMALL INTESTINAL PERFORATION	4	16991	9	47668	1.25	0.38	4.05	1.25	0.14	0.07	2.42	1.17	0.44	0.23	-1.61	小肠穿孔	GASTROINTESTINAL DISORDERS	胃肠系统疾病	1.25 ( 0.38 - 4.05 )	1.25 ( 0.14 )	1.17 ( 0.44 )	0.23 ( -1.61 )	否	否	否	否
TOOTH FRACTURE	4	16991	5	47672	2.24	0.6	8.36	2.24	1.53	0.93	3.56	1.69	0.56	0.76	-1.14	牙折	INJURY, POISONING AND PROCEDURAL COMPLICATIONS	各类损伤、中毒及操作并发症	2.24 ( 0.6 - 8.36 )	2.24 ( 1.53 )	1.69 ( 0.56 )	0.76 ( -1.14 )	否	否	否	否
HEART RATE INCREASED	4	16991	44	47633	0.25	0.09	0.71	0.26	7.98	-0.77	1.28	0.32	0.13	-1.66	-3.37	心率升高	INVESTIGATIONS	各类检查	0.25 ( 0.09 - 0.71 )	0.26 ( 7.98 )	0.32 ( 0.13 )	-1.66 ( -3.37 )	否	否	否	否
HAEMORRHAGIC ASCITES	4	16991	7	47670	1.6	0.47	5.48	1.6	0.58	0.37	2.83	1.38	0.49	0.47	-1.39	血性腹水	GASTROINTESTINAL DISORDERS	胃肠系统疾病	1.6 ( 0.47 - 5.48 )	1.6 ( 0.58 )	1.38 ( 0.49 )	0.47 ( -1.39 )	否	否	否	否
COMPLETED SUICIDE	4	16991	3	47674	3.74	0.84	16.72	3.74	3.44	2.24	5.24	2.17	0.62	1.12	-0.83	自杀既遂	PSYCHIATRIC DISORDERS	精神病类	3.74 ( 0.84 - 16.72 )	3.74 ( 3.44 )	2.17 ( 0.62 )	1.12 ( -0.83 )	否	否	否	否
SPINAL CORD COMPRESSION	4	16991	0	47677	#NUM!	#NUM!	#NUM!	#NUM!	11.22	#NUM!	#NUM!	3.81	0	1.93	-0.18	脊髓压迫	NERVOUS SYSTEM DISORDERS	各类神经系统疾病	Inf ( NaN - Inf )	Inf ( 11.22 )	3.81 ( 0 )	1.93 ( -0.18 )	否	是	否	否
METASTATIC NEOPLASM	4	16991	14	47663	0.8	0.26	2.44	0.8	0.15	-0.31	1.91	0.85	0.33	-0.24	-2.03	转移性肿瘤	NEOPLASMS BENIGN, MALIGNANT AND UNSPECIFIED (INCL CYSTS AND POLYPS)	良性、恶性及性质不明的肿瘤（包括囊状和息肉状）	0.8 ( 0.26 - 2.44 )	0.8 ( 0.15 )	0.85 ( 0.33 )	-0.24 ( -2.03 )	否	否	否	否
RASH PUSTULAR	4	16991	3	47674	3.74	0.84	16.72	3.74	3.44	2.24	5.24	2.17	0.62	1.12	-0.83	脓疱疹	INFECTIONS AND INFESTATIONS	感染及侵染类疾病	3.74 ( 0.84 - 16.72 )	3.74 ( 3.44 )	2.17 ( 0.62 )	1.12 ( -0.83 )	否	否	否	否
BLOOD DISORDER	4	16991	12	47665	0.94	0.3	2.9	0.94	0.01	-0.2	2.07	0.95	0.37	-0.07	-1.88	血液疾病	BLOOD AND LYMPHATIC SYSTEM DISORDERS	血液及淋巴系统疾病	0.94 ( 0.3 - 2.9 )	0.94 ( 0.01 )	0.95 ( 0.37 )	-0.07 ( -1.88 )	否	否	否	否
PRODUCT QUALITY ISSUE	4	16991	2	47675	5.61	1.03	30.64	5.61	5.05	3.91	7.31	2.54	0.61	1.34	-0.65	产品质量问题	PRODUCT ISSUES	产品问题	5.61 ( 1.03 - 30.64 )	5.61 ( 5.05 )	2.54 ( 0.61 )	1.34 ( -0.65 )	是	是	否	否
FREQUENT BOWEL MOVEMENTS	4	16991	28	47649	0.4	0.14	1.14	0.4	3.14	-0.65	1.45	0.48	0.2	-1.07	-2.81	排便频率增加	GASTROINTESTINAL DISORDERS	胃肠系统疾病	0.4 ( 0.14 - 1.14 )	0.4 ( 3.14 )	0.48 ( 0.2 )	-1.07 ( -2.81 )	否	否	否	否
ANURIA	4	16991	6	47671	1.87	0.53	6.63	1.87	0.97	0.61	3.14	1.52	0.53	0.61	-1.27	无尿	RENAL AND URINARY DISORDERS	肾脏及泌尿系统疾病	1.87 ( 0.53 - 6.63 )	1.87 ( 0.97 )	1.52 ( 0.53 )	0.61 ( -1.27 )	否	否	否	否
ABNORMAL BEHAVIOUR	4	16991	16	47661	0.7	0.23	2.1	0.7	0.41	-0.39	1.8	0.76	0.3	-0.39	-2.17	异常行为	PSYCHIATRIC DISORDERS	精神病类	0.7 ( 0.23 - 2.1 )	0.7 ( 0.41 )	0.76 ( 0.3 )	-0.39 ( -2.17 )	否	否	否	否
PERITONEAL DISORDER	4	16991	4	47673	2.81	0.7	11.22	2.81	2.32	1.42	4.19	1.9	0.6	0.93	-1	腹膜疾病	GASTROINTESTINAL DISORDERS	胃肠系统疾病	2.81 ( 0.7 - 11.22 )	2.81 ( 2.32 )	1.9 ( 0.6 )	0.93 ( -1 )	否	否	否	否
FOOD AVERSION	4	16991	4	47673	2.81	0.7	11.22	2.81	2.32	1.42	4.19	1.9	0.6	0.93	-1	食物厌恶	METABOLISM AND NUTRITION DISORDERS	代谢及营养类疾病	2.81 ( 0.7 - 11.22 )	2.81 ( 2.32 )	1.9 ( 0.6 )	0.93 ( -1 )	否	否	否	否
LICHEN PLANUS	4	16991	2	47675	5.61	1.03	30.64	5.61	5.05	3.91	7.31	2.54	0.61	1.34	-0.65	扁平苔藓	SKIN AND SUBCUTANEOUS TISSUE DISORDERS	皮肤及皮下组织类疾病	5.61 ( 1.03 - 30.64 )	5.61 ( 5.05 )	2.54 ( 0.61 )	1.34 ( -0.65 )	是	是	否	否
HAEMOGLOBIN INCREASED	4	16991	3	47674	3.74	0.84	16.72	3.74	3.44	2.24	5.24	2.17	0.62	1.12	-0.83	血红蛋白升高	INVESTIGATIONS	各类检查	3.74 ( 0.84 - 16.72 )	3.74 ( 3.44 )	2.17 ( 0.62 )	1.12 ( -0.83 )	否	否	否	否
ABDOMINAL RIGIDITY	4	16991	2	47675	5.61	1.03	30.64	5.61	5.05	3.91	7.31	2.54	0.61	1.34	-0.65	腹部强直	GASTROINTESTINAL DISORDERS	胃肠系统疾病	5.61 ( 1.03 - 30.64 )	5.61 ( 5.05 )	2.54 ( 0.61 )	1.34 ( -0.65 )	是	是	否	否
BENIGN NEOPLASM OF THYROID GLAND	4	16991	1	47676	11.22	1.25	100.43	11.22	7.45	9.03	13.41	3.04	0.49	1.61	-0.43	甲状腺良性肿瘤	NEOPLASMS BENIGN, MALIGNANT AND UNSPECIFIED (INCL CYSTS AND POLYPS)	良性、恶性及性质不明的肿瘤（包括囊状和息肉状）	11.22 ( 1.25 - 100.43 )	11.22 ( 7.45 )	3.04 ( 0.49 )	1.61 ( -0.43 )	是	是	否	否
DISTURBANCE IN ATTENTION	4	16991	23	47654	0.49	0.17	1.41	0.49	1.83	-0.57	1.55	0.56	0.23	-0.83	-2.58	注意障碍	NERVOUS SYSTEM DISORDERS	各类神经系统疾病	0.49 ( 0.17 - 1.41 )	0.49 ( 1.83 )	0.56 ( 0.23 )	-0.83 ( -2.58 )	否	否	否	否
SECRETION DISCHARGE	4	16991	9	47668	1.25	0.38	4.05	1.25	0.14	0.07	2.42	1.17	0.44	0.23	-1.61	分泌性排出物	GENERAL DISORDERS AND ADMINISTRATION SITE CONDITIONS	全身性疾病及给药部位各种反应	1.25 ( 0.38 - 4.05 )	1.25 ( 0.14 )	1.17 ( 0.44 )	0.23 ( -1.61 )	否	否	否	否
SPEECH DISORDER	4	16991	41	47636	0.27	0.1	0.76	0.27	7.03	-0.75	1.3	0.34	0.14	-1.56	-3.28	言语障碍	NERVOUS SYSTEM DISORDERS	各类神经系统疾病	0.27 ( 0.1 - 0.76 )	0.27 ( 7.03 )	0.34 ( 0.14 )	-1.56 ( -3.28 )	否	否	否	否
EASTERN COOPERATIVE ONCOLOGY GROUP PERFORMANCE STATUS WORSENED	4	16991	1	47676	11.22	1.25	100.43	11.22	7.45	9.03	13.41	3.04	0.49	1.61	-0.43	东部肿瘤协作组体能状态下降	INVESTIGATIONS	各类检查	11.22 ( 1.25 - 100.43 )	11.22 ( 7.45 )	3.04 ( 0.49 )	1.61 ( -0.43 )	是	是	否	否
GAMMA-GLUTAMYLTRANSFERASE INCREASED	4	16991	31	47646	0.36	0.13	1.03	0.36	3.99	-0.68	1.4	0.43	0.18	-1.2	-2.94	γ-谷氨酰转移酶升高	INVESTIGATIONS	各类检查	0.36 ( 0.13 - 1.03 )	0.36 ( 3.99 )	0.43 ( 0.18 )	-1.2 ( -2.94 )	否	否	否	否
APHASIA	4	16991	67	47610	0.17	0.06	0.46	0.17	15.64	-0.84	1.18	0.21	0.09	-2.22	-3.92	失语	NERVOUS SYSTEM DISORDERS	各类神经系统疾病	0.17 ( 0.06 - 0.46 )	0.17 ( 15.64 )	0.21 ( 0.09 )	-2.22 ( -3.92 )	否	否	否	否
DEAFNESS	4	16991	10	47667	1.12	0.35	3.58	1.12	0.04	-0.04	2.28	1.09	0.41	0.12	-1.7	耳聋	EAR AND LABYRINTH DISORDERS	耳及迷路类疾病	1.12 ( 0.35 - 3.58 )	1.12 ( 0.04 )	1.09 ( 0.41 )	0.12 ( -1.7 )	否	否	否	否
METASTASES TO KIDNEY	4	16991	0	47677	#NUM!	#NUM!	#NUM!	#NUM!	11.22	#NUM!	#NUM!	3.81	0	1.93	-0.18	肾转移	NEOPLASMS BENIGN, MALIGNANT AND UNSPECIFIED (INCL CYSTS AND POLYPS)	良性、恶性及性质不明的肿瘤（包括囊状和息肉状）	Inf ( NaN - Inf )	Inf ( 11.22 )	3.81 ( 0 )	1.93 ( -0.18 )	否	是	否	否
LOWER LIMB FRACTURE	4	16991	5	47672	2.24	0.6	8.36	2.24	1.53	0.93	3.56	1.69	0.56	0.76	-1.14	下肢骨折	INJURY, POISONING AND PROCEDURAL COMPLICATIONS	各类损伤、中毒及操作并发症	2.24 ( 0.6 - 8.36 )	2.24 ( 1.53 )	1.69 ( 0.56 )	0.76 ( -1.14 )	否	否	否	否
CORONARY ARTERY DISEASE	4	16991	10	47667	1.12	0.35	3.58	1.12	0.04	-0.04	2.28	1.09	0.41	0.12	-1.7	冠状动脉疾病	CARDIAC DISORDERS	心脏器官疾病	1.12 ( 0.35 - 3.58 )	1.12 ( 0.04 )	1.09 ( 0.41 )	0.12 ( -1.7 )	否	否	否	否
GASTRIC PERFORATION	4	16991	7	47670	1.6	0.47	5.48	1.6	0.58	0.37	2.83	1.38	0.49	0.47	-1.39	胃穿孔	GASTROINTESTINAL DISORDERS	胃肠系统疾病	1.6 ( 0.47 - 5.48 )	1.6 ( 0.58 )	1.38 ( 0.49 )	0.47 ( -1.39 )	否	否	否	否
URINARY TRACT OBSTRUCTION	4	16991	2	47675	5.61	1.03	30.64	5.61	5.05	3.91	7.31	2.54	0.61	1.34	-0.65	尿路阻塞	RENAL AND URINARY DISORDERS	肾脏及泌尿系统疾病	5.61 ( 1.03 - 30.64 )	5.61 ( 5.05 )	2.54 ( 0.61 )	1.34 ( -0.65 )	是	是	否	否
SHOCK HAEMORRHAGIC	4	16991	7	47670	1.6	0.47	5.48	1.6	0.58	0.37	2.83	1.38	0.49	0.47	-1.39	出血性休克	VASCULAR DISORDERS	血管与淋巴管类疾病	1.6 ( 0.47 - 5.48 )	1.6 ( 0.58 )	1.38 ( 0.49 )	0.47 ( -1.39 )	否	否	否	否
LUNG ABSCESS	4	16991	4	47673	2.81	0.7	11.22	2.81	2.32	1.42	4.19	1.9	0.6	0.93	-1	肺脓肿	INFECTIONS AND INFESTATIONS	感染及侵染类疾病	2.81 ( 0.7 - 11.22 )	2.81 ( 2.32 )	1.9 ( 0.6 )	0.93 ( -1 )	否	否	否	否
VENTRICULAR HYPOKINESIA	4	16991	7	47670	1.6	0.47	5.48	1.6	0.58	0.37	2.83	1.38	0.49	0.47	-1.39	心室运动功能减退	CARDIAC DISORDERS	心脏器官疾病	1.6 ( 0.47 - 5.48 )	1.6 ( 0.58 )	1.38 ( 0.49 )	0.47 ( -1.39 )	否	否	否	否
ULCER	4	16991	9	47668	1.25	0.38	4.05	1.25	0.14	0.07	2.42	1.17	0.44	0.23	-1.61	溃疡	GENERAL DISORDERS AND ADMINISTRATION SITE CONDITIONS	全身性疾病及给药部位各种反应	1.25 ( 0.38 - 4.05 )	1.25 ( 0.14 )	1.17 ( 0.44 )	0.23 ( -1.61 )	否	否	否	否
BONE LOSS	4	16991	2	47675	5.61	1.03	30.64	5.61	5.05	3.91	7.31	2.54	0.61	1.34	-0.65	骨质流失	MUSCULOSKELETAL AND CONNECTIVE TISSUE DISORDERS	各种肌肉骨骼及结缔组织疾病	5.61 ( 1.03 - 30.64 )	5.61 ( 5.05 )	2.54 ( 0.61 )	1.34 ( -0.65 )	是	是	否	否
CLEAR CELL SARCOMA OF SOFT TISSUE	4	16991	1	47676	11.22	1.25	100.43	11.22	7.45	9.03	13.41	3.04	0.49	1.61	-0.43	软组织透明细胞肉瘤	NEOPLASMS BENIGN, MALIGNANT AND UNSPECIFIED (INCL CYSTS AND POLYPS)	良性、恶性及性质不明的肿瘤（包括囊状和息肉状）	11.22 ( 1.25 - 100.43 )	11.22 ( 7.45 )	3.04 ( 0.49 )	1.61 ( -0.43 )	是	是	否	否
POOR PERIPHERAL CIRCULATION	4	16991	4	47673	2.81	0.7	11.22	2.81	2.32	1.42	4.19	1.9	0.6	0.93	-1	外周循环不良	VASCULAR DISORDERS	血管与淋巴管类疾病	2.81 ( 0.7 - 11.22 )	2.81 ( 2.32 )	1.9 ( 0.6 )	0.93 ( -1 )	否	否	否	否
POSTOPERATIVE WOUND INFECTION	4	16991	4	47673	2.81	0.7	11.22	2.81	2.32	1.42	4.19	1.9	0.6	0.93	-1	术后伤口感染	INFECTIONS AND INFESTATIONS	感染及侵染类疾病	2.81 ( 0.7 - 11.22 )	2.81 ( 2.32 )	1.9 ( 0.6 )	0.93 ( -1 )	否	否	否	否
DIAPHRAGMATIC DISORDER	4	16991	1	47676	11.22	1.25	100.43	11.22	7.45	9.03	13.41	3.04	0.49	1.61	-0.43	横膈疾病	RESPIRATORY, THORACIC AND MEDIASTINAL DISORDERS	呼吸系统、胸及纵隔疾病	11.22 ( 1.25 - 100.43 )	11.22 ( 7.45 )	3.04 ( 0.49 )	1.61 ( -0.43 )	是	是	否	否
RETROPERITONEAL LYMPHADENOPATHY	4	16991	2	47675	5.61	1.03	30.64	5.61	5.05	3.91	7.31	2.54	0.61	1.34	-0.65	腹膜后淋巴结病	BLOOD AND LYMPHATIC SYSTEM DISORDERS	血液及淋巴系统疾病	5.61 ( 1.03 - 30.64 )	5.61 ( 5.05 )	2.54 ( 0.61 )	1.34 ( -0.65 )	是	是	否	否
CARDIOPULMONARY FAILURE	4	16991	44	47633	0.25	0.09	0.71	0.26	7.98	-0.77	1.28	0.32	0.13	-1.66	-3.37	心肺衰竭	CARDIAC DISORDERS	心脏器官疾病	0.25 ( 0.09 - 0.71 )	0.26 ( 7.98 )	0.32 ( 0.13 )	-1.66 ( -3.37 )	否	否	否	否
PETECHIAE	4	16991	9	47668	1.25	0.38	4.05	1.25	0.14	0.07	2.42	1.17	0.44	0.23	-1.61	瘀点	SKIN AND SUBCUTANEOUS TISSUE DISORDERS	皮肤及皮下组织类疾病	1.25 ( 0.38 - 4.05 )	1.25 ( 0.14 )	1.17 ( 0.44 )	0.23 ( -1.61 )	否	否	否	否
VISUAL ACUITY REDUCED	4	16991	16	47661	0.7	0.23	2.1	0.7	0.41	-0.39	1.8	0.76	0.3	-0.39	-2.17	视力减退	EYE DISORDERS	眼器官疾病	0.7 ( 0.23 - 2.1 )	0.7 ( 0.41 )	0.76 ( 0.3 )	-0.39 ( -2.17 )	否	否	否	否
GASTROINTESTINAL OBSTRUCTION	4	16991	4	47673	2.81	0.7	11.22	2.81	2.32	1.42	4.19	1.9	0.6	0.93	-1	胃肠梗阻	GASTROINTESTINAL DISORDERS	胃肠系统疾病	2.81 ( 0.7 - 11.22 )	2.81 ( 2.32 )	1.9 ( 0.6 )	0.93 ( -1 )	否	否	否	否
PERIPHERAL COLDNESS	4	16991	12	47665	0.94	0.3	2.9	0.94	0.01	-0.2	2.07	0.95	0.37	-0.07	-1.88	四肢发冷	VASCULAR DISORDERS	血管与淋巴管类疾病	0.94 ( 0.3 - 2.9 )	0.94 ( 0.01 )	0.95 ( 0.37 )	-0.07 ( -1.88 )	否	否	否	否
OSTEOPOROSIS	4	16991	15	47662	0.75	0.25	2.25	0.75	0.27	-0.35	1.85	0.8	0.32	-0.32	-2.11	骨质疏松症	MUSCULOSKELETAL AND CONNECTIVE TISSUE DISORDERS	各种肌肉骨骼及结缔组织疾病	0.75 ( 0.25 - 2.25 )	0.75 ( 0.27 )	0.8 ( 0.32 )	-0.32 ( -2.11 )	否	否	否	否
SPINAL FRACTURE	4	16991	6	47671	1.87	0.53	6.63	1.87	0.97	0.61	3.14	1.52	0.53	0.61	-1.27	脊柱骨折	INJURY, POISONING AND PROCEDURAL COMPLICATIONS	各类损伤、中毒及操作并发症	1.87 ( 0.53 - 6.63 )	1.87 ( 0.97 )	1.52 ( 0.53 )	0.61 ( -1.27 )	否	否	否	否
PNEUMOTHORAX	4	16991	10	47667	1.12	0.35	3.58	1.12	0.04	-0.04	2.28	1.09	0.41	0.12	-1.7	气胸	RESPIRATORY, THORACIC AND MEDIASTINAL DISORDERS	呼吸系统、胸及纵隔疾病	1.12 ( 0.35 - 3.58 )	1.12 ( 0.04 )	1.09 ( 0.41 )	0.12 ( -1.7 )	否	否	否	否
INTESTINAL MASS	4	16991	3	47674	3.74	0.84	16.72	3.74	3.44	2.24	5.24	2.17	0.62	1.12	-0.83	肠道肿块	GASTROINTESTINAL DISORDERS	胃肠系统疾病	3.74 ( 0.84 - 16.72 )	3.74 ( 3.44 )	2.17 ( 0.62 )	1.12 ( -0.83 )	否	否	否	否
NO ADVERSE EVENT	4	16991	17	47660	0.66	0.22	1.96	0.66	0.57	-0.43	1.75	0.72	0.29	-0.46	-2.24	无不良事件	GENERAL DISORDERS AND ADMINISTRATION SITE CONDITIONS	全身性疾病及给药部位各种反应	0.66 ( 0.22 - 1.96 )	0.66 ( 0.57 )	0.72 ( 0.29 )	-0.46 ( -2.24 )	否	否	否	否
CELLULITIS	4	16991	25	47652	0.45	0.16	1.29	0.45	2.33	-0.61	1.5	0.52	0.22	-0.93	-2.68	蜂窝织炎	INFECTIONS AND INFESTATIONS	感染及侵染类疾病	0.45 ( 0.16 - 1.29 )	0.45 ( 2.33 )	0.52 ( 0.22 )	-0.93 ( -2.68 )	否	否	否	否
RESPIRATORY ARREST	4	16991	7	47670	1.6	0.47	5.48	1.6	0.58	0.37	2.83	1.38	0.49	0.47	-1.39	呼吸停止	RESPIRATORY, THORACIC AND MEDIASTINAL DISORDERS	呼吸系统、胸及纵隔疾病	1.6 ( 0.47 - 5.48 )	1.6 ( 0.58 )	1.38 ( 0.49 )	0.47 ( -1.39 )	否	否	否	否
AGRANULOCYTOSIS	4	16991	2	47675	5.61	1.03	30.64	5.61	5.05	3.91	7.31	2.54	0.61	1.34	-0.65	粒细胞缺乏症	BLOOD AND LYMPHATIC SYSTEM DISORDERS	血液及淋巴系统疾病	5.61 ( 1.03 - 30.64 )	5.61 ( 5.05 )	2.54 ( 0.61 )	1.34 ( -0.65 )	是	是	否	否
PROSTATIC SPECIFIC ANTIGEN INCREASED	4	16991	10	47667	1.12	0.35	3.58	1.12	0.04	-0.04	2.28	1.09	0.41	0.12	-1.7	前列腺特异性抗原升高	INVESTIGATIONS	各类检查	1.12 ( 0.35 - 3.58 )	1.12 ( 0.04 )	1.09 ( 0.41 )	0.12 ( -1.7 )	否	否	否	否
GLAUCOMA	4	16991	7	47670	1.6	0.47	5.48	1.6	0.58	0.37	2.83	1.38	0.49	0.47	-1.39	青光眼	EYE DISORDERS	眼器官疾病	1.6 ( 0.47 - 5.48 )	1.6 ( 0.58 )	1.38 ( 0.49 )	0.47 ( -1.39 )	否	否	否	否
DYSARTHRIA	4	16991	18	47659	0.62	0.21	1.84	0.62	0.74	-0.46	1.71	0.69	0.28	-0.53	-2.3	构音不良	NERVOUS SYSTEM DISORDERS	各类神经系统疾病	0.62 ( 0.21 - 1.84 )	0.62 ( 0.74 )	0.69 ( 0.28 )	-0.53 ( -2.3 )	否	否	否	否
HEAD INJURY	4	16991	21	47656	0.53	0.18	1.56	0.53	1.36	-0.53	1.6	0.61	0.25	-0.72	-2.48	头部损伤	INJURY, POISONING AND PROCEDURAL COMPLICATIONS	各类损伤、中毒及操作并发症	0.53 ( 0.18 - 1.56 )	0.53 ( 1.36 )	0.61 ( 0.25 )	-0.72 ( -2.48 )	否	否	否	否
PROCEDURAL PAIN	4	16991	14	47663	0.8	0.26	2.44	0.8	0.15	-0.31	1.91	0.85	0.33	-0.24	-2.03	操作性疼痛	INJURY, POISONING AND PROCEDURAL COMPLICATIONS	各类损伤、中毒及操作并发症	0.8 ( 0.26 - 2.44 )	0.8 ( 0.15 )	0.85 ( 0.33 )	-0.24 ( -2.03 )	否	否	否	否
GASTROINTESTINAL WALL THICKENING	4	16991	1	47676	11.22	1.25	100.43	11.22	7.45	9.03	13.41	3.04	0.49	1.61	-0.43	胃肠壁增厚	GASTROINTESTINAL DISORDERS	胃肠系统疾病	11.22 ( 1.25 - 100.43 )	11.22 ( 7.45 )	3.04 ( 0.49 )	1.61 ( -0.43 )	是	是	否	否
PNEUMOPERITONEUM	4	16991	5	47672	2.24	0.6	8.36	2.24	1.53	0.93	3.56	1.69	0.56	0.76	-1.14	腹腔积气	GASTROINTESTINAL DISORDERS	胃肠系统疾病	2.24 ( 0.6 - 8.36 )	2.24 ( 1.53 )	1.69 ( 0.56 )	0.76 ( -1.14 )	否	否	否	否
HYPERURICAEMIA	4	16991	11	47666	1.02	0.32	3.2	1.02	0	-0.12	2.16	1.01	0.39	0.02	-1.79	高尿酸血症	METABOLISM AND NUTRITION DISORDERS	代谢及营养类疾病	1.02 ( 0.32 - 3.2 )	1.02 ( 0 )	1.01 ( 0.39 )	0.02 ( -1.79 )	否	否	否	否
UTERINE LEIOMYOMA	4	16991	5	47672	2.24	0.6	8.36	2.24	1.53	0.93	3.56	1.69	0.56	0.76	-1.14	子宫平滑肌瘤	NEOPLASMS BENIGN, MALIGNANT AND UNSPECIFIED (INCL CYSTS AND POLYPS)	良性、恶性及性质不明的肿瘤（包括囊状和息肉状）	2.24 ( 0.6 - 8.36 )	2.24 ( 1.53 )	1.69 ( 0.56 )	0.76 ( -1.14 )	否	否	否	否
STOMACH MASS	4	16991	5	47672	2.24	0.6	8.36	2.24	1.53	0.93	3.56	1.69	0.56	0.76	-1.14	胃肿块	GASTROINTESTINAL DISORDERS	胃肠系统疾病	2.24 ( 0.6 - 8.36 )	2.24 ( 1.53 )	1.69 ( 0.56 )	0.76 ( -1.14 )	否	否	否	否
MOUTH HAEMORRHAGE	4	16991	4	47673	2.81	0.7	11.22	2.81	2.32	1.42	4.19	1.9	0.6	0.93	-1	口腔出血	GASTROINTESTINAL DISORDERS	胃肠系统疾病	2.81 ( 0.7 - 11.22 )	2.81 ( 2.32 )	1.9 ( 0.6 )	0.93 ( -1 )	否	否	否	否
TENDONITIS	4	16991	14	47663	0.8	0.26	2.44	0.8	0.15	-0.31	1.91	0.85	0.33	-0.24	-2.03	肌腱炎	MUSCULOSKELETAL AND CONNECTIVE TISSUE DISORDERS	各种肌肉骨骼及结缔组织疾病	0.8 ( 0.26 - 2.44 )	0.8 ( 0.15 )	0.85 ( 0.33 )	-0.24 ( -2.03 )	否	否	否	否
ORAL DISCOMFORT	4	16991	29	47648	0.39	0.14	1.1	0.39	3.42	-0.66	1.43	0.46	0.19	-1.12	-2.85	口腔不适	GASTROINTESTINAL DISORDERS	胃肠系统疾病	0.39 ( 0.14 - 1.1 )	0.39 ( 3.42 )	0.46 ( 0.19 )	-1.12 ( -2.85 )	否	否	否	否
LEFT VENTRICULAR DYSFUNCTION	4	16991	6	47671	1.87	0.53	6.63	1.87	0.97	0.61	3.14	1.52	0.53	0.61	-1.27	左心室功能障碍	CARDIAC DISORDERS	心脏器官疾病	1.87 ( 0.53 - 6.63 )	1.87 ( 0.97 )	1.52 ( 0.53 )	0.61 ( -1.27 )	否	否	否	否
ANGIOEDEMA	4	16991	5	47672	2.24	0.6	8.36	2.24	1.53	0.93	3.56	1.69	0.56	0.76	-1.14	血管性水肿	SKIN AND SUBCUTANEOUS TISSUE DISORDERS	皮肤及皮下组织类疾病	2.24 ( 0.6 - 8.36 )	2.24 ( 1.53 )	1.69 ( 0.56 )	0.76 ( -1.14 )	否	否	否	否
DECREASED IMMUNE RESPONSIVENESS	4	16991	11	47666	1.02	0.32	3.2	1.02	0	-0.12	2.16	1.01	0.39	0.02	-1.79	免疫反应降低	IMMUNE SYSTEM DISORDERS	免疫系统疾病	1.02 ( 0.32 - 3.2 )	1.02 ( 0 )	1.01 ( 0.39 )	0.02 ( -1.79 )	否	否	否	否
HYPOALBUMINAEMIA	4	16991	18	47659	0.62	0.21	1.84	0.62	0.74	-0.46	1.71	0.69	0.28	-0.53	-2.3	低白蛋白血症	METABOLISM AND NUTRITION DISORDERS	代谢及营养类疾病	0.62 ( 0.21 - 1.84 )	0.62 ( 0.74 )	0.69 ( 0.28 )	-0.53 ( -2.3 )	否	否	否	否
HYPOKALAEMIA	4	16991	18	47659	0.62	0.21	1.84	0.62	0.74	-0.46	1.71	0.69	0.28	-0.53	-2.3	低钾血症	METABOLISM AND NUTRITION DISORDERS	代谢及营养类疾病	0.62 ( 0.21 - 1.84 )	0.62 ( 0.74 )	0.69 ( 0.28 )	-0.53 ( -2.3 )	否	否	否	否
DEMENTIA	4	16991	29	47648	0.39	0.14	1.1	0.39	3.42	-0.66	1.43	0.46	0.19	-1.12	-2.85	痴呆	NERVOUS SYSTEM DISORDERS	各类神经系统疾病	0.39 ( 0.14 - 1.1 )	0.39 ( 3.42 )	0.46 ( 0.19 )	-1.12 ( -2.85 )	否	否	否	否
CHOLESTASIS	4	16991	7	47670	1.6	0.47	5.48	1.6	0.58	0.37	2.83	1.38	0.49	0.47	-1.39	胆汁淤积	HEPATOBILIARY DISORDERS	肝胆系统疾病	1.6 ( 0.47 - 5.48 )	1.6 ( 0.58 )	1.38 ( 0.49 )	0.47 ( -1.39 )	否	否	否	否
SKIN IRRITATION	4	16991	19	47658	0.59	0.2	1.74	0.59	0.94	-0.49	1.67	0.66	0.27	-0.6	-2.36	皮肤刺激	SKIN AND SUBCUTANEOUS TISSUE DISORDERS	皮肤及皮下组织类疾病	0.59 ( 0.2 - 1.74 )	0.59 ( 0.94 )	0.66 ( 0.27 )	-0.6 ( -2.36 )	否	否	否	否
MEAN CELL VOLUME INCREASED	4	16991	4	47673	2.81	0.7	11.22	2.81	2.32	1.42	4.19	1.9	0.6	0.93	-1	平均细胞体积增大	INVESTIGATIONS	各类检查	2.81 ( 0.7 - 11.22 )	2.81 ( 2.32 )	1.9 ( 0.6 )	0.93 ( -1 )	否	否	否	否
HYPERGLYCAEMIA	4	16991	18	47659	0.62	0.21	1.84	0.62	0.74	-0.46	1.71	0.69	0.28	-0.53	-2.3	高血糖症	METABOLISM AND NUTRITION DISORDERS	代谢及营养类疾病	0.62 ( 0.21 - 1.84 )	0.62 ( 0.74 )	0.69 ( 0.28 )	-0.53 ( -2.3 )	否	否	否	否
HYPOAESTHESIA ORAL	4	16991	6	47671	1.87	0.53	6.63	1.87	0.97	0.61	3.14	1.52	0.53	0.61	-1.27	口腔感觉减退	GASTROINTESTINAL DISORDERS	胃肠系统疾病	1.87 ( 0.53 - 6.63 )	1.87 ( 0.97 )	1.52 ( 0.53 )	0.61 ( -1.27 )	否	否	否	否
ERYTHEMA MULTIFORME	4	16991	6	47671	1.87	0.53	6.63	1.87	0.97	0.61	3.14	1.52	0.53	0.61	-1.27	多形性红斑	SKIN AND SUBCUTANEOUS TISSUE DISORDERS	皮肤及皮下组织类疾病	1.87 ( 0.53 - 6.63 )	1.87 ( 0.97 )	1.52 ( 0.53 )	0.61 ( -1.27 )	否	否	否	否
RASH PAPULAR	4	16991	13	47664	0.86	0.28	2.65	0.86	0.07	-0.26	1.98	0.9	0.35	-0.16	-1.96	丘疹样皮疹	SKIN AND SUBCUTANEOUS TISSUE DISORDERS	皮肤及皮下组织类疾病	0.86 ( 0.28 - 2.65 )	0.86 ( 0.07 )	0.9 ( 0.35 )	-0.16 ( -1.96 )	否	否	否	否
TOOTHACHE	4	16991	19	47658	0.59	0.2	1.74	0.59	0.94	-0.49	1.67	0.66	0.27	-0.6	-2.36	牙疼	GASTROINTESTINAL DISORDERS	胃肠系统疾病	0.59 ( 0.2 - 1.74 )	0.59 ( 0.94 )	0.66 ( 0.27 )	-0.6 ( -2.36 )	否	否	否	否
COMPLEX REGIONAL PAIN SYNDROME	4	16991	0	47677	#NUM!	#NUM!	#NUM!	#NUM!	11.22	#NUM!	#NUM!	3.81	0	1.93	-0.18	复杂性局部疼痛综合征	NERVOUS SYSTEM DISORDERS	各类神经系统疾病	Inf ( NaN - Inf )	Inf ( 11.22 )	3.81 ( 0 )	1.93 ( -0.18 )	否	是	否	否
FEAR	4	16991	2	47675	5.61	1.03	30.64	5.61	5.05	3.91	7.31	2.54	0.61	1.34	-0.65	恐惧	PSYCHIATRIC DISORDERS	精神病类	5.61 ( 1.03 - 30.64 )	5.61 ( 5.05 )	2.54 ( 0.61 )	1.34 ( -0.65 )	是	是	否	否
HAEMOLYTIC ANAEMIA	4	16991	5	47672	2.24	0.6	8.36	2.24	1.53	0.93	3.56	1.69	0.56	0.76	-1.14	溶血性贫血	BLOOD AND LYMPHATIC SYSTEM DISORDERS	血液及淋巴系统疾病	2.24 ( 0.6 - 8.36 )	2.24 ( 1.53 )	1.69 ( 0.56 )	0.76 ( -1.14 )	否	否	否	否
BLOOD ALBUMIN DECREASED	4	16991	34	47643	0.33	0.12	0.93	0.33	4.87	-0.71	1.37	0.4	0.17	-1.32	-3.05	血白蛋白降低	INVESTIGATIONS	各类检查	0.33 ( 0.12 - 0.93 )	0.33 ( 4.87 )	0.4 ( 0.17 )	-1.32 ( -3.05 )	否	否	否	否
PROTEIN TOTAL DECREASED	4	16991	24	47653	0.47	0.16	1.35	0.47	2.08	-0.59	1.53	0.54	0.22	-0.88	-2.63	总蛋白降低	INVESTIGATIONS	各类检查	0.47 ( 0.16 - 1.35 )	0.47 ( 2.08 )	0.54 ( 0.22 )	-0.88 ( -2.63 )	否	否	否	否
EXPOSURE DURING PREGNANCY	4	16991	1	47676	11.22	1.25	100.43	11.22	7.45	9.03	13.41	3.04	0.49	1.61	-0.43	妊娠过程中暴露	INJURY, POISONING AND PROCEDURAL COMPLICATIONS	各类损伤、中毒及操作并发症	11.22 ( 1.25 - 100.43 )	11.22 ( 7.45 )	3.04 ( 0.49 )	1.61 ( -0.43 )	是	是	否	否
SPLENIC INFARCTION	4	16991	0	47677	#NUM!	#NUM!	#NUM!	#NUM!	11.22	#NUM!	#NUM!	3.81	0	1.93	-0.18	脾梗死	BLOOD AND LYMPHATIC SYSTEM DISORDERS	血液及淋巴系统疾病	Inf ( NaN - Inf )	Inf ( 11.22 )	3.81 ( 0 )	1.93 ( -0.18 )	否	是	否	否
TONSILLAR ULCER	4	16991	0	47677	#NUM!	#NUM!	#NUM!	#NUM!	11.22	#NUM!	#NUM!	3.81	0	1.93	-0.18	扁桃体溃疡	RESPIRATORY, THORACIC AND MEDIASTINAL DISORDERS	呼吸系统、胸及纵隔疾病	Inf ( NaN - Inf )	Inf ( 11.22 )	3.81 ( 0 )	1.93 ( -0.18 )	否	是	否	否
NAIL DYSTROPHY	4	16991	0	47677	#NUM!	#NUM!	#NUM!	#NUM!	11.22	#NUM!	#NUM!	3.81	0	1.93	-0.18	指甲营养不良	SKIN AND SUBCUTANEOUS TISSUE DISORDERS	皮肤及皮下组织类疾病	Inf ( NaN - Inf )	Inf ( 11.22 )	3.81 ( 0 )	1.93 ( -0.18 )	否	是	否	否
PYOGENIC GRANULOMA	4	16991	0	47677	#NUM!	#NUM!	#NUM!	#NUM!	11.22	#NUM!	#NUM!	3.81	0	1.93	-0.18	化脓性肉芽肿	NEOPLASMS BENIGN, MALIGNANT AND UNSPECIFIED (INCL CYSTS AND POLYPS)	良性、恶性及性质不明的肿瘤（包括囊状和息肉状）	Inf ( NaN - Inf )	Inf ( 11.22 )	3.81 ( 0 )	1.93 ( -0.18 )	否	是	否	否
ENDOMETRIOSIS	4	16991	0	47677	#NUM!	#NUM!	#NUM!	#NUM!	11.22	#NUM!	#NUM!	3.81	0	1.93	-0.18	子宫内膜异位症	REPRODUCTIVE SYSTEM AND BREAST DISORDERS	生殖系统及乳腺疾病	Inf ( NaN - Inf )	Inf ( 11.22 )	3.81 ( 0 )	1.93 ( -0.18 )	否	是	否	否
MYASTHENIC SYNDROME	4	16991	1	47676	11.22	1.25	100.43	11.22	7.45	9.03	13.41	3.04	0.49	1.61	-0.43	肌无力综合征	NERVOUS SYSTEM DISORDERS	各类神经系统疾病	11.22 ( 1.25 - 100.43 )	11.22 ( 7.45 )	3.04 ( 0.49 )	1.61 ( -0.43 )	是	是	否	否
POSTURE ABNORMAL	4	16991	4	47673	2.81	0.7	11.22	2.81	2.32	1.42	4.19	1.9	0.6	0.93	-1	姿势异常	MUSCULOSKELETAL AND CONNECTIVE TISSUE DISORDERS	各种肌肉骨骼及结缔组织疾病	2.81 ( 0.7 - 11.22 )	2.81 ( 2.32 )	1.9 ( 0.6 )	0.93 ( -1 )	否	否	否	否
METASTASES TO HEART	4	16991	0	47677	#NUM!	#NUM!	#NUM!	#NUM!	11.22	#NUM!	#NUM!	3.81	0	1.93	-0.18	心脏转移	NEOPLASMS BENIGN, MALIGNANT AND UNSPECIFIED (INCL CYSTS AND POLYPS)	良性、恶性及性质不明的肿瘤（包括囊状和息肉状）	Inf ( NaN - Inf )	Inf ( 11.22 )	3.81 ( 0 )	1.93 ( -0.18 )	否	是	否	否
CUTANEOUS T-CELL LYMPHOMA	4	16991	0	47677	#NUM!	#NUM!	#NUM!	#NUM!	11.22	#NUM!	#NUM!	3.81	0	1.93	-0.18	皮肤 T 细胞淋巴瘤	NEOPLASMS BENIGN, MALIGNANT AND UNSPECIFIED (INCL CYSTS AND POLYPS)	良性、恶性及性质不明的肿瘤（包括囊状和息肉状）	Inf ( NaN - Inf )	Inf ( 11.22 )	3.81 ( 0 )	1.93 ( -0.18 )	否	是	否	否
ABDOMINAL COMPARTMENT SYNDROME	4	16991	0	47677	#NUM!	#NUM!	#NUM!	#NUM!	11.22	#NUM!	#NUM!	3.81	0	1.93	-0.18	腹腔室隔综合征	GASTROINTESTINAL DISORDERS	胃肠系统疾病	Inf ( NaN - Inf )	Inf ( 11.22 )	3.81 ( 0 )	1.93 ( -0.18 )	否	是	否	否
DECREASED ACTIVITY	4	16991	11	47666	1.02	0.32	3.2	1.02	0	-0.12	2.16	1.01	0.39	0.02	-1.79	活动减少	GENERAL DISORDERS AND ADMINISTRATION SITE CONDITIONS	全身性疾病及给药部位各种反应	1.02 ( 0.32 - 3.2 )	1.02 ( 0 )	1.01 ( 0.39 )	0.02 ( -1.79 )	否	否	否	否
SKIN EROSION	4	16991	4	47673	2.81	0.7	11.22	2.81	2.32	1.42	4.19	1.9	0.6	0.93	-1	皮肤糜烂	SKIN AND SUBCUTANEOUS TISSUE DISORDERS	皮肤及皮下组织类疾病	2.81 ( 0.7 - 11.22 )	2.81 ( 2.32 )	1.9 ( 0.6 )	0.93 ( -1 )	否	否	否	否
BLOOD THYROID STIMULATING HORMONE INCREASED	4	16991	15	47662	0.75	0.25	2.25	0.75	0.27	-0.35	1.85	0.8	0.32	-0.32	-2.11	血促甲状腺激素升高	INVESTIGATIONS	各类检查	0.75 ( 0.25 - 2.25 )	0.75 ( 0.27 )	0.8 ( 0.32 )	-0.32 ( -2.11 )	否	否	否	否
INTENTIONAL DOSE OMISSION	4	16991	60	47617	0.19	0.07	0.51	0.19	13.27	-0.82	1.2	0.24	0.1	-2.07	-3.78	故意漏用药物	INJURY, POISONING AND PROCEDURAL COMPLICATIONS	各类损伤、中毒及操作并发症	0.19 ( 0.07 - 0.51 )	0.19 ( 13.27 )	0.24 ( 0.1 )	-2.07 ( -3.78 )	否	否	否	否
HISTIOCYTIC SARCOMA	4	16991	0	47677	#NUM!	#NUM!	#NUM!	#NUM!	11.22	#NUM!	#NUM!	3.81	0	1.93	-0.18	组织细胞肉瘤	NEOPLASMS BENIGN, MALIGNANT AND UNSPECIFIED (INCL CYSTS AND POLYPS)	良性、恶性及性质不明的肿瘤（包括囊状和息肉状）	Inf ( NaN - Inf )	Inf ( 11.22 )	3.81 ( 0 )	1.93 ( -0.18 )	否	是	否	否
GENE MUTATION IDENTIFICATION TEST POSITIVE	4	16991	9	47668	1.25	0.38	4.05	1.25	0.14	0.07	2.42	1.17	0.44	0.23	-1.61	基因突变鉴定试验阳性	INVESTIGATIONS	各类检查	1.25 ( 0.38 - 4.05 )	1.25 ( 0.14 )	1.17 ( 0.44 )	0.23 ( -1.61 )	否	否	否	否
MALIGNANT PERITONEAL NEOPLASM	4	16991	1	47676	11.22	1.25	100.43	11.22	7.45	9.03	13.41	3.04	0.49	1.61	-0.43	腹膜恶性肿瘤	NEOPLASMS BENIGN, MALIGNANT AND UNSPECIFIED (INCL CYSTS AND POLYPS)	良性、恶性及性质不明的肿瘤（包括囊状和息肉状）	11.22 ( 1.25 - 100.43 )	11.22 ( 7.45 )	3.04 ( 0.49 )	1.61 ( -0.43 )	是	是	否	否
HYPERTHYROIDISM	4	16991	17	47660	0.66	0.22	1.96	0.66	0.57	-0.43	1.75	0.72	0.29	-0.46	-2.24	甲状腺功能亢进症	ENDOCRINE DISORDERS	内分泌系统疾病	0.66 ( 0.22 - 1.96 )	0.66 ( 0.57 )	0.72 ( 0.29 )	-0.46 ( -2.24 )	否	否	否	否
PULMONARY TOXICITY	4	16991	2	47675	5.61	1.03	30.64	5.61	5.05	3.91	7.31	2.54	0.61	1.34	-0.65	肺毒性	RESPIRATORY, THORACIC AND MEDIASTINAL DISORDERS	呼吸系统、胸及纵隔疾病	5.61 ( 1.03 - 30.64 )	5.61 ( 5.05 )	2.54 ( 0.61 )	1.34 ( -0.65 )	是	是	否	否
BLOOD LOSS ANAEMIA	4	16991	0	47677	#NUM!	#NUM!	#NUM!	#NUM!	11.22	#NUM!	#NUM!	3.81	0	1.93	-0.18	失血性贫血	BLOOD AND LYMPHATIC SYSTEM DISORDERS	血液及淋巴系统疾病	Inf ( NaN - Inf )	Inf ( 11.22 )	3.81 ( 0 )	1.93 ( -0.18 )	否	是	否	否
OSTEONECROSIS OF EXTERNAL AUDITORY CANAL	4	16991	1	47676	11.22	1.25	100.43	11.22	7.45	9.03	13.41	3.04	0.49	1.61	-0.43	外耳道骨坏死	MUSCULOSKELETAL AND CONNECTIVE TISSUE DISORDERS	各种肌肉骨骼及结缔组织疾病	11.22 ( 1.25 - 100.43 )	11.22 ( 7.45 )	3.04 ( 0.49 )	1.61 ( -0.43 )	是	是	否	否
HYPOMAGNESAEMIA	4	16991	3	47674	3.74	0.84	16.72	3.74	3.44	2.24	5.24	2.17	0.62	1.12	-0.83	低镁血症	METABOLISM AND NUTRITION DISORDERS	代谢及营养类疾病	3.74 ( 0.84 - 16.72 )	3.74 ( 3.44 )	2.17 ( 0.62 )	1.12 ( -0.83 )	否	否	否	否
BONE MARROW NECROSIS	4	16991	0	47677	#NUM!	#NUM!	#NUM!	#NUM!	11.22	#NUM!	#NUM!	3.81	0	1.93	-0.18	骨髓坏死	BLOOD AND LYMPHATIC SYSTEM DISORDERS	血液及淋巴系统疾病	Inf ( NaN - Inf )	Inf ( 11.22 )	3.81 ( 0 )	1.93 ( -0.18 )	否	是	否	否
FOOD INTERACTION	3	16992	2	47675	4.21	0.7	25.19	4.21	2.94	2.42	6	2.28	0.51	1.19	-0.85	食物相互作用	GENERAL DISORDERS AND ADMINISTRATION SITE CONDITIONS	全身性疾病及给药部位各种反应	4.21 ( 0.7 - 25.19 )	4.21 ( 2.94 )	2.28 ( 0.51 )	1.19 ( -0.85 )	否	否	否	否
FLANK PAIN	3	16992	11	47666	0.77	0.21	2.74	0.77	0.17	-0.51	2.04	0.82	0.28	-0.29	-2.12	腰肋疼痛	MUSCULOSKELETAL AND CONNECTIVE TISSUE DISORDERS	各种肌肉骨骼及结缔组织疾病	0.77 ( 0.21 - 2.74 )	0.77 ( 0.17 )	0.82 ( 0.28 )	-0.29 ( -2.12 )	否	否	否	否
INTESTINAL PERFORATION	3	16992	14	47663	0.6	0.17	2.09	0.6	0.65	-0.65	1.85	0.67	0.24	-0.57	-2.37	肠穿孔	GASTROINTESTINAL DISORDERS	胃肠系统疾病	0.6 ( 0.17 - 2.09 )	0.6 ( 0.65 )	0.67 ( 0.24 )	-0.57 ( -2.37 )	否	否	否	否
SUNBURN	3	16992	9	47668	0.94	0.25	3.45	0.94	0.01	-0.37	2.24	0.95	0.32	-0.07	-1.92	晒伤	INJURY, POISONING AND PROCEDURAL COMPLICATIONS	各类损伤、中毒及操作并发症	0.94 ( 0.25 - 3.45 )	0.94 ( 0.01 )	0.95 ( 0.32 )	-0.07 ( -1.92 )	否	否	否	否
CALCINOSIS	3	16992	3	47674	2.81	0.57	13.9	2.81	1.74	1.21	4.41	1.9	0.5	0.93	-1.06	钙质沉着	GENERAL DISORDERS AND ADMINISTRATION SITE CONDITIONS	全身性疾病及给药部位各种反应	2.81 ( 0.57 - 13.9 )	2.81 ( 1.74 )	1.9 ( 0.5 )	0.93 ( -1.06 )	否	否	否	否
CANDIDA INFECTION	3	16992	6	47671	1.4	0.35	5.61	1.4	0.23	0.02	2.79	1.27	0.4	0.34	-1.56	念珠菌感染	INFECTIONS AND INFESTATIONS	感染及侵染类疾病	1.4 ( 0.35 - 5.61 )	1.4 ( 0.23 )	1.27 ( 0.4 )	0.34 ( -1.56 )	否	否	否	否
METASTASES TO SPLEEN	3	16992	2	47675	4.21	0.7	25.19	4.21	2.94	2.42	6	2.28	0.51	1.19	-0.85	脾转移	NEOPLASMS BENIGN, MALIGNANT AND UNSPECIFIED (INCL CYSTS AND POLYPS)	良性、恶性及性质不明的肿瘤（包括囊状和息肉状）	4.21 ( 0.7 - 25.19 )	4.21 ( 2.94 )	2.28 ( 0.51 )	1.19 ( -0.85 )	否	否	否	否
TOOTH LOSS	3	16992	5	47672	1.68	0.4	7.04	1.68	0.52	0.25	3.11	1.43	0.43	0.51	-1.41	牙齿脱落	GASTROINTESTINAL DISORDERS	胃肠系统疾病	1.68 ( 0.4 - 7.04 )	1.68 ( 0.52 )	1.43 ( 0.43 )	0.51 ( -1.41 )	否	否	否	否
THYROID DISORDER	3	16992	28	47649	0.3	0.09	0.99	0.3	4.41	-0.89	1.49	0.37	0.14	-1.44	-3.18	甲状腺疾病	ENDOCRINE DISORDERS	内分泌系统疾病	0.3 ( 0.09 - 0.99 )	0.3 ( 4.41 )	0.37 ( 0.14 )	-1.44 ( -3.18 )	否	否	否	否
PELVIC ABSCESS	3	16992	1	47676	8.42	0.88	80.93	8.42	4.9	6.15	10.68	2.85	0.43	1.51	-0.59	盆腔脓肿	INFECTIONS AND INFESTATIONS	感染及侵染类疾病	8.42 ( 0.88 - 80.93 )	8.42 ( 4.9 )	2.85 ( 0.43 )	1.51 ( -0.59 )	否	是	否	否
ADVERSE DRUG REACTION	3	16992	70	47607	0.12	0.04	0.38	0.12	18.54	-1.04	1.28	0.16	0.06	-2.68	-4.38	药品不良反应	GENERAL DISORDERS AND ADMINISTRATION SITE CONDITIONS	全身性疾病及给药部位各种反应	0.12 ( 0.04 - 0.38 )	0.12 ( 18.54 )	0.16 ( 0.06 )	-2.68 ( -4.38 )	否	否	否	否
LIMB DISCOMFORT	3	16992	37	47640	0.23	0.07	0.74	0.23	7.29	-0.95	1.4	0.29	0.11	-1.81	-3.53	肢体不适	MUSCULOSKELETAL AND CONNECTIVE TISSUE DISORDERS	各种肌肉骨骼及结缔组织疾病	0.23 ( 0.07 - 0.74 )	0.23 ( 7.29 )	0.29 ( 0.11 )	-1.81 ( -3.53 )	否	否	否	否
SPINAL PAIN	3	16992	5	47672	1.68	0.4	7.04	1.68	0.52	0.25	3.11	1.43	0.43	0.51	-1.41	脊柱疼痛	MUSCULOSKELETAL AND CONNECTIVE TISSUE DISORDERS	各种肌肉骨骼及结缔组织疾病	1.68 ( 0.4 - 7.04 )	1.68 ( 0.52 )	1.43 ( 0.43 )	0.51 ( -1.41 )	否	否	否	否
NASAL CONGESTION	3	16992	36	47641	0.23	0.07	0.76	0.23	6.96	-0.94	1.41	0.29	0.11	-1.77	-3.5	鼻充血	RESPIRATORY, THORACIC AND MEDIASTINAL DISORDERS	呼吸系统、胸及纵隔疾病	0.23 ( 0.07 - 0.76 )	0.23 ( 6.96 )	0.29 ( 0.11 )	-1.77 ( -3.5 )	否	否	否	否
PANCREATITIS	3	16992	19	47658	0.44	0.13	1.5	0.44	1.82	-0.77	1.66	0.52	0.19	-0.95	-2.72	胰腺炎	GASTROINTESTINAL DISORDERS	胃肠系统疾病	0.44 ( 0.13 - 1.5 )	0.44 ( 1.82 )	0.52 ( 0.19 )	-0.95 ( -2.72 )	否	否	否	否
ANORECTAL DISCOMFORT	3	16992	3	47674	2.81	0.57	13.9	2.81	1.74	1.21	4.41	1.9	0.5	0.93	-1.06	肛门直肠不适	GASTROINTESTINAL DISORDERS	胃肠系统疾病	2.81 ( 0.57 - 13.9 )	2.81 ( 1.74 )	1.9 ( 0.5 )	0.93 ( -1.06 )	否	否	否	否
PERITONEAL NEOPLASM	3	16992	1	47676	8.42	0.88	80.93	8.42	4.9	6.15	10.68	2.85	0.43	1.51	-0.59	腹膜肿瘤	NEOPLASMS BENIGN, MALIGNANT AND UNSPECIFIED (INCL CYSTS AND POLYPS)	良性、恶性及性质不明的肿瘤（包括囊状和息肉状）	8.42 ( 0.88 - 80.93 )	8.42 ( 4.9 )	2.85 ( 0.43 )	1.51 ( -0.59 )	否	是	否	否
HEPATITIS B	3	16992	4	47673	2.1	0.47	9.4	2.1	0.99	0.61	3.6	1.63	0.47	0.71	-1.25	乙型肝炎	INFECTIONS AND INFESTATIONS	感染及侵染类疾病	2.1 ( 0.47 - 9.4 )	2.1 ( 0.99 )	1.63 ( 0.47 )	0.71 ( -1.25 )	否	否	否	否
CHROMOSOME ANALYSIS ABNORMAL	3	16992	1	47676	8.42	0.88	80.93	8.42	4.9	6.15	10.68	2.85	0.43	1.51	-0.59	染色体分析异常	INVESTIGATIONS	各类检查	8.42 ( 0.88 - 80.93 )	8.42 ( 4.9 )	2.85 ( 0.43 )	1.51 ( -0.59 )	否	是	否	否
BLOOD URINE PRESENT	3	16992	12	47665	0.7	0.2	2.49	0.7	0.31	-0.56	1.97	0.76	0.26	-0.39	-2.21	尿中带血	INVESTIGATIONS	各类检查	0.7 ( 0.2 - 2.49 )	0.7 ( 0.31 )	0.76 ( 0.26 )	-0.39 ( -2.21 )	否	否	否	否
ACUTE MYOCARDIAL INFARCTION	3	16992	27	47650	0.31	0.09	1.03	0.31	4.11	-0.88	1.5	0.38	0.14	-1.39	-3.14	急性心肌梗死	CARDIAC DISORDERS	心脏器官疾病	0.31 ( 0.09 - 1.03 )	0.31 ( 4.11 )	0.38 ( 0.14 )	-1.39 ( -3.14 )	否	否	否	否
CONJUNCTIVAL HYPERAEMIA	3	16992	3	47674	2.81	0.57	13.9	2.81	1.74	1.21	4.41	1.9	0.5	0.93	-1.06	结膜充血	EYE DISORDERS	眼器官疾病	2.81 ( 0.57 - 13.9 )	2.81 ( 1.74 )	1.9 ( 0.5 )	0.93 ( -1.06 )	否	否	否	否
GASTROENTERITIS VIRAL	3	16992	19	47658	0.44	0.13	1.5	0.44	1.82	-0.77	1.66	0.52	0.19	-0.95	-2.72	病毒性胃肠炎	INFECTIONS AND INFESTATIONS	感染及侵染类疾病	0.44 ( 0.13 - 1.5 )	0.44 ( 1.82 )	0.52 ( 0.19 )	-0.95 ( -2.72 )	否	否	否	否
SKIN SENSITISATION	3	16992	3	47674	2.81	0.57	13.9	2.81	1.74	1.21	4.41	1.9	0.5	0.93	-1.06	皮肤敏感化	SKIN AND SUBCUTANEOUS TISSUE DISORDERS	皮肤及皮下组织类疾病	2.81 ( 0.57 - 13.9 )	2.81 ( 1.74 )	1.9 ( 0.5 )	0.93 ( -1.06 )	否	否	否	否
METASTASES TO ADRENALS	3	16992	2	47675	4.21	0.7	25.19	4.21	2.94	2.42	6	2.28	0.51	1.19	-0.85	肾上腺转移	NEOPLASMS BENIGN, MALIGNANT AND UNSPECIFIED (INCL CYSTS AND POLYPS)	良性、恶性及性质不明的肿瘤（包括囊状和息肉状）	4.21 ( 0.7 - 25.19 )	4.21 ( 2.94 )	2.28 ( 0.51 )	1.19 ( -0.85 )	否	否	否	否
HICCUPS	3	16992	9	47668	0.94	0.25	3.45	0.94	0.01	-0.37	2.24	0.95	0.32	-0.07	-1.92	呃逆	RESPIRATORY, THORACIC AND MEDIASTINAL DISORDERS	呼吸系统、胸及纵隔疾病	0.94 ( 0.25 - 3.45 )	0.94 ( 0.01 )	0.95 ( 0.32 )	-0.07 ( -1.92 )	否	否	否	否
VITAMIN D DECREASED	3	16992	10	47667	0.84	0.23	3.06	0.84	0.07	-0.45	2.13	0.88	0.3	-0.19	-2.02	维生素 D 降低	INVESTIGATIONS	各类检查	0.84 ( 0.23 - 3.06 )	0.84 ( 0.07 )	0.88 ( 0.3 )	-0.19 ( -2.02 )	否	否	否	否
ORGANISING PNEUMONIA	3	16992	1	47676	8.42	0.88	80.93	8.42	4.9	6.15	10.68	2.85	0.43	1.51	-0.59	机化性肺炎	RESPIRATORY, THORACIC AND MEDIASTINAL DISORDERS	呼吸系统、胸及纵隔疾病	8.42 ( 0.88 - 80.93 )	8.42 ( 4.9 )	2.85 ( 0.43 )	1.51 ( -0.59 )	否	是	否	否
RETINAL DETACHMENT	3	16992	7	47670	1.2	0.31	4.65	1.2	0.07	-0.15	2.55	1.14	0.37	0.19	-1.69	视网膜脱离	EYE DISORDERS	眼器官疾病	1.2 ( 0.31 - 4.65 )	1.2 ( 0.07 )	1.14 ( 0.37 )	0.19 ( -1.69 )	否	否	否	否
DIVERTICULUM	3	16992	4	47673	2.1	0.47	9.4	2.1	0.99	0.61	3.6	1.63	0.47	0.71	-1.25	憩室	GASTROINTESTINAL DISORDERS	胃肠系统疾病	2.1 ( 0.47 - 9.4 )	2.1 ( 0.99 )	1.63 ( 0.47 )	0.71 ( -1.25 )	否	否	否	否
HYPERPARATHYROIDISM SECONDARY	3	16992	0	47677	#NUM!	#NUM!	#NUM!	#NUM!	8.42	#NUM!	#NUM!	3.81	0	1.93	-0.28	继发性甲状旁腺功能亢进症	ENDOCRINE DISORDERS	内分泌系统疾病	Inf ( NaN - Inf )	Inf ( 8.42 )	3.81 ( 0 )	1.93 ( -0.28 )	否	是	否	否
BLOOD PRESSURE SYSTOLIC INCREASED	3	16992	15	47662	0.56	0.16	1.94	0.56	0.86	-0.68	1.8	0.63	0.22	-0.66	-2.45	收缩压升高	INVESTIGATIONS	各类检查	0.56 ( 0.16 - 1.94 )	0.56 ( 0.86 )	0.63 ( 0.22 )	-0.66 ( -2.45 )	否	否	否	否
LOWER GASTROINTESTINAL HAEMORRHAGE	3	16992	3	47674	2.81	0.57	13.9	2.81	1.74	1.21	4.41	1.9	0.5	0.93	-1.06	下消化道出血	GASTROINTESTINAL DISORDERS	胃肠系统疾病	2.81 ( 0.57 - 13.9 )	2.81 ( 1.74 )	1.9 ( 0.5 )	0.93 ( -1.06 )	否	否	否	否
METASTASES TO SPINE	3	16992	6	47671	1.4	0.35	5.61	1.4	0.23	0.02	2.79	1.27	0.4	0.34	-1.56	脊柱转移	NEOPLASMS BENIGN, MALIGNANT AND UNSPECIFIED (INCL CYSTS AND POLYPS)	良性、恶性及性质不明的肿瘤（包括囊状和息肉状）	1.4 ( 0.35 - 5.61 )	1.4 ( 0.23 )	1.27 ( 0.4 )	0.34 ( -1.56 )	否	否	否	否
BLOOD CHOLESTEROL INCREASED	3	16992	15	47662	0.56	0.16	1.94	0.56	0.86	-0.68	1.8	0.63	0.22	-0.66	-2.45	血胆固醇升高	INVESTIGATIONS	各类检查	0.56 ( 0.16 - 1.94 )	0.56 ( 0.86 )	0.63 ( 0.22 )	-0.66 ( -2.45 )	否	否	否	否
SPUTUM DISCOLOURED	3	16992	2	47675	4.21	0.7	25.19	4.21	2.94	2.42	6	2.28	0.51	1.19	-0.85	痰变色	RESPIRATORY, THORACIC AND MEDIASTINAL DISORDERS	呼吸系统、胸及纵隔疾病	4.21 ( 0.7 - 25.19 )	4.21 ( 2.94 )	2.28 ( 0.51 )	1.19 ( -0.85 )	否	否	否	否
UNDERDOSE	3	16992	192	47485	0.04	0.01	0.14	0.04	61.8	-1.1	1.18	0.06	0.02	-4.09	-5.77	用药剂量不足	INJURY, POISONING AND PROCEDURAL COMPLICATIONS	各类损伤、中毒及操作并发症	0.04 ( 0.01 - 0.14 )	0.04 ( 61.8 )	0.06 ( 0.02 )	-4.09 ( -5.77 )	否	否	否	否
DUMPING SYNDROME	3	16992	1	47676	8.42	0.88	80.93	8.42	4.9	6.15	10.68	2.85	0.43	1.51	-0.59	倾倒综合征	GASTROINTESTINAL DISORDERS	胃肠系统疾病	8.42 ( 0.88 - 80.93 )	8.42 ( 4.9 )	2.85 ( 0.43 )	1.51 ( -0.59 )	否	是	否	否
LACRIMAL DISORDER	3	16992	2	47675	4.21	0.7	25.19	4.21	2.94	2.42	6	2.28	0.51	1.19	-0.85	泪腺疾病	EYE DISORDERS	眼器官疾病	4.21 ( 0.7 - 25.19 )	4.21 ( 2.94 )	2.28 ( 0.51 )	1.19 ( -0.85 )	否	否	否	否
ASTHENOPIA	3	16992	5	47672	1.68	0.4	7.04	1.68	0.52	0.25	3.11	1.43	0.43	0.51	-1.41	视力疲劳	EYE DISORDERS	眼器官疾病	1.68 ( 0.4 - 7.04 )	1.68 ( 0.52 )	1.43 ( 0.43 )	0.51 ( -1.41 )	否	否	否	否
POST PROCEDURAL INFECTION	3	16992	2	47675	4.21	0.7	25.19	4.21	2.94	2.42	6	2.28	0.51	1.19	-0.85	操作后感染	INFECTIONS AND INFESTATIONS	感染及侵染类疾病	4.21 ( 0.7 - 25.19 )	4.21 ( 2.94 )	2.28 ( 0.51 )	1.19 ( -0.85 )	否	否	否	否
OEDEMA MUCOSAL	3	16992	1	47676	8.42	0.88	80.93	8.42	4.9	6.15	10.68	2.85	0.43	1.51	-0.59	粘膜水肿	GENERAL DISORDERS AND ADMINISTRATION SITE CONDITIONS	全身性疾病及给药部位各种反应	8.42 ( 0.88 - 80.93 )	8.42 ( 4.9 )	2.85 ( 0.43 )	1.51 ( -0.59 )	否	是	否	否
DISORIENTATION	3	16992	26	47651	0.32	0.1	1.07	0.32	3.8	-0.87	1.52	0.39	0.14	-1.34	-3.09	定向力障碍	PSYCHIATRIC DISORDERS	精神病类	0.32 ( 0.1 - 1.07 )	0.32 ( 3.8 )	0.39 ( 0.14 )	-1.34 ( -3.09 )	否	否	否	否
SPINAL OSTEOARTHRITIS	3	16992	6	47671	1.4	0.35	5.61	1.4	0.23	0.02	2.79	1.27	0.4	0.34	-1.56	脊柱骨关节炎	MUSCULOSKELETAL AND CONNECTIVE TISSUE DISORDERS	各种肌肉骨骼及结缔组织疾病	1.4 ( 0.35 - 5.61 )	1.4 ( 0.23 )	1.27 ( 0.4 )	0.34 ( -1.56 )	否	否	否	否
THYROID NEOPLASM	3	16992	5	47672	1.68	0.4	7.04	1.68	0.52	0.25	3.11	1.43	0.43	0.51	-1.41	甲状腺瘤	NEOPLASMS BENIGN, MALIGNANT AND UNSPECIFIED (INCL CYSTS AND POLYPS)	良性、恶性及性质不明的肿瘤（包括囊状和息肉状）	1.68 ( 0.4 - 7.04 )	1.68 ( 0.52 )	1.43 ( 0.43 )	0.51 ( -1.41 )	否	否	否	否
SARCOMATOSIS	3	16992	1	47676	8.42	0.88	80.93	8.42	4.9	6.15	10.68	2.85	0.43	1.51	-0.59	肉瘤病	NEOPLASMS BENIGN, MALIGNANT AND UNSPECIFIED (INCL CYSTS AND POLYPS)	良性、恶性及性质不明的肿瘤（包括囊状和息肉状）	8.42 ( 0.88 - 80.93 )	8.42 ( 4.9 )	2.85 ( 0.43 )	1.51 ( -0.59 )	否	是	否	否
WEIGHT GAIN POOR	3	16992	8	47669	1.05	0.28	3.97	1.05	0.01	-0.27	2.38	1.04	0.34	0.05	-1.81	体重增加不足	METABOLISM AND NUTRITION DISORDERS	代谢及营养类疾病	1.05 ( 0.28 - 3.97 )	1.05 ( 0.01 )	1.04 ( 0.34 )	0.05 ( -1.81 )	否	否	否	否
GASTROINTESTINAL STENOSIS	3	16992	1	47676	8.42	0.88	80.93	8.42	4.9	6.15	10.68	2.85	0.43	1.51	-0.59	胃肠狭窄	GASTROINTESTINAL DISORDERS	胃肠系统疾病	8.42 ( 0.88 - 80.93 )	8.42 ( 4.9 )	2.85 ( 0.43 )	1.51 ( -0.59 )	否	是	否	否
ABDOMINAL TENDERNESS	3	16992	16	47661	0.53	0.15	1.81	0.53	1.08	-0.71	1.76	0.6	0.21	-0.73	-2.52	腹部触痛	GASTROINTESTINAL DISORDERS	胃肠系统疾病	0.53 ( 0.15 - 1.81 )	0.53 ( 1.08 )	0.6 ( 0.21 )	-0.73 ( -2.52 )	否	否	否	否
MIGRAINE	3	16992	18	47659	0.47	0.14	1.59	0.47	1.56	-0.75	1.69	0.54	0.2	-0.88	-2.66	偏头痛	NERVOUS SYSTEM DISORDERS	各类神经系统疾病	0.47 ( 0.14 - 1.59 )	0.47 ( 1.56 )	0.54 ( 0.2 )	-0.88 ( -2.66 )	否	否	否	否
URINE OUTPUT DECREASED	3	16992	8	47669	1.05	0.28	3.97	1.05	0.01	-0.27	2.38	1.04	0.34	0.05	-1.81	尿排出量降低	INVESTIGATIONS	各类检查	1.05 ( 0.28 - 3.97 )	1.05 ( 0.01 )	1.04 ( 0.34 )	0.05 ( -1.81 )	否	否	否	否
GENERAL PHYSICAL CONDITION ABNORMAL	3	16992	7	47670	1.2	0.31	4.65	1.2	0.07	-0.15	2.55	1.14	0.37	0.19	-1.69	一般身体状况异常	INVESTIGATIONS	各类检查	1.2 ( 0.31 - 4.65 )	1.2 ( 0.07 )	1.14 ( 0.37 )	0.19 ( -1.69 )	否	否	否	否
HAIR TEXTURE ABNORMAL	3	16992	53	47624	0.16	0.05	0.51	0.16	12.66	-1	1.32	0.2	0.08	-2.29	-4	毛发结构异常	SKIN AND SUBCUTANEOUS TISSUE DISORDERS	皮肤及皮下组织类疾病	0.16 ( 0.05 - 0.51 )	0.16 ( 12.66 )	0.2 ( 0.08 )	-2.29 ( -4 )	否	否	否	否
POLYNEUROPATHY	3	16992	3	47674	2.81	0.57	13.9	2.81	1.74	1.21	4.41	1.9	0.5	0.93	-1.06	多发神经病	NERVOUS SYSTEM DISORDERS	各类神经系统疾病	2.81 ( 0.57 - 13.9 )	2.81 ( 1.74 )	1.9 ( 0.5 )	0.93 ( -1.06 )	否	否	否	否
ACCIDENT	3	16992	1	47676	8.42	0.88	80.93	8.42	4.9	6.15	10.68	2.85	0.43	1.51	-0.59	意外事故	INJURY, POISONING AND PROCEDURAL COMPLICATIONS	各类损伤、中毒及操作并发症	8.42 ( 0.88 - 80.93 )	8.42 ( 4.9 )	2.85 ( 0.43 )	1.51 ( -0.59 )	否	是	否	否
BREAST PAIN	3	16992	7	47670	1.2	0.31	4.65	1.2	0.07	-0.15	2.55	1.14	0.37	0.19	-1.69	乳房疼痛	REPRODUCTIVE SYSTEM AND BREAST DISORDERS	生殖系统及乳腺疾病	1.2 ( 0.31 - 4.65 )	1.2 ( 0.07 )	1.14 ( 0.37 )	0.19 ( -1.69 )	否	否	否	否
FOOT FRACTURE	3	16992	2	47675	4.21	0.7	25.19	4.21	2.94	2.42	6	2.28	0.51	1.19	-0.85	足部骨折	INJURY, POISONING AND PROCEDURAL COMPLICATIONS	各类损伤、中毒及操作并发症	4.21 ( 0.7 - 25.19 )	4.21 ( 2.94 )	2.28 ( 0.51 )	1.19 ( -0.85 )	否	否	否	否
PARALYSIS	3	16992	12	47665	0.7	0.2	2.49	0.7	0.31	-0.56	1.97	0.76	0.26	-0.39	-2.21	瘫痪	NERVOUS SYSTEM DISORDERS	各类神经系统疾病	0.7 ( 0.2 - 2.49 )	0.7 ( 0.31 )	0.76 ( 0.26 )	-0.39 ( -2.21 )	否	否	否	否
PRODUCT PHYSICAL ISSUE	3	16992	4	47673	2.1	0.47	9.4	2.1	0.99	0.61	3.6	1.63	0.47	0.71	-1.25	产品的物理问题	PRODUCT ISSUES	产品问题	2.1 ( 0.47 - 9.4 )	2.1 ( 0.99 )	1.63 ( 0.47 )	0.71 ( -1.25 )	否	否	否	否
OBLITERATIVE BRONCHIOLITIS	3	16992	2	47675	4.21	0.7	25.19	4.21	2.94	2.42	6	2.28	0.51	1.19	-0.85	闭塞性细支气管炎	RESPIRATORY, THORACIC AND MEDIASTINAL DISORDERS	呼吸系统、胸及纵隔疾病	4.21 ( 0.7 - 25.19 )	4.21 ( 2.94 )	2.28 ( 0.51 )	1.19 ( -0.85 )	否	否	否	否
TONGUE PARALYSIS	3	16992	1	47676	8.42	0.88	80.93	8.42	4.9	6.15	10.68	2.85	0.43	1.51	-0.59	舌瘫痪	NERVOUS SYSTEM DISORDERS	各类神经系统疾病	8.42 ( 0.88 - 80.93 )	8.42 ( 4.9 )	2.85 ( 0.43 )	1.51 ( -0.59 )	否	是	否	否
EOSINOPHIL PERCENTAGE INCREASED	3	16992	1	47676	8.42	0.88	80.93	8.42	4.9	6.15	10.68	2.85	0.43	1.51	-0.59	嗜酸粒细胞百分比升高	INVESTIGATIONS	各类检查	8.42 ( 0.88 - 80.93 )	8.42 ( 4.9 )	2.85 ( 0.43 )	1.51 ( -0.59 )	否	是	否	否
HIATUS HERNIA	3	16992	10	47667	0.84	0.23	3.06	0.84	0.07	-0.45	2.13	0.88	0.3	-0.19	-2.02	裂孔疝	GASTROINTESTINAL DISORDERS	胃肠系统疾病	0.84 ( 0.23 - 3.06 )	0.84 ( 0.07 )	0.88 ( 0.3 )	-0.19 ( -2.02 )	否	否	否	否
SLUGGISHNESS	3	16992	15	47662	0.56	0.16	1.94	0.56	0.86	-0.68	1.8	0.63	0.22	-0.66	-2.45	反应迟缓	GENERAL DISORDERS AND ADMINISTRATION SITE CONDITIONS	全身性疾病及给药部位各种反应	0.56 ( 0.16 - 1.94 )	0.56 ( 0.86 )	0.63 ( 0.22 )	-0.66 ( -2.45 )	否	否	否	否
JAUNDICE CHOLESTATIC	3	16992	6	47671	1.4	0.35	5.61	1.4	0.23	0.02	2.79	1.27	0.4	0.34	-1.56	胆汁淤积性黄疸	HEPATOBILIARY DISORDERS	肝胆系统疾病	1.4 ( 0.35 - 5.61 )	1.4 ( 0.23 )	1.27 ( 0.4 )	0.34 ( -1.56 )	否	否	否	否
AORTIC ARTERIOSCLEROSIS	3	16992	5	47672	1.68	0.4	7.04	1.68	0.52	0.25	3.11	1.43	0.43	0.51	-1.41	主动脉硬化	VASCULAR DISORDERS	血管与淋巴管类疾病	1.68 ( 0.4 - 7.04 )	1.68 ( 0.52 )	1.43 ( 0.43 )	0.51 ( -1.41 )	否	否	否	否
COLD SWEAT	3	16992	10	47667	0.84	0.23	3.06	0.84	0.07	-0.45	2.13	0.88	0.3	-0.19	-2.02	冷汗	SKIN AND SUBCUTANEOUS TISSUE DISORDERS	皮肤及皮下组织类疾病	0.84 ( 0.23 - 3.06 )	0.84 ( 0.07 )	0.88 ( 0.3 )	-0.19 ( -2.02 )	否	否	否	否
PROSTATOMEGALY	3	16992	11	47666	0.77	0.21	2.74	0.77	0.17	-0.51	2.04	0.82	0.28	-0.29	-2.12	前列腺肥大	REPRODUCTIVE SYSTEM AND BREAST DISORDERS	生殖系统及乳腺疾病	0.77 ( 0.21 - 2.74 )	0.77 ( 0.17 )	0.82 ( 0.28 )	-0.29 ( -2.12 )	否	否	否	否
GASTROINTESTINAL CANCER METASTATIC	3	16992	2	47675	4.21	0.7	25.19	4.21	2.94	2.42	6	2.28	0.51	1.19	-0.85	转移性胃肠癌	NEOPLASMS BENIGN, MALIGNANT AND UNSPECIFIED (INCL CYSTS AND POLYPS)	良性、恶性及性质不明的肿瘤（包括囊状和息肉状）	4.21 ( 0.7 - 25.19 )	4.21 ( 2.94 )	2.28 ( 0.51 )	1.19 ( -0.85 )	否	否	否	否
RHABDOMYOLYSIS	3	16992	11	47666	0.77	0.21	2.74	0.77	0.17	-0.51	2.04	0.82	0.28	-0.29	-2.12	横纹肌溶解	MUSCULOSKELETAL AND CONNECTIVE TISSUE DISORDERS	各种肌肉骨骼及结缔组织疾病	0.77 ( 0.21 - 2.74 )	0.77 ( 0.17 )	0.82 ( 0.28 )	-0.29 ( -2.12 )	否	否	否	否
WOUND INFECTION	3	16992	4	47673	2.1	0.47	9.4	2.1	0.99	0.61	3.6	1.63	0.47	0.71	-1.25	伤口感染	INFECTIONS AND INFESTATIONS	感染及侵染类疾病	2.1 ( 0.47 - 9.4 )	2.1 ( 0.99 )	1.63 ( 0.47 )	0.71 ( -1.25 )	否	否	否	否
FEMORAL NECK FRACTURE	3	16992	0	47677	#NUM!	#NUM!	#NUM!	#NUM!	8.42	#NUM!	#NUM!	3.81	0	1.93	-0.28	股骨颈骨折	INJURY, POISONING AND PROCEDURAL COMPLICATIONS	各类损伤、中毒及操作并发症	Inf ( NaN - Inf )	Inf ( 8.42 )	3.81 ( 0 )	1.93 ( -0.28 )	否	是	否	否
IRON DEFICIENCY ANAEMIA	3	16992	2	47675	4.21	0.7	25.19	4.21	2.94	2.42	6	2.28	0.51	1.19	-0.85	缺铁性贫血	BLOOD AND LYMPHATIC SYSTEM DISORDERS	血液及淋巴系统疾病	4.21 ( 0.7 - 25.19 )	4.21 ( 2.94 )	2.28 ( 0.51 )	1.19 ( -0.85 )	否	否	否	否
DERMATITIS ALLERGIC	3	16992	3	47674	2.81	0.57	13.9	2.81	1.74	1.21	4.41	1.9	0.5	0.93	-1.06	过敏性皮炎	SKIN AND SUBCUTANEOUS TISSUE DISORDERS	皮肤及皮下组织类疾病	2.81 ( 0.57 - 13.9 )	2.81 ( 1.74 )	1.9 ( 0.5 )	0.93 ( -1.06 )	否	否	否	否
ADENOCARCINOMA	3	16992	3	47674	2.81	0.57	13.9	2.81	1.74	1.21	4.41	1.9	0.5	0.93	-1.06	腺癌	NEOPLASMS BENIGN, MALIGNANT AND UNSPECIFIED (INCL CYSTS AND POLYPS)	良性、恶性及性质不明的肿瘤（包括囊状和息肉状）	2.81 ( 0.57 - 13.9 )	2.81 ( 1.74 )	1.9 ( 0.5 )	0.93 ( -1.06 )	否	否	否	否
SCROTAL SWELLING	3	16992	6	47671	1.4	0.35	5.61	1.4	0.23	0.02	2.79	1.27	0.4	0.34	-1.56	阴囊肿胀	REPRODUCTIVE SYSTEM AND BREAST DISORDERS	生殖系统及乳腺疾病	1.4 ( 0.35 - 5.61 )	1.4 ( 0.23 )	1.27 ( 0.4 )	0.34 ( -1.56 )	否	否	否	否
CHRONIC MYELOID LEUKAEMIA	3	16992	1	47676	8.42	0.88	80.93	8.42	4.9	6.15	10.68	2.85	0.43	1.51	-0.59	慢性髓系白血病	NEOPLASMS BENIGN, MALIGNANT AND UNSPECIFIED (INCL CYSTS AND POLYPS)	良性、恶性及性质不明的肿瘤（包括囊状和息肉状）	8.42 ( 0.88 - 80.93 )	8.42 ( 4.9 )	2.85 ( 0.43 )	1.51 ( -0.59 )	否	是	否	否
KAPOSI'S SARCOMA	3	16992	0	47677	#NUM!	#NUM!	#NUM!	#NUM!	8.42	#NUM!	#NUM!	3.81	0	1.93	-0.28	卡波西肉瘤	NEOPLASMS BENIGN, MALIGNANT AND UNSPECIFIED (INCL CYSTS AND POLYPS)	良性、恶性及性质不明的肿瘤（包括囊状和息肉状）	Inf ( NaN - Inf )	Inf ( 8.42 )	3.81 ( 0 )	1.93 ( -0.28 )	否	是	否	否
ORAL DISORDER	3	16992	8	47669	1.05	0.28	3.97	1.05	0.01	-0.27	2.38	1.04	0.34	0.05	-1.81	口腔病	GASTROINTESTINAL DISORDERS	胃肠系统疾病	1.05 ( 0.28 - 3.97 )	1.05 ( 0.01 )	1.04 ( 0.34 )	0.05 ( -1.81 )	否	否	否	否
HYPOVOLAEMIC SHOCK	3	16992	2	47675	4.21	0.7	25.19	4.21	2.94	2.42	6	2.28	0.51	1.19	-0.85	低血容量性休克	VASCULAR DISORDERS	血管与淋巴管类疾病	4.21 ( 0.7 - 25.19 )	4.21 ( 2.94 )	2.28 ( 0.51 )	1.19 ( -0.85 )	否	否	否	否
LABORATORY TEST ABNORMAL	3	16992	31	47646	0.27	0.08	0.89	0.27	5.35	-0.91	1.46	0.34	0.12	-1.57	-3.31	实验室检查异常	INVESTIGATIONS	各类检查	0.27 ( 0.08 - 0.89 )	0.27 ( 5.35 )	0.34 ( 0.12 )	-1.57 ( -3.31 )	否	否	否	否
HYPERVENTILATION	3	16992	2	47675	4.21	0.7	25.19	4.21	2.94	2.42	6	2.28	0.51	1.19	-0.85	换气过度	RESPIRATORY, THORACIC AND MEDIASTINAL DISORDERS	呼吸系统、胸及纵隔疾病	4.21 ( 0.7 - 25.19 )	4.21 ( 2.94 )	2.28 ( 0.51 )	1.19 ( -0.85 )	否	否	否	否
HEMIPLEGIA	3	16992	4	47673	2.1	0.47	9.4	2.1	0.99	0.61	3.6	1.63	0.47	0.71	-1.25	偏瘫	NERVOUS SYSTEM DISORDERS	各类神经系统疾病	2.1 ( 0.47 - 9.4 )	2.1 ( 0.99 )	1.63 ( 0.47 )	0.71 ( -1.25 )	否	否	否	否
HYPERTRANSAMINASAEMIA	3	16992	0	47677	#NUM!	#NUM!	#NUM!	#NUM!	8.42	#NUM!	#NUM!	3.81	0	1.93	-0.28	高转氨酶血症	HEPATOBILIARY DISORDERS	肝胆系统疾病	Inf ( NaN - Inf )	Inf ( 8.42 )	3.81 ( 0 )	1.93 ( -0.28 )	否	是	否	否
IMMUNOSUPPRESSION	3	16992	0	47677	#NUM!	#NUM!	#NUM!	#NUM!	8.42	#NUM!	#NUM!	3.81	0	1.93	-0.28	免疫抑制	IMMUNE SYSTEM DISORDERS	免疫系统疾病	Inf ( NaN - Inf )	Inf ( 8.42 )	3.81 ( 0 )	1.93 ( -0.28 )	否	是	否	否
METASTASES TO ABDOMINAL WALL	3	16992	2	47675	4.21	0.7	25.19	4.21	2.94	2.42	6	2.28	0.51	1.19	-0.85	腹壁转移	NEOPLASMS BENIGN, MALIGNANT AND UNSPECIFIED (INCL CYSTS AND POLYPS)	良性、恶性及性质不明的肿瘤（包括囊状和息肉状）	4.21 ( 0.7 - 25.19 )	4.21 ( 2.94 )	2.28 ( 0.51 )	1.19 ( -0.85 )	否	否	否	否
HEAD DISCOMFORT	3	16992	10	47667	0.84	0.23	3.06	0.84	0.07	-0.45	2.13	0.88	0.3	-0.19	-2.02	头部不适	NERVOUS SYSTEM DISORDERS	各类神经系统疾病	0.84 ( 0.23 - 3.06 )	0.84 ( 0.07 )	0.88 ( 0.3 )	-0.19 ( -2.02 )	否	否	否	否
THIRST	3	16992	5	47672	1.68	0.4	7.04	1.68	0.52	0.25	3.11	1.43	0.43	0.51	-1.41	口渴	GENERAL DISORDERS AND ADMINISTRATION SITE CONDITIONS	全身性疾病及给药部位各种反应	1.68 ( 0.4 - 7.04 )	1.68 ( 0.52 )	1.43 ( 0.43 )	0.51 ( -1.41 )	否	否	否	否
TEMPERATURE INTOLERANCE	3	16992	23	47654	0.37	0.11	1.22	0.37	2.92	-0.84	1.57	0.44	0.16	-1.19	-2.94	温度变化不耐受	GENERAL DISORDERS AND ADMINISTRATION SITE CONDITIONS	全身性疾病及给药部位各种反应	0.37 ( 0.11 - 1.22 )	0.37 ( 2.92 )	0.44 ( 0.16 )	-1.19 ( -2.94 )	否	否	否	否
VITAMIN B12 DECREASED	3	16992	10	47667	0.84	0.23	3.06	0.84	0.07	-0.45	2.13	0.88	0.3	-0.19	-2.02	维生素 B12 降低	INVESTIGATIONS	各类检查	0.84 ( 0.23 - 3.06 )	0.84 ( 0.07 )	0.88 ( 0.3 )	-0.19 ( -2.02 )	否	否	否	否
ADHESION	3	16992	0	47677	#NUM!	#NUM!	#NUM!	#NUM!	8.42	#NUM!	#NUM!	3.81	0	1.93	-0.28	粘连	GENERAL DISORDERS AND ADMINISTRATION SITE CONDITIONS	全身性疾病及给药部位各种反应	Inf ( NaN - Inf )	Inf ( 8.42 )	3.81 ( 0 )	1.93 ( -0.28 )	否	是	否	否
ISCHAEMIC STROKE	3	16992	4	47673	2.1	0.47	9.4	2.1	0.99	0.61	3.6	1.63	0.47	0.71	-1.25	缺血性卒中	NERVOUS SYSTEM DISORDERS	各类神经系统疾病	2.1 ( 0.47 - 9.4 )	2.1 ( 0.99 )	1.63 ( 0.47 )	0.71 ( -1.25 )	否	否	否	否
LOWER RESPIRATORY TRACT INFECTION	3	16992	5	47672	1.68	0.4	7.04	1.68	0.52	0.25	3.11	1.43	0.43	0.51	-1.41	下呼吸道感染	INFECTIONS AND INFESTATIONS	感染及侵染类疾病	1.68 ( 0.4 - 7.04 )	1.68 ( 0.52 )	1.43 ( 0.43 )	0.51 ( -1.41 )	否	否	否	否
CORONARY ARTERY OCCLUSION	3	16992	5	47672	1.68	0.4	7.04	1.68	0.52	0.25	3.11	1.43	0.43	0.51	-1.41	冠状动脉闭塞	CARDIAC DISORDERS	心脏器官疾病	1.68 ( 0.4 - 7.04 )	1.68 ( 0.52 )	1.43 ( 0.43 )	0.51 ( -1.41 )	否	否	否	否
HYPONATRAEMIA	3	16992	32	47645	0.26	0.08	0.86	0.26	5.67	-0.92	1.45	0.33	0.12	-1.62	-3.35	低钠血症	METABOLISM AND NUTRITION DISORDERS	代谢及营养类疾病	0.26 ( 0.08 - 0.86 )	0.26 ( 5.67 )	0.33 ( 0.12 )	-1.62 ( -3.35 )	否	否	否	否
ANASTOMOTIC LEAK	3	16992	1	47676	8.42	0.88	80.93	8.42	4.9	6.15	10.68	2.85	0.43	1.51	-0.59	吻合口瘘	INJURY, POISONING AND PROCEDURAL COMPLICATIONS	各类损伤、中毒及操作并发症	8.42 ( 0.88 - 80.93 )	8.42 ( 4.9 )	2.85 ( 0.43 )	1.51 ( -0.59 )	否	是	否	否
ERUCTATION	3	16992	20	47657	0.42	0.12	1.42	0.42	2.08	-0.79	1.63	0.5	0.18	-1.01	-2.78	嗳气	GASTROINTESTINAL DISORDERS	胃肠系统疾病	0.42 ( 0.12 - 1.42 )	0.42 ( 2.08 )	0.5 ( 0.18 )	-1.01 ( -2.78 )	否	否	否	否
TUMOUR INVASION	3	16992	4	47673	2.1	0.47	9.4	2.1	0.99	0.61	3.6	1.63	0.47	0.71	-1.25	肿瘤侵润	NEOPLASMS BENIGN, MALIGNANT AND UNSPECIFIED (INCL CYSTS AND POLYPS)	良性、恶性及性质不明的肿瘤（包括囊状和息肉状）	2.1 ( 0.47 - 9.4 )	2.1 ( 0.99 )	1.63 ( 0.47 )	0.71 ( -1.25 )	否	否	否	否
MENTAL STATUS CHANGES	3	16992	28	47649	0.3	0.09	0.99	0.3	4.41	-0.89	1.49	0.37	0.14	-1.44	-3.18	精神状态改变	PSYCHIATRIC DISORDERS	精神病类	0.3 ( 0.09 - 0.99 )	0.3 ( 4.41 )	0.37 ( 0.14 )	-1.44 ( -3.18 )	否	否	否	否
URINARY INCONTINENCE	3	16992	10	47667	0.84	0.23	3.06	0.84	0.07	-0.45	2.13	0.88	0.3	-0.19	-2.02	尿失禁	RENAL AND URINARY DISORDERS	肾脏及泌尿系统疾病	0.84 ( 0.23 - 3.06 )	0.84 ( 0.07 )	0.88 ( 0.3 )	-0.19 ( -2.02 )	否	否	否	否
HEPATIC HAEMORRHAGE	3	16992	8	47669	1.05	0.28	3.97	1.05	0.01	-0.27	2.38	1.04	0.34	0.05	-1.81	肝出血	HEPATOBILIARY DISORDERS	肝胆系统疾病	1.05 ( 0.28 - 3.97 )	1.05 ( 0.01 )	1.04 ( 0.34 )	0.05 ( -1.81 )	否	否	否	否
DUODENAL PERFORATION	3	16992	3	47674	2.81	0.57	13.9	2.81	1.74	1.21	4.41	1.9	0.5	0.93	-1.06	十二指肠穿孔	GASTROINTESTINAL DISORDERS	胃肠系统疾病	2.81 ( 0.57 - 13.9 )	2.81 ( 1.74 )	1.9 ( 0.5 )	0.93 ( -1.06 )	否	否	否	否
VASCULAR COMPRESSION	3	16992	1	47676	8.42	0.88	80.93	8.42	4.9	6.15	10.68	2.85	0.43	1.51	-0.59	血管压迫	VASCULAR DISORDERS	血管与淋巴管类疾病	8.42 ( 0.88 - 80.93 )	8.42 ( 4.9 )	2.85 ( 0.43 )	1.51 ( -0.59 )	否	是	否	否
GASTRIC ULCER	3	16992	15	47662	0.56	0.16	1.94	0.56	0.86	-0.68	1.8	0.63	0.22	-0.66	-2.45	胃溃疡	GASTROINTESTINAL DISORDERS	胃肠系统疾病	0.56 ( 0.16 - 1.94 )	0.56 ( 0.86 )	0.63 ( 0.22 )	-0.66 ( -2.45 )	否	否	否	否
DERMATITIS BULLOUS	3	16992	3	47674	2.81	0.57	13.9	2.81	1.74	1.21	4.41	1.9	0.5	0.93	-1.06	大疱性皮炎	SKIN AND SUBCUTANEOUS TISSUE DISORDERS	皮肤及皮下组织类疾病	2.81 ( 0.57 - 13.9 )	2.81 ( 1.74 )	1.9 ( 0.5 )	0.93 ( -1.06 )	否	否	否	否
OEDEMA GENITAL	3	16992	1	47676	8.42	0.88	80.93	8.42	4.9	6.15	10.68	2.85	0.43	1.51	-0.59	生殖器水肿	REPRODUCTIVE SYSTEM AND BREAST DISORDERS	生殖系统及乳腺疾病	8.42 ( 0.88 - 80.93 )	8.42 ( 4.9 )	2.85 ( 0.43 )	1.51 ( -0.59 )	否	是	否	否
HYPERCALCAEMIA	3	16992	7	47670	1.2	0.31	4.65	1.2	0.07	-0.15	2.55	1.14	0.37	0.19	-1.69	高钙血症	METABOLISM AND NUTRITION DISORDERS	代谢及营养类疾病	1.2 ( 0.31 - 4.65 )	1.2 ( 0.07 )	1.14 ( 0.37 )	0.19 ( -1.69 )	否	否	否	否
CARDIAC TAMPONADE	3	16992	1	47676	8.42	0.88	80.93	8.42	4.9	6.15	10.68	2.85	0.43	1.51	-0.59	心包填塞	CARDIAC DISORDERS	心脏器官疾病	8.42 ( 0.88 - 80.93 )	8.42 ( 4.9 )	2.85 ( 0.43 )	1.51 ( -0.59 )	否	是	否	否
INCREASED APPETITE	3	16992	9	47668	0.94	0.25	3.45	0.94	0.01	-0.37	2.24	0.95	0.32	-0.07	-1.92	食欲增加	METABOLISM AND NUTRITION DISORDERS	代谢及营养类疾病	0.94 ( 0.25 - 3.45 )	0.94 ( 0.01 )	0.95 ( 0.32 )	-0.07 ( -1.92 )	否	否	否	否
ACTINIC KERATOSIS	3	16992	1	47676	8.42	0.88	80.93	8.42	4.9	6.15	10.68	2.85	0.43	1.51	-0.59	光化性角化症	SKIN AND SUBCUTANEOUS TISSUE DISORDERS	皮肤及皮下组织类疾病	8.42 ( 0.88 - 80.93 )	8.42 ( 4.9 )	2.85 ( 0.43 )	1.51 ( -0.59 )	否	是	否	否
APPETITE DISORDER	3	16992	18	47659	0.47	0.14	1.59	0.47	1.56	-0.75	1.69	0.54	0.2	-0.88	-2.66	食欲障碍	METABOLISM AND NUTRITION DISORDERS	代谢及营养类疾病	0.47 ( 0.14 - 1.59 )	0.47 ( 1.56 )	0.54 ( 0.2 )	-0.88 ( -2.66 )	否	否	否	否
CARDIAC FAILURE ACUTE	3	16992	4	47673	2.1	0.47	9.4	2.1	0.99	0.61	3.6	1.63	0.47	0.71	-1.25	急性心力衰竭	CARDIAC DISORDERS	心脏器官疾病	2.1 ( 0.47 - 9.4 )	2.1 ( 0.99 )	1.63 ( 0.47 )	0.71 ( -1.25 )	否	否	否	否
PANCREATITIS ACUTE	3	16992	10	47667	0.84	0.23	3.06	0.84	0.07	-0.45	2.13	0.88	0.3	-0.19	-2.02	急性胰腺炎	GASTROINTESTINAL DISORDERS	胃肠系统疾病	0.84 ( 0.23 - 3.06 )	0.84 ( 0.07 )	0.88 ( 0.3 )	-0.19 ( -2.02 )	否	否	否	否
LARYNGEAL OEDEMA	3	16992	3	47674	2.81	0.57	13.9	2.81	1.74	1.21	4.41	1.9	0.5	0.93	-1.06	喉水肿	RESPIRATORY, THORACIC AND MEDIASTINAL DISORDERS	呼吸系统、胸及纵隔疾病	2.81 ( 0.57 - 13.9 )	2.81 ( 1.74 )	1.9 ( 0.5 )	0.93 ( -1.06 )	否	否	否	否
PLATELET COUNT INCREASED	3	16992	10	47667	0.84	0.23	3.06	0.84	0.07	-0.45	2.13	0.88	0.3	-0.19	-2.02	血小板计数升高	INVESTIGATIONS	各类检查	0.84 ( 0.23 - 3.06 )	0.84 ( 0.07 )	0.88 ( 0.3 )	-0.19 ( -2.02 )	否	否	否	否
HEPATIC FIBROSIS	3	16992	4	47673	2.1	0.47	9.4	2.1	0.99	0.61	3.6	1.63	0.47	0.71	-1.25	肝纤维化	HEPATOBILIARY DISORDERS	肝胆系统疾病	2.1 ( 0.47 - 9.4 )	2.1 ( 0.99 )	1.63 ( 0.47 )	0.71 ( -1.25 )	否	否	否	否
SCAB	3	16992	11	47666	0.77	0.21	2.74	0.77	0.17	-0.51	2.04	0.82	0.28	-0.29	-2.12	痂	SKIN AND SUBCUTANEOUS TISSUE DISORDERS	皮肤及皮下组织类疾病	0.77 ( 0.21 - 2.74 )	0.77 ( 0.17 )	0.82 ( 0.28 )	-0.29 ( -2.12 )	否	否	否	否
ELECTROCARDIOGRAM QT PROLONGED	3	16992	18	47659	0.47	0.14	1.59	0.47	1.56	-0.75	1.69	0.54	0.2	-0.88	-2.66	心电图 QT 间期延长	INVESTIGATIONS	各类检查	0.47 ( 0.14 - 1.59 )	0.47 ( 1.56 )	0.54 ( 0.2 )	-0.88 ( -2.66 )	否	否	否	否
BLOOD TRIGLYCERIDES INCREASED	3	16992	6	47671	1.4	0.35	5.61	1.4	0.23	0.02	2.79	1.27	0.4	0.34	-1.56	血甘油三酯升高	INVESTIGATIONS	各类检查	1.4 ( 0.35 - 5.61 )	1.4 ( 0.23 )	1.27 ( 0.4 )	0.34 ( -1.56 )	否	否	否	否
BILE DUCT STONE	3	16992	8	47669	1.05	0.28	3.97	1.05	0.01	-0.27	2.38	1.04	0.34	0.05	-1.81	胆管结石	HEPATOBILIARY DISORDERS	肝胆系统疾病	1.05 ( 0.28 - 3.97 )	1.05 ( 0.01 )	1.04 ( 0.34 )	0.05 ( -1.81 )	否	否	否	否
PNEUMONIA BACTERIAL	3	16992	6	47671	1.4	0.35	5.61	1.4	0.23	0.02	2.79	1.27	0.4	0.34	-1.56	细菌性肺炎	INFECTIONS AND INFESTATIONS	感染及侵染类疾病	1.4 ( 0.35 - 5.61 )	1.4 ( 0.23 )	1.27 ( 0.4 )	0.34 ( -1.56 )	否	否	否	否
CEREBRAL ISCHAEMIA	3	16992	5	47672	1.68	0.4	7.04	1.68	0.52	0.25	3.11	1.43	0.43	0.51	-1.41	大脑缺血	NERVOUS SYSTEM DISORDERS	各类神经系统疾病	1.68 ( 0.4 - 7.04 )	1.68 ( 0.52 )	1.43 ( 0.43 )	0.51 ( -1.41 )	否	否	否	否
GASTROINTESTINAL INFECTION	3	16992	4	47673	2.1	0.47	9.4	2.1	0.99	0.61	3.6	1.63	0.47	0.71	-1.25	胃肠感染	INFECTIONS AND INFESTATIONS	感染及侵染类疾病	2.1 ( 0.47 - 9.4 )	2.1 ( 0.99 )	1.63 ( 0.47 )	0.71 ( -1.25 )	否	否	否	否
LYMPHOPENIA	3	16992	5	47672	1.68	0.4	7.04	1.68	0.52	0.25	3.11	1.43	0.43	0.51	-1.41	淋巴细胞减少症	BLOOD AND LYMPHATIC SYSTEM DISORDERS	血液及淋巴系统疾病	1.68 ( 0.4 - 7.04 )	1.68 ( 0.52 )	1.43 ( 0.43 )	0.51 ( -1.41 )	否	否	否	否
PATHOLOGICAL FRACTURE	3	16992	2	47675	4.21	0.7	25.19	4.21	2.94	2.42	6	2.28	0.51	1.19	-0.85	病理性骨折	MUSCULOSKELETAL AND CONNECTIVE TISSUE DISORDERS	各种肌肉骨骼及结缔组织疾病	4.21 ( 0.7 - 25.19 )	4.21 ( 2.94 )	2.28 ( 0.51 )	1.19 ( -0.85 )	否	否	否	否
FAECES SOFT	3	16992	6	47671	1.4	0.35	5.61	1.4	0.23	0.02	2.79	1.27	0.4	0.34	-1.56	粪便松软	GASTROINTESTINAL DISORDERS	胃肠系统疾病	1.4 ( 0.35 - 5.61 )	1.4 ( 0.23 )	1.27 ( 0.4 )	0.34 ( -1.56 )	否	否	否	否
MULTIPLE SCLEROSIS	3	16992	3	47674	2.81	0.57	13.9	2.81	1.74	1.21	4.41	1.9	0.5	0.93	-1.06	多发性硬化	NERVOUS SYSTEM DISORDERS	各类神经系统疾病	2.81 ( 0.57 - 13.9 )	2.81 ( 1.74 )	1.9 ( 0.5 )	0.93 ( -1.06 )	否	否	否	否
MUSCULOSKELETAL DISCOMFORT	3	16992	20	47657	0.42	0.12	1.42	0.42	2.08	-0.79	1.63	0.5	0.18	-1.01	-2.78	肌肉骨骼不适	MUSCULOSKELETAL AND CONNECTIVE TISSUE DISORDERS	各种肌肉骨骼及结缔组织疾病	0.42 ( 0.12 - 1.42 )	0.42 ( 2.08 )	0.5 ( 0.18 )	-1.01 ( -2.78 )	否	否	否	否
VITAMIN B12 DEFICIENCY	3	16992	2	47675	4.21	0.7	25.19	4.21	2.94	2.42	6	2.28	0.51	1.19	-0.85	维生素 B12 缺乏症	METABOLISM AND NUTRITION DISORDERS	代谢及营养类疾病	4.21 ( 0.7 - 25.19 )	4.21 ( 2.94 )	2.28 ( 0.51 )	1.19 ( -0.85 )	否	否	否	否
MENTAL IMPAIRMENT	3	16992	15	47662	0.56	0.16	1.94	0.56	0.86	-0.68	1.8	0.63	0.22	-0.66	-2.45	精神损害	NERVOUS SYSTEM DISORDERS	各类神经系统疾病	0.56 ( 0.16 - 1.94 )	0.56 ( 0.86 )	0.63 ( 0.22 )	-0.66 ( -2.45 )	否	否	否	否
RENAL NEOPLASM	3	16992	3	47674	2.81	0.57	13.9	2.81	1.74	1.21	4.41	1.9	0.5	0.93	-1.06	肾肿瘤	NEOPLASMS BENIGN, MALIGNANT AND UNSPECIFIED (INCL CYSTS AND POLYPS)	良性、恶性及性质不明的肿瘤（包括囊状和息肉状）	2.81 ( 0.57 - 13.9 )	2.81 ( 1.74 )	1.9 ( 0.5 )	0.93 ( -1.06 )	否	否	否	否
FUNCTIONAL GASTROINTESTINAL DISORDER	3	16992	8	47669	1.05	0.28	3.97	1.05	0.01	-0.27	2.38	1.04	0.34	0.05	-1.81	功能性胃肠紊乱	GASTROINTESTINAL DISORDERS	胃肠系统疾病	1.05 ( 0.28 - 3.97 )	1.05 ( 0.01 )	1.04 ( 0.34 )	0.05 ( -1.81 )	否	否	否	否
NEPHROGENIC ANAEMIA	3	16992	1	47676	8.42	0.88	80.93	8.42	4.9	6.15	10.68	2.85	0.43	1.51	-0.59	肾源性贫血	BLOOD AND LYMPHATIC SYSTEM DISORDERS	血液及淋巴系统疾病	8.42 ( 0.88 - 80.93 )	8.42 ( 4.9 )	2.85 ( 0.43 )	1.51 ( -0.59 )	否	是	否	否
STRABISMUS	3	16992	2	47675	4.21	0.7	25.19	4.21	2.94	2.42	6	2.28	0.51	1.19	-0.85	斜视	EYE DISORDERS	眼器官疾病	4.21 ( 0.7 - 25.19 )	4.21 ( 2.94 )	2.28 ( 0.51 )	1.19 ( -0.85 )	否	否	否	否
FOREIGN BODY SENSATION IN EYES	3	16992	3	47674	2.81	0.57	13.9	2.81	1.74	1.21	4.41	1.9	0.5	0.93	-1.06	眼异物感	EYE DISORDERS	眼器官疾病	2.81 ( 0.57 - 13.9 )	2.81 ( 1.74 )	1.9 ( 0.5 )	0.93 ( -1.06 )	否	否	否	否
ABDOMINAL ADHESIONS	3	16992	8	47669	1.05	0.28	3.97	1.05	0.01	-0.27	2.38	1.04	0.34	0.05	-1.81	腹腔粘连	GASTROINTESTINAL DISORDERS	胃肠系统疾病	1.05 ( 0.28 - 3.97 )	1.05 ( 0.01 )	1.04 ( 0.34 )	0.05 ( -1.81 )	否	否	否	否
ARRHYTHMIA	3	16992	17	47660	0.49	0.15	1.69	0.5	1.31	-0.73	1.72	0.57	0.2	-0.81	-2.59	心律失常	CARDIAC DISORDERS	心脏器官疾病	0.49 ( 0.15 - 1.69 )	0.5 ( 1.31 )	0.57 ( 0.2 )	-0.81 ( -2.59 )	否	否	否	否
BLOOD URIC ACID INCREASED	3	16992	12	47665	0.7	0.2	2.49	0.7	0.31	-0.56	1.97	0.76	0.26	-0.39	-2.21	血尿酸升高	INVESTIGATIONS	各类检查	0.7 ( 0.2 - 2.49 )	0.7 ( 0.31 )	0.76 ( 0.26 )	-0.39 ( -2.21 )	否	否	否	否
MENTAL DISORDER	3	16992	18	47659	0.47	0.14	1.59	0.47	1.56	-0.75	1.69	0.54	0.2	-0.88	-2.66	精神障碍	PSYCHIATRIC DISORDERS	精神病类	0.47 ( 0.14 - 1.59 )	0.47 ( 1.56 )	0.54 ( 0.2 )	-0.88 ( -2.66 )	否	否	否	否
TOOTH DISORDER	3	16992	27	47650	0.31	0.09	1.03	0.31	4.11	-0.88	1.5	0.38	0.14	-1.39	-3.14	牙病	GASTROINTESTINAL DISORDERS	胃肠系统疾病	0.31 ( 0.09 - 1.03 )	0.31 ( 4.11 )	0.38 ( 0.14 )	-1.39 ( -3.14 )	否	否	否	否
THERAPY CHANGE	3	16992	10	47667	0.84	0.23	3.06	0.84	0.07	-0.45	2.13	0.88	0.3	-0.19	-2.02	治疗改变	SURGICAL AND MEDICAL PROCEDURES	各种手术及医疗操作	0.84 ( 0.23 - 3.06 )	0.84 ( 0.07 )	0.88 ( 0.3 )	-0.19 ( -2.02 )	否	否	否	否
ACUTE CORONARY SYNDROME	3	16992	9	47668	0.94	0.25	3.45	0.94	0.01	-0.37	2.24	0.95	0.32	-0.07	-1.92	急性冠脉综合征	CARDIAC DISORDERS	心脏器官疾病	0.94 ( 0.25 - 3.45 )	0.94 ( 0.01 )	0.95 ( 0.32 )	-0.07 ( -1.92 )	否	否	否	否
INTESTINAL HAEMORRHAGE	3	16992	8	47669	1.05	0.28	3.97	1.05	0.01	-0.27	2.38	1.04	0.34	0.05	-1.81	肠出血	GASTROINTESTINAL DISORDERS	胃肠系统疾病	1.05 ( 0.28 - 3.97 )	1.05 ( 0.01 )	1.04 ( 0.34 )	0.05 ( -1.81 )	否	否	否	否
HEPATIC NECROSIS	3	16992	8	47669	1.05	0.28	3.97	1.05	0.01	-0.27	2.38	1.04	0.34	0.05	-1.81	肝坏死	HEPATOBILIARY DISORDERS	肝胆系统疾病	1.05 ( 0.28 - 3.97 )	1.05 ( 0.01 )	1.04 ( 0.34 )	0.05 ( -1.81 )	否	否	否	否
GLYCOSYLATED HAEMOGLOBIN INCREASED	3	16992	4	47673	2.1	0.47	9.4	2.1	0.99	0.61	3.6	1.63	0.47	0.71	-1.25	糖化血红蛋白升高	INVESTIGATIONS	各类检查	2.1 ( 0.47 - 9.4 )	2.1 ( 0.99 )	1.63 ( 0.47 )	0.71 ( -1.25 )	否	否	否	否
PREMATURE DELIVERY	3	16992	0	47677	#NUM!	#NUM!	#NUM!	#NUM!	8.42	#NUM!	#NUM!	3.81	0	1.93	-0.28	分娩提前	PREGNANCY, PUERPERIUM AND PERINATAL CONDITIONS	妊娠期、产褥期及围产期状况	Inf ( NaN - Inf )	Inf ( 8.42 )	3.81 ( 0 )	1.93 ( -0.28 )	否	是	否	否
SMALL INTESTINAL HAEMORRHAGE	3	16992	8	47669	1.05	0.28	3.97	1.05	0.01	-0.27	2.38	1.04	0.34	0.05	-1.81	小肠出血	GASTROINTESTINAL DISORDERS	胃肠系统疾病	1.05 ( 0.28 - 3.97 )	1.05 ( 0.01 )	1.04 ( 0.34 )	0.05 ( -1.81 )	否	否	否	否
PERIODONTITIS	3	16992	1	47676	8.42	0.88	80.93	8.42	4.9	6.15	10.68	2.85	0.43	1.51	-0.59	牙周炎	INFECTIONS AND INFESTATIONS	感染及侵染类疾病	8.42 ( 0.88 - 80.93 )	8.42 ( 4.9 )	2.85 ( 0.43 )	1.51 ( -0.59 )	否	是	否	否
ASPERGILLUS INFECTION	3	16992	1	47676	8.42	0.88	80.93	8.42	4.9	6.15	10.68	2.85	0.43	1.51	-0.59	曲霉菌感染	INFECTIONS AND INFESTATIONS	感染及侵染类疾病	8.42 ( 0.88 - 80.93 )	8.42 ( 4.9 )	2.85 ( 0.43 )	1.51 ( -0.59 )	否	是	否	否
INFLUENZA LIKE ILLNESS	3	16992	23	47654	0.37	0.11	1.22	0.37	2.92	-0.84	1.57	0.44	0.16	-1.19	-2.94	流感样疾病	GENERAL DISORDERS AND ADMINISTRATION SITE CONDITIONS	全身性疾病及给药部位各种反应	0.37 ( 0.11 - 1.22 )	0.37 ( 2.92 )	0.44 ( 0.16 )	-1.19 ( -2.94 )	否	否	否	否
HYPERBILIRUBINAEMIA	3	16992	14	47663	0.6	0.17	2.09	0.6	0.65	-0.65	1.85	0.67	0.24	-0.57	-2.37	高胆红素血症	HEPATOBILIARY DISORDERS	肝胆系统疾病	0.6 ( 0.17 - 2.09 )	0.6 ( 0.65 )	0.67 ( 0.24 )	-0.57 ( -2.37 )	否	否	否	否
ACUTE RESPIRATORY FAILURE	3	16992	8	47669	1.05	0.28	3.97	1.05	0.01	-0.27	2.38	1.04	0.34	0.05	-1.81	急性呼吸衰竭	RESPIRATORY, THORACIC AND MEDIASTINAL DISORDERS	呼吸系统、胸及纵隔疾病	1.05 ( 0.28 - 3.97 )	1.05 ( 0.01 )	1.04 ( 0.34 )	0.05 ( -1.81 )	否	否	否	否
ATONIC SEIZURES	3	16992	0	47677	#NUM!	#NUM!	#NUM!	#NUM!	8.42	#NUM!	#NUM!	3.81	0	1.93	-0.28	失张力发作	NERVOUS SYSTEM DISORDERS	各类神经系统疾病	Inf ( NaN - Inf )	Inf ( 8.42 )	3.81 ( 0 )	1.93 ( -0.28 )	否	是	否	否
MASTICATORY PAIN	3	16992	0	47677	#NUM!	#NUM!	#NUM!	#NUM!	8.42	#NUM!	#NUM!	3.81	0	1.93	-0.28	咀嚼疼痛	MUSCULOSKELETAL AND CONNECTIVE TISSUE DISORDERS	各种肌肉骨骼及结缔组织疾病	Inf ( NaN - Inf )	Inf ( 8.42 )	3.81 ( 0 )	1.93 ( -0.28 )	否	是	否	否
NEUROMYOPATHY	3	16992	0	47677	#NUM!	#NUM!	#NUM!	#NUM!	8.42	#NUM!	#NUM!	3.81	0	1.93	-0.28	神经肌病	NERVOUS SYSTEM DISORDERS	各类神经系统疾病	Inf ( NaN - Inf )	Inf ( 8.42 )	3.81 ( 0 )	1.93 ( -0.28 )	否	是	否	否
PRODUCT AVAILABILITY ISSUE	3	16992	4	47673	2.1	0.47	9.4	2.1	0.99	0.61	3.6	1.63	0.47	0.71	-1.25	产品可获性问题	PRODUCT ISSUES	产品问题	2.1 ( 0.47 - 9.4 )	2.1 ( 0.99 )	1.63 ( 0.47 )	0.71 ( -1.25 )	否	否	否	否
INFARCTION	3	16992	4	47673	2.1	0.47	9.4	2.1	0.99	0.61	3.6	1.63	0.47	0.71	-1.25	梗死	VASCULAR DISORDERS	血管与淋巴管类疾病	2.1 ( 0.47 - 9.4 )	2.1 ( 0.99 )	1.63 ( 0.47 )	0.71 ( -1.25 )	否	否	否	否
AXONAL NEUROPATHY	3	16992	0	47677	#NUM!	#NUM!	#NUM!	#NUM!	8.42	#NUM!	#NUM!	3.81	0	1.93	-0.28	轴突神经病	NERVOUS SYSTEM DISORDERS	各类神经系统疾病	Inf ( NaN - Inf )	Inf ( 8.42 )	3.81 ( 0 )	1.93 ( -0.28 )	否	是	否	否
MOBILITY DECREASED	3	16992	25	47652	0.34	0.1	1.11	0.34	3.5	-0.86	1.53	0.41	0.15	-1.29	-3.04	活动度降低	MUSCULOSKELETAL AND CONNECTIVE TISSUE DISORDERS	各种肌肉骨骼及结缔组织疾病	0.34 ( 0.1 - 1.11 )	0.34 ( 3.5 )	0.41 ( 0.15 )	-1.29 ( -3.04 )	否	否	否	否
FEMUR FRACTURE	3	16992	7	47670	1.2	0.31	4.65	1.2	0.07	-0.15	2.55	1.14	0.37	0.19	-1.69	股骨骨折	INJURY, POISONING AND PROCEDURAL COMPLICATIONS	各类损伤、中毒及操作并发症	1.2 ( 0.31 - 4.65 )	1.2 ( 0.07 )	1.14 ( 0.37 )	0.19 ( -1.69 )	否	否	否	否
FIBROSIS	3	16992	1	47676	8.42	0.88	80.93	8.42	4.9	6.15	10.68	2.85	0.43	1.51	-0.59	纤维化	GENERAL DISORDERS AND ADMINISTRATION SITE CONDITIONS	全身性疾病及给药部位各种反应	8.42 ( 0.88 - 80.93 )	8.42 ( 4.9 )	2.85 ( 0.43 )	1.51 ( -0.59 )	否	是	否	否
HELICOBACTER INFECTION	3	16992	1	47676	8.42	0.88	80.93	8.42	4.9	6.15	10.68	2.85	0.43	1.51	-0.59	螺杆菌感染	INFECTIONS AND INFESTATIONS	感染及侵染类疾病	8.42 ( 0.88 - 80.93 )	8.42 ( 4.9 )	2.85 ( 0.43 )	1.51 ( -0.59 )	否	是	否	否
CHOLECYSTECTOMY	3	16992	8	47669	1.05	0.28	3.97	1.05	0.01	-0.27	2.38	1.04	0.34	0.05	-1.81	胆囊切除术	SURGICAL AND MEDICAL PROCEDURES	各种手术及医疗操作	1.05 ( 0.28 - 3.97 )	1.05 ( 0.01 )	1.04 ( 0.34 )	0.05 ( -1.81 )	否	否	否	否
METAPLASIA	3	16992	0	47677	#NUM!	#NUM!	#NUM!	#NUM!	8.42	#NUM!	#NUM!	3.81	0	1.93	-0.28	化生	GENERAL DISORDERS AND ADMINISTRATION SITE CONDITIONS	全身性疾病及给药部位各种反应	Inf ( NaN - Inf )	Inf ( 8.42 )	3.81 ( 0 )	1.93 ( -0.28 )	否	是	否	否
MACULE	3	16992	0	47677	#NUM!	#NUM!	#NUM!	#NUM!	8.42	#NUM!	#NUM!	3.81	0	1.93	-0.28	斑疹	SKIN AND SUBCUTANEOUS TISSUE DISORDERS	皮肤及皮下组织类疾病	Inf ( NaN - Inf )	Inf ( 8.42 )	3.81 ( 0 )	1.93 ( -0.28 )	否	是	否	否
MULTIPLE-DRUG RESISTANCE	3	16992	1	47676	8.42	0.88	80.93	8.42	4.9	6.15	10.68	2.85	0.43	1.51	-0.59	多重耐药性	GENERAL DISORDERS AND ADMINISTRATION SITE CONDITIONS	全身性疾病及给药部位各种反应	8.42 ( 0.88 - 80.93 )	8.42 ( 4.9 )	2.85 ( 0.43 )	1.51 ( -0.59 )	否	是	否	否
HOSPICE CARE	3	16992	18	47659	0.47	0.14	1.59	0.47	1.56	-0.75	1.69	0.54	0.2	-0.88	-2.66	临终关怀	SURGICAL AND MEDICAL PROCEDURES	各种手术及医疗操作	0.47 ( 0.14 - 1.59 )	0.47 ( 1.56 )	0.54 ( 0.2 )	-0.88 ( -2.66 )	否	否	否	否
CANCER SURGERY	3	16992	4	47673	2.1	0.47	9.4	2.1	0.99	0.61	3.6	1.63	0.47	0.71	-1.25	癌症手术	SURGICAL AND MEDICAL PROCEDURES	各种手术及医疗操作	2.1 ( 0.47 - 9.4 )	2.1 ( 0.99 )	1.63 ( 0.47 )	0.71 ( -1.25 )	否	否	否	否
SEROSITIS	3	16992	1	47676	8.42	0.88	80.93	8.42	4.9	6.15	10.68	2.85	0.43	1.51	-0.59	浆膜炎	GENERAL DISORDERS AND ADMINISTRATION SITE CONDITIONS	全身性疾病及给药部位各种反应	8.42 ( 0.88 - 80.93 )	8.42 ( 4.9 )	2.85 ( 0.43 )	1.51 ( -0.59 )	否	是	否	否
OCULAR ICTERUS	3	16992	16	47661	0.53	0.15	1.81	0.53	1.08	-0.71	1.76	0.6	0.21	-0.73	-2.52	眼黄疸	HEPATOBILIARY DISORDERS	肝胆系统疾病	0.53 ( 0.15 - 1.81 )	0.53 ( 1.08 )	0.6 ( 0.21 )	-0.73 ( -2.52 )	否	否	否	否
RESPIRATORY DISORDER	3	16992	11	47666	0.77	0.21	2.74	0.77	0.17	-0.51	2.04	0.82	0.28	-0.29	-2.12	呼吸系统疾病	RESPIRATORY, THORACIC AND MEDIASTINAL DISORDERS	呼吸系统、胸及纵隔疾病	0.77 ( 0.21 - 2.74 )	0.77 ( 0.17 )	0.82 ( 0.28 )	-0.29 ( -2.12 )	否	否	否	否
RENAL TUBULAR DYSFUNCTION	3	16992	1	47676	8.42	0.88	80.93	8.42	4.9	6.15	10.68	2.85	0.43	1.51	-0.59	肾小管功能障碍	RENAL AND URINARY DISORDERS	肾脏及泌尿系统疾病	8.42 ( 0.88 - 80.93 )	8.42 ( 4.9 )	2.85 ( 0.43 )	1.51 ( -0.59 )	否	是	否	否
LICHEN SCLEROSUS	3	16992	0	47677	#NUM!	#NUM!	#NUM!	#NUM!	8.42	#NUM!	#NUM!	3.81	0	1.93	-0.28	硬化性苔藓	SKIN AND SUBCUTANEOUS TISSUE DISORDERS	皮肤及皮下组织类疾病	Inf ( NaN - Inf )	Inf ( 8.42 )	3.81 ( 0 )	1.93 ( -0.28 )	否	是	否	否
NORMOCYTIC ANAEMIA	3	16992	1	47676	8.42	0.88	80.93	8.42	4.9	6.15	10.68	2.85	0.43	1.51	-0.59	正常细胞性贫血	BLOOD AND LYMPHATIC SYSTEM DISORDERS	血液及淋巴系统疾病	8.42 ( 0.88 - 80.93 )	8.42 ( 4.9 )	2.85 ( 0.43 )	1.51 ( -0.59 )	否	是	否	否
APLASTIC ANAEMIA	3	16992	0	47677	#NUM!	#NUM!	#NUM!	#NUM!	8.42	#NUM!	#NUM!	3.81	0	1.93	-0.28	再生障碍性贫血	BLOOD AND LYMPHATIC SYSTEM DISORDERS	血液及淋巴系统疾病	Inf ( NaN - Inf )	Inf ( 8.42 )	3.81 ( 0 )	1.93 ( -0.28 )	否	是	否	否
EXTRASKELETAL OSSIFICATION	3	16992	1	47676	8.42	0.88	80.93	8.42	4.9	6.15	10.68	2.85	0.43	1.51	-0.59	骨外骨化	INJURY, POISONING AND PROCEDURAL COMPLICATIONS	各类损伤、中毒及操作并发症	8.42 ( 0.88 - 80.93 )	8.42 ( 4.9 )	2.85 ( 0.43 )	1.51 ( -0.59 )	否	是	否	否
MUSCLE HAEMORRHAGE	3	16992	10	47667	0.84	0.23	3.06	0.84	0.07	-0.45	2.13	0.88	0.3	-0.19	-2.02	肌肉出血	MUSCULOSKELETAL AND CONNECTIVE TISSUE DISORDERS	各种肌肉骨骼及结缔组织疾病	0.84 ( 0.23 - 3.06 )	0.84 ( 0.07 )	0.88 ( 0.3 )	-0.19 ( -2.02 )	否	否	否	否
THERAPEUTIC RESPONSE UNEXPECTED	3	16992	14	47663	0.6	0.17	2.09	0.6	0.65	-0.65	1.85	0.67	0.24	-0.57	-2.37	意外的治疗反应	GENERAL DISORDERS AND ADMINISTRATION SITE CONDITIONS	全身性疾病及给药部位各种反应	0.6 ( 0.17 - 2.09 )	0.6 ( 0.65 )	0.67 ( 0.24 )	-0.57 ( -2.37 )	否	否	否	否
GASTRECTOMY	3	16992	17	47660	0.49	0.15	1.69	0.5	1.31	-0.73	1.72	0.57	0.2	-0.81	-2.59	胃切除术	SURGICAL AND MEDICAL PROCEDURES	各种手术及医疗操作	0.49 ( 0.15 - 1.69 )	0.5 ( 1.31 )	0.57 ( 0.2 )	-0.81 ( -2.59 )	否	否	否	否
SHOCK	3	16992	14	47663	0.6	0.17	2.09	0.6	0.65	-0.65	1.85	0.67	0.24	-0.57	-2.37	休克	VASCULAR DISORDERS	血管与淋巴管类疾病	0.6 ( 0.17 - 2.09 )	0.6 ( 0.65 )	0.67 ( 0.24 )	-0.57 ( -2.37 )	否	否	否	否
PURPURA	2	16993	15	47662	0.37	0.09	1.64	0.37	1.85	-1.1	1.85	0.45	0.13	-1.16	-2.96	紫癜	SKIN AND SUBCUTANEOUS TISSUE DISORDERS	皮肤及皮下组织类疾病	0.37 ( 0.09 - 1.64 )	0.37 ( 1.85 )	0.45 ( 0.13 )	-1.16 ( -2.96 )	否	否	否	否
GASTRIC FISTULA	2	16993	1	47676	5.61	0.51	61.89	5.61	2.53	3.21	8.01	2.54	0.34	1.34	-0.86	胃瘘	GASTROINTESTINAL DISORDERS	胃肠系统疾病	5.61 ( 0.51 - 61.89 )	5.61 ( 2.53 )	2.54 ( 0.34 )	1.34 ( -0.86 )	否	否	否	否
HAEMORRHAGE INTRACRANIAL	2	16993	7	47670	0.8	0.17	3.86	0.8	0.08	-0.77	2.37	0.85	0.23	-0.24	-2.14	颅内出血	NERVOUS SYSTEM DISORDERS	各类神经系统疾病	0.8 ( 0.17 - 3.86 )	0.8 ( 0.08 )	0.85 ( 0.23 )	-0.24 ( -2.14 )	否	否	否	否
CHOLECYSTITIS	2	16993	10	47667	0.56	0.12	2.56	0.56	0.57	-0.96	2.08	0.63	0.18	-0.66	-2.51	胆囊炎	HEPATOBILIARY DISORDERS	肝胆系统疾病	0.56 ( 0.12 - 2.56 )	0.56 ( 0.57 )	0.63 ( 0.18 )	-0.66 ( -2.51 )	否	否	否	否
CHOLECYSTITIS INFECTIVE	2	16993	2	47675	2.81	0.4	19.92	2.81	1.16	0.85	4.77	1.9	0.37	0.93	-1.18	感染性胆囊炎	INFECTIONS AND INFESTATIONS	感染及侵染类疾病	2.81 ( 0.4 - 19.92 )	2.81 ( 1.16 )	1.9 ( 0.37 )	0.93 ( -1.18 )	否	否	否	否
RIB FRACTURE	2	16993	6	47671	0.94	0.19	4.63	0.94	0.01	-0.67	2.54	0.95	0.25	-0.07	-2	肋骨骨折	INJURY, POISONING AND PROCEDURAL COMPLICATIONS	各类损伤、中毒及操作并发症	0.94 ( 0.19 - 4.63 )	0.94 ( 0.01 )	0.95 ( 0.25 )	-0.07 ( -2 )	否	否	否	否
LEFT ATRIAL DILATATION	2	16993	2	47675	2.81	0.4	19.92	2.81	1.16	0.85	4.77	1.9	0.37	0.93	-1.18	左心房扩张	CARDIAC DISORDERS	心脏器官疾病	2.81 ( 0.4 - 19.92 )	2.81 ( 1.16 )	1.9 ( 0.37 )	0.93 ( -1.18 )	否	否	否	否
RIGHT ATRIAL DILATATION	2	16993	0	47677	#NUM!	#NUM!	#NUM!	#NUM!	5.61	#NUM!	#NUM!	3.81	0	1.93	-0.43	右心房扩张	CARDIAC DISORDERS	心脏器官疾病	Inf ( NaN - Inf )	Inf ( 5.61 )	3.81 ( 0 )	1.93 ( -0.43 )	否	否	否	否
HAEMODYNAMIC INSTABILITY	2	16993	5	47672	1.12	0.22	5.78	1.12	0.02	-0.52	2.76	1.09	0.28	0.12	-1.83	血液动力学不稳定	VASCULAR DISORDERS	血管与淋巴管类疾病	1.12 ( 0.22 - 5.78 )	1.12 ( 0.02 )	1.09 ( 0.28 )	0.12 ( -1.83 )	否	否	否	否
AUTOIMMUNE HEPATITIS	2	16993	6	47671	0.94	0.19	4.63	0.94	0.01	-0.67	2.54	0.95	0.25	-0.07	-2	自身免疫性肝炎	HEPATOBILIARY DISORDERS	肝胆系统疾病	0.94 ( 0.19 - 4.63 )	0.94 ( 0.01 )	0.95 ( 0.25 )	-0.07 ( -2 )	否	否	否	否
LIVER CARCINOMA RUPTURED	2	16993	1	47676	5.61	0.51	61.89	5.61	2.53	3.21	8.01	2.54	0.34	1.34	-0.86	肝癌破裂	NEOPLASMS BENIGN, MALIGNANT AND UNSPECIFIED (INCL CYSTS AND POLYPS)	良性、恶性及性质不明的肿瘤（包括囊状和息肉状）	5.61 ( 0.51 - 61.89 )	5.61 ( 2.53 )	2.54 ( 0.34 )	1.34 ( -0.86 )	否	否	否	否
CHIKUNGUNYA VIRUS INFECTION	2	16993	0	47677	#NUM!	#NUM!	#NUM!	#NUM!	5.61	#NUM!	#NUM!	3.81	0	1.93	-0.43	基孔肯雅病毒感染	INFECTIONS AND INFESTATIONS	感染及侵染类疾病	Inf ( NaN - Inf )	Inf ( 5.61 )	3.81 ( 0 )	1.93 ( -0.43 )	否	否	否	否
PLASMA CELL MYELOMA	2	16993	5	47672	1.12	0.22	5.78	1.12	0.02	-0.52	2.76	1.09	0.28	0.12	-1.83	浆细胞骨髓瘤	NEOPLASMS BENIGN, MALIGNANT AND UNSPECIFIED (INCL CYSTS AND POLYPS)	良性、恶性及性质不明的肿瘤（包括囊状和息肉状）	1.12 ( 0.22 - 5.78 )	1.12 ( 0.02 )	1.09 ( 0.28 )	0.12 ( -1.83 )	否	否	否	否
SINUS TACHYCARDIA	2	16993	8	47669	0.7	0.15	3.3	0.7	0.2	-0.85	2.25	0.76	0.21	-0.39	-2.27	窦性心动过速	CARDIAC DISORDERS	心脏器官疾病	0.7 ( 0.15 - 3.3 )	0.7 ( 0.2 )	0.76 ( 0.21 )	-0.39 ( -2.27 )	否	否	否	否
ANAEMIA MACROCYTIC	2	16993	2	47675	2.81	0.4	19.92	2.81	1.16	0.85	4.77	1.9	0.37	0.93	-1.18	巨红细胞性贫血	BLOOD AND LYMPHATIC SYSTEM DISORDERS	血液及淋巴系统疾病	2.81 ( 0.4 - 19.92 )	2.81 ( 1.16 )	1.9 ( 0.37 )	0.93 ( -1.18 )	否	否	否	否
BONE NEOPLASM	2	16993	1	47676	5.61	0.51	61.89	5.61	2.53	3.21	8.01	2.54	0.34	1.34	-0.86	骨肿瘤	NEOPLASMS BENIGN, MALIGNANT AND UNSPECIFIED (INCL CYSTS AND POLYPS)	良性、恶性及性质不明的肿瘤（包括囊状和息肉状）	5.61 ( 0.51 - 61.89 )	5.61 ( 2.53 )	2.54 ( 0.34 )	1.34 ( -0.86 )	否	否	否	否
HEPATIC RUPTURE	2	16993	3	47674	1.87	0.31	11.19	1.87	0.49	0.08	3.66	1.52	0.34	0.61	-1.43	肝破裂	INJURY, POISONING AND PROCEDURAL COMPLICATIONS	各类损伤、中毒及操作并发症	1.87 ( 0.31 - 11.19 )	1.87 ( 0.49 )	1.52 ( 0.34 )	0.61 ( -1.43 )	否	否	否	否
OESOPHAGEAL CARCINOMA	2	16993	0	47677	#NUM!	#NUM!	#NUM!	#NUM!	5.61	#NUM!	#NUM!	3.81	0	1.93	-0.43	食道癌	NEOPLASMS BENIGN, MALIGNANT AND UNSPECIFIED (INCL CYSTS AND POLYPS)	良性、恶性及性质不明的肿瘤（包括囊状和息肉状）	Inf ( NaN - Inf )	Inf ( 5.61 )	3.81 ( 0 )	1.93 ( -0.43 )	否	否	否	否
MONOPLEGIA	2	16993	1	47676	5.61	0.51	61.89	5.61	2.53	3.21	8.01	2.54	0.34	1.34	-0.86	单瘫	NERVOUS SYSTEM DISORDERS	各类神经系统疾病	5.61 ( 0.51 - 61.89 )	5.61 ( 2.53 )	2.54 ( 0.34 )	1.34 ( -0.86 )	否	否	否	否
DENGUE FEVER	2	16993	3	47674	1.87	0.31	11.19	1.87	0.49	0.08	3.66	1.52	0.34	0.61	-1.43	登革热	INFECTIONS AND INFESTATIONS	感染及侵染类疾病	1.87 ( 0.31 - 11.19 )	1.87 ( 0.49 )	1.52 ( 0.34 )	0.61 ( -1.43 )	否	否	否	否
WEIGHT FLUCTUATION	2	16993	10	47667	0.56	0.12	2.56	0.56	0.57	-0.96	2.08	0.63	0.18	-0.66	-2.51	体重波动	METABOLISM AND NUTRITION DISORDERS	代谢及营养类疾病	0.56 ( 0.12 - 2.56 )	0.56 ( 0.57 )	0.63 ( 0.18 )	-0.66 ( -2.51 )	否	否	否	否
GASTRIC CANCER RECURRENT	2	16993	1	47676	5.61	0.51	61.89	5.61	2.53	3.21	8.01	2.54	0.34	1.34	-0.86	复发性胃癌	NEOPLASMS BENIGN, MALIGNANT AND UNSPECIFIED (INCL CYSTS AND POLYPS)	良性、恶性及性质不明的肿瘤（包括囊状和息肉状）	5.61 ( 0.51 - 61.89 )	5.61 ( 2.53 )	2.54 ( 0.34 )	1.34 ( -0.86 )	否	否	否	否
MALIGNANT PLEURAL EFFUSION	2	16993	2	47675	2.81	0.4	19.92	2.81	1.16	0.85	4.77	1.9	0.37	0.93	-1.18	恶性胸腔积液	RESPIRATORY, THORACIC AND MEDIASTINAL DISORDERS	呼吸系统、胸及纵隔疾病	2.81 ( 0.4 - 19.92 )	2.81 ( 1.16 )	1.9 ( 0.37 )	0.93 ( -1.18 )	否	否	否	否
WHITE BLOOD CELL DISORDER	2	16993	6	47671	0.94	0.19	4.63	0.94	0.01	-0.67	2.54	0.95	0.25	-0.07	-2	白细胞疾病	BLOOD AND LYMPHATIC SYSTEM DISORDERS	血液及淋巴系统疾病	0.94 ( 0.19 - 4.63 )	0.94 ( 0.01 )	0.95 ( 0.25 )	-0.07 ( -2 )	否	否	否	否
LYMPHOCYTE COUNT INCREASED	2	16993	2	47675	2.81	0.4	19.92	2.81	1.16	0.85	4.77	1.9	0.37	0.93	-1.18	淋巴细胞计数升高	INVESTIGATIONS	各类检查	2.81 ( 0.4 - 19.92 )	2.81 ( 1.16 )	1.9 ( 0.37 )	0.93 ( -1.18 )	否	否	否	否
MASTOIDITIS	2	16993	1	47676	5.61	0.51	61.89	5.61	2.53	3.21	8.01	2.54	0.34	1.34	-0.86	乳突炎	INFECTIONS AND INFESTATIONS	感染及侵染类疾病	5.61 ( 0.51 - 61.89 )	5.61 ( 2.53 )	2.54 ( 0.34 )	1.34 ( -0.86 )	否	否	否	否
HEPATORENAL FAILURE	2	16993	1	47676	5.61	0.51	61.89	5.61	2.53	3.21	8.01	2.54	0.34	1.34	-0.86	肝肾衰竭	HEPATOBILIARY DISORDERS	肝胆系统疾病	5.61 ( 0.51 - 61.89 )	5.61 ( 2.53 )	2.54 ( 0.34 )	1.34 ( -0.86 )	否	否	否	否
CHEILITIS	2	16993	5	47672	1.12	0.22	5.78	1.12	0.02	-0.52	2.76	1.09	0.28	0.12	-1.83	唇炎	GASTROINTESTINAL DISORDERS	胃肠系统疾病	1.12 ( 0.22 - 5.78 )	1.12 ( 0.02 )	1.09 ( 0.28 )	0.12 ( -1.83 )	否	否	否	否
GOUT	2	16993	7	47670	0.8	0.17	3.86	0.8	0.08	-0.77	2.37	0.85	0.23	-0.24	-2.14	痛风	METABOLISM AND NUTRITION DISORDERS	代谢及营养类疾病	0.8 ( 0.17 - 3.86 )	0.8 ( 0.08 )	0.85 ( 0.23 )	-0.24 ( -2.14 )	否	否	否	否
PROTHROMBIN LEVEL INCREASED	2	16993	0	47677	#NUM!	#NUM!	#NUM!	#NUM!	5.61	#NUM!	#NUM!	3.81	0	1.93	-0.43	凝血酶原水平升高	INVESTIGATIONS	各类检查	Inf ( NaN - Inf )	Inf ( 5.61 )	3.81 ( 0 )	1.93 ( -0.43 )	否	否	否	否
THROMBOTIC MICROANGIOPATHY	2	16993	4	47673	1.4	0.26	7.66	1.4	0.15	-0.29	3.1	1.27	0.31	0.34	-1.65	血栓性微血管病	BLOOD AND LYMPHATIC SYSTEM DISORDERS	血液及淋巴系统疾病	1.4 ( 0.26 - 7.66 )	1.4 ( 0.15 )	1.27 ( 0.31 )	0.34 ( -1.65 )	否	否	否	否
HEART RATE IRREGULAR	2	16993	14	47663	0.4	0.09	1.76	0.4	1.57	-1.08	1.88	0.48	0.14	-1.07	-2.88	心率不规则	INVESTIGATIONS	各类检查	0.4 ( 0.09 - 1.76 )	0.4 ( 1.57 )	0.48 ( 0.14 )	-1.07 ( -2.88 )	否	否	否	否
GASTROINTESTINAL MOTILITY DISORDER	2	16993	7	47670	0.8	0.17	3.86	0.8	0.08	-0.77	2.37	0.85	0.23	-0.24	-2.14	胃肠动力障碍	GASTROINTESTINAL DISORDERS	胃肠系统疾病	0.8 ( 0.17 - 3.86 )	0.8 ( 0.08 )	0.85 ( 0.23 )	-0.24 ( -2.14 )	否	否	否	否
GASTROINTESTINAL PAIN	2	16993	19	47658	0.3	0.07	1.27	0.3	3.04	-1.16	1.75	0.36	0.11	-1.46	-3.24	胃肠痛	GASTROINTESTINAL DISORDERS	胃肠系统疾病	0.3 ( 0.07 - 1.27 )	0.3 ( 3.04 )	0.36 ( 0.11 )	-1.46 ( -3.24 )	否	否	否	否
HUNGER	2	16993	6	47671	0.94	0.19	4.63	0.94	0.01	-0.67	2.54	0.95	0.25	-0.07	-2	饥饿感	GENERAL DISORDERS AND ADMINISTRATION SITE CONDITIONS	全身性疾病及给药部位各种反应	0.94 ( 0.19 - 4.63 )	0.94 ( 0.01 )	0.95 ( 0.25 )	-0.07 ( -2 )	否	否	否	否
ODYNOPHAGIA	2	16993	8	47669	0.7	0.15	3.3	0.7	0.2	-0.85	2.25	0.76	0.21	-0.39	-2.27	吞咽痛	GASTROINTESTINAL DISORDERS	胃肠系统疾病	0.7 ( 0.15 - 3.3 )	0.7 ( 0.2 )	0.76 ( 0.21 )	-0.39 ( -2.27 )	否	否	否	否
OESOPHAGEAL DISCOMFORT	2	16993	1	47676	5.61	0.51	61.89	5.61	2.53	3.21	8.01	2.54	0.34	1.34	-0.86	食管不适	GASTROINTESTINAL DISORDERS	胃肠系统疾病	5.61 ( 0.51 - 61.89 )	5.61 ( 2.53 )	2.54 ( 0.34 )	1.34 ( -0.86 )	否	否	否	否
REFLUX GASTRITIS	2	16993	0	47677	#NUM!	#NUM!	#NUM!	#NUM!	5.61	#NUM!	#NUM!	3.81	0	1.93	-0.43	反流性胃炎	GASTROINTESTINAL DISORDERS	胃肠系统疾病	Inf ( NaN - Inf )	Inf ( 5.61 )	3.81 ( 0 )	1.93 ( -0.43 )	否	否	否	否
URINE ANALYSIS ABNORMAL	2	16993	1	47676	5.61	0.51	61.89	5.61	2.53	3.21	8.01	2.54	0.34	1.34	-0.86	尿液分析异常	INVESTIGATIONS	各类检查	5.61 ( 0.51 - 61.89 )	5.61 ( 2.53 )	2.54 ( 0.34 )	1.34 ( -0.86 )	否	否	否	否
ABNORMAL SENSATION IN EYE	2	16993	6	47671	0.94	0.19	4.63	0.94	0.01	-0.67	2.54	0.95	0.25	-0.07	-2	眼感觉异常	EYE DISORDERS	眼器官疾病	0.94 ( 0.19 - 4.63 )	0.94 ( 0.01 )	0.95 ( 0.25 )	-0.07 ( -2 )	否	否	否	否
SKIN INJURY	2	16993	4	47673	1.4	0.26	7.66	1.4	0.15	-0.29	3.1	1.27	0.31	0.34	-1.65	皮肤损伤	INJURY, POISONING AND PROCEDURAL COMPLICATIONS	各类损伤、中毒及操作并发症	1.4 ( 0.26 - 7.66 )	1.4 ( 0.15 )	1.27 ( 0.31 )	0.34 ( -1.65 )	否	否	否	否
BONE DENSITY DECREASED	2	16993	0	47677	#NUM!	#NUM!	#NUM!	#NUM!	5.61	#NUM!	#NUM!	3.81	0	1.93	-0.43	骨密度降低	INVESTIGATIONS	各类检查	Inf ( NaN - Inf )	Inf ( 5.61 )	3.81 ( 0 )	1.93 ( -0.43 )	否	否	否	否
CAPILLARY FRAGILITY	2	16993	2	47675	2.81	0.4	19.92	2.81	1.16	0.85	4.77	1.9	0.37	0.93	-1.18	毛细血管脆性	VASCULAR DISORDERS	血管与淋巴管类疾病	2.81 ( 0.4 - 19.92 )	2.81 ( 1.16 )	1.9 ( 0.37 )	0.93 ( -1.18 )	否	否	否	否
NOCTURNAL DYSPNOEA	2	16993	1	47676	5.61	0.51	61.89	5.61	2.53	3.21	8.01	2.54	0.34	1.34	-0.86	夜间呼吸困难	RESPIRATORY, THORACIC AND MEDIASTINAL DISORDERS	呼吸系统、胸及纵隔疾病	5.61 ( 0.51 - 61.89 )	5.61 ( 2.53 )	2.54 ( 0.34 )	1.34 ( -0.86 )	否	否	否	否
LIGAMENT INJURY	2	16993	1	47676	5.61	0.51	61.89	5.61	2.53	3.21	8.01	2.54	0.34	1.34	-0.86	韧带损伤	INJURY, POISONING AND PROCEDURAL COMPLICATIONS	各类损伤、中毒及操作并发症	5.61 ( 0.51 - 61.89 )	5.61 ( 2.53 )	2.54 ( 0.34 )	1.34 ( -0.86 )	否	否	否	否
HYPOKINESIA	2	16993	6	47671	0.94	0.19	4.63	0.94	0.01	-0.67	2.54	0.95	0.25	-0.07	-2	运动机能减退	NERVOUS SYSTEM DISORDERS	各类神经系统疾病	0.94 ( 0.19 - 4.63 )	0.94 ( 0.01 )	0.95 ( 0.25 )	-0.07 ( -2 )	否	否	否	否
HYPOPROTEINAEMIA	2	16993	4	47673	1.4	0.26	7.66	1.4	0.15	-0.29	3.1	1.27	0.31	0.34	-1.65	低蛋白血症	METABOLISM AND NUTRITION DISORDERS	代谢及营养类疾病	1.4 ( 0.26 - 7.66 )	1.4 ( 0.15 )	1.27 ( 0.31 )	0.34 ( -1.65 )	否	否	否	否
GASTROINTESTINAL OEDEMA	2	16993	6	47671	0.94	0.19	4.63	0.94	0.01	-0.67	2.54	0.95	0.25	-0.07	-2	消化道水肿	GASTROINTESTINAL DISORDERS	胃肠系统疾病	0.94 ( 0.19 - 4.63 )	0.94 ( 0.01 )	0.95 ( 0.25 )	-0.07 ( -2 )	否	否	否	否
LYMPHADENITIS	2	16993	2	47675	2.81	0.4	19.92	2.81	1.16	0.85	4.77	1.9	0.37	0.93	-1.18	淋巴结炎	BLOOD AND LYMPHATIC SYSTEM DISORDERS	血液及淋巴系统疾病	2.81 ( 0.4 - 19.92 )	2.81 ( 1.16 )	1.9 ( 0.37 )	0.93 ( -1.18 )	否	否	否	否
ANASTOMOTIC COMPLICATION	2	16993	1	47676	5.61	0.51	61.89	5.61	2.53	3.21	8.01	2.54	0.34	1.34	-0.86	吻合口并发症	INJURY, POISONING AND PROCEDURAL COMPLICATIONS	各类损伤、中毒及操作并发症	5.61 ( 0.51 - 61.89 )	5.61 ( 2.53 )	2.54 ( 0.34 )	1.34 ( -0.86 )	否	否	否	否
POLYSEROSITIS	2	16993	1	47676	5.61	0.51	61.89	5.61	2.53	3.21	8.01	2.54	0.34	1.34	-0.86	多浆膜炎	GENERAL DISORDERS AND ADMINISTRATION SITE CONDITIONS	全身性疾病及给药部位各种反应	5.61 ( 0.51 - 61.89 )	5.61 ( 2.53 )	2.54 ( 0.34 )	1.34 ( -0.86 )	否	否	否	否
COMPRESSION FRACTURE	2	16993	1	47676	5.61	0.51	61.89	5.61	2.53	3.21	8.01	2.54	0.34	1.34	-0.86	压缩性骨折	INJURY, POISONING AND PROCEDURAL COMPLICATIONS	各类损伤、中毒及操作并发症	5.61 ( 0.51 - 61.89 )	5.61 ( 2.53 )	2.54 ( 0.34 )	1.34 ( -0.86 )	否	否	否	否
HAEMORRHAGIC STROKE	2	16993	5	47672	1.12	0.22	5.78	1.12	0.02	-0.52	2.76	1.09	0.28	0.12	-1.83	出血性卒中	NERVOUS SYSTEM DISORDERS	各类神经系统疾病	1.12 ( 0.22 - 5.78 )	1.12 ( 0.02 )	1.09 ( 0.28 )	0.12 ( -1.83 )	否	否	否	否
BRADYCARDIA	2	16993	23	47654	0.24	0.06	1.03	0.24	4.31	-1.2	1.69	0.3	0.09	-1.72	-3.48	心动过缓	CARDIAC DISORDERS	心脏器官疾病	0.24 ( 0.06 - 1.03 )	0.24 ( 4.31 )	0.3 ( 0.09 )	-1.72 ( -3.48 )	否	否	否	否
PROSTATITIS	2	16993	0	47677	#NUM!	#NUM!	#NUM!	#NUM!	5.61	#NUM!	#NUM!	3.81	0	1.93	-0.43	前列腺炎	REPRODUCTIVE SYSTEM AND BREAST DISORDERS	生殖系统及乳腺疾病	Inf ( NaN - Inf )	Inf ( 5.61 )	3.81 ( 0 )	1.93 ( -0.43 )	否	否	否	否
CARDIOMEGALY	2	16993	10	47667	0.56	0.12	2.56	0.56	0.57	-0.96	2.08	0.63	0.18	-0.66	-2.51	心脏扩大	CARDIAC DISORDERS	心脏器官疾病	0.56 ( 0.12 - 2.56 )	0.56 ( 0.57 )	0.63 ( 0.18 )	-0.66 ( -2.51 )	否	否	否	否
ORGAN FAILURE	2	16993	15	47662	0.37	0.09	1.64	0.37	1.85	-1.1	1.85	0.45	0.13	-1.16	-2.96	器官衰竭	GENERAL DISORDERS AND ADMINISTRATION SITE CONDITIONS	全身性疾病及给药部位各种反应	0.37 ( 0.09 - 1.64 )	0.37 ( 1.85 )	0.45 ( 0.13 )	-1.16 ( -2.96 )	否	否	否	否
SYSTEMIC LUPUS ERYTHEMATOSUS	2	16993	3	47674	1.87	0.31	11.19	1.87	0.49	0.08	3.66	1.52	0.34	0.61	-1.43	系统性红斑狼疮	MUSCULOSKELETAL AND CONNECTIVE TISSUE DISORDERS	各种肌肉骨骼及结缔组织疾病	1.87 ( 0.31 - 11.19 )	1.87 ( 0.49 )	1.52 ( 0.34 )	0.61 ( -1.43 )	否	否	否	否
OEDEMA MOUTH	2	16993	3	47674	1.87	0.31	11.19	1.87	0.49	0.08	3.66	1.52	0.34	0.61	-1.43	口水肿	GASTROINTESTINAL DISORDERS	胃肠系统疾病	1.87 ( 0.31 - 11.19 )	1.87 ( 0.49 )	1.52 ( 0.34 )	0.61 ( -1.43 )	否	否	否	否
UPPER AIRWAY OBSTRUCTION	2	16993	1	47676	5.61	0.51	61.89	5.61	2.53	3.21	8.01	2.54	0.34	1.34	-0.86	上气道阻塞	RESPIRATORY, THORACIC AND MEDIASTINAL DISORDERS	呼吸系统、胸及纵隔疾病	5.61 ( 0.51 - 61.89 )	5.61 ( 2.53 )	2.54 ( 0.34 )	1.34 ( -0.86 )	否	否	否	否
HAND FRACTURE	2	16993	3	47674	1.87	0.31	11.19	1.87	0.49	0.08	3.66	1.52	0.34	0.61	-1.43	手骨折	INJURY, POISONING AND PROCEDURAL COMPLICATIONS	各类损伤、中毒及操作并发症	1.87 ( 0.31 - 11.19 )	1.87 ( 0.49 )	1.52 ( 0.34 )	0.61 ( -1.43 )	否	否	否	否
GROIN PAIN	2	16993	4	47673	1.4	0.26	7.66	1.4	0.15	-0.29	3.1	1.27	0.31	0.34	-1.65	腹股沟疼痛	MUSCULOSKELETAL AND CONNECTIVE TISSUE DISORDERS	各种肌肉骨骼及结缔组织疾病	1.4 ( 0.26 - 7.66 )	1.4 ( 0.15 )	1.27 ( 0.31 )	0.34 ( -1.65 )	否	否	否	否
STRESS FRACTURE	2	16993	0	47677	#NUM!	#NUM!	#NUM!	#NUM!	5.61	#NUM!	#NUM!	3.81	0	1.93	-0.43	应力性骨折	INJURY, POISONING AND PROCEDURAL COMPLICATIONS	各类损伤、中毒及操作并发症	Inf ( NaN - Inf )	Inf ( 5.61 )	3.81 ( 0 )	1.93 ( -0.43 )	否	否	否	否
NECK MASS	2	16993	3	47674	1.87	0.31	11.19	1.87	0.49	0.08	3.66	1.52	0.34	0.61	-1.43	颈部肿块	MUSCULOSKELETAL AND CONNECTIVE TISSUE DISORDERS	各种肌肉骨骼及结缔组织疾病	1.87 ( 0.31 - 11.19 )	1.87 ( 0.49 )	1.52 ( 0.34 )	0.61 ( -1.43 )	否	否	否	否
BRONCHIOLITIS	2	16993	0	47677	#NUM!	#NUM!	#NUM!	#NUM!	5.61	#NUM!	#NUM!	3.81	0	1.93	-0.43	细支气管炎	INFECTIONS AND INFESTATIONS	感染及侵染类疾病	Inf ( NaN - Inf )	Inf ( 5.61 )	3.81 ( 0 )	1.93 ( -0.43 )	否	否	否	否
SEMINOMA	2	16993	0	47677	#NUM!	#NUM!	#NUM!	#NUM!	5.61	#NUM!	#NUM!	3.81	0	1.93	-0.43	精原细胞瘤	NEOPLASMS BENIGN, MALIGNANT AND UNSPECIFIED (INCL CYSTS AND POLYPS)	良性、恶性及性质不明的肿瘤（包括囊状和息肉状）	Inf ( NaN - Inf )	Inf ( 5.61 )	3.81 ( 0 )	1.93 ( -0.43 )	否	否	否	否
MOOD SWINGS	2	16993	6	47671	0.94	0.19	4.63	0.94	0.01	-0.67	2.54	0.95	0.25	-0.07	-2	心情波动	PSYCHIATRIC DISORDERS	精神病类	0.94 ( 0.19 - 4.63 )	0.94 ( 0.01 )	0.95 ( 0.25 )	-0.07 ( -2 )	否	否	否	否
METABOLIC ACIDOSIS	2	16993	11	47666	0.51	0.11	2.3	0.51	0.8	-1	2.02	0.59	0.17	-0.77	-2.61	代谢性酸中毒	METABOLISM AND NUTRITION DISORDERS	代谢及营养类疾病	0.51 ( 0.11 - 2.3 )	0.51 ( 0.8 )	0.59 ( 0.17 )	-0.77 ( -2.61 )	否	否	否	否
BLOOD PHOSPHORUS INCREASED	2	16993	3	47674	1.87	0.31	11.19	1.87	0.49	0.08	3.66	1.52	0.34	0.61	-1.43	血磷升高	INVESTIGATIONS	各类检查	1.87 ( 0.31 - 11.19 )	1.87 ( 0.49 )	1.52 ( 0.34 )	0.61 ( -1.43 )	否	否	否	否
NEUROTOXICITY	2	16993	13	47664	0.43	0.1	1.91	0.43	1.3	-1.06	1.92	0.51	0.15	-0.98	-2.79	神经毒性	NERVOUS SYSTEM DISORDERS	各类神经系统疾病	0.43 ( 0.1 - 1.91 )	0.43 ( 1.3 )	0.51 ( 0.15 )	-0.98 ( -2.79 )	否	否	否	否
ORBITAL OEDEMA	2	16993	20	47657	0.28	0.07	1.2	0.28	3.36	-1.17	1.73	0.35	0.1	-1.53	-3.3	眼眶水肿	EYE DISORDERS	眼器官疾病	0.28 ( 0.07 - 1.2 )	0.28 ( 3.36 )	0.35 ( 0.1 )	-1.53 ( -3.3 )	否	否	否	否
ANAEMIA OF MALIGNANT DISEASE	2	16993	0	47677	#NUM!	#NUM!	#NUM!	#NUM!	5.61	#NUM!	#NUM!	3.81	0	1.93	-0.43	恶性疾病性贫血	BLOOD AND LYMPHATIC SYSTEM DISORDERS	血液及淋巴系统疾病	Inf ( NaN - Inf )	Inf ( 5.61 )	3.81 ( 0 )	1.93 ( -0.43 )	否	否	否	否
TRANSIENT ISCHAEMIC ATTACK	2	16993	23	47654	0.24	0.06	1.03	0.24	4.31	-1.2	1.69	0.3	0.09	-1.72	-3.48	短暂性脑缺血发作	NERVOUS SYSTEM DISORDERS	各类神经系统疾病	0.24 ( 0.06 - 1.03 )	0.24 ( 4.31 )	0.3 ( 0.09 )	-1.72 ( -3.48 )	否	否	否	否
EXFOLIATIVE RASH	2	16993	1	47676	5.61	0.51	61.89	5.61	2.53	3.21	8.01	2.54	0.34	1.34	-0.86	剥脱性皮疹	SKIN AND SUBCUTANEOUS TISSUE DISORDERS	皮肤及皮下组织类疾病	5.61 ( 0.51 - 61.89 )	5.61 ( 2.53 )	2.54 ( 0.34 )	1.34 ( -0.86 )	否	否	否	否
NORMOCHROMIC NORMOCYTIC ANAEMIA	2	16993	1	47676	5.61	0.51	61.89	5.61	2.53	3.21	8.01	2.54	0.34	1.34	-0.86	正常色素正常红细胞性贫血	BLOOD AND LYMPHATIC SYSTEM DISORDERS	血液及淋巴系统疾病	5.61 ( 0.51 - 61.89 )	5.61 ( 2.53 )	2.54 ( 0.34 )	1.34 ( -0.86 )	否	否	否	否
SKIN WARM	2	16993	3	47674	1.87	0.31	11.19	1.87	0.49	0.08	3.66	1.52	0.34	0.61	-1.43	皮肤发热	SKIN AND SUBCUTANEOUS TISSUE DISORDERS	皮肤及皮下组织类疾病	1.87 ( 0.31 - 11.19 )	1.87 ( 0.49 )	1.52 ( 0.34 )	0.61 ( -1.43 )	否	否	否	否
MUCOSAL EROSION	2	16993	1	47676	5.61	0.51	61.89	5.61	2.53	3.21	8.01	2.54	0.34	1.34	-0.86	粘膜糜烂	GENERAL DISORDERS AND ADMINISTRATION SITE CONDITIONS	全身性疾病及给药部位各种反应	5.61 ( 0.51 - 61.89 )	5.61 ( 2.53 )	2.54 ( 0.34 )	1.34 ( -0.86 )	否	否	否	否
DIVERTICULUM INTESTINAL	2	16993	1	47676	5.61	0.51	61.89	5.61	2.53	3.21	8.01	2.54	0.34	1.34	-0.86	肠道憩室	GASTROINTESTINAL DISORDERS	胃肠系统疾病	5.61 ( 0.51 - 61.89 )	5.61 ( 2.53 )	2.54 ( 0.34 )	1.34 ( -0.86 )	否	否	否	否
MEAN CELL HAEMOGLOBIN CONCENTRATION DECREASED	2	16993	1	47676	5.61	0.51	61.89	5.61	2.53	3.21	8.01	2.54	0.34	1.34	-0.86	平均细胞血红蛋白浓度降低	INVESTIGATIONS	各类检查	5.61 ( 0.51 - 61.89 )	5.61 ( 2.53 )	2.54 ( 0.34 )	1.34 ( -0.86 )	否	否	否	否
NEPHROPATHY	2	16993	6	47671	0.94	0.19	4.63	0.94	0.01	-0.67	2.54	0.95	0.25	-0.07	-2	肾病	RENAL AND URINARY DISORDERS	肾脏及泌尿系统疾病	0.94 ( 0.19 - 4.63 )	0.94 ( 0.01 )	0.95 ( 0.25 )	-0.07 ( -2 )	否	否	否	否
QUALITY OF LIFE DECREASED	2	16993	9	47668	0.62	0.13	2.89	0.62	0.37	-0.91	2.16	0.69	0.19	-0.53	-2.39	生活质量下降	INVESTIGATIONS	各类检查	0.62 ( 0.13 - 2.89 )	0.62 ( 0.37 )	0.69 ( 0.19 )	-0.53 ( -2.39 )	否	否	否	否
INGUINAL HERNIA	2	16993	9	47668	0.62	0.13	2.89	0.62	0.37	-0.91	2.16	0.69	0.19	-0.53	-2.39	腹股沟疝	GASTROINTESTINAL DISORDERS	胃肠系统疾病	0.62 ( 0.13 - 2.89 )	0.62 ( 0.37 )	0.69 ( 0.19 )	-0.53 ( -2.39 )	否	否	否	否
IRRITABLE BOWEL SYNDROME	2	16993	5	47672	1.12	0.22	5.78	1.12	0.02	-0.52	2.76	1.09	0.28	0.12	-1.83	肠易激综合症	GASTROINTESTINAL DISORDERS	胃肠系统疾病	1.12 ( 0.22 - 5.78 )	1.12 ( 0.02 )	1.09 ( 0.28 )	0.12 ( -1.83 )	否	否	否	否
LIP SWELLING	2	16993	12	47665	0.47	0.1	2.09	0.47	1.04	-1.03	1.96	0.54	0.16	-0.88	-2.7	唇部肿胀	GASTROINTESTINAL DISORDERS	胃肠系统疾病	0.47 ( 0.1 - 2.09 )	0.47 ( 1.04 )	0.54 ( 0.16 )	-0.88 ( -2.7 )	否	否	否	否
MOUTH SWELLING	2	16993	5	47672	1.12	0.22	5.78	1.12	0.02	-0.52	2.76	1.09	0.28	0.12	-1.83	口肿胀	GASTROINTESTINAL DISORDERS	胃肠系统疾病	1.12 ( 0.22 - 5.78 )	1.12 ( 0.02 )	1.09 ( 0.28 )	0.12 ( -1.83 )	否	否	否	否
BLINDNESS TRANSIENT	2	16993	0	47677	#NUM!	#NUM!	#NUM!	#NUM!	5.61	#NUM!	#NUM!	3.81	0	1.93	-0.43	一过性失明	EYE DISORDERS	眼器官疾病	Inf ( NaN - Inf )	Inf ( 5.61 )	3.81 ( 0 )	1.93 ( -0.43 )	否	否	否	否
EYE INFLAMMATION	2	16993	4	47673	1.4	0.26	7.66	1.4	0.15	-0.29	3.1	1.27	0.31	0.34	-1.65	眼炎症	EYE DISORDERS	眼器官疾病	1.4 ( 0.26 - 7.66 )	1.4 ( 0.15 )	1.27 ( 0.31 )	0.34 ( -1.65 )	否	否	否	否
IRRITABILITY	2	16993	19	47658	0.3	0.07	1.27	0.3	3.04	-1.16	1.75	0.36	0.11	-1.46	-3.24	易激惹	PSYCHIATRIC DISORDERS	精神病类	0.3 ( 0.07 - 1.27 )	0.3 ( 3.04 )	0.36 ( 0.11 )	-1.46 ( -3.24 )	否	否	否	否
THINKING ABNORMAL	2	16993	8	47669	0.7	0.15	3.3	0.7	0.2	-0.85	2.25	0.76	0.21	-0.39	-2.27	思维异常	PSYCHIATRIC DISORDERS	精神病类	0.7 ( 0.15 - 3.3 )	0.7 ( 0.2 )	0.76 ( 0.21 )	-0.39 ( -2.27 )	否	否	否	否
ANEURYSM	2	16993	4	47673	1.4	0.26	7.66	1.4	0.15	-0.29	3.1	1.27	0.31	0.34	-1.65	动脉瘤	VASCULAR DISORDERS	血管与淋巴管类疾病	1.4 ( 0.26 - 7.66 )	1.4 ( 0.15 )	1.27 ( 0.31 )	0.34 ( -1.65 )	否	否	否	否
BRAF GENE MUTATION	2	16993	0	47677	#NUM!	#NUM!	#NUM!	#NUM!	5.61	#NUM!	#NUM!	3.81	0	1.93	-0.43	BRAF 基因突变	CONGENITAL, FAMILIAL AND GENETIC DISORDERS	各种先天性家族性遗传性疾病	Inf ( NaN - Inf )	Inf ( 5.61 )	3.81 ( 0 )	1.93 ( -0.43 )	否	否	否	否
CYANOSIS	2	16993	3	47674	1.87	0.31	11.19	1.87	0.49	0.08	3.66	1.52	0.34	0.61	-1.43	发绀	VASCULAR DISORDERS	血管与淋巴管类疾病	1.87 ( 0.31 - 11.19 )	1.87 ( 0.49 )	1.52 ( 0.34 )	0.61 ( -1.43 )	否	否	否	否
PELVIC FRACTURE	2	16993	2	47675	2.81	0.4	19.92	2.81	1.16	0.85	4.77	1.9	0.37	0.93	-1.18	骨盆骨折	INJURY, POISONING AND PROCEDURAL COMPLICATIONS	各类损伤、中毒及操作并发症	2.81 ( 0.4 - 19.92 )	2.81 ( 1.16 )	1.9 ( 0.37 )	0.93 ( -1.18 )	否	否	否	否
BLADDER TAMPONADE	2	16993	0	47677	#NUM!	#NUM!	#NUM!	#NUM!	5.61	#NUM!	#NUM!	3.81	0	1.93	-0.43	膀胱填塞	RENAL AND URINARY DISORDERS	肾脏及泌尿系统疾病	Inf ( NaN - Inf )	Inf ( 5.61 )	3.81 ( 0 )	1.93 ( -0.43 )	否	否	否	否
CYSTITIS RADIATION	2	16993	0	47677	#NUM!	#NUM!	#NUM!	#NUM!	5.61	#NUM!	#NUM!	3.81	0	1.93	-0.43	放射性膀胱炎	INJURY, POISONING AND PROCEDURAL COMPLICATIONS	各类损伤、中毒及操作并发症	Inf ( NaN - Inf )	Inf ( 5.61 )	3.81 ( 0 )	1.93 ( -0.43 )	否	否	否	否
LOCALISED OEDEMA	2	16993	9	47668	0.62	0.13	2.89	0.62	0.37	-0.91	2.16	0.69	0.19	-0.53	-2.39	局部水肿	GENERAL DISORDERS AND ADMINISTRATION SITE CONDITIONS	全身性疾病及给药部位各种反应	0.62 ( 0.13 - 2.89 )	0.62 ( 0.37 )	0.69 ( 0.19 )	-0.53 ( -2.39 )	否	否	否	否
FOOD INTOLERANCE	2	16993	14	47663	0.4	0.09	1.76	0.4	1.57	-1.08	1.88	0.48	0.14	-1.07	-2.88	食物不耐受	METABOLISM AND NUTRITION DISORDERS	代谢及营养类疾病	0.4 ( 0.09 - 1.76 )	0.4 ( 1.57 )	0.48 ( 0.14 )	-1.07 ( -2.88 )	否	否	否	否
PSORIASIS	2	16993	8	47669	0.7	0.15	3.3	0.7	0.2	-0.85	2.25	0.76	0.21	-0.39	-2.27	银屑病	SKIN AND SUBCUTANEOUS TISSUE DISORDERS	皮肤及皮下组织类疾病	0.7 ( 0.15 - 3.3 )	0.7 ( 0.2 )	0.76 ( 0.21 )	-0.39 ( -2.27 )	否	否	否	否
SMALL INTESTINE CARCINOMA	2	16993	1	47676	5.61	0.51	61.89	5.61	2.53	3.21	8.01	2.54	0.34	1.34	-0.86	小肠癌	NEOPLASMS BENIGN, MALIGNANT AND UNSPECIFIED (INCL CYSTS AND POLYPS)	良性、恶性及性质不明的肿瘤（包括囊状和息肉状）	5.61 ( 0.51 - 61.89 )	5.61 ( 2.53 )	2.54 ( 0.34 )	1.34 ( -0.86 )	否	否	否	否
SENSATION OF FOREIGN BODY	2	16993	7	47670	0.8	0.17	3.86	0.8	0.08	-0.77	2.37	0.85	0.23	-0.24	-2.14	异物感	GENERAL DISORDERS AND ADMINISTRATION SITE CONDITIONS	全身性疾病及给药部位各种反应	0.8 ( 0.17 - 3.86 )	0.8 ( 0.08 )	0.85 ( 0.23 )	-0.24 ( -2.14 )	否	否	否	否
STRIDOR	2	16993	0	47677	#NUM!	#NUM!	#NUM!	#NUM!	5.61	#NUM!	#NUM!	3.81	0	1.93	-0.43	喘鸣	RESPIRATORY, THORACIC AND MEDIASTINAL DISORDERS	呼吸系统、胸及纵隔疾病	Inf ( NaN - Inf )	Inf ( 5.61 )	3.81 ( 0 )	1.93 ( -0.43 )	否	否	否	否
INTRACRANIAL PRESSURE INCREASED	2	16993	0	47677	#NUM!	#NUM!	#NUM!	#NUM!	5.61	#NUM!	#NUM!	3.81	0	1.93	-0.43	颅内压力增高	NERVOUS SYSTEM DISORDERS	各类神经系统疾病	Inf ( NaN - Inf )	Inf ( 5.61 )	3.81 ( 0 )	1.93 ( -0.43 )	否	否	否	否
FOCAL SEGMENTAL GLOMERULOSCLEROSIS	2	16993	0	47677	#NUM!	#NUM!	#NUM!	#NUM!	5.61	#NUM!	#NUM!	3.81	0	1.93	-0.43	局灶性节段性肾小球硬化症	RENAL AND URINARY DISORDERS	肾脏及泌尿系统疾病	Inf ( NaN - Inf )	Inf ( 5.61 )	3.81 ( 0 )	1.93 ( -0.43 )	否	否	否	否
LUNG CARCINOMA CELL TYPE UNSPECIFIED RECURRENT	2	16993	0	47677	#NUM!	#NUM!	#NUM!	#NUM!	5.61	#NUM!	#NUM!	3.81	0	1.93	-0.43	复发性细胞类型未特指的肺癌	NEOPLASMS BENIGN, MALIGNANT AND UNSPECIFIED (INCL CYSTS AND POLYPS)	良性、恶性及性质不明的肿瘤（包括囊状和息肉状）	Inf ( NaN - Inf )	Inf ( 5.61 )	3.81 ( 0 )	1.93 ( -0.43 )	否	否	否	否
RECTAL ABSCESS	2	16993	0	47677	#NUM!	#NUM!	#NUM!	#NUM!	5.61	#NUM!	#NUM!	3.81	0	1.93	-0.43	直肠脓肿	INFECTIONS AND INFESTATIONS	感染及侵染类疾病	Inf ( NaN - Inf )	Inf ( 5.61 )	3.81 ( 0 )	1.93 ( -0.43 )	否	否	否	否
C-KIT GENE MUTATION	2	16993	0	47677	#NUM!	#NUM!	#NUM!	#NUM!	5.61	#NUM!	#NUM!	3.81	0	1.93	-0.43	C-kit 基因突变	CONGENITAL, FAMILIAL AND GENETIC DISORDERS	各种先天性家族性遗传性疾病	Inf ( NaN - Inf )	Inf ( 5.61 )	3.81 ( 0 )	1.93 ( -0.43 )	否	否	否	否
ACIDOSIS	2	16993	7	47670	0.8	0.17	3.86	0.8	0.08	-0.77	2.37	0.85	0.23	-0.24	-2.14	酸中毒	METABOLISM AND NUTRITION DISORDERS	代谢及营养类疾病	0.8 ( 0.17 - 3.86 )	0.8 ( 0.08 )	0.85 ( 0.23 )	-0.24 ( -2.14 )	否	否	否	否
BLADDER MASS	2	16993	0	47677	#NUM!	#NUM!	#NUM!	#NUM!	5.61	#NUM!	#NUM!	3.81	0	1.93	-0.43	膀胱肿物	RENAL AND URINARY DISORDERS	肾脏及泌尿系统疾病	Inf ( NaN - Inf )	Inf ( 5.61 )	3.81 ( 0 )	1.93 ( -0.43 )	否	否	否	否
PANCREATIC MASS	2	16993	2	47675	2.81	0.4	19.92	2.81	1.16	0.85	4.77	1.9	0.37	0.93	-1.18	胰腺肿块	GASTROINTESTINAL DISORDERS	胃肠系统疾病	2.81 ( 0.4 - 19.92 )	2.81 ( 1.16 )	1.9 ( 0.37 )	0.93 ( -1.18 )	否	否	否	否
URINARY BLADDER HAEMORRHAGE	2	16993	0	47677	#NUM!	#NUM!	#NUM!	#NUM!	5.61	#NUM!	#NUM!	3.81	0	1.93	-0.43	膀胱出血	RENAL AND URINARY DISORDERS	肾脏及泌尿系统疾病	Inf ( NaN - Inf )	Inf ( 5.61 )	3.81 ( 0 )	1.93 ( -0.43 )	否	否	否	否
CHOKING	2	16993	8	47669	0.7	0.15	3.3	0.7	0.2	-0.85	2.25	0.76	0.21	-0.39	-2.27	呛噎	RESPIRATORY, THORACIC AND MEDIASTINAL DISORDERS	呼吸系统、胸及纵隔疾病	0.7 ( 0.15 - 3.3 )	0.7 ( 0.2 )	0.76 ( 0.21 )	-0.39 ( -2.27 )	否	否	否	否
SWOLLEN TONGUE	2	16993	30	47647	0.19	0.04	0.78	0.19	6.63	-1.24	1.62	0.24	0.07	-2.07	-3.81	肿舌	GASTROINTESTINAL DISORDERS	胃肠系统疾病	0.19 ( 0.04 - 0.78 )	0.19 ( 6.63 )	0.24 ( 0.07 )	-2.07 ( -3.81 )	否	否	否	否
OESOPHAGEAL DISORDER	2	16993	5	47672	1.12	0.22	5.78	1.12	0.02	-0.52	2.76	1.09	0.28	0.12	-1.83	食管疾病	GASTROINTESTINAL DISORDERS	胃肠系统疾病	1.12 ( 0.22 - 5.78 )	1.12 ( 0.02 )	1.09 ( 0.28 )	0.12 ( -1.83 )	否	否	否	否
OSTEOMYELITIS	2	16993	5	47672	1.12	0.22	5.78	1.12	0.02	-0.52	2.76	1.09	0.28	0.12	-1.83	骨髓炎	INFECTIONS AND INFESTATIONS	感染及侵染类疾病	1.12 ( 0.22 - 5.78 )	1.12 ( 0.02 )	1.09 ( 0.28 )	0.12 ( -1.83 )	否	否	否	否
BACTERAEMIA	2	16993	4	47673	1.4	0.26	7.66	1.4	0.15	-0.29	3.1	1.27	0.31	0.34	-1.65	菌血症	INFECTIONS AND INFESTATIONS	感染及侵染类疾病	1.4 ( 0.26 - 7.66 )	1.4 ( 0.15 )	1.27 ( 0.31 )	0.34 ( -1.65 )	否	否	否	否
EARLY SATIETY	2	16993	4	47673	1.4	0.26	7.66	1.4	0.15	-0.29	3.1	1.27	0.31	0.34	-1.65	早饱	GENERAL DISORDERS AND ADMINISTRATION SITE CONDITIONS	全身性疾病及给药部位各种反应	1.4 ( 0.26 - 7.66 )	1.4 ( 0.15 )	1.27 ( 0.31 )	0.34 ( -1.65 )	否	否	否	否
ANORECTAL DISORDER	2	16993	6	47671	0.94	0.19	4.63	0.94	0.01	-0.67	2.54	0.95	0.25	-0.07	-2	直肠肛门疾病	GASTROINTESTINAL DISORDERS	胃肠系统疾病	0.94 ( 0.19 - 4.63 )	0.94 ( 0.01 )	0.95 ( 0.25 )	-0.07 ( -2 )	否	否	否	否
PROCTALGIA	2	16993	8	47669	0.7	0.15	3.3	0.7	0.2	-0.85	2.25	0.76	0.21	-0.39	-2.27	肛部痛	GASTROINTESTINAL DISORDERS	胃肠系统疾病	0.7 ( 0.15 - 3.3 )	0.7 ( 0.2 )	0.76 ( 0.21 )	-0.39 ( -2.27 )	否	否	否	否
SCRATCH	2	16993	1	47676	5.61	0.51	61.89	5.61	2.53	3.21	8.01	2.54	0.34	1.34	-0.86	抓伤	INJURY, POISONING AND PROCEDURAL COMPLICATIONS	各类损伤、中毒及操作并发症	5.61 ( 0.51 - 61.89 )	5.61 ( 2.53 )	2.54 ( 0.34 )	1.34 ( -0.86 )	否	否	否	否
PHARYNGITIS	2	16993	3	47674	1.87	0.31	11.19	1.87	0.49	0.08	3.66	1.52	0.34	0.61	-1.43	咽炎	INFECTIONS AND INFESTATIONS	感染及侵染类疾病	1.87 ( 0.31 - 11.19 )	1.87 ( 0.49 )	1.52 ( 0.34 )	0.61 ( -1.43 )	否	否	否	否
METASTASES TO VAGINA	2	16993	0	47677	#NUM!	#NUM!	#NUM!	#NUM!	5.61	#NUM!	#NUM!	3.81	0	1.93	-0.43	阴道转移	NEOPLASMS BENIGN, MALIGNANT AND UNSPECIFIED (INCL CYSTS AND POLYPS)	良性、恶性及性质不明的肿瘤（包括囊状和息肉状）	Inf ( NaN - Inf )	Inf ( 5.61 )	3.81 ( 0 )	1.93 ( -0.43 )	否	否	否	否
COORDINATION ABNORMAL	2	16993	2	47675	2.81	0.4	19.92	2.81	1.16	0.85	4.77	1.9	0.37	0.93	-1.18	协调功能失常	NERVOUS SYSTEM DISORDERS	各类神经系统疾病	2.81 ( 0.4 - 19.92 )	2.81 ( 1.16 )	1.9 ( 0.37 )	0.93 ( -1.18 )	否	否	否	否
SOLAR LENTIGO	2	16993	1	47676	5.61	0.51	61.89	5.61	2.53	3.21	8.01	2.54	0.34	1.34	-0.86	日光性雀斑样痣	SKIN AND SUBCUTANEOUS TISSUE DISORDERS	皮肤及皮下组织类疾病	5.61 ( 0.51 - 61.89 )	5.61 ( 2.53 )	2.54 ( 0.34 )	1.34 ( -0.86 )	否	否	否	否
RESPIRATORY ALKALOSIS	2	16993	1	47676	5.61	0.51	61.89	5.61	2.53	3.21	8.01	2.54	0.34	1.34	-0.86	呼吸性碱中毒	RESPIRATORY, THORACIC AND MEDIASTINAL DISORDERS	呼吸系统、胸及纵隔疾病	5.61 ( 0.51 - 61.89 )	5.61 ( 2.53 )	2.54 ( 0.34 )	1.34 ( -0.86 )	否	否	否	否
BLOOD PARATHYROID HORMONE INCREASED	2	16993	0	47677	#NUM!	#NUM!	#NUM!	#NUM!	5.61	#NUM!	#NUM!	3.81	0	1.93	-0.43	血甲状旁腺素升高	INVESTIGATIONS	各类检查	Inf ( NaN - Inf )	Inf ( 5.61 )	3.81 ( 0 )	1.93 ( -0.43 )	否	否	否	否
TOOTH INFECTION	2	16993	3	47674	1.87	0.31	11.19	1.87	0.49	0.08	3.66	1.52	0.34	0.61	-1.43	牙齿感染	INFECTIONS AND INFESTATIONS	感染及侵染类疾病	1.87 ( 0.31 - 11.19 )	1.87 ( 0.49 )	1.52 ( 0.34 )	0.61 ( -1.43 )	否	否	否	否
ENERGY INCREASED	2	16993	5	47672	1.12	0.22	5.78	1.12	0.02	-0.52	2.76	1.09	0.28	0.12	-1.83	精力增加	GENERAL DISORDERS AND ADMINISTRATION SITE CONDITIONS	全身性疾病及给药部位各种反应	1.12 ( 0.22 - 5.78 )	1.12 ( 0.02 )	1.09 ( 0.28 )	0.12 ( -1.83 )	否	否	否	否
MESENTERIC NEOPLASM	2	16993	0	47677	#NUM!	#NUM!	#NUM!	#NUM!	5.61	#NUM!	#NUM!	3.81	0	1.93	-0.43	肠系膜肿瘤	NEOPLASMS BENIGN, MALIGNANT AND UNSPECIFIED (INCL CYSTS AND POLYPS)	良性、恶性及性质不明的肿瘤（包括囊状和息肉状）	Inf ( NaN - Inf )	Inf ( 5.61 )	3.81 ( 0 )	1.93 ( -0.43 )	否	否	否	否
CARDIAC VALVE DISEASE	2	16993	4	47673	1.4	0.26	7.66	1.4	0.15	-0.29	3.1	1.27	0.31	0.34	-1.65	心瓣膜疾病	CARDIAC DISORDERS	心脏器官疾病	1.4 ( 0.26 - 7.66 )	1.4 ( 0.15 )	1.27 ( 0.31 )	0.34 ( -1.65 )	否	否	否	否
SPLENOMEGALY	2	16993	0	47677	#NUM!	#NUM!	#NUM!	#NUM!	5.61	#NUM!	#NUM!	3.81	0	1.93	-0.43	脾肿大	BLOOD AND LYMPHATIC SYSTEM DISORDERS	血液及淋巴系统疾病	Inf ( NaN - Inf )	Inf ( 5.61 )	3.81 ( 0 )	1.93 ( -0.43 )	否	否	否	否
ERYSIPELAS	2	16993	2	47675	2.81	0.4	19.92	2.81	1.16	0.85	4.77	1.9	0.37	0.93	-1.18	丹毒	INFECTIONS AND INFESTATIONS	感染及侵染类疾病	2.81 ( 0.4 - 19.92 )	2.81 ( 1.16 )	1.9 ( 0.37 )	0.93 ( -1.18 )	否	否	否	否
TENDERNESS	2	16993	17	47660	0.33	0.08	1.43	0.33	2.43	-1.14	1.8	0.4	0.12	-1.32	-3.11	触痛	GENERAL DISORDERS AND ADMINISTRATION SITE CONDITIONS	全身性疾病及给药部位各种反应	0.33 ( 0.08 - 1.43 )	0.33 ( 2.43 )	0.4 ( 0.12 )	-1.32 ( -3.11 )	否	否	否	否
GASTROINTESTINAL STOMA NECROSIS	2	16993	1	47676	5.61	0.51	61.89	5.61	2.53	3.21	8.01	2.54	0.34	1.34	-0.86	胃肠造口坏死	INJURY, POISONING AND PROCEDURAL COMPLICATIONS	各类损伤、中毒及操作并发症	5.61 ( 0.51 - 61.89 )	5.61 ( 2.53 )	2.54 ( 0.34 )	1.34 ( -0.86 )	否	否	否	否
BLOOD BICARBONATE ABNORMAL	2	16993	1	47676	5.61	0.51	61.89	5.61	2.53	3.21	8.01	2.54	0.34	1.34	-0.86	血碳酸氢盐异常	INVESTIGATIONS	各类检查	5.61 ( 0.51 - 61.89 )	5.61 ( 2.53 )	2.54 ( 0.34 )	1.34 ( -0.86 )	否	否	否	否
POSTOPERATIVE ILEUS	2	16993	0	47677	#NUM!	#NUM!	#NUM!	#NUM!	5.61	#NUM!	#NUM!	3.81	0	1.93	-0.43	手术后肠梗阻	INJURY, POISONING AND PROCEDURAL COMPLICATIONS	各类损伤、中毒及操作并发症	Inf ( NaN - Inf )	Inf ( 5.61 )	3.81 ( 0 )	1.93 ( -0.43 )	否	否	否	否
HAIR INJURY	2	16993	1	47676	5.61	0.51	61.89	5.61	2.53	3.21	8.01	2.54	0.34	1.34	-0.86	毛发损伤	INJURY, POISONING AND PROCEDURAL COMPLICATIONS	各类损伤、中毒及操作并发症	5.61 ( 0.51 - 61.89 )	5.61 ( 2.53 )	2.54 ( 0.34 )	1.34 ( -0.86 )	否	否	否	否
BLAST CELL COUNT INCREASED	2	16993	0	47677	#NUM!	#NUM!	#NUM!	#NUM!	5.61	#NUM!	#NUM!	3.81	0	1.93	-0.43	原始血细胞计数增加	INVESTIGATIONS	各类检查	Inf ( NaN - Inf )	Inf ( 5.61 )	3.81 ( 0 )	1.93 ( -0.43 )	否	否	否	否
UNRESPONSIVE TO STIMULI	2	16993	6	47671	0.94	0.19	4.63	0.94	0.01	-0.67	2.54	0.95	0.25	-0.07	-2	刺激反应消失	NERVOUS SYSTEM DISORDERS	各类神经系统疾病	0.94 ( 0.19 - 4.63 )	0.94 ( 0.01 )	0.95 ( 0.25 )	-0.07 ( -2 )	否	否	否	否
GASTROINTESTINAL FISTULA	2	16993	7	47670	0.8	0.17	3.86	0.8	0.08	-0.77	2.37	0.85	0.23	-0.24	-2.14	胃肠道瘘	GASTROINTESTINAL DISORDERS	胃肠系统疾病	0.8 ( 0.17 - 3.86 )	0.8 ( 0.08 )	0.85 ( 0.23 )	-0.24 ( -2.14 )	否	否	否	否
EPIGASTRIC DISCOMFORT	2	16993	5	47672	1.12	0.22	5.78	1.12	0.02	-0.52	2.76	1.09	0.28	0.12	-1.83	中上腹不适	GASTROINTESTINAL DISORDERS	胃肠系统疾病	1.12 ( 0.22 - 5.78 )	1.12 ( 0.02 )	1.09 ( 0.28 )	0.12 ( -1.83 )	否	否	否	否
ANAL INCONTINENCE	2	16993	3	47674	1.87	0.31	11.19	1.87	0.49	0.08	3.66	1.52	0.34	0.61	-1.43	肛门失禁	GASTROINTESTINAL DISORDERS	胃肠系统疾病	1.87 ( 0.31 - 11.19 )	1.87 ( 0.49 )	1.52 ( 0.34 )	0.61 ( -1.43 )	否	否	否	否
COAGULOPATHY	2	16993	14	47663	0.4	0.09	1.76	0.4	1.57	-1.08	1.88	0.48	0.14	-1.07	-2.88	凝血障碍	BLOOD AND LYMPHATIC SYSTEM DISORDERS	血液及淋巴系统疾病	0.4 ( 0.09 - 1.76 )	0.4 ( 1.57 )	0.48 ( 0.14 )	-1.07 ( -2.88 )	否	否	否	否
MUSCULOSKELETAL CHEST PAIN	2	16993	14	47663	0.4	0.09	1.76	0.4	1.57	-1.08	1.88	0.48	0.14	-1.07	-2.88	胸部肌肉骨骼疼痛	MUSCULOSKELETAL AND CONNECTIVE TISSUE DISORDERS	各种肌肉骨骼及结缔组织疾病	0.4 ( 0.09 - 1.76 )	0.4 ( 1.57 )	0.48 ( 0.14 )	-1.07 ( -2.88 )	否	否	否	否
BREAST SWELLING	2	16993	0	47677	#NUM!	#NUM!	#NUM!	#NUM!	5.61	#NUM!	#NUM!	3.81	0	1.93	-0.43	乳房膨胀	REPRODUCTIVE SYSTEM AND BREAST DISORDERS	生殖系统及乳腺疾病	Inf ( NaN - Inf )	Inf ( 5.61 )	3.81 ( 0 )	1.93 ( -0.43 )	否	否	否	否
NON-SMALL CELL LUNG CANCER	2	16993	2	47675	2.81	0.4	19.92	2.81	1.16	0.85	4.77	1.9	0.37	0.93	-1.18	非小细胞肺癌	NEOPLASMS BENIGN, MALIGNANT AND UNSPECIFIED (INCL CYSTS AND POLYPS)	良性、恶性及性质不明的肿瘤（包括囊状和息肉状）	2.81 ( 0.4 - 19.92 )	2.81 ( 1.16 )	1.9 ( 0.37 )	0.93 ( -1.18 )	否	否	否	否
BLOOD UREA ABNORMAL	2	16993	3	47674	1.87	0.31	11.19	1.87	0.49	0.08	3.66	1.52	0.34	0.61	-1.43	血尿素异常	INVESTIGATIONS	各类检查	1.87 ( 0.31 - 11.19 )	1.87 ( 0.49 )	1.52 ( 0.34 )	0.61 ( -1.43 )	否	否	否	否
PERICARDITIS	2	16993	2	47675	2.81	0.4	19.92	2.81	1.16	0.85	4.77	1.9	0.37	0.93	-1.18	心包炎	CARDIAC DISORDERS	心脏器官疾病	2.81 ( 0.4 - 19.92 )	2.81 ( 1.16 )	1.9 ( 0.37 )	0.93 ( -1.18 )	否	否	否	否
HAIR GROWTH ABNORMAL	2	16993	9	47668	0.62	0.13	2.89	0.62	0.37	-0.91	2.16	0.69	0.19	-0.53	-2.39	毛发生长异常	SKIN AND SUBCUTANEOUS TISSUE DISORDERS	皮肤及皮下组织类疾病	0.62 ( 0.13 - 2.89 )	0.62 ( 0.37 )	0.69 ( 0.19 )	-0.53 ( -2.39 )	否	否	否	否
MUSCLE TIGHTNESS	2	16993	13	47664	0.43	0.1	1.91	0.43	1.3	-1.06	1.92	0.51	0.15	-0.98	-2.79	肌紧张	MUSCULOSKELETAL AND CONNECTIVE TISSUE DISORDERS	各种肌肉骨骼及结缔组织疾病	0.43 ( 0.1 - 1.91 )	0.43 ( 1.3 )	0.51 ( 0.15 )	-0.98 ( -2.79 )	否	否	否	否
PAIN IN JAW	2	16993	15	47662	0.37	0.09	1.64	0.37	1.85	-1.1	1.85	0.45	0.13	-1.16	-2.96	颌骨疼痛	MUSCULOSKELETAL AND CONNECTIVE TISSUE DISORDERS	各种肌肉骨骼及结缔组织疾病	0.37 ( 0.09 - 1.64 )	0.37 ( 1.85 )	0.45 ( 0.13 )	-1.16 ( -2.96 )	否	否	否	否
HISTIOCYTOSIS	2	16993	0	47677	#NUM!	#NUM!	#NUM!	#NUM!	5.61	#NUM!	#NUM!	3.81	0	1.93	-0.43	组织细胞增多症	NEOPLASMS BENIGN, MALIGNANT AND UNSPECIFIED (INCL CYSTS AND POLYPS)	良性、恶性及性质不明的肿瘤（包括囊状和息肉状）	Inf ( NaN - Inf )	Inf ( 5.61 )	3.81 ( 0 )	1.93 ( -0.43 )	否	否	否	否
XANTHOGRANULOMA	2	16993	0	47677	#NUM!	#NUM!	#NUM!	#NUM!	5.61	#NUM!	#NUM!	3.81	0	1.93	-0.43	黄色肉芽肿	NEOPLASMS BENIGN, MALIGNANT AND UNSPECIFIED (INCL CYSTS AND POLYPS)	良性、恶性及性质不明的肿瘤（包括囊状和息肉状）	Inf ( NaN - Inf )	Inf ( 5.61 )	3.81 ( 0 )	1.93 ( -0.43 )	否	否	否	否
SQUAMOUS CELL CARCINOMA	2	16993	9	47668	0.62	0.13	2.89	0.62	0.37	-0.91	2.16	0.69	0.19	-0.53	-2.39	鳞状细胞癌	NEOPLASMS BENIGN, MALIGNANT AND UNSPECIFIED (INCL CYSTS AND POLYPS)	良性、恶性及性质不明的肿瘤（包括囊状和息肉状）	0.62 ( 0.13 - 2.89 )	0.62 ( 0.37 )	0.69 ( 0.19 )	-0.53 ( -2.39 )	否	否	否	否
SQUAMOUS CELL CARCINOMA OF LUNG	2	16993	0	47677	#NUM!	#NUM!	#NUM!	#NUM!	5.61	#NUM!	#NUM!	3.81	0	1.93	-0.43	肺鳞状细胞癌	NEOPLASMS BENIGN, MALIGNANT AND UNSPECIFIED (INCL CYSTS AND POLYPS)	良性、恶性及性质不明的肿瘤（包括囊状和息肉状）	Inf ( NaN - Inf )	Inf ( 5.61 )	3.81 ( 0 )	1.93 ( -0.43 )	否	否	否	否
HODGKIN'S DISEASE	2	16993	0	47677	#NUM!	#NUM!	#NUM!	#NUM!	5.61	#NUM!	#NUM!	3.81	0	1.93	-0.43	霍奇金氏病	NEOPLASMS BENIGN, MALIGNANT AND UNSPECIFIED (INCL CYSTS AND POLYPS)	良性、恶性及性质不明的肿瘤（包括囊状和息肉状）	Inf ( NaN - Inf )	Inf ( 5.61 )	3.81 ( 0 )	1.93 ( -0.43 )	否	否	否	否
CREATININE RENAL CLEARANCE DECREASED	2	16993	4	47673	1.4	0.26	7.66	1.4	0.15	-0.29	3.1	1.27	0.31	0.34	-1.65	肾肌酐清除率降低	INVESTIGATIONS	各类检查	1.4 ( 0.26 - 7.66 )	1.4 ( 0.15 )	1.27 ( 0.31 )	0.34 ( -1.65 )	否	否	否	否
CEREBRAL ARTERY OCCLUSION	2	16993	0	47677	#NUM!	#NUM!	#NUM!	#NUM!	5.61	#NUM!	#NUM!	3.81	0	1.93	-0.43	大脑动脉闭塞	NERVOUS SYSTEM DISORDERS	各类神经系统疾病	Inf ( NaN - Inf )	Inf ( 5.61 )	3.81 ( 0 )	1.93 ( -0.43 )	否	否	否	否
GINGIVAL PAIN	2	16993	19	47658	0.3	0.07	1.27	0.3	3.04	-1.16	1.75	0.36	0.11	-1.46	-3.24	牙龈疼痛	GASTROINTESTINAL DISORDERS	胃肠系统疾病	0.3 ( 0.07 - 1.27 )	0.3 ( 3.04 )	0.36 ( 0.11 )	-1.46 ( -3.24 )	否	否	否	否
SKELETAL INJURY	2	16993	0	47677	#NUM!	#NUM!	#NUM!	#NUM!	5.61	#NUM!	#NUM!	3.81	0	1.93	-0.43	骨骼损伤	INJURY, POISONING AND PROCEDURAL COMPLICATIONS	各类损伤、中毒及操作并发症	Inf ( NaN - Inf )	Inf ( 5.61 )	3.81 ( 0 )	1.93 ( -0.43 )	否	否	否	否
DYSSTASIA	2	16993	24	47653	0.23	0.06	0.99	0.23	4.64	-1.21	1.68	0.29	0.09	-1.77	-3.53	起立困难	NERVOUS SYSTEM DISORDERS	各类神经系统疾病	0.23 ( 0.06 - 0.99 )	0.23 ( 4.64 )	0.29 ( 0.09 )	-1.77 ( -3.53 )	否	否	否	否
LYMPHOEDEMA	2	16993	2	47675	2.81	0.4	19.92	2.81	1.16	0.85	4.77	1.9	0.37	0.93	-1.18	淋巴水肿	VASCULAR DISORDERS	血管与淋巴管类疾病	2.81 ( 0.4 - 19.92 )	2.81 ( 1.16 )	1.9 ( 0.37 )	0.93 ( -1.18 )	否	否	否	否
METASTATIC MALIGNANT MELANOMA	2	16993	1	47676	5.61	0.51	61.89	5.61	2.53	3.21	8.01	2.54	0.34	1.34	-0.86	转移性恶性黑素瘤	NEOPLASMS BENIGN, MALIGNANT AND UNSPECIFIED (INCL CYSTS AND POLYPS)	良性、恶性及性质不明的肿瘤（包括囊状和息肉状）	5.61 ( 0.51 - 61.89 )	5.61 ( 2.53 )	2.54 ( 0.34 )	1.34 ( -0.86 )	否	否	否	否
RED CELL DISTRIBUTION WIDTH INCREASED	2	16993	11	47666	0.51	0.11	2.3	0.51	0.8	-1	2.02	0.59	0.17	-0.77	-2.61	红细胞体积分布宽度增加	INVESTIGATIONS	各类检查	0.51 ( 0.11 - 2.3 )	0.51 ( 0.8 )	0.59 ( 0.17 )	-0.77 ( -2.61 )	否	否	否	否
ACUTE PROMYELOCYTIC LEUKAEMIA	2	16993	1	47676	5.61	0.51	61.89	5.61	2.53	3.21	8.01	2.54	0.34	1.34	-0.86	急性早幼粒细胞白血病	NEOPLASMS BENIGN, MALIGNANT AND UNSPECIFIED (INCL CYSTS AND POLYPS)	良性、恶性及性质不明的肿瘤（包括囊状和息肉状）	5.61 ( 0.51 - 61.89 )	5.61 ( 2.53 )	2.54 ( 0.34 )	1.34 ( -0.86 )	否	否	否	否
SKIN HYPERTROPHY	2	16993	14	47663	0.4	0.09	1.76	0.4	1.57	-1.08	1.88	0.48	0.14	-1.07	-2.88	皮肤肥厚	SKIN AND SUBCUTANEOUS TISSUE DISORDERS	皮肤及皮下组织类疾病	0.4 ( 0.09 - 1.76 )	0.4 ( 1.57 )	0.48 ( 0.14 )	-1.07 ( -2.88 )	否	否	否	否
TROPONIN INCREASED	2	16993	7	47670	0.8	0.17	3.86	0.8	0.08	-0.77	2.37	0.85	0.23	-0.24	-2.14	肌钙蛋白升高	INVESTIGATIONS	各类检查	0.8 ( 0.17 - 3.86 )	0.8 ( 0.08 )	0.85 ( 0.23 )	-0.24 ( -2.14 )	否	否	否	否
PANCREATIC DISORDER	2	16993	8	47669	0.7	0.15	3.3	0.7	0.2	-0.85	2.25	0.76	0.21	-0.39	-2.27	胰腺疾病	GASTROINTESTINAL DISORDERS	胃肠系统疾病	0.7 ( 0.15 - 3.3 )	0.7 ( 0.2 )	0.76 ( 0.21 )	-0.39 ( -2.27 )	否	否	否	否
CYTOPENIA	2	16993	3	47674	1.87	0.31	11.19	1.87	0.49	0.08	3.66	1.52	0.34	0.61	-1.43	血细胞减少症	BLOOD AND LYMPHATIC SYSTEM DISORDERS	血液及淋巴系统疾病	1.87 ( 0.31 - 11.19 )	1.87 ( 0.49 )	1.52 ( 0.34 )	0.61 ( -1.43 )	否	否	否	否
AMNESIA	2	16993	74	47603	0.08	0.02	0.31	0.08	21.96	-1.33	1.48	0.1	0.03	-3.32	-5.02	失忆症	NERVOUS SYSTEM DISORDERS	各类神经系统疾病	0.08 ( 0.02 - 0.31 )	0.08 ( 21.96 )	0.1 ( 0.03 )	-3.32 ( -5.02 )	否	否	否	否
DEAFNESS NEUROSENSORY	2	16993	0	47677	#NUM!	#NUM!	#NUM!	#NUM!	5.61	#NUM!	#NUM!	3.81	0	1.93	-0.43	感音神经性聋	EAR AND LABYRINTH DISORDERS	耳及迷路类疾病	Inf ( NaN - Inf )	Inf ( 5.61 )	3.81 ( 0 )	1.93 ( -0.43 )	否	否	否	否
PELVIC PAIN	2	16993	6	47671	0.94	0.19	4.63	0.94	0.01	-0.67	2.54	0.95	0.25	-0.07	-2	盆腔疼痛	REPRODUCTIVE SYSTEM AND BREAST DISORDERS	生殖系统及乳腺疾病	0.94 ( 0.19 - 4.63 )	0.94 ( 0.01 )	0.95 ( 0.25 )	-0.07 ( -2 )	否	否	否	否
PEPTIC ULCER	2	16993	1	47676	5.61	0.51	61.89	5.61	2.53	3.21	8.01	2.54	0.34	1.34	-0.86	消化性溃疡	GASTROINTESTINAL DISORDERS	胃肠系统疾病	5.61 ( 0.51 - 61.89 )	5.61 ( 2.53 )	2.54 ( 0.34 )	1.34 ( -0.86 )	否	否	否	否
UPPER RESPIRATORY TRACT INFECTION	2	16993	9	47668	0.62	0.13	2.89	0.62	0.37	-0.91	2.16	0.69	0.19	-0.53	-2.39	上呼吸道感染	INFECTIONS AND INFESTATIONS	感染及侵染类疾病	0.62 ( 0.13 - 2.89 )	0.62 ( 0.37 )	0.69 ( 0.19 )	-0.53 ( -2.39 )	否	否	否	否
MACROCYTOSIS	2	16993	2	47675	2.81	0.4	19.92	2.81	1.16	0.85	4.77	1.9	0.37	0.93	-1.18	大红细胞症	BLOOD AND LYMPHATIC SYSTEM DISORDERS	血液及淋巴系统疾病	2.81 ( 0.4 - 19.92 )	2.81 ( 1.16 )	1.9 ( 0.37 )	0.93 ( -1.18 )	否	否	否	否
VITAMIN B COMPLEX DEFICIENCY	2	16993	3	47674	1.87	0.31	11.19	1.87	0.49	0.08	3.66	1.52	0.34	0.61	-1.43	复合维生素 B 缺乏症	METABOLISM AND NUTRITION DISORDERS	代谢及营养类疾病	1.87 ( 0.31 - 11.19 )	1.87 ( 0.49 )	1.52 ( 0.34 )	0.61 ( -1.43 )	否	否	否	否
LYMPHADENOPATHY MEDIASTINAL	2	16993	0	47677	#NUM!	#NUM!	#NUM!	#NUM!	5.61	#NUM!	#NUM!	3.81	0	1.93	-0.43	纵隔淋巴结病	BLOOD AND LYMPHATIC SYSTEM DISORDERS	血液及淋巴系统疾病	Inf ( NaN - Inf )	Inf ( 5.61 )	3.81 ( 0 )	1.93 ( -0.43 )	否	否	否	否
HYPERPARATHYROIDISM	2	16993	1	47676	5.61	0.51	61.89	5.61	2.53	3.21	8.01	2.54	0.34	1.34	-0.86	甲状旁腺功能亢进症	ENDOCRINE DISORDERS	内分泌系统疾病	5.61 ( 0.51 - 61.89 )	5.61 ( 2.53 )	2.54 ( 0.34 )	1.34 ( -0.86 )	否	否	否	否
HYPOPHOSPHATAEMIA	2	16993	4	47673	1.4	0.26	7.66	1.4	0.15	-0.29	3.1	1.27	0.31	0.34	-1.65	低磷血症	METABOLISM AND NUTRITION DISORDERS	代谢及营养类疾病	1.4 ( 0.26 - 7.66 )	1.4 ( 0.15 )	1.27 ( 0.31 )	0.34 ( -1.65 )	否	否	否	否
TYPHOID FEVER	2	16993	1	47676	5.61	0.51	61.89	5.61	2.53	3.21	8.01	2.54	0.34	1.34	-0.86	伤寒	INFECTIONS AND INFESTATIONS	感染及侵染类疾病	5.61 ( 0.51 - 61.89 )	5.61 ( 2.53 )	2.54 ( 0.34 )	1.34 ( -0.86 )	否	否	否	否
BRAIN INJURY	2	16993	3	47674	1.87	0.31	11.19	1.87	0.49	0.08	3.66	1.52	0.34	0.61	-1.43	脑损伤	NERVOUS SYSTEM DISORDERS	各类神经系统疾病	1.87 ( 0.31 - 11.19 )	1.87 ( 0.49 )	1.52 ( 0.34 )	0.61 ( -1.43 )	否	否	否	否
PHOTOPSIA	2	16993	2	47675	2.81	0.4	19.92	2.81	1.16	0.85	4.77	1.9	0.37	0.93	-1.18	闪光幻觉	EYE DISORDERS	眼器官疾病	2.81 ( 0.4 - 19.92 )	2.81 ( 1.16 )	1.9 ( 0.37 )	0.93 ( -1.18 )	否	否	否	否
SENSORY LOSS	2	16993	1	47676	5.61	0.51	61.89	5.61	2.53	3.21	8.01	2.54	0.34	1.34	-0.86	感知觉缺失	NERVOUS SYSTEM DISORDERS	各类神经系统疾病	5.61 ( 0.51 - 61.89 )	5.61 ( 2.53 )	2.54 ( 0.34 )	1.34 ( -0.86 )	否	否	否	否
ESCHERICHIA INFECTION	2	16993	9	47668	0.62	0.13	2.89	0.62	0.37	-0.91	2.16	0.69	0.19	-0.53	-2.39	埃希菌感染	INFECTIONS AND INFESTATIONS	感染及侵染类疾病	0.62 ( 0.13 - 2.89 )	0.62 ( 0.37 )	0.69 ( 0.19 )	-0.53 ( -2.39 )	否	否	否	否
CONVULSIONS LOCAL	2	16993	0	47677	#NUM!	#NUM!	#NUM!	#NUM!	5.61	#NUM!	#NUM!	3.81	0	1.93	-0.43	部分惊厥	NERVOUS SYSTEM DISORDERS	各类神经系统疾病	Inf ( NaN - Inf )	Inf ( 5.61 )	3.81 ( 0 )	1.93 ( -0.43 )	否	否	否	否
BREATH ODOUR	2	16993	4	47673	1.4	0.26	7.66	1.4	0.15	-0.29	3.1	1.27	0.31	0.34	-1.65	口臭	GASTROINTESTINAL DISORDERS	胃肠系统疾病	1.4 ( 0.26 - 7.66 )	1.4 ( 0.15 )	1.27 ( 0.31 )	0.34 ( -1.65 )	否	否	否	否
NERVE COMPRESSION	2	16993	8	47669	0.7	0.15	3.3	0.7	0.2	-0.85	2.25	0.76	0.21	-0.39	-2.27	神经压迫	NERVOUS SYSTEM DISORDERS	各类神经系统疾病	0.7 ( 0.15 - 3.3 )	0.7 ( 0.2 )	0.76 ( 0.21 )	-0.39 ( -2.27 )	否	否	否	否
SALIVARY HYPERSECRETION	2	16993	31	47646	0.18	0.04	0.76	0.18	6.97	-1.25	1.61	0.23	0.07	-2.12	-3.85	唾液分泌过多	GASTROINTESTINAL DISORDERS	胃肠系统疾病	0.18 ( 0.04 - 0.76 )	0.18 ( 6.97 )	0.23 ( 0.07 )	-2.12 ( -3.85 )	否	否	否	否
EXCESSIVE CERUMEN PRODUCTION	2	16993	3	47674	1.87	0.31	11.19	1.87	0.49	0.08	3.66	1.52	0.34	0.61	-1.43	产生过多的耵聍	EAR AND LABYRINTH DISORDERS	耳及迷路类疾病	1.87 ( 0.31 - 11.19 )	1.87 ( 0.49 )	1.52 ( 0.34 )	0.61 ( -1.43 )	否	否	否	否
CARDIAC DYSFUNCTION	2	16993	3	47674	1.87	0.31	11.19	1.87	0.49	0.08	3.66	1.52	0.34	0.61	-1.43	心功能失调	CARDIAC DISORDERS	心脏器官疾病	1.87 ( 0.31 - 11.19 )	1.87 ( 0.49 )	1.52 ( 0.34 )	0.61 ( -1.43 )	否	否	否	否
TONGUE FUNGAL INFECTION	2	16993	0	47677	#NUM!	#NUM!	#NUM!	#NUM!	5.61	#NUM!	#NUM!	3.81	0	1.93	-0.43	舌真菌感染	INFECTIONS AND INFESTATIONS	感染及侵染类疾病	Inf ( NaN - Inf )	Inf ( 5.61 )	3.81 ( 0 )	1.93 ( -0.43 )	否	否	否	否
LUNG CYST	2	16993	1	47676	5.61	0.51	61.89	5.61	2.53	3.21	8.01	2.54	0.34	1.34	-0.86	肺囊肿	RESPIRATORY, THORACIC AND MEDIASTINAL DISORDERS	呼吸系统、胸及纵隔疾病	5.61 ( 0.51 - 61.89 )	5.61 ( 2.53 )	2.54 ( 0.34 )	1.34 ( -0.86 )	否	否	否	否
DEPRESSED MOOD	2	16993	41	47636	0.14	0.03	0.57	0.14	10.39	-1.28	1.56	0.18	0.05	-2.5	-4.22	心境抑郁	PSYCHIATRIC DISORDERS	精神病类	0.14 ( 0.03 - 0.57 )	0.14 ( 10.39 )	0.18 ( 0.05 )	-2.5 ( -4.22 )	否	否	否	否
INCREASED UPPER AIRWAY SECRETION	2	16993	6	47671	0.94	0.19	4.63	0.94	0.01	-0.67	2.54	0.95	0.25	-0.07	-2	上呼吸道分泌物增多	RESPIRATORY, THORACIC AND MEDIASTINAL DISORDERS	呼吸系统、胸及纵隔疾病	0.94 ( 0.19 - 4.63 )	0.94 ( 0.01 )	0.95 ( 0.25 )	-0.07 ( -2 )	否	否	否	否
URINE ABNORMALITY	2	16993	2	47675	2.81	0.4	19.92	2.81	1.16	0.85	4.77	1.9	0.37	0.93	-1.18	尿异常	RENAL AND URINARY DISORDERS	肾脏及泌尿系统疾病	2.81 ( 0.4 - 19.92 )	2.81 ( 1.16 )	1.9 ( 0.37 )	0.93 ( -1.18 )	否	否	否	否
INSURANCE ISSUE	2	16993	0	47677	#NUM!	#NUM!	#NUM!	#NUM!	5.61	#NUM!	#NUM!	3.81	0	1.93	-0.43	保险问题	SOCIAL CIRCUMSTANCES	社会环境	Inf ( NaN - Inf )	Inf ( 5.61 )	3.81 ( 0 )	1.93 ( -0.43 )	否	否	否	否
PROTEIN URINE	2	16993	0	47677	#NUM!	#NUM!	#NUM!	#NUM!	5.61	#NUM!	#NUM!	3.81	0	1.93	-0.43	尿蛋白	INVESTIGATIONS	各类检查	Inf ( NaN - Inf )	Inf ( 5.61 )	3.81 ( 0 )	1.93 ( -0.43 )	否	否	否	否
ENTEROCUTANEOUS FISTULA	2	16993	5	47672	1.12	0.22	5.78	1.12	0.02	-0.52	2.76	1.09	0.28	0.12	-1.83	肠外瘘	GASTROINTESTINAL DISORDERS	胃肠系统疾病	1.12 ( 0.22 - 5.78 )	1.12 ( 0.02 )	1.09 ( 0.28 )	0.12 ( -1.83 )	否	否	否	否
GASTROINTESTINAL NEOPLASM	2	16993	1	47676	5.61	0.51	61.89	5.61	2.53	3.21	8.01	2.54	0.34	1.34	-0.86	胃肠肿瘤	NEOPLASMS BENIGN, MALIGNANT AND UNSPECIFIED (INCL CYSTS AND POLYPS)	良性、恶性及性质不明的肿瘤（包括囊状和息肉状）	5.61 ( 0.51 - 61.89 )	5.61 ( 2.53 )	2.54 ( 0.34 )	1.34 ( -0.86 )	否	否	否	否
AORTIC VALVE INCOMPETENCE	2	16993	4	47673	1.4	0.26	7.66	1.4	0.15	-0.29	3.1	1.27	0.31	0.34	-1.65	主动脉瓣关闭不全	CARDIAC DISORDERS	心脏器官疾病	1.4 ( 0.26 - 7.66 )	1.4 ( 0.15 )	1.27 ( 0.31 )	0.34 ( -1.65 )	否	否	否	否
CARDIOGENIC SHOCK	2	16993	10	47667	0.56	0.12	2.56	0.56	0.57	-0.96	2.08	0.63	0.18	-0.66	-2.51	心源性休克	CARDIAC DISORDERS	心脏器官疾病	0.56 ( 0.12 - 2.56 )	0.56 ( 0.57 )	0.63 ( 0.18 )	-0.66 ( -2.51 )	否	否	否	否
MITRAL VALVE INCOMPETENCE	2	16993	12	47665	0.47	0.1	2.09	0.47	1.04	-1.03	1.96	0.54	0.16	-0.88	-2.7	二尖瓣关闭不全	CARDIAC DISORDERS	心脏器官疾病	0.47 ( 0.1 - 2.09 )	0.47 ( 1.04 )	0.54 ( 0.16 )	-0.88 ( -2.7 )	否	否	否	否
JAW DISORDER	2	16993	3	47674	1.87	0.31	11.19	1.87	0.49	0.08	3.66	1.52	0.34	0.61	-1.43	颌骨疾病	MUSCULOSKELETAL AND CONNECTIVE TISSUE DISORDERS	各种肌肉骨骼及结缔组织疾病	1.87 ( 0.31 - 11.19 )	1.87 ( 0.49 )	1.52 ( 0.34 )	0.61 ( -1.43 )	否	否	否	否
MONOCYTE COUNT INCREASED	2	16993	6	47671	0.94	0.19	4.63	0.94	0.01	-0.67	2.54	0.95	0.25	-0.07	-2	单核细胞计数升高	INVESTIGATIONS	各类检查	0.94 ( 0.19 - 4.63 )	0.94 ( 0.01 )	0.95 ( 0.25 )	-0.07 ( -2 )	否	否	否	否
RAYNAUD'S PHENOMENON	2	16993	7	47670	0.8	0.17	3.86	0.8	0.08	-0.77	2.37	0.85	0.23	-0.24	-2.14	雷诺现象	VASCULAR DISORDERS	血管与淋巴管类疾病	0.8 ( 0.17 - 3.86 )	0.8 ( 0.08 )	0.85 ( 0.23 )	-0.24 ( -2.14 )	否	否	否	否
EYE INFECTION	2	16993	15	47662	0.37	0.09	1.64	0.37	1.85	-1.1	1.85	0.45	0.13	-1.16	-2.96	眼部感染	INFECTIONS AND INFESTATIONS	感染及侵染类疾病	0.37 ( 0.09 - 1.64 )	0.37 ( 1.85 )	0.45 ( 0.13 )	-1.16 ( -2.96 )	否	否	否	否
FUNGAL INFECTION	2	16993	10	47667	0.56	0.12	2.56	0.56	0.57	-0.96	2.08	0.63	0.18	-0.66	-2.51	真菌感染	INFECTIONS AND INFESTATIONS	感染及侵染类疾病	0.56 ( 0.12 - 2.56 )	0.56 ( 0.57 )	0.63 ( 0.18 )	-0.66 ( -2.51 )	否	否	否	否
SKIN SWELLING	2	16993	1	47676	5.61	0.51	61.89	5.61	2.53	3.21	8.01	2.54	0.34	1.34	-0.86	皮肤肿胀	SKIN AND SUBCUTANEOUS TISSUE DISORDERS	皮肤及皮下组织类疾病	5.61 ( 0.51 - 61.89 )	5.61 ( 2.53 )	2.54 ( 0.34 )	1.34 ( -0.86 )	否	否	否	否
EMPHYSEMA	2	16993	7	47670	0.8	0.17	3.86	0.8	0.08	-0.77	2.37	0.85	0.23	-0.24	-2.14	肺气肿	RESPIRATORY, THORACIC AND MEDIASTINAL DISORDERS	呼吸系统、胸及纵隔疾病	0.8 ( 0.17 - 3.86 )	0.8 ( 0.08 )	0.85 ( 0.23 )	-0.24 ( -2.14 )	否	否	否	否
SPLENIC LESION	2	16993	0	47677	#NUM!	#NUM!	#NUM!	#NUM!	5.61	#NUM!	#NUM!	3.81	0	1.93	-0.43	脾损害	BLOOD AND LYMPHATIC SYSTEM DISORDERS	血液及淋巴系统疾病	Inf ( NaN - Inf )	Inf ( 5.61 )	3.81 ( 0 )	1.93 ( -0.43 )	否	否	否	否
AUTOIMMUNE HAEMOLYTIC ANAEMIA	2	16993	1	47676	5.61	0.51	61.89	5.61	2.53	3.21	8.01	2.54	0.34	1.34	-0.86	自身免疫性溶血性贫血	BLOOD AND LYMPHATIC SYSTEM DISORDERS	血液及淋巴系统疾病	5.61 ( 0.51 - 61.89 )	5.61 ( 2.53 )	2.54 ( 0.34 )	1.34 ( -0.86 )	否	否	否	否
DIARRHOEA HAEMORRHAGIC	2	16993	10	47667	0.56	0.12	2.56	0.56	0.57	-0.96	2.08	0.63	0.18	-0.66	-2.51	出血性腹泻	GASTROINTESTINAL DISORDERS	胃肠系统疾病	0.56 ( 0.12 - 2.56 )	0.56 ( 0.57 )	0.63 ( 0.18 )	-0.66 ( -2.51 )	否	否	否	否
RALES	2	16993	6	47671	0.94	0.19	4.63	0.94	0.01	-0.67	2.54	0.95	0.25	-0.07	-2	啰音	RESPIRATORY, THORACIC AND MEDIASTINAL DISORDERS	呼吸系统、胸及纵隔疾病	0.94 ( 0.19 - 4.63 )	0.94 ( 0.01 )	0.95 ( 0.25 )	-0.07 ( -2 )	否	否	否	否
BONE LESION	2	16993	4	47673	1.4	0.26	7.66	1.4	0.15	-0.29	3.1	1.27	0.31	0.34	-1.65	骨病损	MUSCULOSKELETAL AND CONNECTIVE TISSUE DISORDERS	各种肌肉骨骼及结缔组织疾病	1.4 ( 0.26 - 7.66 )	1.4 ( 0.15 )	1.27 ( 0.31 )	0.34 ( -1.65 )	否	否	否	否
BLOOD POTASSIUM ABNORMAL	2	16993	6	47671	0.94	0.19	4.63	0.94	0.01	-0.67	2.54	0.95	0.25	-0.07	-2	血钾异常	INVESTIGATIONS	各类检查	0.94 ( 0.19 - 4.63 )	0.94 ( 0.01 )	0.95 ( 0.25 )	-0.07 ( -2 )	否	否	否	否
FURUNCLE	2	16993	10	47667	0.56	0.12	2.56	0.56	0.57	-0.96	2.08	0.63	0.18	-0.66	-2.51	疖	INFECTIONS AND INFESTATIONS	感染及侵染类疾病	0.56 ( 0.12 - 2.56 )	0.56 ( 0.57 )	0.63 ( 0.18 )	-0.66 ( -2.51 )	否	否	否	否
RESPIRATORY DEPRESSION	2	16993	1	47676	5.61	0.51	61.89	5.61	2.53	3.21	8.01	2.54	0.34	1.34	-0.86	呼吸抑制	RESPIRATORY, THORACIC AND MEDIASTINAL DISORDERS	呼吸系统、胸及纵隔疾病	5.61 ( 0.51 - 61.89 )	5.61 ( 2.53 )	2.54 ( 0.34 )	1.34 ( -0.86 )	否	否	否	否
ECCHYMOSIS	2	16993	5	47672	1.12	0.22	5.78	1.12	0.02	-0.52	2.76	1.09	0.28	0.12	-1.83	瘀斑	SKIN AND SUBCUTANEOUS TISSUE DISORDERS	皮肤及皮下组织类疾病	1.12 ( 0.22 - 5.78 )	1.12 ( 0.02 )	1.09 ( 0.28 )	0.12 ( -1.83 )	否	否	否	否
NECROTISING FASCIITIS	2	16993	1	47676	5.61	0.51	61.89	5.61	2.53	3.21	8.01	2.54	0.34	1.34	-0.86	坏死性筋膜炎	INFECTIONS AND INFESTATIONS	感染及侵染类疾病	5.61 ( 0.51 - 61.89 )	5.61 ( 2.53 )	2.54 ( 0.34 )	1.34 ( -0.86 )	否	否	否	否
ARTERIOSCLEROSIS	2	16993	7	47670	0.8	0.17	3.86	0.8	0.08	-0.77	2.37	0.85	0.23	-0.24	-2.14	动脉硬化	VASCULAR DISORDERS	血管与淋巴管类疾病	0.8 ( 0.17 - 3.86 )	0.8 ( 0.08 )	0.85 ( 0.23 )	-0.24 ( -2.14 )	否	否	否	否
VENA CAVA THROMBOSIS	2	16993	5	47672	1.12	0.22	5.78	1.12	0.02	-0.52	2.76	1.09	0.28	0.12	-1.83	腔静脉血栓形成	VASCULAR DISORDERS	血管与淋巴管类疾病	1.12 ( 0.22 - 5.78 )	1.12 ( 0.02 )	1.09 ( 0.28 )	0.12 ( -1.83 )	否	否	否	否
MELANOCYTIC NAEVUS	2	16993	29	47648	0.19	0.05	0.81	0.19	6.29	-1.24	1.63	0.25	0.07	-2.03	-3.77	黑色素痣	NEOPLASMS BENIGN, MALIGNANT AND UNSPECIFIED (INCL CYSTS AND POLYPS)	良性、恶性及性质不明的肿瘤（包括囊状和息肉状）	0.19 ( 0.05 - 0.81 )	0.19 ( 6.29 )	0.25 ( 0.07 )	-2.03 ( -3.77 )	否	否	否	否
FAILURE TO THRIVE	2	16993	8	47669	0.7	0.15	3.3	0.7	0.2	-0.85	2.25	0.76	0.21	-0.39	-2.27	发育停滞	METABOLISM AND NUTRITION DISORDERS	代谢及营养类疾病	0.7 ( 0.15 - 3.3 )	0.7 ( 0.2 )	0.76 ( 0.21 )	-0.39 ( -2.27 )	否	否	否	否
PULMONARY HYPERTENSION	2	16993	4	47673	1.4	0.26	7.66	1.4	0.15	-0.29	3.1	1.27	0.31	0.34	-1.65	肺性高血压	RESPIRATORY, THORACIC AND MEDIASTINAL DISORDERS	呼吸系统、胸及纵隔疾病	1.4 ( 0.26 - 7.66 )	1.4 ( 0.15 )	1.27 ( 0.31 )	0.34 ( -1.65 )	否	否	否	否
ORTHOSTATIC HYPOTENSION	2	16993	7	47670	0.8	0.17	3.86	0.8	0.08	-0.77	2.37	0.85	0.23	-0.24	-2.14	直立性低血压	VASCULAR DISORDERS	血管与淋巴管类疾病	0.8 ( 0.17 - 3.86 )	0.8 ( 0.08 )	0.85 ( 0.23 )	-0.24 ( -2.14 )	否	否	否	否
LARGE INTESTINE POLYP	2	16993	0	47677	#NUM!	#NUM!	#NUM!	#NUM!	5.61	#NUM!	#NUM!	3.81	0	1.93	-0.43	大肠息肉	GASTROINTESTINAL DISORDERS	胃肠系统疾病	Inf ( NaN - Inf )	Inf ( 5.61 )	3.81 ( 0 )	1.93 ( -0.43 )	否	否	否	否
DYSKINESIA	2	16993	7	47670	0.8	0.17	3.86	0.8	0.08	-0.77	2.37	0.85	0.23	-0.24	-2.14	运动障碍	NERVOUS SYSTEM DISORDERS	各类神经系统疾病	0.8 ( 0.17 - 3.86 )	0.8 ( 0.08 )	0.85 ( 0.23 )	-0.24 ( -2.14 )	否	否	否	否
GAS GANGRENE	2	16993	1	47676	5.61	0.51	61.89	5.61	2.53	3.21	8.01	2.54	0.34	1.34	-0.86	气性坏疽	INFECTIONS AND INFESTATIONS	感染及侵染类疾病	5.61 ( 0.51 - 61.89 )	5.61 ( 2.53 )	2.54 ( 0.34 )	1.34 ( -0.86 )	否	否	否	否
SYNOVIAL CYST	2	16993	2	47675	2.81	0.4	19.92	2.81	1.16	0.85	4.77	1.9	0.37	0.93	-1.18	滑膜囊肿	MUSCULOSKELETAL AND CONNECTIVE TISSUE DISORDERS	各种肌肉骨骼及结缔组织疾病	2.81 ( 0.4 - 19.92 )	2.81 ( 1.16 )	1.9 ( 0.37 )	0.93 ( -1.18 )	否	否	否	否
AMMONIA INCREASED	2	16993	13	47664	0.43	0.1	1.91	0.43	1.3	-1.06	1.92	0.51	0.15	-0.98	-2.79	氨升高	INVESTIGATIONS	各类检查	0.43 ( 0.1 - 1.91 )	0.43 ( 1.3 )	0.51 ( 0.15 )	-0.98 ( -2.79 )	否	否	否	否
MYELOSUPPRESSION	2	16993	11	47666	0.51	0.11	2.3	0.51	0.8	-1	2.02	0.59	0.17	-0.77	-2.61	骨髓抑制	BLOOD AND LYMPHATIC SYSTEM DISORDERS	血液及淋巴系统疾病	0.51 ( 0.11 - 2.3 )	0.51 ( 0.8 )	0.59 ( 0.17 )	-0.77 ( -2.61 )	否	否	否	否
SPINAL CORD DISORDER	2	16993	2	47675	2.81	0.4	19.92	2.81	1.16	0.85	4.77	1.9	0.37	0.93	-1.18	脊髓疾病	NERVOUS SYSTEM DISORDERS	各类神经系统疾病	2.81 ( 0.4 - 19.92 )	2.81 ( 1.16 )	1.9 ( 0.37 )	0.93 ( -1.18 )	否	否	否	否
JEJUNAL ULCER	2	16993	0	47677	#NUM!	#NUM!	#NUM!	#NUM!	5.61	#NUM!	#NUM!	3.81	0	1.93	-0.43	空肠溃疡	GASTROINTESTINAL DISORDERS	胃肠系统疾病	Inf ( NaN - Inf )	Inf ( 5.61 )	3.81 ( 0 )	1.93 ( -0.43 )	否	否	否	否
GASTROINTESTINAL NECROSIS	2	16993	5	47672	1.12	0.22	5.78	1.12	0.02	-0.52	2.76	1.09	0.28	0.12	-1.83	胃肠坏死	GASTROINTESTINAL DISORDERS	胃肠系统疾病	1.12 ( 0.22 - 5.78 )	1.12 ( 0.02 )	1.09 ( 0.28 )	0.12 ( -1.83 )	否	否	否	否
HAEMORRHOIDAL HAEMORRHAGE	2	16993	9	47668	0.62	0.13	2.89	0.62	0.37	-0.91	2.16	0.69	0.19	-0.53	-2.39	痔疮出血	GASTROINTESTINAL DISORDERS	胃肠系统疾病	0.62 ( 0.13 - 2.89 )	0.62 ( 0.37 )	0.69 ( 0.19 )	-0.53 ( -2.39 )	否	否	否	否
FACIAL PARESIS	2	16993	1	47676	5.61	0.51	61.89	5.61	2.53	3.21	8.01	2.54	0.34	1.34	-0.86	面轻瘫	NERVOUS SYSTEM DISORDERS	各类神经系统疾病	5.61 ( 0.51 - 61.89 )	5.61 ( 2.53 )	2.54 ( 0.34 )	1.34 ( -0.86 )	否	否	否	否
GAIT APRAXIA	2	16993	1	47676	5.61	0.51	61.89	5.61	2.53	3.21	8.01	2.54	0.34	1.34	-0.86	步态失用	NERVOUS SYSTEM DISORDERS	各类神经系统疾病	5.61 ( 0.51 - 61.89 )	5.61 ( 2.53 )	2.54 ( 0.34 )	1.34 ( -0.86 )	否	否	否	否
ANOSMIA	2	16993	6	47671	0.94	0.19	4.63	0.94	0.01	-0.67	2.54	0.95	0.25	-0.07	-2	嗅觉丧失	NERVOUS SYSTEM DISORDERS	各类神经系统疾病	0.94 ( 0.19 - 4.63 )	0.94 ( 0.01 )	0.95 ( 0.25 )	-0.07 ( -2 )	否	否	否	否
INTRACARDIAC MASS	2	16993	0	47677	#NUM!	#NUM!	#NUM!	#NUM!	5.61	#NUM!	#NUM!	3.81	0	1.93	-0.43	心腔内团块	CARDIAC DISORDERS	心脏器官疾病	Inf ( NaN - Inf )	Inf ( 5.61 )	3.81 ( 0 )	1.93 ( -0.43 )	否	否	否	否
METASTASES TO SKIN	2	16993	0	47677	#NUM!	#NUM!	#NUM!	#NUM!	5.61	#NUM!	#NUM!	3.81	0	1.93	-0.43	皮肤转移	NEOPLASMS BENIGN, MALIGNANT AND UNSPECIFIED (INCL CYSTS AND POLYPS)	良性、恶性及性质不明的肿瘤（包括囊状和息肉状）	Inf ( NaN - Inf )	Inf ( 5.61 )	3.81 ( 0 )	1.93 ( -0.43 )	否	否	否	否
DUODENAL ULCER	2	16993	6	47671	0.94	0.19	4.63	0.94	0.01	-0.67	2.54	0.95	0.25	-0.07	-2	十二指肠溃疡	GASTROINTESTINAL DISORDERS	胃肠系统疾病	0.94 ( 0.19 - 4.63 )	0.94 ( 0.01 )	0.95 ( 0.25 )	-0.07 ( -2 )	否	否	否	否
HIP FRACTURE	2	16993	14	47663	0.4	0.09	1.76	0.4	1.57	-1.08	1.88	0.48	0.14	-1.07	-2.88	髋部骨折	INJURY, POISONING AND PROCEDURAL COMPLICATIONS	各类损伤、中毒及操作并发症	0.4 ( 0.09 - 1.76 )	0.4 ( 1.57 )	0.48 ( 0.14 )	-1.07 ( -2.88 )	否	否	否	否
MYOSITIS	2	16993	13	47664	0.43	0.1	1.91	0.43	1.3	-1.06	1.92	0.51	0.15	-0.98	-2.79	肌炎	MUSCULOSKELETAL AND CONNECTIVE TISSUE DISORDERS	各种肌肉骨骼及结缔组织疾病	0.43 ( 0.1 - 1.91 )	0.43 ( 1.3 )	0.51 ( 0.15 )	-0.98 ( -2.79 )	否	否	否	否
CHRONIC LYMPHOCYTIC LEUKAEMIA	2	16993	1	47676	5.61	0.51	61.89	5.61	2.53	3.21	8.01	2.54	0.34	1.34	-0.86	慢性淋巴细胞性白血病	NEOPLASMS BENIGN, MALIGNANT AND UNSPECIFIED (INCL CYSTS AND POLYPS)	良性、恶性及性质不明的肿瘤（包括囊状和息肉状）	5.61 ( 0.51 - 61.89 )	5.61 ( 2.53 )	2.54 ( 0.34 )	1.34 ( -0.86 )	否	否	否	否
MIDDLE EAR EFFUSION	2	16993	2	47675	2.81	0.4	19.92	2.81	1.16	0.85	4.77	1.9	0.37	0.93	-1.18	中耳渗出	EAR AND LABYRINTH DISORDERS	耳及迷路类疾病	2.81 ( 0.4 - 19.92 )	2.81 ( 1.16 )	1.9 ( 0.37 )	0.93 ( -1.18 )	否	否	否	否
MUSCLE RIGIDITY	2	16993	1	47676	5.61	0.51	61.89	5.61	2.53	3.21	8.01	2.54	0.34	1.34	-0.86	肌肉强直	MUSCULOSKELETAL AND CONNECTIVE TISSUE DISORDERS	各种肌肉骨骼及结缔组织疾病	5.61 ( 0.51 - 61.89 )	5.61 ( 2.53 )	2.54 ( 0.34 )	1.34 ( -0.86 )	否	否	否	否
INCREASED TENDENCY TO BRUISE	2	16993	13	47664	0.43	0.1	1.91	0.43	1.3	-1.06	1.92	0.51	0.15	-0.98	-2.79	瘀青趋向增加	BLOOD AND LYMPHATIC SYSTEM DISORDERS	血液及淋巴系统疾病	0.43 ( 0.1 - 1.91 )	0.43 ( 1.3 )	0.51 ( 0.15 )	-0.98 ( -2.79 )	否	否	否	否
BURSITIS	2	16993	0	47677	#NUM!	#NUM!	#NUM!	#NUM!	5.61	#NUM!	#NUM!	3.81	0	1.93	-0.43	滑囊炎	MUSCULOSKELETAL AND CONNECTIVE TISSUE DISORDERS	各种肌肉骨骼及结缔组织疾病	Inf ( NaN - Inf )	Inf ( 5.61 )	3.81 ( 0 )	1.93 ( -0.43 )	否	否	否	否
EMERGENCY CARE	2	16993	5	47672	1.12	0.22	5.78	1.12	0.02	-0.52	2.76	1.09	0.28	0.12	-1.83	急救护理	SURGICAL AND MEDICAL PROCEDURES	各种手术及医疗操作	1.12 ( 0.22 - 5.78 )	1.12 ( 0.02 )	1.09 ( 0.28 )	0.12 ( -1.83 )	否	否	否	否
GALLBLADDER DISORDER	2	16993	9	47668	0.62	0.13	2.89	0.62	0.37	-0.91	2.16	0.69	0.19	-0.53	-2.39	胆囊病变	HEPATOBILIARY DISORDERS	肝胆系统疾病	0.62 ( 0.13 - 2.89 )	0.62 ( 0.37 )	0.69 ( 0.19 )	-0.53 ( -2.39 )	否	否	否	否
ABSCESS ORAL	2	16993	1	47676	5.61	0.51	61.89	5.61	2.53	3.21	8.01	2.54	0.34	1.34	-0.86	口腔脓肿	INFECTIONS AND INFESTATIONS	感染及侵染类疾病	5.61 ( 0.51 - 61.89 )	5.61 ( 2.53 )	2.54 ( 0.34 )	1.34 ( -0.86 )	否	否	否	否
IMMOBILISATION SYNDROME	2	16993	0	47677	#NUM!	#NUM!	#NUM!	#NUM!	5.61	#NUM!	#NUM!	3.81	0	1.93	-0.43	制动综合征	MUSCULOSKELETAL AND CONNECTIVE TISSUE DISORDERS	各种肌肉骨骼及结缔组织疾病	Inf ( NaN - Inf )	Inf ( 5.61 )	3.81 ( 0 )	1.93 ( -0.43 )	否	否	否	否
SARS-COV-2 TEST POSITIVE	2	16993	2	47675	2.81	0.4	19.92	2.81	1.16	0.85	4.77	1.9	0.37	0.93	-1.18	SARS-CoV-2 检测阳性	INVESTIGATIONS	各类检查	2.81 ( 0.4 - 19.92 )	2.81 ( 1.16 )	1.9 ( 0.37 )	0.93 ( -1.18 )	否	否	否	否
SENSITIVE SKIN	2	16993	24	47653	0.23	0.06	0.99	0.23	4.64	-1.21	1.68	0.29	0.09	-1.77	-3.53	皮肤敏感	SKIN AND SUBCUTANEOUS TISSUE DISORDERS	皮肤及皮下组织类疾病	0.23 ( 0.06 - 0.99 )	0.23 ( 4.64 )	0.29 ( 0.09 )	-1.77 ( -3.53 )	否	否	否	否
CYTOGENETIC ANALYSIS ABNORMAL	2	16993	0	47677	#NUM!	#NUM!	#NUM!	#NUM!	5.61	#NUM!	#NUM!	3.81	0	1.93	-0.43	细胞遗传学分析异常	INVESTIGATIONS	各类检查	Inf ( NaN - Inf )	Inf ( 5.61 )	3.81 ( 0 )	1.93 ( -0.43 )	否	否	否	否
PLANTAR FASCIITIS	2	16993	1	47676	5.61	0.51	61.89	5.61	2.53	3.21	8.01	2.54	0.34	1.34	-0.86	足底筋膜炎	MUSCULOSKELETAL AND CONNECTIVE TISSUE DISORDERS	各种肌肉骨骼及结缔组织疾病	5.61 ( 0.51 - 61.89 )	5.61 ( 2.53 )	2.54 ( 0.34 )	1.34 ( -0.86 )	否	否	否	否
NECROTISING PANNICULITIS	2	16993	2	47675	2.81	0.4	19.92	2.81	1.16	0.85	4.77	1.9	0.37	0.93	-1.18	坏死性脂膜炎	SKIN AND SUBCUTANEOUS TISSUE DISORDERS	皮肤及皮下组织类疾病	2.81 ( 0.4 - 19.92 )	2.81 ( 1.16 )	1.9 ( 0.37 )	0.93 ( -1.18 )	否	否	否	否
GASTRIC OPERATION	2	16993	3	47674	1.87	0.31	11.19	1.87	0.49	0.08	3.66	1.52	0.34	0.61	-1.43	胃部手术	SURGICAL AND MEDICAL PROCEDURES	各种手术及医疗操作	1.87 ( 0.31 - 11.19 )	1.87 ( 0.49 )	1.52 ( 0.34 )	0.61 ( -1.43 )	否	否	否	否
RENAL TUBULAR DISORDER	2	16993	2	47675	2.81	0.4	19.92	2.81	1.16	0.85	4.77	1.9	0.37	0.93	-1.18	肾小管疾病	RENAL AND URINARY DISORDERS	肾脏及泌尿系统疾病	2.81 ( 0.4 - 19.92 )	2.81 ( 1.16 )	1.9 ( 0.37 )	0.93 ( -1.18 )	否	否	否	否
BACK INJURY	2	16993	4	47673	1.4	0.26	7.66	1.4	0.15	-0.29	3.1	1.27	0.31	0.34	-1.65	背部损伤	INJURY, POISONING AND PROCEDURAL COMPLICATIONS	各类损伤、中毒及操作并发症	1.4 ( 0.26 - 7.66 )	1.4 ( 0.15 )	1.27 ( 0.31 )	0.34 ( -1.65 )	否	否	否	否
BRAIN HYPOXIA	2	16993	0	47677	#NUM!	#NUM!	#NUM!	#NUM!	5.61	#NUM!	#NUM!	3.81	0	1.93	-0.43	脑缺氧	NERVOUS SYSTEM DISORDERS	各类神经系统疾病	Inf ( NaN - Inf )	Inf ( 5.61 )	3.81 ( 0 )	1.93 ( -0.43 )	否	否	否	否
SCREAMING	2	16993	1	47676	5.61	0.51	61.89	5.61	2.53	3.21	8.01	2.54	0.34	1.34	-0.86	尖叫	GENERAL DISORDERS AND ADMINISTRATION SITE CONDITIONS	全身性疾病及给药部位各种反应	5.61 ( 0.51 - 61.89 )	5.61 ( 2.53 )	2.54 ( 0.34 )	1.34 ( -0.86 )	否	否	否	否
METASTASES TO STOMACH	2	16993	4	47673	1.4	0.26	7.66	1.4	0.15	-0.29	3.1	1.27	0.31	0.34	-1.65	胃转移	NEOPLASMS BENIGN, MALIGNANT AND UNSPECIFIED (INCL CYSTS AND POLYPS)	良性、恶性及性质不明的肿瘤（包括囊状和息肉状）	1.4 ( 0.26 - 7.66 )	1.4 ( 0.15 )	1.27 ( 0.31 )	0.34 ( -1.65 )	否	否	否	否
MYELOPATHY	2	16993	2	47675	2.81	0.4	19.92	2.81	1.16	0.85	4.77	1.9	0.37	0.93	-1.18	脊髓病	NERVOUS SYSTEM DISORDERS	各类神经系统疾病	2.81 ( 0.4 - 19.92 )	2.81 ( 1.16 )	1.9 ( 0.37 )	0.93 ( -1.18 )	否	否	否	否
CEREBRAL VENOUS SINUS THROMBOSIS	2	16993	0	47677	#NUM!	#NUM!	#NUM!	#NUM!	5.61	#NUM!	#NUM!	3.81	0	1.93	-0.43	大脑静脉窦血栓形成	NERVOUS SYSTEM DISORDERS	各类神经系统疾病	Inf ( NaN - Inf )	Inf ( 5.61 )	3.81 ( 0 )	1.93 ( -0.43 )	否	否	否	否
ARTERIOSPASM CORONARY	2	16993	0	47677	#NUM!	#NUM!	#NUM!	#NUM!	5.61	#NUM!	#NUM!	3.81	0	1.93	-0.43	冠状动脉痉挛	CARDIAC DISORDERS	心脏器官疾病	Inf ( NaN - Inf )	Inf ( 5.61 )	3.81 ( 0 )	1.93 ( -0.43 )	否	否	否	否
ISCHAEMIA	2	16993	4	47673	1.4	0.26	7.66	1.4	0.15	-0.29	3.1	1.27	0.31	0.34	-1.65	缺血	VASCULAR DISORDERS	血管与淋巴管类疾病	1.4 ( 0.26 - 7.66 )	1.4 ( 0.15 )	1.27 ( 0.31 )	0.34 ( -1.65 )	否	否	否	否
INFECTED NEOPLASM	2	16993	1	47676	5.61	0.51	61.89	5.61	2.53	3.21	8.01	2.54	0.34	1.34	-0.86	肿瘤感染	NEOPLASMS BENIGN, MALIGNANT AND UNSPECIFIED (INCL CYSTS AND POLYPS)	良性、恶性及性质不明的肿瘤（包括囊状和息肉状）	5.61 ( 0.51 - 61.89 )	5.61 ( 2.53 )	2.54 ( 0.34 )	1.34 ( -0.86 )	否	否	否	否
DERMATITIS ATOPIC	2	16993	0	47677	#NUM!	#NUM!	#NUM!	#NUM!	5.61	#NUM!	#NUM!	3.81	0	1.93	-0.43	特应性皮炎	SKIN AND SUBCUTANEOUS TISSUE DISORDERS	皮肤及皮下组织类疾病	Inf ( NaN - Inf )	Inf ( 5.61 )	3.81 ( 0 )	1.93 ( -0.43 )	否	否	否	否
SKIN HYPOPIGMENTATION	2	16993	3	47674	1.87	0.31	11.19	1.87	0.49	0.08	3.66	1.52	0.34	0.61	-1.43	皮肤色素减退	SKIN AND SUBCUTANEOUS TISSUE DISORDERS	皮肤及皮下组织类疾病	1.87 ( 0.31 - 11.19 )	1.87 ( 0.49 )	1.52 ( 0.34 )	0.61 ( -1.43 )	否	否	否	否
EOSINOPHILIC PNEUMONIA	2	16993	1	47676	5.61	0.51	61.89	5.61	2.53	3.21	8.01	2.54	0.34	1.34	-0.86	嗜酸粒细胞性肺炎	RESPIRATORY, THORACIC AND MEDIASTINAL DISORDERS	呼吸系统、胸及纵隔疾病	5.61 ( 0.51 - 61.89 )	5.61 ( 2.53 )	2.54 ( 0.34 )	1.34 ( -0.86 )	否	否	否	否
TONSILLITIS	2	16993	1	47676	5.61	0.51	61.89	5.61	2.53	3.21	8.01	2.54	0.34	1.34	-0.86	扁桃体炎	INFECTIONS AND INFESTATIONS	感染及侵染类疾病	5.61 ( 0.51 - 61.89 )	5.61 ( 2.53 )	2.54 ( 0.34 )	1.34 ( -0.86 )	否	否	否	否
SALMONELLOSIS	2	16993	2	47675	2.81	0.4	19.92	2.81	1.16	0.85	4.77	1.9	0.37	0.93	-1.18	沙门菌病	INFECTIONS AND INFESTATIONS	感染及侵染类疾病	2.81 ( 0.4 - 19.92 )	2.81 ( 1.16 )	1.9 ( 0.37 )	0.93 ( -1.18 )	否	否	否	否
GINGIVAL BLEEDING	2	16993	43	47634	0.13	0.03	0.54	0.13	11.08	-1.29	1.55	0.17	0.05	-2.56	-4.28	牙龈出血	GASTROINTESTINAL DISORDERS	胃肠系统疾病	0.13 ( 0.03 - 0.54 )	0.13 ( 11.08 )	0.17 ( 0.05 )	-2.56 ( -4.28 )	否	否	否	否
CARDIOTOXICITY	2	16993	3	47674	1.87	0.31	11.19	1.87	0.49	0.08	3.66	1.52	0.34	0.61	-1.43	心脏毒性	CARDIAC DISORDERS	心脏器官疾病	1.87 ( 0.31 - 11.19 )	1.87 ( 0.49 )	1.52 ( 0.34 )	0.61 ( -1.43 )	否	否	否	否
IMMUNE SYSTEM DISORDER	2	16993	5	47672	1.12	0.22	5.78	1.12	0.02	-0.52	2.76	1.09	0.28	0.12	-1.83	免疫系统紊乱	IMMUNE SYSTEM DISORDERS	免疫系统疾病	1.12 ( 0.22 - 5.78 )	1.12 ( 0.02 )	1.09 ( 0.28 )	0.12 ( -1.83 )	否	否	否	否
CHEMOTHERAPEUTIC DRUG LEVEL ABOVE THERAPEUTIC	2	16993	0	47677	#NUM!	#NUM!	#NUM!	#NUM!	5.61	#NUM!	#NUM!	3.81	0	1.93	-0.43	化疗药水平高于治疗量	INVESTIGATIONS	各类检查	Inf ( NaN - Inf )	Inf ( 5.61 )	3.81 ( 0 )	1.93 ( -0.43 )	否	否	否	否
HEPATIC ENZYME ABNORMAL	2	16993	10	47667	0.56	0.12	2.56	0.56	0.57	-0.96	2.08	0.63	0.18	-0.66	-2.51	肝酶异常	INVESTIGATIONS	各类检查	0.56 ( 0.12 - 2.56 )	0.56 ( 0.57 )	0.63 ( 0.18 )	-0.66 ( -2.51 )	否	否	否	否
PANCREATICODUODENECTOMY	2	16993	3	47674	1.87	0.31	11.19	1.87	0.49	0.08	3.66	1.52	0.34	0.61	-1.43	胰十二指肠切除术	SURGICAL AND MEDICAL PROCEDURES	各种手术及医疗操作	1.87 ( 0.31 - 11.19 )	1.87 ( 0.49 )	1.52 ( 0.34 )	0.61 ( -1.43 )	否	否	否	否
MEDIASTINAL HAEMATOMA	2	16993	0	47677	#NUM!	#NUM!	#NUM!	#NUM!	5.61	#NUM!	#NUM!	3.81	0	1.93	-0.43	纵膈血肿	RESPIRATORY, THORACIC AND MEDIASTINAL DISORDERS	呼吸系统、胸及纵隔疾病	Inf ( NaN - Inf )	Inf ( 5.61 )	3.81 ( 0 )	1.93 ( -0.43 )	否	否	否	否
HYPERPYREXIA	2	16993	2	47675	2.81	0.4	19.92	2.81	1.16	0.85	4.77	1.9	0.37	0.93	-1.18	高热	GENERAL DISORDERS AND ADMINISTRATION SITE CONDITIONS	全身性疾病及给药部位各种反应	2.81 ( 0.4 - 19.92 )	2.81 ( 1.16 )	1.9 ( 0.37 )	0.93 ( -1.18 )	否	否	否	否
CYSTITIS INTERSTITIAL	2	16993	0	47677	#NUM!	#NUM!	#NUM!	#NUM!	5.61	#NUM!	#NUM!	3.81	0	1.93	-0.43	间质性膀胱炎	RENAL AND URINARY DISORDERS	肾脏及泌尿系统疾病	Inf ( NaN - Inf )	Inf ( 5.61 )	3.81 ( 0 )	1.93 ( -0.43 )	否	否	否	否
NOCTURIA	2	16993	5	47672	1.12	0.22	5.78	1.12	0.02	-0.52	2.76	1.09	0.28	0.12	-1.83	夜尿症	RENAL AND URINARY DISORDERS	肾脏及泌尿系统疾病	1.12 ( 0.22 - 5.78 )	1.12 ( 0.02 )	1.09 ( 0.28 )	0.12 ( -1.83 )	否	否	否	否
TYPE 2 DIABETES MELLITUS	2	16993	3	47674	1.87	0.31	11.19	1.87	0.49	0.08	3.66	1.52	0.34	0.61	-1.43	2 型糖尿病	METABOLISM AND NUTRITION DISORDERS	代谢及营养类疾病	1.87 ( 0.31 - 11.19 )	1.87 ( 0.49 )	1.52 ( 0.34 )	0.61 ( -1.43 )	否	否	否	否
BLOOD GLUCOSE ABNORMAL	2	16993	9	47668	0.62	0.13	2.89	0.62	0.37	-0.91	2.16	0.69	0.19	-0.53	-2.39	血葡萄糖异常	INVESTIGATIONS	各类检查	0.62 ( 0.13 - 2.89 )	0.62 ( 0.37 )	0.69 ( 0.19 )	-0.53 ( -2.39 )	否	否	否	否
EYE DEGENERATIVE DISORDER	2	16993	0	47677	#NUM!	#NUM!	#NUM!	#NUM!	5.61	#NUM!	#NUM!	3.81	0	1.93	-0.43	眼退行性疾病	EYE DISORDERS	眼器官疾病	Inf ( NaN - Inf )	Inf ( 5.61 )	3.81 ( 0 )	1.93 ( -0.43 )	否	否	否	否
PRODUCT DISPENSING ERROR	2	16993	3	47674	1.87	0.31	11.19	1.87	0.49	0.08	3.66	1.52	0.34	0.61	-1.43	产品配发错误	INJURY, POISONING AND PROCEDURAL COMPLICATIONS	各类损伤、中毒及操作并发症	1.87 ( 0.31 - 11.19 )	1.87 ( 0.49 )	1.52 ( 0.34 )	0.61 ( -1.43 )	否	否	否	否
GASTRIC INFECTION	2	16993	5	47672	1.12	0.22	5.78	1.12	0.02	-0.52	2.76	1.09	0.28	0.12	-1.83	胃部感染	INFECTIONS AND INFESTATIONS	感染及侵染类疾病	1.12 ( 0.22 - 5.78 )	1.12 ( 0.02 )	1.09 ( 0.28 )	0.12 ( -1.83 )	否	否	否	否
STEVENS-JOHNSON SYNDROME	2	16993	7	47670	0.8	0.17	3.86	0.8	0.08	-0.77	2.37	0.85	0.23	-0.24	-2.14	史蒂文斯-约翰逊综合征	SKIN AND SUBCUTANEOUS TISSUE DISORDERS	皮肤及皮下组织类疾病	0.8 ( 0.17 - 3.86 )	0.8 ( 0.08 )	0.85 ( 0.23 )	-0.24 ( -2.14 )	否	否	否	否
SUPERFICIAL INFLAMMATORY DERMATOSIS	2	16993	0	47677	#NUM!	#NUM!	#NUM!	#NUM!	5.61	#NUM!	#NUM!	3.81	0	1.93	-0.43	浅表炎症性皮肤病	SKIN AND SUBCUTANEOUS TISSUE DISORDERS	皮肤及皮下组织类疾病	Inf ( NaN - Inf )	Inf ( 5.61 )	3.81 ( 0 )	1.93 ( -0.43 )	否	否	否	否
INSULIN-LIKE GROWTH FACTOR INCREASED	2	16993	0	47677	#NUM!	#NUM!	#NUM!	#NUM!	5.61	#NUM!	#NUM!	3.81	0	1.93	-0.43	胰岛素样生长因子升高	INVESTIGATIONS	各类检查	Inf ( NaN - Inf )	Inf ( 5.61 )	3.81 ( 0 )	1.93 ( -0.43 )	否	否	否	否
MIGRAINE WITH AURA	2	16993	0	47677	#NUM!	#NUM!	#NUM!	#NUM!	5.61	#NUM!	#NUM!	3.81	0	1.93	-0.43	有先兆的偏头痛	NERVOUS SYSTEM DISORDERS	各类神经系统疾病	Inf ( NaN - Inf )	Inf ( 5.61 )	3.81 ( 0 )	1.93 ( -0.43 )	否	否	否	否
METASTASES TO THE MEDIASTINUM	2	16993	0	47677	#NUM!	#NUM!	#NUM!	#NUM!	5.61	#NUM!	#NUM!	3.81	0	1.93	-0.43	纵隔转移	NEOPLASMS BENIGN, MALIGNANT AND UNSPECIFIED (INCL CYSTS AND POLYPS)	良性、恶性及性质不明的肿瘤（包括囊状和息肉状）	Inf ( NaN - Inf )	Inf ( 5.61 )	3.81 ( 0 )	1.93 ( -0.43 )	否	否	否	否
GASTROENTERITIS	2	16993	7	47670	0.8	0.17	3.86	0.8	0.08	-0.77	2.37	0.85	0.23	-0.24	-2.14	胃肠炎	INFECTIONS AND INFESTATIONS	感染及侵染类疾病	0.8 ( 0.17 - 3.86 )	0.8 ( 0.08 )	0.85 ( 0.23 )	-0.24 ( -2.14 )	否	否	否	否
INTERVERTEBRAL DISC PROTRUSION	2	16993	5	47672	1.12	0.22	5.78	1.12	0.02	-0.52	2.76	1.09	0.28	0.12	-1.83	椎间盘突出	MUSCULOSKELETAL AND CONNECTIVE TISSUE DISORDERS	各种肌肉骨骼及结缔组织疾病	1.12 ( 0.22 - 5.78 )	1.12 ( 0.02 )	1.09 ( 0.28 )	0.12 ( -1.83 )	否	否	否	否
DRUG LEVEL DECREASED	2	16993	5	47672	1.12	0.22	5.78	1.12	0.02	-0.52	2.76	1.09	0.28	0.12	-1.83	药物水平降低	INVESTIGATIONS	各类检查	1.12 ( 0.22 - 5.78 )	1.12 ( 0.02 )	1.09 ( 0.28 )	0.12 ( -1.83 )	否	否	否	否
ABORTION SPONTANEOUS	2	16993	0	47677	#NUM!	#NUM!	#NUM!	#NUM!	5.61	#NUM!	#NUM!	3.81	0	1.93	-0.43	自发流产	PREGNANCY, PUERPERIUM AND PERINATAL CONDITIONS	妊娠期、产褥期及围产期状况	Inf ( NaN - Inf )	Inf ( 5.61 )	3.81 ( 0 )	1.93 ( -0.43 )	否	否	否	否
PLASMACYTOMA	2	16993	0	47677	#NUM!	#NUM!	#NUM!	#NUM!	5.61	#NUM!	#NUM!	3.81	0	1.93	-0.43	浆细胞瘤	NEOPLASMS BENIGN, MALIGNANT AND UNSPECIFIED (INCL CYSTS AND POLYPS)	良性、恶性及性质不明的肿瘤（包括囊状和息肉状）	Inf ( NaN - Inf )	Inf ( 5.61 )	3.81 ( 0 )	1.93 ( -0.43 )	否	否	否	否
ANGINA PECTORIS	2	16993	12	47665	0.47	0.1	2.09	0.47	1.04	-1.03	1.96	0.54	0.16	-0.88	-2.7	心绞痛	CARDIAC DISORDERS	心脏器官疾病	0.47 ( 0.1 - 2.09 )	0.47 ( 1.04 )	0.54 ( 0.16 )	-0.88 ( -2.7 )	否	否	否	否
DYSCHEZIA	2	16993	7	47670	0.8	0.17	3.86	0.8	0.08	-0.77	2.37	0.85	0.23	-0.24	-2.14	排便困难	GASTROINTESTINAL DISORDERS	胃肠系统疾病	0.8 ( 0.17 - 3.86 )	0.8 ( 0.08 )	0.85 ( 0.23 )	-0.24 ( -2.14 )	否	否	否	否
SUICIDAL IDEATION	2	16993	10	47667	0.56	0.12	2.56	0.56	0.57	-0.96	2.08	0.63	0.18	-0.66	-2.51	自杀想法	PSYCHIATRIC DISORDERS	精神病类	0.56 ( 0.12 - 2.56 )	0.56 ( 0.57 )	0.63 ( 0.18 )	-0.66 ( -2.51 )	否	否	否	否
TINEA PEDIS	2	16993	3	47674	1.87	0.31	11.19	1.87	0.49	0.08	3.66	1.52	0.34	0.61	-1.43	足癣	INFECTIONS AND INFESTATIONS	感染及侵染类疾病	1.87 ( 0.31 - 11.19 )	1.87 ( 0.49 )	1.52 ( 0.34 )	0.61 ( -1.43 )	否	否	否	否
GYNAECOMASTIA	2	16993	2	47675	2.81	0.4	19.92	2.81	1.16	0.85	4.77	1.9	0.37	0.93	-1.18	男性乳腺发育	REPRODUCTIVE SYSTEM AND BREAST DISORDERS	生殖系统及乳腺疾病	2.81 ( 0.4 - 19.92 )	2.81 ( 1.16 )	1.9 ( 0.37 )	0.93 ( -1.18 )	否	否	否	否
FLUID INTAKE REDUCED	2	16993	5	47672	1.12	0.22	5.78	1.12	0.02	-0.52	2.76	1.09	0.28	0.12	-1.83	液体摄入下降	METABOLISM AND NUTRITION DISORDERS	代谢及营养类疾病	1.12 ( 0.22 - 5.78 )	1.12 ( 0.02 )	1.09 ( 0.28 )	0.12 ( -1.83 )	否	否	否	否
AGITATION	2	16993	21	47656	0.27	0.06	1.14	0.27	3.67	-1.18	1.72	0.33	0.1	-1.6	-3.36	激越	PSYCHIATRIC DISORDERS	精神病类	0.27 ( 0.06 - 1.14 )	0.27 ( 3.67 )	0.33 ( 0.1 )	-1.6 ( -3.36 )	否	否	否	否
CALCULUS BLADDER	2	16993	2	47675	2.81	0.4	19.92	2.81	1.16	0.85	4.77	1.9	0.37	0.93	-1.18	膀胱结石	RENAL AND URINARY DISORDERS	肾脏及泌尿系统疾病	2.81 ( 0.4 - 19.92 )	2.81 ( 1.16 )	1.9 ( 0.37 )	0.93 ( -1.18 )	否	否	否	否
RENAL COLIC	1	16994	0	47677	#NUM!	#NUM!	#NUM!	#NUM!	2.81	#NUM!	#NUM!	3.81	0	1.93	-0.71	肾绞痛	RENAL AND URINARY DISORDERS	肾脏及泌尿系统疾病	Inf ( NaN - Inf )	Inf ( 2.81 )	3.81 ( 0 )	1.93 ( -0.71 )	否	否	否	否
GENITAL HAEMORRHAGE	1	16994	0	47677	#NUM!	#NUM!	#NUM!	#NUM!	2.81	#NUM!	#NUM!	3.81	0	1.93	-0.71	生殖器出血	REPRODUCTIVE SYSTEM AND BREAST DISORDERS	生殖系统及乳腺疾病	Inf ( NaN - Inf )	Inf ( 2.81 )	3.81 ( 0 )	1.93 ( -0.71 )	否	否	否	否
SUBCUTANEOUS HAEMATOMA	1	16994	0	47677	#NUM!	#NUM!	#NUM!	#NUM!	2.81	#NUM!	#NUM!	3.81	0	1.93	-0.71	皮下血肿	INJURY, POISONING AND PROCEDURAL COMPLICATIONS	各类损伤、中毒及操作并发症	Inf ( NaN - Inf )	Inf ( 2.81 )	3.81 ( 0 )	1.93 ( -0.71 )	否	否	否	否
VITAMIN K DEFICIENCY	1	16994	0	47677	#NUM!	#NUM!	#NUM!	#NUM!	2.81	#NUM!	#NUM!	3.81	0	1.93	-0.71	维生素 K 缺乏症	METABOLISM AND NUTRITION DISORDERS	代谢及营养类疾病	Inf ( NaN - Inf )	Inf ( 2.81 )	3.81 ( 0 )	1.93 ( -0.71 )	否	否	否	否
FOETAL DEATH	1	16994	1	47676	2.81	0.18	44.86	2.81	0.58	0.03	5.58	1.9	0.19	0.93	-1.43	胎儿死亡	PREGNANCY, PUERPERIUM AND PERINATAL CONDITIONS	妊娠期、产褥期及围产期状况	2.81 ( 0.18 - 44.86 )	2.81 ( 0.58 )	1.9 ( 0.19 )	0.93 ( -1.43 )	否	否	否	否
RESPIRATORY TRACT HAEMORRHAGE	1	16994	0	47677	#NUM!	#NUM!	#NUM!	#NUM!	2.81	#NUM!	#NUM!	3.81	0	1.93	-0.71	呼吸道出血	RESPIRATORY, THORACIC AND MEDIASTINAL DISORDERS	呼吸系统、胸及纵隔疾病	Inf ( NaN - Inf )	Inf ( 2.81 )	3.81 ( 0 )	1.93 ( -0.71 )	否	否	否	否
SUBARACHNOID HAEMORRHAGE	1	16994	3	47674	0.94	0.1	8.99	0.94	0	-1.33	3.2	0.95	0.14	-0.07	-2.18	蛛网膜下腔出血	NERVOUS SYSTEM DISORDERS	各类神经系统疾病	0.94 ( 0.1 - 8.99 )	0.94 ( 0 )	0.95 ( 0.14 )	-0.07 ( -2.18 )	否	否	否	否
DIABETIC GANGRENE	1	16994	0	47677	#NUM!	#NUM!	#NUM!	#NUM!	2.81	#NUM!	#NUM!	3.81	0	1.93	-0.71	糖尿病性坏疽	INFECTIONS AND INFESTATIONS	感染及侵染类疾病	Inf ( NaN - Inf )	Inf ( 2.81 )	3.81 ( 0 )	1.93 ( -0.71 )	否	否	否	否
DYSTROPHIC CALCIFICATION	1	16994	0	47677	#NUM!	#NUM!	#NUM!	#NUM!	2.81	#NUM!	#NUM!	3.81	0	1.93	-0.71	营养不良性钙化	GENERAL DISORDERS AND ADMINISTRATION SITE CONDITIONS	全身性疾病及给药部位各种反应	Inf ( NaN - Inf )	Inf ( 2.81 )	3.81 ( 0 )	1.93 ( -0.71 )	否	否	否	否
CHRONIC GASTRITIS	1	16994	0	47677	#NUM!	#NUM!	#NUM!	#NUM!	2.81	#NUM!	#NUM!	3.81	0	1.93	-0.71	慢性胃炎	GASTROINTESTINAL DISORDERS	胃肠系统疾病	Inf ( NaN - Inf )	Inf ( 2.81 )	3.81 ( 0 )	1.93 ( -0.71 )	否	否	否	否
SPLENIC NEOPLASM MALIGNANCY UNSPECIFIED	1	16994	0	47677	#NUM!	#NUM!	#NUM!	#NUM!	2.81	#NUM!	#NUM!	3.81	0	1.93	-0.71	恶性度未特指的脾肿瘤	NEOPLASMS BENIGN, MALIGNANT AND UNSPECIFIED (INCL CYSTS AND POLYPS)	良性、恶性及性质不明的肿瘤（包括囊状和息肉状）	Inf ( NaN - Inf )	Inf ( 2.81 )	3.81 ( 0 )	1.93 ( -0.71 )	否	否	否	否
ANAPHYLACTIC SHOCK	1	16994	2	47675	1.4	0.13	15.47	1.4	0.08	-1	3.8	1.27	0.17	0.34	-1.86	过敏性休克	IMMUNE SYSTEM DISORDERS	免疫系统疾病	1.4 ( 0.13 - 15.47 )	1.4 ( 0.08 )	1.27 ( 0.17 )	0.34 ( -1.86 )	否	否	否	否
DEAFNESS BILATERAL	1	16994	3	47674	0.94	0.1	8.99	0.94	0	-1.33	3.2	0.95	0.14	-0.07	-2.18	双侧耳聋	EAR AND LABYRINTH DISORDERS	耳及迷路类疾病	0.94 ( 0.1 - 8.99 )	0.94 ( 0 )	0.95 ( 0.14 )	-0.07 ( -2.18 )	否	否	否	否
PERSONALITY CHANGE	1	16994	3	47674	0.94	0.1	8.99	0.94	0	-1.33	3.2	0.95	0.14	-0.07	-2.18	人格改变	PSYCHIATRIC DISORDERS	精神病类	0.94 ( 0.1 - 8.99 )	0.94 ( 0 )	0.95 ( 0.14 )	-0.07 ( -2.18 )	否	否	否	否
TERMINAL STATE	1	16994	9	47668	0.31	0.04	2.46	0.31	1.37	-1.75	2.38	0.38	0.07	-1.39	-3.27	临终状态	GENERAL DISORDERS AND ADMINISTRATION SITE CONDITIONS	全身性疾病及给药部位各种反应	0.31 ( 0.04 - 2.46 )	0.31 ( 1.37 )	0.38 ( 0.07 )	-1.39 ( -3.27 )	否	否	否	否
PLATELET DISORDER	1	16994	1	47676	2.81	0.18	44.86	2.81	0.58	0.03	5.58	1.9	0.19	0.93	-1.43	血小板疾病	BLOOD AND LYMPHATIC SYSTEM DISORDERS	血液及淋巴系统疾病	2.81 ( 0.18 - 44.86 )	2.81 ( 0.58 )	1.9 ( 0.19 )	0.93 ( -1.43 )	否	否	否	否
ANAL FISSURE	1	16994	8	47669	0.35	0.04	2.8	0.35	1.07	-1.73	2.43	0.42	0.07	-1.24	-3.14	肛裂	GASTROINTESTINAL DISORDERS	胃肠系统疾病	0.35 ( 0.04 - 2.8 )	0.35 ( 1.07 )	0.42 ( 0.07 )	-1.24 ( -3.14 )	否	否	否	否
COAGULATION FACTOR V LEVEL DECREASED	1	16994	0	47677	#NUM!	#NUM!	#NUM!	#NUM!	2.81	#NUM!	#NUM!	3.81	0	1.93	-0.71	凝血因子 V 浓度降低	INVESTIGATIONS	各类检查	Inf ( NaN - Inf )	Inf ( 2.81 )	3.81 ( 0 )	1.93 ( -0.71 )	否	否	否	否
PROTHROMBIN LEVEL DECREASED	1	16994	0	47677	#NUM!	#NUM!	#NUM!	#NUM!	2.81	#NUM!	#NUM!	3.81	0	1.93	-0.71	凝血酶原水平降低	INVESTIGATIONS	各类检查	Inf ( NaN - Inf )	Inf ( 2.81 )	3.81 ( 0 )	1.93 ( -0.71 )	否	否	否	否
PROTEIN-LOSING GASTROENTEROPATHY	1	16994	1	47676	2.81	0.18	44.86	2.81	0.58	0.03	5.58	1.9	0.19	0.93	-1.43	蛋白丢失性胃肠病	GASTROINTESTINAL DISORDERS	胃肠系统疾病	2.81 ( 0.18 - 44.86 )	2.81 ( 0.58 )	1.9 ( 0.19 )	0.93 ( -1.43 )	否	否	否	否
RENAL CYST HAEMORRHAGE	1	16994	0	47677	#NUM!	#NUM!	#NUM!	#NUM!	2.81	#NUM!	#NUM!	3.81	0	1.93	-0.71	肾脏囊肿出血	RENAL AND URINARY DISORDERS	肾脏及泌尿系统疾病	Inf ( NaN - Inf )	Inf ( 2.81 )	3.81 ( 0 )	1.93 ( -0.71 )	否	否	否	否
RENAL HAEMATOMA	1	16994	0	47677	#NUM!	#NUM!	#NUM!	#NUM!	2.81	#NUM!	#NUM!	3.81	0	1.93	-0.71	肾脏血肿	RENAL AND URINARY DISORDERS	肾脏及泌尿系统疾病	Inf ( NaN - Inf )	Inf ( 2.81 )	3.81 ( 0 )	1.93 ( -0.71 )	否	否	否	否
RENAL HAEMORRHAGE	1	16994	4	47673	0.7	0.08	6.28	0.7	0.1	-1.49	2.89	0.76	0.12	-0.39	-2.43	肾出血	RENAL AND URINARY DISORDERS	肾脏及泌尿系统疾病	0.7 ( 0.08 - 6.28 )	0.7 ( 0.1 )	0.76 ( 0.12 )	-0.39 ( -2.43 )	否	否	否	否
RENAL INJURY	1	16994	0	47677	#NUM!	#NUM!	#NUM!	#NUM!	2.81	#NUM!	#NUM!	3.81	0	1.93	-0.71	肾损伤	RENAL AND URINARY DISORDERS	肾脏及泌尿系统疾病	Inf ( NaN - Inf )	Inf ( 2.81 )	3.81 ( 0 )	1.93 ( -0.71 )	否	否	否	否
HEPATIC INFARCTION	1	16994	2	47675	1.4	0.13	15.47	1.4	0.08	-1	3.8	1.27	0.17	0.34	-1.86	肝梗死	HEPATOBILIARY DISORDERS	肝胆系统疾病	1.4 ( 0.13 - 15.47 )	1.4 ( 0.08 )	1.27 ( 0.17 )	0.34 ( -1.86 )	否	否	否	否
DENTAL CARIES	1	16994	6	47671	0.47	0.06	3.88	0.47	0.52	-1.65	2.58	0.54	0.09	-0.88	-2.83	龋齿	GASTROINTESTINAL DISORDERS	胃肠系统疾病	0.47 ( 0.06 - 3.88 )	0.47 ( 0.52 )	0.54 ( 0.09 )	-0.88 ( -2.83 )	否	否	否	否
TOOTH EROSION	1	16994	1	47676	2.81	0.18	44.86	2.81	0.58	0.03	5.58	1.9	0.19	0.93	-1.43	牙齿侵蚀	GASTROINTESTINAL DISORDERS	胃肠系统疾病	2.81 ( 0.18 - 44.86 )	2.81 ( 0.58 )	1.9 ( 0.19 )	0.93 ( -1.43 )	否	否	否	否
METASTASES TO MUSCLE	1	16994	0	47677	#NUM!	#NUM!	#NUM!	#NUM!	2.81	#NUM!	#NUM!	3.81	0	1.93	-0.71	肌肉转移	NEOPLASMS BENIGN, MALIGNANT AND UNSPECIFIED (INCL CYSTS AND POLYPS)	良性、恶性及性质不明的肿瘤（包括囊状和息肉状）	Inf ( NaN - Inf )	Inf ( 2.81 )	3.81 ( 0 )	1.93 ( -0.71 )	否	否	否	否
ARTHROPOD INFESTATION	1	16994	0	47677	#NUM!	#NUM!	#NUM!	#NUM!	2.81	#NUM!	#NUM!	3.81	0	1.93	-0.71	节肢动物侵染	INFECTIONS AND INFESTATIONS	感染及侵染类疾病	Inf ( NaN - Inf )	Inf ( 2.81 )	3.81 ( 0 )	1.93 ( -0.71 )	否	否	否	否
FACIAL WASTING	1	16994	0	47677	#NUM!	#NUM!	#NUM!	#NUM!	2.81	#NUM!	#NUM!	3.81	0	1.93	-0.71	面部消瘦	SKIN AND SUBCUTANEOUS TISSUE DISORDERS	皮肤及皮下组织类疾病	Inf ( NaN - Inf )	Inf ( 2.81 )	3.81 ( 0 )	1.93 ( -0.71 )	否	否	否	否
GUN SHOT WOUND	1	16994	0	47677	#NUM!	#NUM!	#NUM!	#NUM!	2.81	#NUM!	#NUM!	3.81	0	1.93	-0.71	枪伤	INJURY, POISONING AND PROCEDURAL COMPLICATIONS	各类损伤、中毒及操作并发症	Inf ( NaN - Inf )	Inf ( 2.81 )	3.81 ( 0 )	1.93 ( -0.71 )	否	否	否	否
SPUTUM INCREASED	1	16994	1	47676	2.81	0.18	44.86	2.81	0.58	0.03	5.58	1.9	0.19	0.93	-1.43	痰增多	RESPIRATORY, THORACIC AND MEDIASTINAL DISORDERS	呼吸系统、胸及纵隔疾病	2.81 ( 0.18 - 44.86 )	2.81 ( 0.58 )	1.9 ( 0.19 )	0.93 ( -1.43 )	否	否	否	否
DIVERTICULUM INTESTINAL HAEMORRHAGIC	1	16994	0	47677	#NUM!	#NUM!	#NUM!	#NUM!	2.81	#NUM!	#NUM!	3.81	0	1.93	-0.71	肠憩室出血	GASTROINTESTINAL DISORDERS	胃肠系统疾病	Inf ( NaN - Inf )	Inf ( 2.81 )	3.81 ( 0 )	1.93 ( -0.71 )	否	否	否	否
EXTRADURAL NEOPLASM	1	16994	0	47677	#NUM!	#NUM!	#NUM!	#NUM!	2.81	#NUM!	#NUM!	3.81	0	1.93	-0.71	硬膜外肿瘤	NEOPLASMS BENIGN, MALIGNANT AND UNSPECIFIED (INCL CYSTS AND POLYPS)	良性、恶性及性质不明的肿瘤（包括囊状和息肉状）	Inf ( NaN - Inf )	Inf ( 2.81 )	3.81 ( 0 )	1.93 ( -0.71 )	否	否	否	否
BRAIN CONTUSION	1	16994	0	47677	#NUM!	#NUM!	#NUM!	#NUM!	2.81	#NUM!	#NUM!	3.81	0	1.93	-0.71	脑挫伤	INJURY, POISONING AND PROCEDURAL COMPLICATIONS	各类损伤、中毒及操作并发症	Inf ( NaN - Inf )	Inf ( 2.81 )	3.81 ( 0 )	1.93 ( -0.71 )	否	否	否	否
DIAPHRAGM NEOPLASM	1	16994	0	47677	#NUM!	#NUM!	#NUM!	#NUM!	2.81	#NUM!	#NUM!	3.81	0	1.93	-0.71	膈肿瘤	NEOPLASMS BENIGN, MALIGNANT AND UNSPECIFIED (INCL CYSTS AND POLYPS)	良性、恶性及性质不明的肿瘤（包括囊状和息肉状）	Inf ( NaN - Inf )	Inf ( 2.81 )	3.81 ( 0 )	1.93 ( -0.71 )	否	否	否	否
ERYTHEMA OF EYELID	1	16994	1	47676	2.81	0.18	44.86	2.81	0.58	0.03	5.58	1.9	0.19	0.93	-1.43	眼睑红斑	EYE DISORDERS	眼器官疾病	2.81 ( 0.18 - 44.86 )	2.81 ( 0.58 )	1.9 ( 0.19 )	0.93 ( -1.43 )	否	否	否	否
IMPAIRED DRIVING ABILITY	1	16994	2	47675	1.4	0.13	15.47	1.4	0.08	-1	3.8	1.27	0.17	0.34	-1.86	驾驶能力受损	SOCIAL CIRCUMSTANCES	社会环境	1.4 ( 0.13 - 15.47 )	1.4 ( 0.08 )	1.27 ( 0.17 )	0.34 ( -1.86 )	否	否	否	否
EAR SWELLING	1	16994	3	47674	0.94	0.1	8.99	0.94	0	-1.33	3.2	0.95	0.14	-0.07	-2.18	耳肿	EAR AND LABYRINTH DISORDERS	耳及迷路类疾病	0.94 ( 0.1 - 8.99 )	0.94 ( 0 )	0.95 ( 0.14 )	-0.07 ( -2.18 )	否	否	否	否
BILIARY TRACT DISORDER	1	16994	0	47677	#NUM!	#NUM!	#NUM!	#NUM!	2.81	#NUM!	#NUM!	3.81	0	1.93	-0.71	胆道病	HEPATOBILIARY DISORDERS	肝胆系统疾病	Inf ( NaN - Inf )	Inf ( 2.81 )	3.81 ( 0 )	1.93 ( -0.71 )	否	否	否	否
PSYCHOMOTOR HYPERACTIVITY	1	16994	2	47675	1.4	0.13	15.47	1.4	0.08	-1	3.8	1.27	0.17	0.34	-1.86	精神运动功能亢进	NERVOUS SYSTEM DISORDERS	各类神经系统疾病	1.4 ( 0.13 - 15.47 )	1.4 ( 0.08 )	1.27 ( 0.17 )	0.34 ( -1.86 )	否	否	否	否
SYSTEMIC MYCOSIS	1	16994	0	47677	#NUM!	#NUM!	#NUM!	#NUM!	2.81	#NUM!	#NUM!	3.81	0	1.93	-0.71	全身真菌病	INFECTIONS AND INFESTATIONS	感染及侵染类疾病	Inf ( NaN - Inf )	Inf ( 2.81 )	3.81 ( 0 )	1.93 ( -0.71 )	否	否	否	否
PANCREATIC CARCINOMA METASTATIC	1	16994	1	47676	2.81	0.18	44.86	2.81	0.58	0.03	5.58	1.9	0.19	0.93	-1.43	转移性胰腺癌	NEOPLASMS BENIGN, MALIGNANT AND UNSPECIFIED (INCL CYSTS AND POLYPS)	良性、恶性及性质不明的肿瘤（包括囊状和息肉状）	2.81 ( 0.18 - 44.86 )	2.81 ( 0.58 )	1.9 ( 0.19 )	0.93 ( -1.43 )	否	否	否	否
ERYTHEMA NODOSUM	1	16994	0	47677	#NUM!	#NUM!	#NUM!	#NUM!	2.81	#NUM!	#NUM!	3.81	0	1.93	-0.71	结节性红斑	SKIN AND SUBCUTANEOUS TISSUE DISORDERS	皮肤及皮下组织类疾病	Inf ( NaN - Inf )	Inf ( 2.81 )	3.81 ( 0 )	1.93 ( -0.71 )	否	否	否	否
EAR DISORDER	1	16994	2	47675	1.4	0.13	15.47	1.4	0.08	-1	3.8	1.27	0.17	0.34	-1.86	耳部疾病	EAR AND LABYRINTH DISORDERS	耳及迷路类疾病	1.4 ( 0.13 - 15.47 )	1.4 ( 0.08 )	1.27 ( 0.17 )	0.34 ( -1.86 )	否	否	否	否
IODINE ALLERGY	1	16994	2	47675	1.4	0.13	15.47	1.4	0.08	-1	3.8	1.27	0.17	0.34	-1.86	碘过敏	IMMUNE SYSTEM DISORDERS	免疫系统疾病	1.4 ( 0.13 - 15.47 )	1.4 ( 0.08 )	1.27 ( 0.17 )	0.34 ( -1.86 )	否	否	否	否
SARCOMA	1	16994	3	47674	0.94	0.1	8.99	0.94	0	-1.33	3.2	0.95	0.14	-0.07	-2.18	肉瘤	NEOPLASMS BENIGN, MALIGNANT AND UNSPECIFIED (INCL CYSTS AND POLYPS)	良性、恶性及性质不明的肿瘤（包括囊状和息肉状）	0.94 ( 0.1 - 8.99 )	0.94 ( 0 )	0.95 ( 0.14 )	-0.07 ( -2.18 )	否	否	否	否
THYMOMA MALIGNANT	1	16994	0	47677	#NUM!	#NUM!	#NUM!	#NUM!	2.81	#NUM!	#NUM!	3.81	0	1.93	-0.71	恶性胸腺瘤	NEOPLASMS BENIGN, MALIGNANT AND UNSPECIFIED (INCL CYSTS AND POLYPS)	良性、恶性及性质不明的肿瘤（包括囊状和息肉状）	Inf ( NaN - Inf )	Inf ( 2.81 )	3.81 ( 0 )	1.93 ( -0.71 )	否	否	否	否
METASTASES TO PANCREAS	1	16994	3	47674	0.94	0.1	8.99	0.94	0	-1.33	3.2	0.95	0.14	-0.07	-2.18	胰腺转移	NEOPLASMS BENIGN, MALIGNANT AND UNSPECIFIED (INCL CYSTS AND POLYPS)	良性、恶性及性质不明的肿瘤（包括囊状和息肉状）	0.94 ( 0.1 - 8.99 )	0.94 ( 0 )	0.95 ( 0.14 )	-0.07 ( -2.18 )	否	否	否	否
PRESCRIBED UNDERDOSE	1	16994	13	47664	0.22	0.03	1.65	0.22	2.65	-1.82	2.25	0.27	0.05	-1.88	-3.7	医嘱处方致用药剂量不足	INJURY, POISONING AND PROCEDURAL COMPLICATIONS	各类损伤、中毒及操作并发症	0.22 ( 0.03 - 1.65 )	0.22 ( 2.65 )	0.27 ( 0.05 )	-1.88 ( -3.7 )	否	否	否	否
TONGUE HAEMORRHAGE	1	16994	4	47673	0.7	0.08	6.28	0.7	0.1	-1.49	2.89	0.76	0.12	-0.39	-2.43	舌出血	GASTROINTESTINAL DISORDERS	胃肠系统疾病	0.7 ( 0.08 - 6.28 )	0.7 ( 0.1 )	0.76 ( 0.12 )	-0.39 ( -2.43 )	否	否	否	否
VENOUS OCCLUSION	1	16994	0	47677	#NUM!	#NUM!	#NUM!	#NUM!	2.81	#NUM!	#NUM!	3.81	0	1.93	-0.71	静脉闭塞	VASCULAR DISORDERS	血管与淋巴管类疾病	Inf ( NaN - Inf )	Inf ( 2.81 )	3.81 ( 0 )	1.93 ( -0.71 )	否	否	否	否
VOLVULUS	1	16994	1	47676	2.81	0.18	44.86	2.81	0.58	0.03	5.58	1.9	0.19	0.93	-1.43	肠扭转	GASTROINTESTINAL DISORDERS	胃肠系统疾病	2.81 ( 0.18 - 44.86 )	2.81 ( 0.58 )	1.9 ( 0.19 )	0.93 ( -1.43 )	否	否	否	否
IMMUNODEFICIENCY	1	16994	7	47670	0.4	0.05	3.26	0.4	0.78	-1.69	2.5	0.48	0.08	-1.07	-3	免疫缺陷	IMMUNE SYSTEM DISORDERS	免疫系统疾病	0.4 ( 0.05 - 3.26 )	0.4 ( 0.78 )	0.48 ( 0.08 )	-1.07 ( -3 )	否	否	否	否
SKIN PAPILLOMA	1	16994	15	47662	0.19	0.02	1.42	0.19	3.31	-1.84	2.21	0.24	0.04	-2.07	-3.88	皮肤乳头状瘤	NEOPLASMS BENIGN, MALIGNANT AND UNSPECIFIED (INCL CYSTS AND POLYPS)	良性、恶性及性质不明的肿瘤（包括囊状和息肉状）	0.19 ( 0.02 - 1.42 )	0.19 ( 3.31 )	0.24 ( 0.04 )	-2.07 ( -3.88 )	否	否	否	否
METASTASES TO EYE	1	16994	1	47676	2.81	0.18	44.86	2.81	0.58	0.03	5.58	1.9	0.19	0.93	-1.43	眼转移	NEOPLASMS BENIGN, MALIGNANT AND UNSPECIFIED (INCL CYSTS AND POLYPS)	良性、恶性及性质不明的肿瘤（包括囊状和息肉状）	2.81 ( 0.18 - 44.86 )	2.81 ( 0.58 )	1.9 ( 0.19 )	0.93 ( -1.43 )	否	否	否	否
PERIPHERAL ARTERIAL OCCLUSIVE DISEASE	1	16994	6	47671	0.47	0.06	3.88	0.47	0.52	-1.65	2.58	0.54	0.09	-0.88	-2.83	外周动脉闭塞性疾病	VASCULAR DISORDERS	血管与淋巴管类疾病	0.47 ( 0.06 - 3.88 )	0.47 ( 0.52 )	0.54 ( 0.09 )	-0.88 ( -2.83 )	否	否	否	否
BREAST DISCHARGE	1	16994	1	47676	2.81	0.18	44.86	2.81	0.58	0.03	5.58	1.9	0.19	0.93	-1.43	乳腺分泌物	REPRODUCTIVE SYSTEM AND BREAST DISORDERS	生殖系统及乳腺疾病	2.81 ( 0.18 - 44.86 )	2.81 ( 0.58 )	1.9 ( 0.19 )	0.93 ( -1.43 )	否	否	否	否
ACTIVATED PARTIAL THROMBOPLASTIN TIME SHORTENED	1	16994	1	47676	2.81	0.18	44.86	2.81	0.58	0.03	5.58	1.9	0.19	0.93	-1.43	活化部分凝血活酶时间缩短	INVESTIGATIONS	各类检查	2.81 ( 0.18 - 44.86 )	2.81 ( 0.58 )	1.9 ( 0.19 )	0.93 ( -1.43 )	否	否	否	否
RETINAL HAEMORRHAGE	1	16994	12	47665	0.23	0.03	1.8	0.23	2.32	-1.81	2.27	0.29	0.05	-1.77	-3.61	视网膜出血	EYE DISORDERS	眼器官疾病	0.23 ( 0.03 - 1.8 )	0.23 ( 2.32 )	0.29 ( 0.05 )	-1.77 ( -3.61 )	否	否	否	否
SQUAMOUS CELL CARCINOMA OF HEAD AND NECK	1	16994	0	47677	#NUM!	#NUM!	#NUM!	#NUM!	2.81	#NUM!	#NUM!	3.81	0	1.93	-0.71	头颈部鳞状细胞癌	NEOPLASMS BENIGN, MALIGNANT AND UNSPECIFIED (INCL CYSTS AND POLYPS)	良性、恶性及性质不明的肿瘤（包括囊状和息肉状）	Inf ( NaN - Inf )	Inf ( 2.81 )	3.81 ( 0 )	1.93 ( -0.71 )	否	否	否	否
IGA NEPHROPATHY	1	16994	0	47677	#NUM!	#NUM!	#NUM!	#NUM!	2.81	#NUM!	#NUM!	3.81	0	1.93	-0.71	IgA 肾病	RENAL AND URINARY DISORDERS	肾脏及泌尿系统疾病	Inf ( NaN - Inf )	Inf ( 2.81 )	3.81 ( 0 )	1.93 ( -0.71 )	否	否	否	否
TENDON RUPTURE	1	16994	0	47677	#NUM!	#NUM!	#NUM!	#NUM!	2.81	#NUM!	#NUM!	3.81	0	1.93	-0.71	肌腱断裂	INJURY, POISONING AND PROCEDURAL COMPLICATIONS	各类损伤、中毒及操作并发症	Inf ( NaN - Inf )	Inf ( 2.81 )	3.81 ( 0 )	1.93 ( -0.71 )	否	否	否	否
FULL BLOOD COUNT INCREASED	1	16994	0	47677	#NUM!	#NUM!	#NUM!	#NUM!	2.81	#NUM!	#NUM!	3.81	0	1.93	-0.71	全血细胞计数增多	INVESTIGATIONS	各类检查	Inf ( NaN - Inf )	Inf ( 2.81 )	3.81 ( 0 )	1.93 ( -0.71 )	否	否	否	否
PULMONARY GRANULOMA	1	16994	0	47677	#NUM!	#NUM!	#NUM!	#NUM!	2.81	#NUM!	#NUM!	3.81	0	1.93	-0.71	肺肉芽肿	RESPIRATORY, THORACIC AND MEDIASTINAL DISORDERS	呼吸系统、胸及纵隔疾病	Inf ( NaN - Inf )	Inf ( 2.81 )	3.81 ( 0 )	1.93 ( -0.71 )	否	否	否	否
SCOLIOSIS	1	16994	0	47677	#NUM!	#NUM!	#NUM!	#NUM!	2.81	#NUM!	#NUM!	3.81	0	1.93	-0.71	脊柱侧凸	MUSCULOSKELETAL AND CONNECTIVE TISSUE DISORDERS	各种肌肉骨骼及结缔组织疾病	Inf ( NaN - Inf )	Inf ( 2.81 )	3.81 ( 0 )	1.93 ( -0.71 )	否	否	否	否
LEUKOCYTOSIS	1	16994	8	47669	0.35	0.04	2.8	0.35	1.07	-1.73	2.43	0.42	0.07	-1.24	-3.14	白细胞增多症	BLOOD AND LYMPHATIC SYSTEM DISORDERS	血液及淋巴系统疾病	0.35 ( 0.04 - 2.8 )	0.35 ( 1.07 )	0.42 ( 0.07 )	-1.24 ( -3.14 )	否	否	否	否
DIPLEGIA	1	16994	0	47677	#NUM!	#NUM!	#NUM!	#NUM!	2.81	#NUM!	#NUM!	3.81	0	1.93	-0.71	双侧瘫痪	NERVOUS SYSTEM DISORDERS	各类神经系统疾病	Inf ( NaN - Inf )	Inf ( 2.81 )	3.81 ( 0 )	1.93 ( -0.71 )	否	否	否	否
WOUND COMPLICATION	1	16994	8	47669	0.35	0.04	2.8	0.35	1.07	-1.73	2.43	0.42	0.07	-1.24	-3.14	伤口并发症	INJURY, POISONING AND PROCEDURAL COMPLICATIONS	各类损伤、中毒及操作并发症	0.35 ( 0.04 - 2.8 )	0.35 ( 1.07 )	0.42 ( 0.07 )	-1.24 ( -3.14 )	否	否	否	否
PRODUCT TASTE ABNORMAL	1	16994	6	47671	0.47	0.06	3.88	0.47	0.52	-1.65	2.58	0.54	0.09	-0.88	-2.83	产品味道异常	PRODUCT ISSUES	产品问题	0.47 ( 0.06 - 3.88 )	0.47 ( 0.52 )	0.54 ( 0.09 )	-0.88 ( -2.83 )	否	否	否	否
ADENOMA BENIGN	1	16994	0	47677	#NUM!	#NUM!	#NUM!	#NUM!	2.81	#NUM!	#NUM!	3.81	0	1.93	-0.71	良性腺瘤	NEOPLASMS BENIGN, MALIGNANT AND UNSPECIFIED (INCL CYSTS AND POLYPS)	良性、恶性及性质不明的肿瘤（包括囊状和息肉状）	Inf ( NaN - Inf )	Inf ( 2.81 )	3.81 ( 0 )	1.93 ( -0.71 )	否	否	否	否
NONINFECTIVE GINGIVITIS	1	16994	3	47674	0.94	0.1	8.99	0.94	0	-1.33	3.2	0.95	0.14	-0.07	-2.18	非感染性龈炎	GASTROINTESTINAL DISORDERS	胃肠系统疾病	0.94 ( 0.1 - 8.99 )	0.94 ( 0 )	0.95 ( 0.14 )	-0.07 ( -2.18 )	否	否	否	否
INCISION SITE ERYTHEMA	1	16994	0	47677	#NUM!	#NUM!	#NUM!	#NUM!	2.81	#NUM!	#NUM!	3.81	0	1.93	-0.71	切口部位红斑	INJURY, POISONING AND PROCEDURAL COMPLICATIONS	各类损伤、中毒及操作并发症	Inf ( NaN - Inf )	Inf ( 2.81 )	3.81 ( 0 )	1.93 ( -0.71 )	否	否	否	否
INCISION SITE SWELLING	1	16994	0	47677	#NUM!	#NUM!	#NUM!	#NUM!	2.81	#NUM!	#NUM!	3.81	0	1.93	-0.71	切口肿胀	INJURY, POISONING AND PROCEDURAL COMPLICATIONS	各类损伤、中毒及操作并发症	Inf ( NaN - Inf )	Inf ( 2.81 )	3.81 ( 0 )	1.93 ( -0.71 )	否	否	否	否
INJURY	1	16994	4	47673	0.7	0.08	6.28	0.7	0.1	-1.49	2.89	0.76	0.12	-0.39	-2.43	损伤	INJURY, POISONING AND PROCEDURAL COMPLICATIONS	各类损伤、中毒及操作并发症	0.7 ( 0.08 - 6.28 )	0.7 ( 0.1 )	0.76 ( 0.12 )	-0.39 ( -2.43 )	否	否	否	否
KELOID SCAR	1	16994	0	47677	#NUM!	#NUM!	#NUM!	#NUM!	2.81	#NUM!	#NUM!	3.81	0	1.93	-0.71	瘢痕疙瘩	SKIN AND SUBCUTANEOUS TISSUE DISORDERS	皮肤及皮下组织类疾病	Inf ( NaN - Inf )	Inf ( 2.81 )	3.81 ( 0 )	1.93 ( -0.71 )	否	否	否	否
MICTURITION URGENCY	1	16994	3	47674	0.94	0.1	8.99	0.94	0	-1.33	3.2	0.95	0.14	-0.07	-2.18	尿急	RENAL AND URINARY DISORDERS	肾脏及泌尿系统疾病	0.94 ( 0.1 - 8.99 )	0.94 ( 0 )	0.95 ( 0.14 )	-0.07 ( -2.18 )	否	否	否	否
NASAL PRURITUS	1	16994	0	47677	#NUM!	#NUM!	#NUM!	#NUM!	2.81	#NUM!	#NUM!	3.81	0	1.93	-0.71	鼻瘙痒	RESPIRATORY, THORACIC AND MEDIASTINAL DISORDERS	呼吸系统、胸及纵隔疾病	Inf ( NaN - Inf )	Inf ( 2.81 )	3.81 ( 0 )	1.93 ( -0.71 )	否	否	否	否
LOCALISED INFECTION	1	16994	19	47658	0.15	0.02	1.1	0.15	4.68	-1.86	2.16	0.19	0.04	-2.39	-4.17	局部感染	INFECTIONS AND INFESTATIONS	感染及侵染类疾病	0.15 ( 0.02 - 1.1 )	0.15 ( 4.68 )	0.19 ( 0.04 )	-2.39 ( -4.17 )	否	否	否	否
LYMPH NODE TUBERCULOSIS	1	16994	0	47677	#NUM!	#NUM!	#NUM!	#NUM!	2.81	#NUM!	#NUM!	3.81	0	1.93	-0.71	淋巴结结核	INFECTIONS AND INFESTATIONS	感染及侵染类疾病	Inf ( NaN - Inf )	Inf ( 2.81 )	3.81 ( 0 )	1.93 ( -0.71 )	否	否	否	否
CENTRAL NERVOUS SYSTEM LESION	1	16994	6	47671	0.47	0.06	3.88	0.47	0.52	-1.65	2.58	0.54	0.09	-0.88	-2.83	中枢神经系统病损	NERVOUS SYSTEM DISORDERS	各类神经系统疾病	0.47 ( 0.06 - 3.88 )	0.47 ( 0.52 )	0.54 ( 0.09 )	-0.88 ( -2.83 )	否	否	否	否
ACCIDENT AT WORK	1	16994	0	47677	#NUM!	#NUM!	#NUM!	#NUM!	2.81	#NUM!	#NUM!	3.81	0	1.93	-0.71	工作场所意外事故	INJURY, POISONING AND PROCEDURAL COMPLICATIONS	各类损伤、中毒及操作并发症	Inf ( NaN - Inf )	Inf ( 2.81 )	3.81 ( 0 )	1.93 ( -0.71 )	否	否	否	否
FEELING OF DESPAIR	1	16994	1	47676	2.81	0.18	44.86	2.81	0.58	0.03	5.58	1.9	0.19	0.93	-1.43	绝望感	PSYCHIATRIC DISORDERS	精神病类	2.81 ( 0.18 - 44.86 )	2.81 ( 0.58 )	1.9 ( 0.19 )	0.93 ( -1.43 )	否	否	否	否
HALLUCINATION	1	16994	27	47650	0.1	0.01	0.76	0.1	7.46	-1.89	2.1	0.14	0.03	-2.88	-4.63	幻觉	PSYCHIATRIC DISORDERS	精神病类	0.1 ( 0.01 - 0.76 )	0.1 ( 7.46 )	0.14 ( 0.03 )	-2.88 ( -4.63 )	否	否	否	否
BILIARY TRACT INFECTION	1	16994	1	47676	2.81	0.18	44.86	2.81	0.58	0.03	5.58	1.9	0.19	0.93	-1.43	胆道感染	INFECTIONS AND INFESTATIONS	感染及侵染类疾病	2.81 ( 0.18 - 44.86 )	2.81 ( 0.58 )	1.9 ( 0.19 )	0.93 ( -1.43 )	否	否	否	否
GASTROINTESTINAL HYPOMOTILITY	1	16994	1	47676	2.81	0.18	44.86	2.81	0.58	0.03	5.58	1.9	0.19	0.93	-1.43	胃肠道动力不足	GASTROINTESTINAL DISORDERS	胃肠系统疾病	2.81 ( 0.18 - 44.86 )	2.81 ( 0.58 )	1.9 ( 0.19 )	0.93 ( -1.43 )	否	否	否	否
SARCOIDOSIS	1	16994	0	47677	#NUM!	#NUM!	#NUM!	#NUM!	2.81	#NUM!	#NUM!	3.81	0	1.93	-0.71	肉状瘤病	IMMUNE SYSTEM DISORDERS	免疫系统疾病	Inf ( NaN - Inf )	Inf ( 2.81 )	3.81 ( 0 )	1.93 ( -0.71 )	否	否	否	否
FUNGAEMIA	1	16994	0	47677	#NUM!	#NUM!	#NUM!	#NUM!	2.81	#NUM!	#NUM!	3.81	0	1.93	-0.71	真菌血症	INFECTIONS AND INFESTATIONS	感染及侵染类疾病	Inf ( NaN - Inf )	Inf ( 2.81 )	3.81 ( 0 )	1.93 ( -0.71 )	否	否	否	否
HYPERSENSITIVITY VASCULITIS	1	16994	0	47677	#NUM!	#NUM!	#NUM!	#NUM!	2.81	#NUM!	#NUM!	3.81	0	1.93	-0.71	超敏性血管炎	SKIN AND SUBCUTANEOUS TISSUE DISORDERS	皮肤及皮下组织类疾病	Inf ( NaN - Inf )	Inf ( 2.81 )	3.81 ( 0 )	1.93 ( -0.71 )	否	否	否	否
PALPABLE PURPURA	1	16994	0	47677	#NUM!	#NUM!	#NUM!	#NUM!	2.81	#NUM!	#NUM!	3.81	0	1.93	-0.71	可触及性紫癜	SKIN AND SUBCUTANEOUS TISSUE DISORDERS	皮肤及皮下组织类疾病	Inf ( NaN - Inf )	Inf ( 2.81 )	3.81 ( 0 )	1.93 ( -0.71 )	否	否	否	否
GAZE PALSY	1	16994	0	47677	#NUM!	#NUM!	#NUM!	#NUM!	2.81	#NUM!	#NUM!	3.81	0	1.93	-0.71	凝视麻痹	EYE DISORDERS	眼器官疾病	Inf ( NaN - Inf )	Inf ( 2.81 )	3.81 ( 0 )	1.93 ( -0.71 )	否	否	否	否
CHRONIC LYMPHOCYTIC LEUKAEMIA STAGE 1	1	16994	0	47677	#NUM!	#NUM!	#NUM!	#NUM!	2.81	#NUM!	#NUM!	3.81	0	1.93	-0.71	慢性淋巴细胞性白血病 I 期	NEOPLASMS BENIGN, MALIGNANT AND UNSPECIFIED (INCL CYSTS AND POLYPS)	良性、恶性及性质不明的肿瘤（包括囊状和息肉状）	Inf ( NaN - Inf )	Inf ( 2.81 )	3.81 ( 0 )	1.93 ( -0.71 )	否	否	否	否
PYURIA	1	16994	2	47675	1.4	0.13	15.47	1.4	0.08	-1	3.8	1.27	0.17	0.34	-1.86	脓尿	INFECTIONS AND INFESTATIONS	感染及侵染类疾病	1.4 ( 0.13 - 15.47 )	1.4 ( 0.08 )	1.27 ( 0.17 )	0.34 ( -1.86 )	否	否	否	否
CERUMEN IMPACTION	1	16994	1	47676	2.81	0.18	44.86	2.81	0.58	0.03	5.58	1.9	0.19	0.93	-1.43	耵聍栓塞	EAR AND LABYRINTH DISORDERS	耳及迷路类疾病	2.81 ( 0.18 - 44.86 )	2.81 ( 0.58 )	1.9 ( 0.19 )	0.93 ( -1.43 )	否	否	否	否
TYMPANIC MEMBRANE PERFORATION	1	16994	0	47677	#NUM!	#NUM!	#NUM!	#NUM!	2.81	#NUM!	#NUM!	3.81	0	1.93	-0.71	鼓膜穿孔	EAR AND LABYRINTH DISORDERS	耳及迷路类疾病	Inf ( NaN - Inf )	Inf ( 2.81 )	3.81 ( 0 )	1.93 ( -0.71 )	否	否	否	否
INCISIONAL HERNIA	1	16994	2	47675	1.4	0.13	15.47	1.4	0.08	-1	3.8	1.27	0.17	0.34	-1.86	切口疝	INJURY, POISONING AND PROCEDURAL COMPLICATIONS	各类损伤、中毒及操作并发症	1.4 ( 0.13 - 15.47 )	1.4 ( 0.08 )	1.27 ( 0.17 )	0.34 ( -1.86 )	否	否	否	否
PRESCRIBED OVERDOSE	1	16994	6	47671	0.47	0.06	3.88	0.47	0.52	-1.65	2.58	0.54	0.09	-0.88	-2.83	处方用药过量	INJURY, POISONING AND PROCEDURAL COMPLICATIONS	各类损伤、中毒及操作并发症	0.47 ( 0.06 - 3.88 )	0.47 ( 0.52 )	0.54 ( 0.09 )	-0.88 ( -2.83 )	否	否	否	否
ANASTOMOTIC STENOSIS	1	16994	3	47674	0.94	0.1	8.99	0.94	0	-1.33	3.2	0.95	0.14	-0.07	-2.18	吻合口狭窄	INJURY, POISONING AND PROCEDURAL COMPLICATIONS	各类损伤、中毒及操作并发症	0.94 ( 0.1 - 8.99 )	0.94 ( 0 )	0.95 ( 0.14 )	-0.07 ( -2.18 )	否	否	否	否
BLADDER TRANSITIONAL CELL CARCINOMA	1	16994	2	47675	1.4	0.13	15.47	1.4	0.08	-1	3.8	1.27	0.17	0.34	-1.86	膀胱移行细胞癌	NEOPLASMS BENIGN, MALIGNANT AND UNSPECIFIED (INCL CYSTS AND POLYPS)	良性、恶性及性质不明的肿瘤（包括囊状和息肉状）	1.4 ( 0.13 - 15.47 )	1.4 ( 0.08 )	1.27 ( 0.17 )	0.34 ( -1.86 )	否	否	否	否
ALLERGIC OEDEMA	1	16994	0	47677	#NUM!	#NUM!	#NUM!	#NUM!	2.81	#NUM!	#NUM!	3.81	0	1.93	-0.71	过敏性水肿	IMMUNE SYSTEM DISORDERS	免疫系统疾病	Inf ( NaN - Inf )	Inf ( 2.81 )	3.81 ( 0 )	1.93 ( -0.71 )	否	否	否	否
ANAPHYLACTIC REACTION	1	16994	3	47674	0.94	0.1	8.99	0.94	0	-1.33	3.2	0.95	0.14	-0.07	-2.18	速发严重过敏反应	IMMUNE SYSTEM DISORDERS	免疫系统疾病	0.94 ( 0.1 - 8.99 )	0.94 ( 0 )	0.95 ( 0.14 )	-0.07 ( -2.18 )	否	否	否	否
OROPHARYNGEAL SWELLING	1	16994	0	47677	#NUM!	#NUM!	#NUM!	#NUM!	2.81	#NUM!	#NUM!	3.81	0	1.93	-0.71	口咽肿胀	RESPIRATORY, THORACIC AND MEDIASTINAL DISORDERS	呼吸系统、胸及纵隔疾病	Inf ( NaN - Inf )	Inf ( 2.81 )	3.81 ( 0 )	1.93 ( -0.71 )	否	否	否	否
SKIN OEDEMA	1	16994	0	47677	#NUM!	#NUM!	#NUM!	#NUM!	2.81	#NUM!	#NUM!	3.81	0	1.93	-0.71	皮肤水肿	SKIN AND SUBCUTANEOUS TISSUE DISORDERS	皮肤及皮下组织类疾病	Inf ( NaN - Inf )	Inf ( 2.81 )	3.81 ( 0 )	1.93 ( -0.71 )	否	否	否	否
TONGUE OEDEMA	1	16994	0	47677	#NUM!	#NUM!	#NUM!	#NUM!	2.81	#NUM!	#NUM!	3.81	0	1.93	-0.71	舌水肿	GASTROINTESTINAL DISORDERS	胃肠系统疾病	Inf ( NaN - Inf )	Inf ( 2.81 )	3.81 ( 0 )	1.93 ( -0.71 )	否	否	否	否
BARRETT'S OESOPHAGUS	1	16994	0	47677	#NUM!	#NUM!	#NUM!	#NUM!	2.81	#NUM!	#NUM!	3.81	0	1.93	-0.71	巴氏食管	GASTROINTESTINAL DISORDERS	胃肠系统疾病	Inf ( NaN - Inf )	Inf ( 2.81 )	3.81 ( 0 )	1.93 ( -0.71 )	否	否	否	否
FRACTURED SACRUM	1	16994	0	47677	#NUM!	#NUM!	#NUM!	#NUM!	2.81	#NUM!	#NUM!	3.81	0	1.93	-0.71	骶骨骨折	INJURY, POISONING AND PROCEDURAL COMPLICATIONS	各类损伤、中毒及操作并发症	Inf ( NaN - Inf )	Inf ( 2.81 )	3.81 ( 0 )	1.93 ( -0.71 )	否	否	否	否
MESOTHELIOMA	1	16994	0	47677	#NUM!	#NUM!	#NUM!	#NUM!	2.81	#NUM!	#NUM!	3.81	0	1.93	-0.71	间皮瘤	NEOPLASMS BENIGN, MALIGNANT AND UNSPECIFIED (INCL CYSTS AND POLYPS)	良性、恶性及性质不明的肿瘤（包括囊状和息肉状）	Inf ( NaN - Inf )	Inf ( 2.81 )	3.81 ( 0 )	1.93 ( -0.71 )	否	否	否	否
INFLAMMATORY BOWEL DISEASE	1	16994	1	47676	2.81	0.18	44.86	2.81	0.58	0.03	5.58	1.9	0.19	0.93	-1.43	炎症性肠病	GASTROINTESTINAL DISORDERS	胃肠系统疾病	2.81 ( 0.18 - 44.86 )	2.81 ( 0.58 )	1.9 ( 0.19 )	0.93 ( -1.43 )	否	否	否	否
OXYGEN SATURATION INCREASED	1	16994	0	47677	#NUM!	#NUM!	#NUM!	#NUM!	2.81	#NUM!	#NUM!	3.81	0	1.93	-0.71	血氧饱和度升高	INVESTIGATIONS	各类检查	Inf ( NaN - Inf )	Inf ( 2.81 )	3.81 ( 0 )	1.93 ( -0.71 )	否	否	否	否
CARCINOEMBRYONIC ANTIGEN INCREASED	1	16994	0	47677	#NUM!	#NUM!	#NUM!	#NUM!	2.81	#NUM!	#NUM!	3.81	0	1.93	-0.71	癌胚抗原升高	INVESTIGATIONS	各类检查	Inf ( NaN - Inf )	Inf ( 2.81 )	3.81 ( 0 )	1.93 ( -0.71 )	否	否	否	否
CHRONIC LYMPHOCYTIC LEUKAEMIA RECURRENT	1	16994	0	47677	#NUM!	#NUM!	#NUM!	#NUM!	2.81	#NUM!	#NUM!	3.81	0	1.93	-0.71	复发性慢性淋巴细胞性白血病	NEOPLASMS BENIGN, MALIGNANT AND UNSPECIFIED (INCL CYSTS AND POLYPS)	良性、恶性及性质不明的肿瘤（包括囊状和息肉状）	Inf ( NaN - Inf )	Inf ( 2.81 )	3.81 ( 0 )	1.93 ( -0.71 )	否	否	否	否
MUCINOUS ADENOCARCINOMA OF APPENDIX	1	16994	0	47677	#NUM!	#NUM!	#NUM!	#NUM!	2.81	#NUM!	#NUM!	3.81	0	1.93	-0.71	盲肠黏液腺癌	NEOPLASMS BENIGN, MALIGNANT AND UNSPECIFIED (INCL CYSTS AND POLYPS)	良性、恶性及性质不明的肿瘤（包括囊状和息肉状）	Inf ( NaN - Inf )	Inf ( 2.81 )	3.81 ( 0 )	1.93 ( -0.71 )	否	否	否	否
PSEUDOMYXOMA PERITONEI	1	16994	0	47677	#NUM!	#NUM!	#NUM!	#NUM!	2.81	#NUM!	#NUM!	3.81	0	1.93	-0.71	腹膜假粘液瘤	NEOPLASMS BENIGN, MALIGNANT AND UNSPECIFIED (INCL CYSTS AND POLYPS)	良性、恶性及性质不明的肿瘤（包括囊状和息肉状）	Inf ( NaN - Inf )	Inf ( 2.81 )	3.81 ( 0 )	1.93 ( -0.71 )	否	否	否	否
BLADDER DISCOMFORT	1	16994	0	47677	#NUM!	#NUM!	#NUM!	#NUM!	2.81	#NUM!	#NUM!	3.81	0	1.93	-0.71	膀胱不适	RENAL AND URINARY DISORDERS	肾脏及泌尿系统疾病	Inf ( NaN - Inf )	Inf ( 2.81 )	3.81 ( 0 )	1.93 ( -0.71 )	否	否	否	否
EXTRAVASATION	1	16994	1	47676	2.81	0.18	44.86	2.81	0.58	0.03	5.58	1.9	0.19	0.93	-1.43	外渗	GENERAL DISORDERS AND ADMINISTRATION SITE CONDITIONS	全身性疾病及给药部位各种反应	2.81 ( 0.18 - 44.86 )	2.81 ( 0.58 )	1.9 ( 0.19 )	0.93 ( -1.43 )	否	否	否	否
PROSTATIC OBSTRUCTION	1	16994	0	47677	#NUM!	#NUM!	#NUM!	#NUM!	2.81	#NUM!	#NUM!	3.81	0	1.93	-0.71	前列腺阻塞	REPRODUCTIVE SYSTEM AND BREAST DISORDERS	生殖系统及乳腺疾病	Inf ( NaN - Inf )	Inf ( 2.81 )	3.81 ( 0 )	1.93 ( -0.71 )	否	否	否	否
ANION GAP INCREASED	1	16994	0	47677	#NUM!	#NUM!	#NUM!	#NUM!	2.81	#NUM!	#NUM!	3.81	0	1.93	-0.71	阴离子间隙升高	INVESTIGATIONS	各类检查	Inf ( NaN - Inf )	Inf ( 2.81 )	3.81 ( 0 )	1.93 ( -0.71 )	否	否	否	否
NASAL DRYNESS	1	16994	3	47674	0.94	0.1	8.99	0.94	0	-1.33	3.2	0.95	0.14	-0.07	-2.18	鼻干燥	RESPIRATORY, THORACIC AND MEDIASTINAL DISORDERS	呼吸系统、胸及纵隔疾病	0.94 ( 0.1 - 8.99 )	0.94 ( 0 )	0.95 ( 0.14 )	-0.07 ( -2.18 )	否	否	否	否
MUSCLE TWITCHING	1	16994	6	47671	0.47	0.06	3.88	0.47	0.52	-1.65	2.58	0.54	0.09	-0.88	-2.83	肌肉抽搐	MUSCULOSKELETAL AND CONNECTIVE TISSUE DISORDERS	各种肌肉骨骼及结缔组织疾病	0.47 ( 0.06 - 3.88 )	0.47 ( 0.52 )	0.54 ( 0.09 )	-0.88 ( -2.83 )	否	否	否	否
BREAST ENLARGEMENT	1	16994	1	47676	2.81	0.18	44.86	2.81	0.58	0.03	5.58	1.9	0.19	0.93	-1.43	乳房增大	REPRODUCTIVE SYSTEM AND BREAST DISORDERS	生殖系统及乳腺疾病	2.81 ( 0.18 - 44.86 )	2.81 ( 0.58 )	1.9 ( 0.19 )	0.93 ( -1.43 )	否	否	否	否
OESOPHAGEAL STENOSIS	1	16994	5	47672	0.56	0.07	4.8	0.56	0.29	-1.59	2.71	0.63	0.11	-0.66	-2.65	食管狭窄	GASTROINTESTINAL DISORDERS	胃肠系统疾病	0.56 ( 0.07 - 4.8 )	0.56 ( 0.29 )	0.63 ( 0.11 )	-0.66 ( -2.65 )	否	否	否	否
ASPIRATION	1	16994	6	47671	0.47	0.06	3.88	0.47	0.52	-1.65	2.58	0.54	0.09	-0.88	-2.83	误吸	RESPIRATORY, THORACIC AND MEDIASTINAL DISORDERS	呼吸系统、胸及纵隔疾病	0.47 ( 0.06 - 3.88 )	0.47 ( 0.52 )	0.54 ( 0.09 )	-0.88 ( -2.83 )	否	否	否	否
CHEST X-RAY ABNORMAL	1	16994	3	47674	0.94	0.1	8.99	0.94	0	-1.33	3.2	0.95	0.14	-0.07	-2.18	胸部 X 线检查异常	INVESTIGATIONS	各类检查	0.94 ( 0.1 - 8.99 )	0.94 ( 0 )	0.95 ( 0.14 )	-0.07 ( -2.18 )	否	否	否	否
NEUROENDOCRINE TUMOUR	1	16994	1	47676	2.81	0.18	44.86	2.81	0.58	0.03	5.58	1.9	0.19	0.93	-1.43	神经内分泌肿瘤	NEOPLASMS BENIGN, MALIGNANT AND UNSPECIFIED (INCL CYSTS AND POLYPS)	良性、恶性及性质不明的肿瘤（包括囊状和息肉状）	2.81 ( 0.18 - 44.86 )	2.81 ( 0.58 )	1.9 ( 0.19 )	0.93 ( -1.43 )	否	否	否	否
NON-CARDIAC CHEST PAIN	1	16994	4	47673	0.7	0.08	6.28	0.7	0.1	-1.49	2.89	0.76	0.12	-0.39	-2.43	非心源性胸痛	GENERAL DISORDERS AND ADMINISTRATION SITE CONDITIONS	全身性疾病及给药部位各种反应	0.7 ( 0.08 - 6.28 )	0.7 ( 0.1 )	0.76 ( 0.12 )	-0.39 ( -2.43 )	否	否	否	否
POLYGLANDULAR DISORDER	1	16994	0	47677	#NUM!	#NUM!	#NUM!	#NUM!	2.81	#NUM!	#NUM!	3.81	0	1.93	-0.71	多腺性疾病	ENDOCRINE DISORDERS	内分泌系统疾病	Inf ( NaN - Inf )	Inf ( 2.81 )	3.81 ( 0 )	1.93 ( -0.71 )	否	否	否	否
VULVOVAGINAL SWELLING	1	16994	1	47676	2.81	0.18	44.86	2.81	0.58	0.03	5.58	1.9	0.19	0.93	-1.43	外阴阴道肿胀	REPRODUCTIVE SYSTEM AND BREAST DISORDERS	生殖系统及乳腺疾病	2.81 ( 0.18 - 44.86 )	2.81 ( 0.58 )	1.9 ( 0.19 )	0.93 ( -1.43 )	否	否	否	否
GINGIVAL INJURY	1	16994	1	47676	2.81	0.18	44.86	2.81	0.58	0.03	5.58	1.9	0.19	0.93	-1.43	牙龈损伤	INJURY, POISONING AND PROCEDURAL COMPLICATIONS	各类损伤、中毒及操作并发症	2.81 ( 0.18 - 44.86 )	2.81 ( 0.58 )	1.9 ( 0.19 )	0.93 ( -1.43 )	否	否	否	否
BLOOD BICARBONATE INCREASED	1	16994	0	47677	#NUM!	#NUM!	#NUM!	#NUM!	2.81	#NUM!	#NUM!	3.81	0	1.93	-0.71	血碳酸氢盐升高	INVESTIGATIONS	各类检查	Inf ( NaN - Inf )	Inf ( 2.81 )	3.81 ( 0 )	1.93 ( -0.71 )	否	否	否	否
MEAN CELL HAEMOGLOBIN DECREASED	1	16994	1	47676	2.81	0.18	44.86	2.81	0.58	0.03	5.58	1.9	0.19	0.93	-1.43	平均细胞血红蛋白降低	INVESTIGATIONS	各类检查	2.81 ( 0.18 - 44.86 )	2.81 ( 0.58 )	1.9 ( 0.19 )	0.93 ( -1.43 )	否	否	否	否
MEAN CELL VOLUME DECREASED	1	16994	2	47675	1.4	0.13	15.47	1.4	0.08	-1	3.8	1.27	0.17	0.34	-1.86	平均细胞体积减小	INVESTIGATIONS	各类检查	1.4 ( 0.13 - 15.47 )	1.4 ( 0.08 )	1.27 ( 0.17 )	0.34 ( -1.86 )	否	否	否	否
DERMATITIS ACNEIFORM	1	16994	2	47675	1.4	0.13	15.47	1.4	0.08	-1	3.8	1.27	0.17	0.34	-1.86	痤疮样皮炎	SKIN AND SUBCUTANEOUS TISSUE DISORDERS	皮肤及皮下组织类疾病	1.4 ( 0.13 - 15.47 )	1.4 ( 0.08 )	1.27 ( 0.17 )	0.34 ( -1.86 )	否	否	否	否
MALIGNANT MESENCHYMOMA	1	16994	0	47677	#NUM!	#NUM!	#NUM!	#NUM!	2.81	#NUM!	#NUM!	3.81	0	1.93	-0.71	恶性间质瘤	NEOPLASMS BENIGN, MALIGNANT AND UNSPECIFIED (INCL CYSTS AND POLYPS)	良性、恶性及性质不明的肿瘤（包括囊状和息肉状）	Inf ( NaN - Inf )	Inf ( 2.81 )	3.81 ( 0 )	1.93 ( -0.71 )	否	否	否	否
CALCIFICATION METASTATIC	1	16994	0	47677	#NUM!	#NUM!	#NUM!	#NUM!	2.81	#NUM!	#NUM!	3.81	0	1.93	-0.71	转移性钙化	METABOLISM AND NUTRITION DISORDERS	代谢及营养类疾病	Inf ( NaN - Inf )	Inf ( 2.81 )	3.81 ( 0 )	1.93 ( -0.71 )	否	否	否	否
OESOPHAGEAL OBSTRUCTION	1	16994	1	47676	2.81	0.18	44.86	2.81	0.58	0.03	5.58	1.9	0.19	0.93	-1.43	食管阻塞	GASTROINTESTINAL DISORDERS	胃肠系统疾病	2.81 ( 0.18 - 44.86 )	2.81 ( 0.58 )	1.9 ( 0.19 )	0.93 ( -1.43 )	否	否	否	否
PYELOCALIECTASIS	1	16994	0	47677	#NUM!	#NUM!	#NUM!	#NUM!	2.81	#NUM!	#NUM!	3.81	0	1.93	-0.71	肾盂肾盏扩张	RENAL AND URINARY DISORDERS	肾脏及泌尿系统疾病	Inf ( NaN - Inf )	Inf ( 2.81 )	3.81 ( 0 )	1.93 ( -0.71 )	否	否	否	否
WITHDRAWAL SYNDROME	1	16994	1	47676	2.81	0.18	44.86	2.81	0.58	0.03	5.58	1.9	0.19	0.93	-1.43	戒断综合征	GENERAL DISORDERS AND ADMINISTRATION SITE CONDITIONS	全身性疾病及给药部位各种反应	2.81 ( 0.18 - 44.86 )	2.81 ( 0.58 )	1.9 ( 0.19 )	0.93 ( -1.43 )	否	否	否	否
INFERIOR VENA CAVAL OCCLUSION	1	16994	0	47677	#NUM!	#NUM!	#NUM!	#NUM!	2.81	#NUM!	#NUM!	3.81	0	1.93	-0.71	下腔静脉闭塞	VASCULAR DISORDERS	血管与淋巴管类疾病	Inf ( NaN - Inf )	Inf ( 2.81 )	3.81 ( 0 )	1.93 ( -0.71 )	否	否	否	否
INTRA-ABDOMINAL PRESSURE INCREASED	1	16994	2	47675	1.4	0.13	15.47	1.4	0.08	-1	3.8	1.27	0.17	0.34	-1.86	腹腔内压力增加	INVESTIGATIONS	各类检查	1.4 ( 0.13 - 15.47 )	1.4 ( 0.08 )	1.27 ( 0.17 )	0.34 ( -1.86 )	否	否	否	否
TUMOUR EMBOLISM	1	16994	0	47677	#NUM!	#NUM!	#NUM!	#NUM!	2.81	#NUM!	#NUM!	3.81	0	1.93	-0.71	瘤栓	NEOPLASMS BENIGN, MALIGNANT AND UNSPECIFIED (INCL CYSTS AND POLYPS)	良性、恶性及性质不明的肿瘤（包括囊状和息肉状）	Inf ( NaN - Inf )	Inf ( 2.81 )	3.81 ( 0 )	1.93 ( -0.71 )	否	否	否	否
DIVERTICULAR PERFORATION	1	16994	0	47677	#NUM!	#NUM!	#NUM!	#NUM!	2.81	#NUM!	#NUM!	3.81	0	1.93	-0.71	憩室穿孔	GASTROINTESTINAL DISORDERS	胃肠系统疾病	Inf ( NaN - Inf )	Inf ( 2.81 )	3.81 ( 0 )	1.93 ( -0.71 )	否	否	否	否
PERTUSSIS	1	16994	0	47677	#NUM!	#NUM!	#NUM!	#NUM!	2.81	#NUM!	#NUM!	3.81	0	1.93	-0.71	百日咳	INFECTIONS AND INFESTATIONS	感染及侵染类疾病	Inf ( NaN - Inf )	Inf ( 2.81 )	3.81 ( 0 )	1.93 ( -0.71 )	否	否	否	否
LIGAMENT SPRAIN	1	16994	16	47661	0.18	0.02	1.32	0.18	3.65	-1.84	2.2	0.22	0.04	-2.16	-3.96	韧带扭伤	INJURY, POISONING AND PROCEDURAL COMPLICATIONS	各类损伤、中毒及操作并发症	0.18 ( 0.02 - 1.32 )	0.18 ( 3.65 )	0.22 ( 0.04 )	-2.16 ( -3.96 )	否	否	否	否
PRODUCT PACKAGING ISSUE	1	16994	3	47674	0.94	0.1	8.99	0.94	0	-1.33	3.2	0.95	0.14	-0.07	-2.18	产品各种包装问题	PRODUCT ISSUES	产品问题	0.94 ( 0.1 - 8.99 )	0.94 ( 0 )	0.95 ( 0.14 )	-0.07 ( -2.18 )	否	否	否	否
OSTEOMYELITIS ACUTE	1	16994	0	47677	#NUM!	#NUM!	#NUM!	#NUM!	2.81	#NUM!	#NUM!	3.81	0	1.93	-0.71	急性骨髓炎	INFECTIONS AND INFESTATIONS	感染及侵染类疾病	Inf ( NaN - Inf )	Inf ( 2.81 )	3.81 ( 0 )	1.93 ( -0.71 )	否	否	否	否
EMPYEMA	1	16994	2	47675	1.4	0.13	15.47	1.4	0.08	-1	3.8	1.27	0.17	0.34	-1.86	积脓症	INFECTIONS AND INFESTATIONS	感染及侵染类疾病	1.4 ( 0.13 - 15.47 )	1.4 ( 0.08 )	1.27 ( 0.17 )	0.34 ( -1.86 )	否	否	否	否
FACIAL PARALYSIS	1	16994	3	47674	0.94	0.1	8.99	0.94	0	-1.33	3.2	0.95	0.14	-0.07	-2.18	面部瘫痪	NERVOUS SYSTEM DISORDERS	各类神经系统疾病	0.94 ( 0.1 - 8.99 )	0.94 ( 0 )	0.95 ( 0.14 )	-0.07 ( -2.18 )	否	否	否	否
DIAPHRAGMATIC HERNIA	1	16994	0	47677	#NUM!	#NUM!	#NUM!	#NUM!	2.81	#NUM!	#NUM!	3.81	0	1.93	-0.71	膈疝	GASTROINTESTINAL DISORDERS	胃肠系统疾病	Inf ( NaN - Inf )	Inf ( 2.81 )	3.81 ( 0 )	1.93 ( -0.71 )	否	否	否	否
HERNIAL EVENTRATION	1	16994	0	47677	#NUM!	#NUM!	#NUM!	#NUM!	2.81	#NUM!	#NUM!	3.81	0	1.93	-0.71	疝性腹脏突出	GASTROINTESTINAL DISORDERS	胃肠系统疾病	Inf ( NaN - Inf )	Inf ( 2.81 )	3.81 ( 0 )	1.93 ( -0.71 )	否	否	否	否
SUBACUTE ENDOCARDITIS	1	16994	0	47677	#NUM!	#NUM!	#NUM!	#NUM!	2.81	#NUM!	#NUM!	3.81	0	1.93	-0.71	亚急性心内膜炎	INFECTIONS AND INFESTATIONS	感染及侵染类疾病	Inf ( NaN - Inf )	Inf ( 2.81 )	3.81 ( 0 )	1.93 ( -0.71 )	否	否	否	否
APPARENT DEATH	1	16994	1	47676	2.81	0.18	44.86	2.81	0.58	0.03	5.58	1.9	0.19	0.93	-1.43	假死	GENERAL DISORDERS AND ADMINISTRATION SITE CONDITIONS	全身性疾病及给药部位各种反应	2.81 ( 0.18 - 44.86 )	2.81 ( 0.58 )	1.9 ( 0.19 )	0.93 ( -1.43 )	否	否	否	否
ARTERIAL THROMBOSIS	1	16994	4	47673	0.7	0.08	6.28	0.7	0.1	-1.49	2.89	0.76	0.12	-0.39	-2.43	动脉血栓形成	VASCULAR DISORDERS	血管与淋巴管类疾病	0.7 ( 0.08 - 6.28 )	0.7 ( 0.1 )	0.76 ( 0.12 )	-0.39 ( -2.43 )	否	否	否	否
HAEMOTHORAX	1	16994	2	47675	1.4	0.13	15.47	1.4	0.08	-1	3.8	1.27	0.17	0.34	-1.86	胸腔积血	RESPIRATORY, THORACIC AND MEDIASTINAL DISORDERS	呼吸系统、胸及纵隔疾病	1.4 ( 0.13 - 15.47 )	1.4 ( 0.08 )	1.27 ( 0.17 )	0.34 ( -1.86 )	否	否	否	否
RETROPERITONEAL HAEMATOMA	1	16994	0	47677	#NUM!	#NUM!	#NUM!	#NUM!	2.81	#NUM!	#NUM!	3.81	0	1.93	-0.71	腹膜后血肿	GASTROINTESTINAL DISORDERS	胃肠系统疾病	Inf ( NaN - Inf )	Inf ( 2.81 )	3.81 ( 0 )	1.93 ( -0.71 )	否	否	否	否
AGGRESSION	1	16994	3	47674	0.94	0.1	8.99	0.94	0	-1.33	3.2	0.95	0.14	-0.07	-2.18	攻击	PSYCHIATRIC DISORDERS	精神病类	0.94 ( 0.1 - 8.99 )	0.94 ( 0 )	0.95 ( 0.14 )	-0.07 ( -2.18 )	否	否	否	否
CARDIAC MYXOMA	1	16994	0	47677	#NUM!	#NUM!	#NUM!	#NUM!	2.81	#NUM!	#NUM!	3.81	0	1.93	-0.71	心脏粘液瘤	NEOPLASMS BENIGN, MALIGNANT AND UNSPECIFIED (INCL CYSTS AND POLYPS)	良性、恶性及性质不明的肿瘤（包括囊状和息肉状）	Inf ( NaN - Inf )	Inf ( 2.81 )	3.81 ( 0 )	1.93 ( -0.71 )	否	否	否	否
INTESTINAL DILATATION	1	16994	2	47675	1.4	0.13	15.47	1.4	0.08	-1	3.8	1.27	0.17	0.34	-1.86	肠扩张	GASTROINTESTINAL DISORDERS	胃肠系统疾病	1.4 ( 0.13 - 15.47 )	1.4 ( 0.08 )	1.27 ( 0.17 )	0.34 ( -1.86 )	否	否	否	否
HYPERTROPHIC OSTEOARTHROPATHY	1	16994	0	47677	#NUM!	#NUM!	#NUM!	#NUM!	2.81	#NUM!	#NUM!	3.81	0	1.93	-0.71	肥大性骨关节病	MUSCULOSKELETAL AND CONNECTIVE TISSUE DISORDERS	各种肌肉骨骼及结缔组织疾病	Inf ( NaN - Inf )	Inf ( 2.81 )	3.81 ( 0 )	1.93 ( -0.71 )	否	否	否	否
VITILIGO	1	16994	1	47676	2.81	0.18	44.86	2.81	0.58	0.03	5.58	1.9	0.19	0.93	-1.43	白癜风	SKIN AND SUBCUTANEOUS TISSUE DISORDERS	皮肤及皮下组织类疾病	2.81 ( 0.18 - 44.86 )	2.81 ( 0.58 )	1.9 ( 0.19 )	0.93 ( -1.43 )	否	否	否	否
ENDOMETRIAL ADENOCARCINOMA	1	16994	0	47677	#NUM!	#NUM!	#NUM!	#NUM!	2.81	#NUM!	#NUM!	3.81	0	1.93	-0.71	子宫内膜腺癌	NEOPLASMS BENIGN, MALIGNANT AND UNSPECIFIED (INCL CYSTS AND POLYPS)	良性、恶性及性质不明的肿瘤（包括囊状和息肉状）	Inf ( NaN - Inf )	Inf ( 2.81 )	3.81 ( 0 )	1.93 ( -0.71 )	否	否	否	否
ATRIAL THROMBOSIS	1	16994	0	47677	#NUM!	#NUM!	#NUM!	#NUM!	2.81	#NUM!	#NUM!	3.81	0	1.93	-0.71	心房血栓形成	CARDIAC DISORDERS	心脏器官疾病	Inf ( NaN - Inf )	Inf ( 2.81 )	3.81 ( 0 )	1.93 ( -0.71 )	否	否	否	否
ANAL SPHINCTER HYPERTONIA	1	16994	0	47677	#NUM!	#NUM!	#NUM!	#NUM!	2.81	#NUM!	#NUM!	3.81	0	1.93	-0.71	肛门括约肌肌张力增高	GASTROINTESTINAL DISORDERS	胃肠系统疾病	Inf ( NaN - Inf )	Inf ( 2.81 )	3.81 ( 0 )	1.93 ( -0.71 )	否	否	否	否
ANAL STENOSIS	1	16994	0	47677	#NUM!	#NUM!	#NUM!	#NUM!	2.81	#NUM!	#NUM!	3.81	0	1.93	-0.71	肛门狭窄	GASTROINTESTINAL DISORDERS	胃肠系统疾病	Inf ( NaN - Inf )	Inf ( 2.81 )	3.81 ( 0 )	1.93 ( -0.71 )	否	否	否	否
CORONARY ARTERY INSUFFICIENCY	1	16994	0	47677	#NUM!	#NUM!	#NUM!	#NUM!	2.81	#NUM!	#NUM!	3.81	0	1.93	-0.71	冠状动脉功能不全	CARDIAC DISORDERS	心脏器官疾病	Inf ( NaN - Inf )	Inf ( 2.81 )	3.81 ( 0 )	1.93 ( -0.71 )	否	否	否	否
RADIATION PROCTITIS	1	16994	0	47677	#NUM!	#NUM!	#NUM!	#NUM!	2.81	#NUM!	#NUM!	3.81	0	1.93	-0.71	放射性直肠炎	INJURY, POISONING AND PROCEDURAL COMPLICATIONS	各类损伤、中毒及操作并发症	Inf ( NaN - Inf )	Inf ( 2.81 )	3.81 ( 0 )	1.93 ( -0.71 )	否	否	否	否
RECTAL NEOPLASM	1	16994	0	47677	#NUM!	#NUM!	#NUM!	#NUM!	2.81	#NUM!	#NUM!	3.81	0	1.93	-0.71	直肠肿瘤	NEOPLASMS BENIGN, MALIGNANT AND UNSPECIFIED (INCL CYSTS AND POLYPS)	良性、恶性及性质不明的肿瘤（包括囊状和息肉状）	Inf ( NaN - Inf )	Inf ( 2.81 )	3.81 ( 0 )	1.93 ( -0.71 )	否	否	否	否
MULTI-ORGAN DISORDER	1	16994	0	47677	#NUM!	#NUM!	#NUM!	#NUM!	2.81	#NUM!	#NUM!	3.81	0	1.93	-0.71	多器官疾病	GENERAL DISORDERS AND ADMINISTRATION SITE CONDITIONS	全身性疾病及给药部位各种反应	Inf ( NaN - Inf )	Inf ( 2.81 )	3.81 ( 0 )	1.93 ( -0.71 )	否	否	否	否
POST PROCEDURAL HAEMORRHAGE	1	16994	4	47673	0.7	0.08	6.28	0.7	0.1	-1.49	2.89	0.76	0.12	-0.39	-2.43	操作后出血	INJURY, POISONING AND PROCEDURAL COMPLICATIONS	各类损伤、中毒及操作并发症	0.7 ( 0.08 - 6.28 )	0.7 ( 0.1 )	0.76 ( 0.12 )	-0.39 ( -2.43 )	否	否	否	否
RECTAL DISCHARGE	1	16994	0	47677	#NUM!	#NUM!	#NUM!	#NUM!	2.81	#NUM!	#NUM!	3.81	0	1.93	-0.71	直肠分泌物	GASTROINTESTINAL DISORDERS	胃肠系统疾病	Inf ( NaN - Inf )	Inf ( 2.81 )	3.81 ( 0 )	1.93 ( -0.71 )	否	否	否	否
SPLENIC HAEMORRHAGE	1	16994	1	47676	2.81	0.18	44.86	2.81	0.58	0.03	5.58	1.9	0.19	0.93	-1.43	脾出血	BLOOD AND LYMPHATIC SYSTEM DISORDERS	血液及淋巴系统疾病	2.81 ( 0.18 - 44.86 )	2.81 ( 0.58 )	1.9 ( 0.19 )	0.93 ( -1.43 )	否	否	否	否
HEPATIC CANCER RECURRENT	1	16994	0	47677	#NUM!	#NUM!	#NUM!	#NUM!	2.81	#NUM!	#NUM!	3.81	0	1.93	-0.71	复发性肝癌	NEOPLASMS BENIGN, MALIGNANT AND UNSPECIFIED (INCL CYSTS AND POLYPS)	良性、恶性及性质不明的肿瘤（包括囊状和息肉状）	Inf ( NaN - Inf )	Inf ( 2.81 )	3.81 ( 0 )	1.93 ( -0.71 )	否	否	否	否
FACIAL NERVE DISORDER	1	16994	0	47677	#NUM!	#NUM!	#NUM!	#NUM!	2.81	#NUM!	#NUM!	3.81	0	1.93	-0.71	面神经疾病	NERVOUS SYSTEM DISORDERS	各类神经系统疾病	Inf ( NaN - Inf )	Inf ( 2.81 )	3.81 ( 0 )	1.93 ( -0.71 )	否	否	否	否
VENTRICULAR FIBRILLATION	1	16994	1	47676	2.81	0.18	44.86	2.81	0.58	0.03	5.58	1.9	0.19	0.93	-1.43	室颤	CARDIAC DISORDERS	心脏器官疾病	2.81 ( 0.18 - 44.86 )	2.81 ( 0.58 )	1.9 ( 0.19 )	0.93 ( -1.43 )	否	否	否	否
DERMATITIS EXFOLIATIVE	1	16994	3	47674	0.94	0.1	8.99	0.94	0	-1.33	3.2	0.95	0.14	-0.07	-2.18	剥脱性皮炎	SKIN AND SUBCUTANEOUS TISSUE DISORDERS	皮肤及皮下组织类疾病	0.94 ( 0.1 - 8.99 )	0.94 ( 0 )	0.95 ( 0.14 )	-0.07 ( -2.18 )	否	否	否	否
SKIN INDURATION	1	16994	3	47674	0.94	0.1	8.99	0.94	0	-1.33	3.2	0.95	0.14	-0.07	-2.18	皮肤硬结	SKIN AND SUBCUTANEOUS TISSUE DISORDERS	皮肤及皮下组织类疾病	0.94 ( 0.1 - 8.99 )	0.94 ( 0 )	0.95 ( 0.14 )	-0.07 ( -2.18 )	否	否	否	否
METAMORPHOPSIA	1	16994	1	47676	2.81	0.18	44.86	2.81	0.58	0.03	5.58	1.9	0.19	0.93	-1.43	视物变形症	EYE DISORDERS	眼器官疾病	2.81 ( 0.18 - 44.86 )	2.81 ( 0.58 )	1.9 ( 0.19 )	0.93 ( -1.43 )	否	否	否	否
READING DISORDER	1	16994	1	47676	2.81	0.18	44.86	2.81	0.58	0.03	5.58	1.9	0.19	0.93	-1.43	阅读障碍	PSYCHIATRIC DISORDERS	精神病类	2.81 ( 0.18 - 44.86 )	2.81 ( 0.58 )	1.9 ( 0.19 )	0.93 ( -1.43 )	否	否	否	否
SKIN TIGHTNESS	1	16994	3	47674	0.94	0.1	8.99	0.94	0	-1.33	3.2	0.95	0.14	-0.07	-2.18	皮肤紧缩感	SKIN AND SUBCUTANEOUS TISSUE DISORDERS	皮肤及皮下组织类疾病	0.94 ( 0.1 - 8.99 )	0.94 ( 0 )	0.95 ( 0.14 )	-0.07 ( -2.18 )	否	否	否	否
BRAIN DEATH	1	16994	1	47676	2.81	0.18	44.86	2.81	0.58	0.03	5.58	1.9	0.19	0.93	-1.43	脑死亡	GENERAL DISORDERS AND ADMINISTRATION SITE CONDITIONS	全身性疾病及给药部位各种反应	2.81 ( 0.18 - 44.86 )	2.81 ( 0.58 )	1.9 ( 0.19 )	0.93 ( -1.43 )	否	否	否	否
SHOCK HYPOGLYCAEMIC	1	16994	0	47677	#NUM!	#NUM!	#NUM!	#NUM!	2.81	#NUM!	#NUM!	3.81	0	1.93	-0.71	低血糖休克	METABOLISM AND NUTRITION DISORDERS	代谢及营养类疾病	Inf ( NaN - Inf )	Inf ( 2.81 )	3.81 ( 0 )	1.93 ( -0.71 )	否	否	否	否
BILIARY ASCITES	1	16994	0	47677	#NUM!	#NUM!	#NUM!	#NUM!	2.81	#NUM!	#NUM!	3.81	0	1.93	-0.71	胆汁性腹水	GASTROINTESTINAL DISORDERS	胃肠系统疾病	Inf ( NaN - Inf )	Inf ( 2.81 )	3.81 ( 0 )	1.93 ( -0.71 )	否	否	否	否
PHARYNGEAL HAEMORRHAGE	1	16994	3	47674	0.94	0.1	8.99	0.94	0	-1.33	3.2	0.95	0.14	-0.07	-2.18	咽部出血	RESPIRATORY, THORACIC AND MEDIASTINAL DISORDERS	呼吸系统、胸及纵隔疾病	0.94 ( 0.1 - 8.99 )	0.94 ( 0 )	0.95 ( 0.14 )	-0.07 ( -2.18 )	否	否	否	否
TONGUE POLYP	1	16994	0	47677	#NUM!	#NUM!	#NUM!	#NUM!	2.81	#NUM!	#NUM!	3.81	0	1.93	-0.71	舌息肉	GASTROINTESTINAL DISORDERS	胃肠系统疾病	Inf ( NaN - Inf )	Inf ( 2.81 )	3.81 ( 0 )	1.93 ( -0.71 )	否	否	否	否
GLOMERULONEPHRITIS CHRONIC	1	16994	0	47677	#NUM!	#NUM!	#NUM!	#NUM!	2.81	#NUM!	#NUM!	3.81	0	1.93	-0.71	慢性肾小球肾炎	RENAL AND URINARY DISORDERS	肾脏及泌尿系统疾病	Inf ( NaN - Inf )	Inf ( 2.81 )	3.81 ( 0 )	1.93 ( -0.71 )	否	否	否	否
HYPERPLASIA	1	16994	3	47674	0.94	0.1	8.99	0.94	0	-1.33	3.2	0.95	0.14	-0.07	-2.18	增生	GENERAL DISORDERS AND ADMINISTRATION SITE CONDITIONS	全身性疾病及给药部位各种反应	0.94 ( 0.1 - 8.99 )	0.94 ( 0 )	0.95 ( 0.14 )	-0.07 ( -2.18 )	否	否	否	否
HYPERTROPHY	1	16994	0	47677	#NUM!	#NUM!	#NUM!	#NUM!	2.81	#NUM!	#NUM!	3.81	0	1.93	-0.71	肥大	GENERAL DISORDERS AND ADMINISTRATION SITE CONDITIONS	全身性疾病及给药部位各种反应	Inf ( NaN - Inf )	Inf ( 2.81 )	3.81 ( 0 )	1.93 ( -0.71 )	否	否	否	否
KIDNEY FIBROSIS	1	16994	3	47674	0.94	0.1	8.99	0.94	0	-1.33	3.2	0.95	0.14	-0.07	-2.18	肾纤维化	RENAL AND URINARY DISORDERS	肾脏及泌尿系统疾病	0.94 ( 0.1 - 8.99 )	0.94 ( 0 )	0.95 ( 0.14 )	-0.07 ( -2.18 )	否	否	否	否
RENAL TUBULAR ATROPHY	1	16994	0	47677	#NUM!	#NUM!	#NUM!	#NUM!	2.81	#NUM!	#NUM!	3.81	0	1.93	-0.71	肾小管萎缩	RENAL AND URINARY DISORDERS	肾脏及泌尿系统疾病	Inf ( NaN - Inf )	Inf ( 2.81 )	3.81 ( 0 )	1.93 ( -0.71 )	否	否	否	否
CONTRAINDICATION TO MEDICAL TREATMENT	1	16994	0	47677	#NUM!	#NUM!	#NUM!	#NUM!	2.81	#NUM!	#NUM!	3.81	0	1.93	-0.71	医疗禁忌	SOCIAL CIRCUMSTANCES	社会环境	Inf ( NaN - Inf )	Inf ( 2.81 )	3.81 ( 0 )	1.93 ( -0.71 )	否	否	否	否
LENS DISLOCATION	1	16994	0	47677	#NUM!	#NUM!	#NUM!	#NUM!	2.81	#NUM!	#NUM!	3.81	0	1.93	-0.71	晶状体脱位	EYE DISORDERS	眼器官疾病	Inf ( NaN - Inf )	Inf ( 2.81 )	3.81 ( 0 )	1.93 ( -0.71 )	否	否	否	否
LIPOMA	1	16994	1	47676	2.81	0.18	44.86	2.81	0.58	0.03	5.58	1.9	0.19	0.93	-1.43	脂肪瘤	NEOPLASMS BENIGN, MALIGNANT AND UNSPECIFIED (INCL CYSTS AND POLYPS)	良性、恶性及性质不明的肿瘤（包括囊状和息肉状）	2.81 ( 0.18 - 44.86 )	2.81 ( 0.58 )	1.9 ( 0.19 )	0.93 ( -1.43 )	否	否	否	否
PNEUMONIA KLEBSIELLA	1	16994	1	47676	2.81	0.18	44.86	2.81	0.58	0.03	5.58	1.9	0.19	0.93	-1.43	克雷伯菌性肺炎	INFECTIONS AND INFESTATIONS	感染及侵染类疾病	2.81 ( 0.18 - 44.86 )	2.81 ( 0.58 )	1.9 ( 0.19 )	0.93 ( -1.43 )	否	否	否	否
MUSCLE INJURY	1	16994	0	47677	#NUM!	#NUM!	#NUM!	#NUM!	2.81	#NUM!	#NUM!	3.81	0	1.93	-0.71	肌肉损伤	INJURY, POISONING AND PROCEDURAL COMPLICATIONS	各类损伤、中毒及操作并发症	Inf ( NaN - Inf )	Inf ( 2.81 )	3.81 ( 0 )	1.93 ( -0.71 )	否	否	否	否
PAROSMIA	1	16994	19	47658	0.15	0.02	1.1	0.15	4.68	-1.86	2.16	0.19	0.04	-2.39	-4.17	嗅觉异常	NERVOUS SYSTEM DISORDERS	各类神经系统疾病	0.15 ( 0.02 - 1.1 )	0.15 ( 4.68 )	0.19 ( 0.04 )	-2.39 ( -4.17 )	否	否	否	否
HEPATITIS CHOLESTATIC	1	16994	0	47677	#NUM!	#NUM!	#NUM!	#NUM!	2.81	#NUM!	#NUM!	3.81	0	1.93	-0.71	胆汁淤积性肝炎	HEPATOBILIARY DISORDERS	肝胆系统疾病	Inf ( NaN - Inf )	Inf ( 2.81 )	3.81 ( 0 )	1.93 ( -0.71 )	否	否	否	否
HEPATIC PAIN	1	16994	13	47664	0.22	0.03	1.65	0.22	2.65	-1.82	2.25	0.27	0.05	-1.88	-3.7	肝痛	HEPATOBILIARY DISORDERS	肝胆系统疾病	0.22 ( 0.03 - 1.65 )	0.22 ( 2.65 )	0.27 ( 0.05 )	-1.88 ( -3.7 )	否	否	否	否
OTORRHOEA	1	16994	4	47673	0.7	0.08	6.28	0.7	0.1	-1.49	2.89	0.76	0.12	-0.39	-2.43	耳漏	EAR AND LABYRINTH DISORDERS	耳及迷路类疾病	0.7 ( 0.08 - 6.28 )	0.7 ( 0.1 )	0.76 ( 0.12 )	-0.39 ( -2.43 )	否	否	否	否
PROTEIN DEFICIENCY	1	16994	0	47677	#NUM!	#NUM!	#NUM!	#NUM!	2.81	#NUM!	#NUM!	3.81	0	1.93	-0.71	蛋白质缺乏	METABOLISM AND NUTRITION DISORDERS	代谢及营养类疾病	Inf ( NaN - Inf )	Inf ( 2.81 )	3.81 ( 0 )	1.93 ( -0.71 )	否	否	否	否
RETROPERITONEAL MASS	1	16994	2	47675	1.4	0.13	15.47	1.4	0.08	-1	3.8	1.27	0.17	0.34	-1.86	腹膜后肿块	GASTROINTESTINAL DISORDERS	胃肠系统疾病	1.4 ( 0.13 - 15.47 )	1.4 ( 0.08 )	1.27 ( 0.17 )	0.34 ( -1.86 )	否	否	否	否
ANAL PRURITUS	1	16994	0	47677	#NUM!	#NUM!	#NUM!	#NUM!	2.81	#NUM!	#NUM!	3.81	0	1.93	-0.71	肛门瘙痒	GASTROINTESTINAL DISORDERS	胃肠系统疾病	Inf ( NaN - Inf )	Inf ( 2.81 )	3.81 ( 0 )	1.93 ( -0.71 )	否	否	否	否
LARYNGEAL NEOPLASM	1	16994	0	47677	#NUM!	#NUM!	#NUM!	#NUM!	2.81	#NUM!	#NUM!	3.81	0	1.93	-0.71	喉肿瘤	NEOPLASMS BENIGN, MALIGNANT AND UNSPECIFIED (INCL CYSTS AND POLYPS)	良性、恶性及性质不明的肿瘤（包括囊状和息肉状）	Inf ( NaN - Inf )	Inf ( 2.81 )	3.81 ( 0 )	1.93 ( -0.71 )	否	否	否	否
COMPOSITE LYMPHOMA	1	16994	0	47677	#NUM!	#NUM!	#NUM!	#NUM!	2.81	#NUM!	#NUM!	3.81	0	1.93	-0.71	混合淋巴瘤	NEOPLASMS BENIGN, MALIGNANT AND UNSPECIFIED (INCL CYSTS AND POLYPS)	良性、恶性及性质不明的肿瘤（包括囊状和息肉状）	Inf ( NaN - Inf )	Inf ( 2.81 )	3.81 ( 0 )	1.93 ( -0.71 )	否	否	否	否
ALCOHOL TEST FALSE POSITIVE	1	16994	0	47677	#NUM!	#NUM!	#NUM!	#NUM!	2.81	#NUM!	#NUM!	3.81	0	1.93	-0.71	酒精检测假阳性	INVESTIGATIONS	各类检查	Inf ( NaN - Inf )	Inf ( 2.81 )	3.81 ( 0 )	1.93 ( -0.71 )	否	否	否	否
CONCUSSION	1	16994	1	47676	2.81	0.18	44.86	2.81	0.58	0.03	5.58	1.9	0.19	0.93	-1.43	脑震荡	INJURY, POISONING AND PROCEDURAL COMPLICATIONS	各类损伤、中毒及操作并发症	2.81 ( 0.18 - 44.86 )	2.81 ( 0.58 )	1.9 ( 0.19 )	0.93 ( -1.43 )	否	否	否	否
HYPOMETABOLISM	1	16994	0	47677	#NUM!	#NUM!	#NUM!	#NUM!	2.81	#NUM!	#NUM!	3.81	0	1.93	-0.71	低代谢	METABOLISM AND NUTRITION DISORDERS	代谢及营养类疾病	Inf ( NaN - Inf )	Inf ( 2.81 )	3.81 ( 0 )	1.93 ( -0.71 )	否	否	否	否
METABOLIC DISORDER	1	16994	1	47676	2.81	0.18	44.86	2.81	0.58	0.03	5.58	1.9	0.19	0.93	-1.43	代谢紊乱	METABOLISM AND NUTRITION DISORDERS	代谢及营养类疾病	2.81 ( 0.18 - 44.86 )	2.81 ( 0.58 )	1.9 ( 0.19 )	0.93 ( -1.43 )	否	否	否	否
SEDATION	1	16994	1	47676	2.81	0.18	44.86	2.81	0.58	0.03	5.58	1.9	0.19	0.93	-1.43	镇静	NERVOUS SYSTEM DISORDERS	各类神经系统疾病	2.81 ( 0.18 - 44.86 )	2.81 ( 0.58 )	1.9 ( 0.19 )	0.93 ( -1.43 )	否	否	否	否
PURULENT DISCHARGE	1	16994	5	47672	0.56	0.07	4.8	0.56	0.29	-1.59	2.71	0.63	0.11	-0.66	-2.65	脓性分泌物	INFECTIONS AND INFESTATIONS	感染及侵染类疾病	0.56 ( 0.07 - 4.8 )	0.56 ( 0.29 )	0.63 ( 0.11 )	-0.66 ( -2.65 )	否	否	否	否
THYROID ADENOMA	1	16994	0	47677	#NUM!	#NUM!	#NUM!	#NUM!	2.81	#NUM!	#NUM!	3.81	0	1.93	-0.71	甲状腺腺瘤	NEOPLASMS BENIGN, MALIGNANT AND UNSPECIFIED (INCL CYSTS AND POLYPS)	良性、恶性及性质不明的肿瘤（包括囊状和息肉状）	Inf ( NaN - Inf )	Inf ( 2.81 )	3.81 ( 0 )	1.93 ( -0.71 )	否	否	否	否
HYPERAMMONAEMIC ENCEPHALOPATHY	1	16994	9	47668	0.31	0.04	2.46	0.31	1.37	-1.75	2.38	0.38	0.07	-1.39	-3.27	高血氨性脑病	NERVOUS SYSTEM DISORDERS	各类神经系统疾病	0.31 ( 0.04 - 2.46 )	0.31 ( 1.37 )	0.38 ( 0.07 )	-1.39 ( -3.27 )	否	否	否	否
PORTAL SHUNT	1	16994	0	47677	#NUM!	#NUM!	#NUM!	#NUM!	2.81	#NUM!	#NUM!	3.81	0	1.93	-0.71	门静脉分流	HEPATOBILIARY DISORDERS	肝胆系统疾病	Inf ( NaN - Inf )	Inf ( 2.81 )	3.81 ( 0 )	1.93 ( -0.71 )	否	否	否	否
TYPE I HYPERSENSITIVITY	1	16994	0	47677	#NUM!	#NUM!	#NUM!	#NUM!	2.81	#NUM!	#NUM!	3.81	0	1.93	-0.71	I 型超敏反应	IMMUNE SYSTEM DISORDERS	免疫系统疾病	Inf ( NaN - Inf )	Inf ( 2.81 )	3.81 ( 0 )	1.93 ( -0.71 )	否	否	否	否
FOOD CRAVING	1	16994	1	47676	2.81	0.18	44.86	2.81	0.58	0.03	5.58	1.9	0.19	0.93	-1.43	贪食	METABOLISM AND NUTRITION DISORDERS	代谢及营养类疾病	2.81 ( 0.18 - 44.86 )	2.81 ( 0.58 )	1.9 ( 0.19 )	0.93 ( -1.43 )	否	否	否	否
FOOT DEFORMITY	1	16994	1	47676	2.81	0.18	44.86	2.81	0.58	0.03	5.58	1.9	0.19	0.93	-1.43	足部变形	MUSCULOSKELETAL AND CONNECTIVE TISSUE DISORDERS	各种肌肉骨骼及结缔组织疾病	2.81 ( 0.18 - 44.86 )	2.81 ( 0.58 )	1.9 ( 0.19 )	0.93 ( -1.43 )	否	否	否	否
RETROPERITONEAL NEOPLASM	1	16994	1	47676	2.81	0.18	44.86	2.81	0.58	0.03	5.58	1.9	0.19	0.93	-1.43	腹膜后肿瘤	NEOPLASMS BENIGN, MALIGNANT AND UNSPECIFIED (INCL CYSTS AND POLYPS)	良性、恶性及性质不明的肿瘤（包括囊状和息肉状）	2.81 ( 0.18 - 44.86 )	2.81 ( 0.58 )	1.9 ( 0.19 )	0.93 ( -1.43 )	否	否	否	否
CEREBROVASCULAR DISORDER	1	16994	2	47675	1.4	0.13	15.47	1.4	0.08	-1	3.8	1.27	0.17	0.34	-1.86	脑血管障碍	NERVOUS SYSTEM DISORDERS	各类神经系统疾病	1.4 ( 0.13 - 15.47 )	1.4 ( 0.08 )	1.27 ( 0.17 )	0.34 ( -1.86 )	否	否	否	否
CRITICAL ILLNESS	1	16994	0	47677	#NUM!	#NUM!	#NUM!	#NUM!	2.81	#NUM!	#NUM!	3.81	0	1.93	-0.71	危重疾病	GENERAL DISORDERS AND ADMINISTRATION SITE CONDITIONS	全身性疾病及给药部位各种反应	Inf ( NaN - Inf )	Inf ( 2.81 )	3.81 ( 0 )	1.93 ( -0.71 )	否	否	否	否
EMBOLIC STROKE	1	16994	1	47676	2.81	0.18	44.86	2.81	0.58	0.03	5.58	1.9	0.19	0.93	-1.43	栓塞性卒中	NERVOUS SYSTEM DISORDERS	各类神经系统疾病	2.81 ( 0.18 - 44.86 )	2.81 ( 0.58 )	1.9 ( 0.19 )	0.93 ( -1.43 )	否	否	否	否
CYSTOID MACULAR OEDEMA	1	16994	0	47677	#NUM!	#NUM!	#NUM!	#NUM!	2.81	#NUM!	#NUM!	3.81	0	1.93	-0.71	囊性黄斑水肿	EYE DISORDERS	眼器官疾病	Inf ( NaN - Inf )	Inf ( 2.81 )	3.81 ( 0 )	1.93 ( -0.71 )	否	否	否	否
PLASMA CELLS INCREASED	1	16994	0	47677	#NUM!	#NUM!	#NUM!	#NUM!	2.81	#NUM!	#NUM!	3.81	0	1.93	-0.71	浆细胞升高	INVESTIGATIONS	各类检查	Inf ( NaN - Inf )	Inf ( 2.81 )	3.81 ( 0 )	1.93 ( -0.71 )	否	否	否	否
RETINAL OEDEMA	1	16994	1	47676	2.81	0.18	44.86	2.81	0.58	0.03	5.58	1.9	0.19	0.93	-1.43	视网膜水肿	EYE DISORDERS	眼器官疾病	2.81 ( 0.18 - 44.86 )	2.81 ( 0.58 )	1.9 ( 0.19 )	0.93 ( -1.43 )	否	否	否	否
PERITONEAL SARCOMA	1	16994	0	47677	#NUM!	#NUM!	#NUM!	#NUM!	2.81	#NUM!	#NUM!	3.81	0	1.93	-0.71	腹膜肉瘤	NEOPLASMS BENIGN, MALIGNANT AND UNSPECIFIED (INCL CYSTS AND POLYPS)	良性、恶性及性质不明的肿瘤（包括囊状和息肉状）	Inf ( NaN - Inf )	Inf ( 2.81 )	3.81 ( 0 )	1.93 ( -0.71 )	否	否	否	否
BLOOD MAGNESIUM DECREASED	1	16994	28	47649	0.1	0.01	0.74	0.1	7.81	-1.89	2.09	0.13	0.02	-2.93	-4.68	血镁降低	INVESTIGATIONS	各类检查	0.1 ( 0.01 - 0.74 )	0.1 ( 7.81 )	0.13 ( 0.02 )	-2.93 ( -4.68 )	否	否	否	否
HEPATIC INFECTION	1	16994	6	47671	0.47	0.06	3.88	0.47	0.52	-1.65	2.58	0.54	0.09	-0.88	-2.83	肝脏感染	INFECTIONS AND INFESTATIONS	感染及侵染类疾病	0.47 ( 0.06 - 3.88 )	0.47 ( 0.52 )	0.54 ( 0.09 )	-0.88 ( -2.83 )	否	否	否	否
CANCER IN REMISSION	1	16994	0	47677	#NUM!	#NUM!	#NUM!	#NUM!	2.81	#NUM!	#NUM!	3.81	0	1.93	-0.71	癌症缓解期	NEOPLASMS BENIGN, MALIGNANT AND UNSPECIFIED (INCL CYSTS AND POLYPS)	良性、恶性及性质不明的肿瘤（包括囊状和息肉状）	Inf ( NaN - Inf )	Inf ( 2.81 )	3.81 ( 0 )	1.93 ( -0.71 )	否	否	否	否
GASTRIC DILATATION	1	16994	3	47674	0.94	0.1	8.99	0.94	0	-1.33	3.2	0.95	0.14	-0.07	-2.18	胃扩张	GASTROINTESTINAL DISORDERS	胃肠系统疾病	0.94 ( 0.1 - 8.99 )	0.94 ( 0 )	0.95 ( 0.14 )	-0.07 ( -2.18 )	否	否	否	否
MOUTH CYST	1	16994	0	47677	#NUM!	#NUM!	#NUM!	#NUM!	2.81	#NUM!	#NUM!	3.81	0	1.93	-0.71	口腔囊肿	GASTROINTESTINAL DISORDERS	胃肠系统疾病	Inf ( NaN - Inf )	Inf ( 2.81 )	3.81 ( 0 )	1.93 ( -0.71 )	否	否	否	否
ENDOCARDITIS	1	16994	3	47674	0.94	0.1	8.99	0.94	0	-1.33	3.2	0.95	0.14	-0.07	-2.18	心内膜炎	INFECTIONS AND INFESTATIONS	感染及侵染类疾病	0.94 ( 0.1 - 8.99 )	0.94 ( 0 )	0.95 ( 0.14 )	-0.07 ( -2.18 )	否	否	否	否
BASAL CELL CARCINOMA	1	16994	4	47673	0.7	0.08	6.28	0.7	0.1	-1.49	2.89	0.76	0.12	-0.39	-2.43	基底细胞癌	NEOPLASMS BENIGN, MALIGNANT AND UNSPECIFIED (INCL CYSTS AND POLYPS)	良性、恶性及性质不明的肿瘤（包括囊状和息肉状）	0.7 ( 0.08 - 6.28 )	0.7 ( 0.1 )	0.76 ( 0.12 )	-0.39 ( -2.43 )	否	否	否	否
SKIN CANCER	1	16994	13	47664	0.22	0.03	1.65	0.22	2.65	-1.82	2.25	0.27	0.05	-1.88	-3.7	皮肤癌	NEOPLASMS BENIGN, MALIGNANT AND UNSPECIFIED (INCL CYSTS AND POLYPS)	良性、恶性及性质不明的肿瘤（包括囊状和息肉状）	0.22 ( 0.03 - 1.65 )	0.22 ( 2.65 )	0.27 ( 0.05 )	-1.88 ( -3.7 )	否	否	否	否
SQUAMOUS CELL CARCINOMA OF THE VULVA	1	16994	0	47677	#NUM!	#NUM!	#NUM!	#NUM!	2.81	#NUM!	#NUM!	3.81	0	1.93	-0.71	外阴鳞状细胞癌	NEOPLASMS BENIGN, MALIGNANT AND UNSPECIFIED (INCL CYSTS AND POLYPS)	良性、恶性及性质不明的肿瘤（包括囊状和息肉状）	Inf ( NaN - Inf )	Inf ( 2.81 )	3.81 ( 0 )	1.93 ( -0.71 )	否	否	否	否
VAGINAL DISCHARGE	1	16994	1	47676	2.81	0.18	44.86	2.81	0.58	0.03	5.58	1.9	0.19	0.93	-1.43	阴道分泌物	REPRODUCTIVE SYSTEM AND BREAST DISORDERS	生殖系统及乳腺疾病	2.81 ( 0.18 - 44.86 )	2.81 ( 0.58 )	1.9 ( 0.19 )	0.93 ( -1.43 )	否	否	否	否
VULVOVAGINAL ERYTHEMA	1	16994	2	47675	1.4	0.13	15.47	1.4	0.08	-1	3.8	1.27	0.17	0.34	-1.86	外阴阴道红斑	REPRODUCTIVE SYSTEM AND BREAST DISORDERS	生殖系统及乳腺疾病	1.4 ( 0.13 - 15.47 )	1.4 ( 0.08 )	1.27 ( 0.17 )	0.34 ( -1.86 )	否	否	否	否
ADENOCARCINOMA GASTRIC	1	16994	1	47676	2.81	0.18	44.86	2.81	0.58	0.03	5.58	1.9	0.19	0.93	-1.43	胃腺癌	NEOPLASMS BENIGN, MALIGNANT AND UNSPECIFIED (INCL CYSTS AND POLYPS)	良性、恶性及性质不明的肿瘤（包括囊状和息肉状）	2.81 ( 0.18 - 44.86 )	2.81 ( 0.58 )	1.9 ( 0.19 )	0.93 ( -1.43 )	否	否	否	否
APPENDIX DISORDER	1	16994	0	47677	#NUM!	#NUM!	#NUM!	#NUM!	2.81	#NUM!	#NUM!	3.81	0	1.93	-0.71	阑尾疾病	GASTROINTESTINAL DISORDERS	胃肠系统疾病	Inf ( NaN - Inf )	Inf ( 2.81 )	3.81 ( 0 )	1.93 ( -0.71 )	否	否	否	否
VISUAL ACUITY TESTS ABNORMAL	1	16994	0	47677	#NUM!	#NUM!	#NUM!	#NUM!	2.81	#NUM!	#NUM!	3.81	0	1.93	-0.71	视力测试异常	INVESTIGATIONS	各类检查	Inf ( NaN - Inf )	Inf ( 2.81 )	3.81 ( 0 )	1.93 ( -0.71 )	否	否	否	否
ABSCESS INTESTINAL	1	16994	2	47675	1.4	0.13	15.47	1.4	0.08	-1	3.8	1.27	0.17	0.34	-1.86	肠脓肿	INFECTIONS AND INFESTATIONS	感染及侵染类疾病	1.4 ( 0.13 - 15.47 )	1.4 ( 0.08 )	1.27 ( 0.17 )	0.34 ( -1.86 )	否	否	否	否
BLOOD LACTIC ACID INCREASED	1	16994	3	47674	0.94	0.1	8.99	0.94	0	-1.33	3.2	0.95	0.14	-0.07	-2.18	血乳酸升高	INVESTIGATIONS	各类检查	0.94 ( 0.1 - 8.99 )	0.94 ( 0 )	0.95 ( 0.14 )	-0.07 ( -2.18 )	否	否	否	否
BLOOD PH DECREASED	1	16994	3	47674	0.94	0.1	8.99	0.94	0	-1.33	3.2	0.95	0.14	-0.07	-2.18	血 pH 值降低	INVESTIGATIONS	各类检查	0.94 ( 0.1 - 8.99 )	0.94 ( 0 )	0.95 ( 0.14 )	-0.07 ( -2.18 )	否	否	否	否
CALCIUM PHOSPHATE PRODUCT INCREASED	1	16994	1	47676	2.81	0.18	44.86	2.81	0.58	0.03	5.58	1.9	0.19	0.93	-1.43	钙磷乘积增加	INVESTIGATIONS	各类检查	2.81 ( 0.18 - 44.86 )	2.81 ( 0.58 )	1.9 ( 0.19 )	0.93 ( -1.43 )	否	否	否	否
OCCULT BLOOD	1	16994	4	47673	0.7	0.08	6.28	0.7	0.1	-1.49	2.89	0.76	0.12	-0.39	-2.43	潜血	INVESTIGATIONS	各类检查	0.7 ( 0.08 - 6.28 )	0.7 ( 0.1 )	0.76 ( 0.12 )	-0.39 ( -2.43 )	否	否	否	否
GASTROINTESTINAL ANASTOMOTIC COMPLICATION	1	16994	0	47677	#NUM!	#NUM!	#NUM!	#NUM!	2.81	#NUM!	#NUM!	3.81	0	1.93	-0.71	胃肠吻合口并发症	INJURY, POISONING AND PROCEDURAL COMPLICATIONS	各类损伤、中毒及操作并发症	Inf ( NaN - Inf )	Inf ( 2.81 )	3.81 ( 0 )	1.93 ( -0.71 )	否	否	否	否
PNEUMOBILIA	1	16994	1	47676	2.81	0.18	44.86	2.81	0.58	0.03	5.58	1.9	0.19	0.93	-1.43	胆道气肿	HEPATOBILIARY DISORDERS	肝胆系统疾病	2.81 ( 0.18 - 44.86 )	2.81 ( 0.58 )	1.9 ( 0.19 )	0.93 ( -1.43 )	否	否	否	否
HYPOPNOEA	1	16994	1	47676	2.81	0.18	44.86	2.81	0.58	0.03	5.58	1.9	0.19	0.93	-1.43	呼吸不足	RESPIRATORY, THORACIC AND MEDIASTINAL DISORDERS	呼吸系统、胸及纵隔疾病	2.81 ( 0.18 - 44.86 )	2.81 ( 0.58 )	1.9 ( 0.19 )	0.93 ( -1.43 )	否	否	否	否
VIRAL TEST POSITIVE	1	16994	0	47677	#NUM!	#NUM!	#NUM!	#NUM!	2.81	#NUM!	#NUM!	3.81	0	1.93	-0.71	病毒检测阳性	INVESTIGATIONS	各类检查	Inf ( NaN - Inf )	Inf ( 2.81 )	3.81 ( 0 )	1.93 ( -0.71 )	否	否	否	否
PROSTATE CANCER METASTATIC	1	16994	0	47677	#NUM!	#NUM!	#NUM!	#NUM!	2.81	#NUM!	#NUM!	3.81	0	1.93	-0.71	前列腺转移性癌	NEOPLASMS BENIGN, MALIGNANT AND UNSPECIFIED (INCL CYSTS AND POLYPS)	良性、恶性及性质不明的肿瘤（包括囊状和息肉状）	Inf ( NaN - Inf )	Inf ( 2.81 )	3.81 ( 0 )	1.93 ( -0.71 )	否	否	否	否
RETROPERITONEAL CANCER	1	16994	1	47676	2.81	0.18	44.86	2.81	0.58	0.03	5.58	1.9	0.19	0.93	-1.43	腹膜后癌	NEOPLASMS BENIGN, MALIGNANT AND UNSPECIFIED (INCL CYSTS AND POLYPS)	良性、恶性及性质不明的肿瘤（包括囊状和息肉状）	2.81 ( 0.18 - 44.86 )	2.81 ( 0.58 )	1.9 ( 0.19 )	0.93 ( -1.43 )	否	否	否	否
PSEUDOMONAS INFECTION	1	16994	1	47676	2.81	0.18	44.86	2.81	0.58	0.03	5.58	1.9	0.19	0.93	-1.43	假单胞菌感染	INFECTIONS AND INFESTATIONS	感染及侵染类疾病	2.81 ( 0.18 - 44.86 )	2.81 ( 0.58 )	1.9 ( 0.19 )	0.93 ( -1.43 )	否	否	否	否
SYSTEMIC INFECTION	1	16994	0	47677	#NUM!	#NUM!	#NUM!	#NUM!	2.81	#NUM!	#NUM!	3.81	0	1.93	-0.71	全身感染	INFECTIONS AND INFESTATIONS	感染及侵染类疾病	Inf ( NaN - Inf )	Inf ( 2.81 )	3.81 ( 0 )	1.93 ( -0.71 )	否	否	否	否
PARAGANGLION NEOPLASM	1	16994	1	47676	2.81	0.18	44.86	2.81	0.58	0.03	5.58	1.9	0.19	0.93	-1.43	副神经节肿瘤	NEOPLASMS BENIGN, MALIGNANT AND UNSPECIFIED (INCL CYSTS AND POLYPS)	良性、恶性及性质不明的肿瘤（包括囊状和息肉状）	2.81 ( 0.18 - 44.86 )	2.81 ( 0.58 )	1.9 ( 0.19 )	0.93 ( -1.43 )	否	否	否	否
IMPAIRED GASTRIC EMPTYING	1	16994	0	47677	#NUM!	#NUM!	#NUM!	#NUM!	2.81	#NUM!	#NUM!	3.81	0	1.93	-0.71	胃排空障碍	GASTROINTESTINAL DISORDERS	胃肠系统疾病	Inf ( NaN - Inf )	Inf ( 2.81 )	3.81 ( 0 )	1.93 ( -0.71 )	否	否	否	否
MUSCLE FATIGUE	1	16994	6	47671	0.47	0.06	3.88	0.47	0.52	-1.65	2.58	0.54	0.09	-0.88	-2.83	肌肉疲劳	MUSCULOSKELETAL AND CONNECTIVE TISSUE DISORDERS	各种肌肉骨骼及结缔组织疾病	0.47 ( 0.06 - 3.88 )	0.47 ( 0.52 )	0.54 ( 0.09 )	-0.88 ( -2.83 )	否	否	否	否
ACCIDENTAL OVERDOSE	1	16994	6	47671	0.47	0.06	3.88	0.47	0.52	-1.65	2.58	0.54	0.09	-0.88	-2.83	意外用药过量	INJURY, POISONING AND PROCEDURAL COMPLICATIONS	各类损伤、中毒及操作并发症	0.47 ( 0.06 - 3.88 )	0.47 ( 0.52 )	0.54 ( 0.09 )	-0.88 ( -2.83 )	否	否	否	否
ORAL MUCOSAL EXFOLIATION	1	16994	3	47674	0.94	0.1	8.99	0.94	0	-1.33	3.2	0.95	0.14	-0.07	-2.18	口腔粘膜脱落	GASTROINTESTINAL DISORDERS	胃肠系统疾病	0.94 ( 0.1 - 8.99 )	0.94 ( 0 )	0.95 ( 0.14 )	-0.07 ( -2.18 )	否	否	否	否
BEDRIDDEN	1	16994	7	47670	0.4	0.05	3.26	0.4	0.78	-1.69	2.5	0.48	0.08	-1.07	-3	卧床不起的	SOCIAL CIRCUMSTANCES	社会环境	0.4 ( 0.05 - 3.26 )	0.4 ( 0.78 )	0.48 ( 0.08 )	-1.07 ( -3 )	否	否	否	否
OESOPHAGEAL NEOPLASM	1	16994	0	47677	#NUM!	#NUM!	#NUM!	#NUM!	2.81	#NUM!	#NUM!	3.81	0	1.93	-0.71	食管肿瘤	NEOPLASMS BENIGN, MALIGNANT AND UNSPECIFIED (INCL CYSTS AND POLYPS)	良性、恶性及性质不明的肿瘤（包括囊状和息肉状）	Inf ( NaN - Inf )	Inf ( 2.81 )	3.81 ( 0 )	1.93 ( -0.71 )	否	否	否	否
BODY TEMPERATURE ABNORMAL	1	16994	0	47677	#NUM!	#NUM!	#NUM!	#NUM!	2.81	#NUM!	#NUM!	3.81	0	1.93	-0.71	体温异常	INVESTIGATIONS	各类检查	Inf ( NaN - Inf )	Inf ( 2.81 )	3.81 ( 0 )	1.93 ( -0.71 )	否	否	否	否
SLEEP DISORDER DUE TO GENERAL MEDICAL CONDITION, INSOMNIA TYPE	1	16994	0	47677	#NUM!	#NUM!	#NUM!	#NUM!	2.81	#NUM!	#NUM!	3.81	0	1.93	-0.71	一般性疾病引起的睡眠障碍，失眠型	PSYCHIATRIC DISORDERS	精神病类	Inf ( NaN - Inf )	Inf ( 2.81 )	3.81 ( 0 )	1.93 ( -0.71 )	否	否	否	否
TRACHEAL STENOSIS	1	16994	0	47677	#NUM!	#NUM!	#NUM!	#NUM!	2.81	#NUM!	#NUM!	3.81	0	1.93	-0.71	气管狭窄	RESPIRATORY, THORACIC AND MEDIASTINAL DISORDERS	呼吸系统、胸及纵隔疾病	Inf ( NaN - Inf )	Inf ( 2.81 )	3.81 ( 0 )	1.93 ( -0.71 )	否	否	否	否
EASTERN COOPERATIVE ONCOLOGY GROUP PERFORMANCE STATUS	1	16994	0	47677	#NUM!	#NUM!	#NUM!	#NUM!	2.81	#NUM!	#NUM!	3.81	0	1.93	-0.71	东部肿瘤协作组体能状态	INVESTIGATIONS	各类检查	Inf ( NaN - Inf )	Inf ( 2.81 )	3.81 ( 0 )	1.93 ( -0.71 )	否	否	否	否
ANAL EROSION	1	16994	1	47676	2.81	0.18	44.86	2.81	0.58	0.03	5.58	1.9	0.19	0.93	-1.43	肛门糜烂	GASTROINTESTINAL DISORDERS	胃肠系统疾病	2.81 ( 0.18 - 44.86 )	2.81 ( 0.58 )	1.9 ( 0.19 )	0.93 ( -1.43 )	否	否	否	否
NEUROENDOCRINE CARCINOMA	1	16994	0	47677	#NUM!	#NUM!	#NUM!	#NUM!	2.81	#NUM!	#NUM!	3.81	0	1.93	-0.71	神经内分泌癌	NEOPLASMS BENIGN, MALIGNANT AND UNSPECIFIED (INCL CYSTS AND POLYPS)	良性、恶性及性质不明的肿瘤（包括囊状和息肉状）	Inf ( NaN - Inf )	Inf ( 2.81 )	3.81 ( 0 )	1.93 ( -0.71 )	否	否	否	否
HAEMORRHAGIC EROSIVE GASTRITIS	1	16994	0	47677	#NUM!	#NUM!	#NUM!	#NUM!	2.81	#NUM!	#NUM!	3.81	0	1.93	-0.71	出血性糜烂性胃炎	GASTROINTESTINAL DISORDERS	胃肠系统疾病	Inf ( NaN - Inf )	Inf ( 2.81 )	3.81 ( 0 )	1.93 ( -0.71 )	否	否	否	否
ORAL HERPES	1	16994	5	47672	0.56	0.07	4.8	0.56	0.29	-1.59	2.71	0.63	0.11	-0.66	-2.65	口腔疱疹	INFECTIONS AND INFESTATIONS	感染及侵染类疾病	0.56 ( 0.07 - 4.8 )	0.56 ( 0.29 )	0.63 ( 0.11 )	-0.66 ( -2.65 )	否	否	否	否
PORTAL VEIN DILATATION	1	16994	0	47677	#NUM!	#NUM!	#NUM!	#NUM!	2.81	#NUM!	#NUM!	3.81	0	1.93	-0.71	门静脉扩张	HEPATOBILIARY DISORDERS	肝胆系统疾病	Inf ( NaN - Inf )	Inf ( 2.81 )	3.81 ( 0 )	1.93 ( -0.71 )	否	否	否	否
PLEUROPERICARDITIS	1	16994	0	47677	#NUM!	#NUM!	#NUM!	#NUM!	2.81	#NUM!	#NUM!	3.81	0	1.93	-0.71	胸膜心膜炎	CARDIAC DISORDERS	心脏器官疾病	Inf ( NaN - Inf )	Inf ( 2.81 )	3.81 ( 0 )	1.93 ( -0.71 )	否	否	否	否
LIPASE	1	16994	0	47677	#NUM!	#NUM!	#NUM!	#NUM!	2.81	#NUM!	#NUM!	3.81	0	1.93	-0.71	脂肪酶	INVESTIGATIONS	各类检查	Inf ( NaN - Inf )	Inf ( 2.81 )	3.81 ( 0 )	1.93 ( -0.71 )	否	否	否	否
PAINFUL RESPIRATION	1	16994	1	47676	2.81	0.18	44.86	2.81	0.58	0.03	5.58	1.9	0.19	0.93	-1.43	痛性呼吸	RESPIRATORY, THORACIC AND MEDIASTINAL DISORDERS	呼吸系统、胸及纵隔疾病	2.81 ( 0.18 - 44.86 )	2.81 ( 0.58 )	1.9 ( 0.19 )	0.93 ( -1.43 )	否	否	否	否
PERITONEAL ADHESIONS	1	16994	0	47677	#NUM!	#NUM!	#NUM!	#NUM!	2.81	#NUM!	#NUM!	3.81	0	1.93	-0.71	腹膜粘连	GASTROINTESTINAL DISORDERS	胃肠系统疾病	Inf ( NaN - Inf )	Inf ( 2.81 )	3.81 ( 0 )	1.93 ( -0.71 )	否	否	否	否
SKIN MASS	1	16994	4	47673	0.7	0.08	6.28	0.7	0.1	-1.49	2.89	0.76	0.12	-0.39	-2.43	皮肤肿块	SKIN AND SUBCUTANEOUS TISSUE DISORDERS	皮肤及皮下组织类疾病	0.7 ( 0.08 - 6.28 )	0.7 ( 0.1 )	0.76 ( 0.12 )	-0.39 ( -2.43 )	否	否	否	否
SPLENIC HAEMATOMA	1	16994	0	47677	#NUM!	#NUM!	#NUM!	#NUM!	2.81	#NUM!	#NUM!	3.81	0	1.93	-0.71	脾血肿	BLOOD AND LYMPHATIC SYSTEM DISORDERS	血液及淋巴系统疾病	Inf ( NaN - Inf )	Inf ( 2.81 )	3.81 ( 0 )	1.93 ( -0.71 )	否	否	否	否
ABDOMINAL INFECTION	1	16994	3	47674	0.94	0.1	8.99	0.94	0	-1.33	3.2	0.95	0.14	-0.07	-2.18	腹部感染	INFECTIONS AND INFESTATIONS	感染及侵染类疾病	0.94 ( 0.1 - 8.99 )	0.94 ( 0 )	0.95 ( 0.14 )	-0.07 ( -2.18 )	否	否	否	否
PLEURAL DISORDER	1	16994	1	47676	2.81	0.18	44.86	2.81	0.58	0.03	5.58	1.9	0.19	0.93	-1.43	胸膜病变	RESPIRATORY, THORACIC AND MEDIASTINAL DISORDERS	呼吸系统、胸及纵隔疾病	2.81 ( 0.18 - 44.86 )	2.81 ( 0.58 )	1.9 ( 0.19 )	0.93 ( -1.43 )	否	否	否	否
BLOOD CALCIUM ABNORMAL	1	16994	2	47675	1.4	0.13	15.47	1.4	0.08	-1	3.8	1.27	0.17	0.34	-1.86	血钙异常	INVESTIGATIONS	各类检查	1.4 ( 0.13 - 15.47 )	1.4 ( 0.08 )	1.27 ( 0.17 )	0.34 ( -1.86 )	否	否	否	否
CARDIAC VALVE RUPTURE	1	16994	0	47677	#NUM!	#NUM!	#NUM!	#NUM!	2.81	#NUM!	#NUM!	3.81	0	1.93	-0.71	心脏瓣膜破裂	INJURY, POISONING AND PROCEDURAL COMPLICATIONS	各类损伤、中毒及操作并发症	Inf ( NaN - Inf )	Inf ( 2.81 )	3.81 ( 0 )	1.93 ( -0.71 )	否	否	否	否
END STAGE RENAL DISEASE	1	16994	1	47676	2.81	0.18	44.86	2.81	0.58	0.03	5.58	1.9	0.19	0.93	-1.43	终末期肾脏疾病	RENAL AND URINARY DISORDERS	肾脏及泌尿系统疾病	2.81 ( 0.18 - 44.86 )	2.81 ( 0.58 )	1.9 ( 0.19 )	0.93 ( -1.43 )	否	否	否	否
BLOOD ALKALINE PHOSPHATASE DECREASED	1	16994	2	47675	1.4	0.13	15.47	1.4	0.08	-1	3.8	1.27	0.17	0.34	-1.86	血碱性磷酸酶降低	INVESTIGATIONS	各类检查	1.4 ( 0.13 - 15.47 )	1.4 ( 0.08 )	1.27 ( 0.17 )	0.34 ( -1.86 )	否	否	否	否
OBESITY	1	16994	2	47675	1.4	0.13	15.47	1.4	0.08	-1	3.8	1.27	0.17	0.34	-1.86	肥胖	METABOLISM AND NUTRITION DISORDERS	代谢及营养类疾病	1.4 ( 0.13 - 15.47 )	1.4 ( 0.08 )	1.27 ( 0.17 )	0.34 ( -1.86 )	否	否	否	否
HAEMOBILIA	1	16994	1	47676	2.81	0.18	44.86	2.81	0.58	0.03	5.58	1.9	0.19	0.93	-1.43	胆道出血	HEPATOBILIARY DISORDERS	肝胆系统疾病	2.81 ( 0.18 - 44.86 )	2.81 ( 0.58 )	1.9 ( 0.19 )	0.93 ( -1.43 )	否	否	否	否
VASCULAR PSEUDOANEURYSM	1	16994	0	47677	#NUM!	#NUM!	#NUM!	#NUM!	2.81	#NUM!	#NUM!	3.81	0	1.93	-0.71	血管假性动脉瘤	INJURY, POISONING AND PROCEDURAL COMPLICATIONS	各类损伤、中毒及操作并发症	Inf ( NaN - Inf )	Inf ( 2.81 )	3.81 ( 0 )	1.93 ( -0.71 )	否	否	否	否
RHABDOMYOSARCOMA	1	16994	0	47677	#NUM!	#NUM!	#NUM!	#NUM!	2.81	#NUM!	#NUM!	3.81	0	1.93	-0.71	横纹肌肉瘤	NEOPLASMS BENIGN, MALIGNANT AND UNSPECIFIED (INCL CYSTS AND POLYPS)	良性、恶性及性质不明的肿瘤（包括囊状和息肉状）	Inf ( NaN - Inf )	Inf ( 2.81 )	3.81 ( 0 )	1.93 ( -0.71 )	否	否	否	否
MUSCLE SPASTICITY	1	16994	11	47666	0.25	0.03	1.98	0.26	2	-1.79	2.3	0.32	0.06	-1.66	-3.51	肌肉痉挛状态	NERVOUS SYSTEM DISORDERS	各类神经系统疾病	0.25 ( 0.03 - 1.98 )	0.26 ( 2 )	0.32 ( 0.06 )	-1.66 ( -3.51 )	否	否	否	否
MACROGLOSSIA	1	16994	0	47677	#NUM!	#NUM!	#NUM!	#NUM!	2.81	#NUM!	#NUM!	3.81	0	1.93	-0.71	巨舌	CONGENITAL, FAMILIAL AND GENETIC DISORDERS	各种先天性家族性遗传性疾病	Inf ( NaN - Inf )	Inf ( 2.81 )	3.81 ( 0 )	1.93 ( -0.71 )	否	否	否	否
EYELID TUMOUR	1	16994	0	47677	#NUM!	#NUM!	#NUM!	#NUM!	2.81	#NUM!	#NUM!	3.81	0	1.93	-0.71	眼睑肿瘤	NEOPLASMS BENIGN, MALIGNANT AND UNSPECIFIED (INCL CYSTS AND POLYPS)	良性、恶性及性质不明的肿瘤（包括囊状和息肉状）	Inf ( NaN - Inf )	Inf ( 2.81 )	3.81 ( 0 )	1.93 ( -0.71 )	否	否	否	否
INITIAL INSOMNIA	1	16994	5	47672	0.56	0.07	4.8	0.56	0.29	-1.59	2.71	0.63	0.11	-0.66	-2.65	入睡困难	PSYCHIATRIC DISORDERS	精神病类	0.56 ( 0.07 - 4.8 )	0.56 ( 0.29 )	0.63 ( 0.11 )	-0.66 ( -2.65 )	否	否	否	否
NERVOUSNESS	1	16994	20	47657	0.14	0.02	1.04	0.14	5.02	-1.87	2.15	0.18	0.03	-2.46	-4.24	神经紧张不安	PSYCHIATRIC DISORDERS	精神病类	0.14 ( 0.02 - 1.04 )	0.14 ( 5.02 )	0.18 ( 0.03 )	-2.46 ( -4.24 )	否	否	否	否
ROTATOR CUFF SYNDROME	1	16994	6	47671	0.47	0.06	3.88	0.47	0.52	-1.65	2.58	0.54	0.09	-0.88	-2.83	肩袖综合征	MUSCULOSKELETAL AND CONNECTIVE TISSUE DISORDERS	各种肌肉骨骼及结缔组织疾病	0.47 ( 0.06 - 3.88 )	0.47 ( 0.52 )	0.54 ( 0.09 )	-0.88 ( -2.83 )	否	否	否	否
SYNOVIAL SARCOMA	1	16994	0	47677	#NUM!	#NUM!	#NUM!	#NUM!	2.81	#NUM!	#NUM!	3.81	0	1.93	-0.71	滑膜肉瘤	NEOPLASMS BENIGN, MALIGNANT AND UNSPECIFIED (INCL CYSTS AND POLYPS)	良性、恶性及性质不明的肿瘤（包括囊状和息肉状）	Inf ( NaN - Inf )	Inf ( 2.81 )	3.81 ( 0 )	1.93 ( -0.71 )	否	否	否	否
PILOERECTION	1	16994	1	47676	2.81	0.18	44.86	2.81	0.58	0.03	5.58	1.9	0.19	0.93	-1.43	立毛	SKIN AND SUBCUTANEOUS TISSUE DISORDERS	皮肤及皮下组织类疾病	2.81 ( 0.18 - 44.86 )	2.81 ( 0.58 )	1.9 ( 0.19 )	0.93 ( -1.43 )	否	否	否	否
PRODUCT PRESCRIBING ERROR	1	16994	7	47670	0.4	0.05	3.26	0.4	0.78	-1.69	2.5	0.48	0.08	-1.07	-3	产品处方错误	INJURY, POISONING AND PROCEDURAL COMPLICATIONS	各类损伤、中毒及操作并发症	0.4 ( 0.05 - 3.26 )	0.4 ( 0.78 )	0.48 ( 0.08 )	-1.07 ( -3 )	否	否	否	否
SPLENIC RUPTURE	1	16994	1	47676	2.81	0.18	44.86	2.81	0.58	0.03	5.58	1.9	0.19	0.93	-1.43	脾破裂	INJURY, POISONING AND PROCEDURAL COMPLICATIONS	各类损伤、中毒及操作并发症	2.81 ( 0.18 - 44.86 )	2.81 ( 0.58 )	1.9 ( 0.19 )	0.93 ( -1.43 )	否	否	否	否
RETINAL INJURY	1	16994	0	47677	#NUM!	#NUM!	#NUM!	#NUM!	2.81	#NUM!	#NUM!	3.81	0	1.93	-0.71	视网膜损伤	INJURY, POISONING AND PROCEDURAL COMPLICATIONS	各类损伤、中毒及操作并发症	Inf ( NaN - Inf )	Inf ( 2.81 )	3.81 ( 0 )	1.93 ( -0.71 )	否	否	否	否
ALANINE AMINOTRANSFERASE DECREASED	1	16994	1	47676	2.81	0.18	44.86	2.81	0.58	0.03	5.58	1.9	0.19	0.93	-1.43	丙氨酸氨基转移酶降低	INVESTIGATIONS	各类检查	2.81 ( 0.18 - 44.86 )	2.81 ( 0.58 )	1.9 ( 0.19 )	0.93 ( -1.43 )	否	否	否	否
ASPARTATE AMINOTRANSFERASE DECREASED	1	16994	2	47675	1.4	0.13	15.47	1.4	0.08	-1	3.8	1.27	0.17	0.34	-1.86	天门冬氨酸氨基转移酶降低	INVESTIGATIONS	各类检查	1.4 ( 0.13 - 15.47 )	1.4 ( 0.08 )	1.27 ( 0.17 )	0.34 ( -1.86 )	否	否	否	否
CHRONIC GASTROINTESTINAL BLEEDING	1	16994	0	47677	#NUM!	#NUM!	#NUM!	#NUM!	2.81	#NUM!	#NUM!	3.81	0	1.93	-0.71	慢性胃肠出血	GASTROINTESTINAL DISORDERS	胃肠系统疾病	Inf ( NaN - Inf )	Inf ( 2.81 )	3.81 ( 0 )	1.93 ( -0.71 )	否	否	否	否
RED BLOOD CELL SEDIMENTATION RATE INCREASED	1	16994	6	47671	0.47	0.06	3.88	0.47	0.52	-1.65	2.58	0.54	0.09	-0.88	-2.83	红细胞沉降率升高	INVESTIGATIONS	各类检查	0.47 ( 0.06 - 3.88 )	0.47 ( 0.52 )	0.54 ( 0.09 )	-0.88 ( -2.83 )	否	否	否	否
TESTICULAR NEOPLASM	1	16994	0	47677	#NUM!	#NUM!	#NUM!	#NUM!	2.81	#NUM!	#NUM!	3.81	0	1.93	-0.71	睾丸肿瘤	NEOPLASMS BENIGN, MALIGNANT AND UNSPECIFIED (INCL CYSTS AND POLYPS)	良性、恶性及性质不明的肿瘤（包括囊状和息肉状）	Inf ( NaN - Inf )	Inf ( 2.81 )	3.81 ( 0 )	1.93 ( -0.71 )	否	否	否	否
MALARIA	1	16994	6	47671	0.47	0.06	3.88	0.47	0.52	-1.65	2.58	0.54	0.09	-0.88	-2.83	疟疾	INFECTIONS AND INFESTATIONS	感染及侵染类疾病	0.47 ( 0.06 - 3.88 )	0.47 ( 0.52 )	0.54 ( 0.09 )	-0.88 ( -2.83 )	否	否	否	否
EOSINOPHIL COUNT DECREASED	1	16994	0	47677	#NUM!	#NUM!	#NUM!	#NUM!	2.81	#NUM!	#NUM!	3.81	0	1.93	-0.71	嗜酸粒细胞计数降低	INVESTIGATIONS	各类检查	Inf ( NaN - Inf )	Inf ( 2.81 )	3.81 ( 0 )	1.93 ( -0.71 )	否	否	否	否
MONOCYTE COUNT DECREASED	1	16994	1	47676	2.81	0.18	44.86	2.81	0.58	0.03	5.58	1.9	0.19	0.93	-1.43	单核细胞计数降低	INVESTIGATIONS	各类检查	2.81 ( 0.18 - 44.86 )	2.81 ( 0.58 )	1.9 ( 0.19 )	0.93 ( -1.43 )	否	否	否	否
METASTASES TO THYROID	1	16994	1	47676	2.81	0.18	44.86	2.81	0.58	0.03	5.58	1.9	0.19	0.93	-1.43	甲状腺转移	NEOPLASMS BENIGN, MALIGNANT AND UNSPECIFIED (INCL CYSTS AND POLYPS)	良性、恶性及性质不明的肿瘤（包括囊状和息肉状）	2.81 ( 0.18 - 44.86 )	2.81 ( 0.58 )	1.9 ( 0.19 )	0.93 ( -1.43 )	否	否	否	否
DIFFUSE LARGE B-CELL LYMPHOMA	1	16994	1	47676	2.81	0.18	44.86	2.81	0.58	0.03	5.58	1.9	0.19	0.93	-1.43	弥漫性大 B 细胞淋巴瘤	NEOPLASMS BENIGN, MALIGNANT AND UNSPECIFIED (INCL CYSTS AND POLYPS)	良性、恶性及性质不明的肿瘤（包括囊状和息肉状）	2.81 ( 0.18 - 44.86 )	2.81 ( 0.58 )	1.9 ( 0.19 )	0.93 ( -1.43 )	否	否	否	否
GASTRITIS HAEMORRHAGIC	1	16994	1	47676	2.81	0.18	44.86	2.81	0.58	0.03	5.58	1.9	0.19	0.93	-1.43	出血性胃炎	GASTROINTESTINAL DISORDERS	胃肠系统疾病	2.81 ( 0.18 - 44.86 )	2.81 ( 0.58 )	1.9 ( 0.19 )	0.93 ( -1.43 )	否	否	否	否
HYDROURETER	1	16994	1	47676	2.81	0.18	44.86	2.81	0.58	0.03	5.58	1.9	0.19	0.93	-1.43	输尿管积水	RENAL AND URINARY DISORDERS	肾脏及泌尿系统疾病	2.81 ( 0.18 - 44.86 )	2.81 ( 0.58 )	1.9 ( 0.19 )	0.93 ( -1.43 )	否	否	否	否
SALMONELLA BACTERAEMIA	1	16994	0	47677	#NUM!	#NUM!	#NUM!	#NUM!	2.81	#NUM!	#NUM!	3.81	0	1.93	-0.71	沙门菌菌血症	INFECTIONS AND INFESTATIONS	感染及侵染类疾病	Inf ( NaN - Inf )	Inf ( 2.81 )	3.81 ( 0 )	1.93 ( -0.71 )	否	否	否	否
UROSEPSIS	1	16994	7	47670	0.4	0.05	3.26	0.4	0.78	-1.69	2.5	0.48	0.08	-1.07	-3	尿脓毒症	INFECTIONS AND INFESTATIONS	感染及侵染类疾病	0.4 ( 0.05 - 3.26 )	0.4 ( 0.78 )	0.48 ( 0.08 )	-1.07 ( -3 )	否	否	否	否
ACCIDENTAL EXPOSURE TO PRODUCT	1	16994	0	47677	#NUM!	#NUM!	#NUM!	#NUM!	2.81	#NUM!	#NUM!	3.81	0	1.93	-0.71	意外暴露于产品	INJURY, POISONING AND PROCEDURAL COMPLICATIONS	各类损伤、中毒及操作并发症	Inf ( NaN - Inf )	Inf ( 2.81 )	3.81 ( 0 )	1.93 ( -0.71 )	否	否	否	否
ESCHERICHIA TEST POSITIVE	1	16994	0	47677	#NUM!	#NUM!	#NUM!	#NUM!	2.81	#NUM!	#NUM!	3.81	0	1.93	-0.71	埃希氏菌检测阳性	INVESTIGATIONS	各类检查	Inf ( NaN - Inf )	Inf ( 2.81 )	3.81 ( 0 )	1.93 ( -0.71 )	否	否	否	否
RESPIRATORY SYMPTOM	1	16994	0	47677	#NUM!	#NUM!	#NUM!	#NUM!	2.81	#NUM!	#NUM!	3.81	0	1.93	-0.71	呼吸道症状	RESPIRATORY, THORACIC AND MEDIASTINAL DISORDERS	呼吸系统、胸及纵隔疾病	Inf ( NaN - Inf )	Inf ( 2.81 )	3.81 ( 0 )	1.93 ( -0.71 )	否	否	否	否
ALLERGY TO CHEMICALS	1	16994	0	47677	#NUM!	#NUM!	#NUM!	#NUM!	2.81	#NUM!	#NUM!	3.81	0	1.93	-0.71	化学品过敏	IMMUNE SYSTEM DISORDERS	免疫系统疾病	Inf ( NaN - Inf )	Inf ( 2.81 )	3.81 ( 0 )	1.93 ( -0.71 )	否	否	否	否
TESTICULAR CYST	1	16994	1	47676	2.81	0.18	44.86	2.81	0.58	0.03	5.58	1.9	0.19	0.93	-1.43	睾丸囊肿	REPRODUCTIVE SYSTEM AND BREAST DISORDERS	生殖系统及乳腺疾病	2.81 ( 0.18 - 44.86 )	2.81 ( 0.58 )	1.9 ( 0.19 )	0.93 ( -1.43 )	否	否	否	否
WAIST CIRCUMFERENCE DECREASED	1	16994	0	47677	#NUM!	#NUM!	#NUM!	#NUM!	2.81	#NUM!	#NUM!	3.81	0	1.93	-0.71	腰围减小	INVESTIGATIONS	各类检查	Inf ( NaN - Inf )	Inf ( 2.81 )	3.81 ( 0 )	1.93 ( -0.71 )	否	否	否	否
DIABETIC NEPHROPATHY	1	16994	1	47676	2.81	0.18	44.86	2.81	0.58	0.03	5.58	1.9	0.19	0.93	-1.43	糖尿病肾病	RENAL AND URINARY DISORDERS	肾脏及泌尿系统疾病	2.81 ( 0.18 - 44.86 )	2.81 ( 0.58 )	1.9 ( 0.19 )	0.93 ( -1.43 )	否	否	否	否
PNEUMONIA MYCOPLASMAL	1	16994	0	47677	#NUM!	#NUM!	#NUM!	#NUM!	2.81	#NUM!	#NUM!	3.81	0	1.93	-0.71	支原体性肺炎	INFECTIONS AND INFESTATIONS	感染及侵染类疾病	Inf ( NaN - Inf )	Inf ( 2.81 )	3.81 ( 0 )	1.93 ( -0.71 )	否	否	否	否
GUILLAIN-BARRE SYNDROME	1	16994	3	47674	0.94	0.1	8.99	0.94	0	-1.33	3.2	0.95	0.14	-0.07	-2.18	格林巴利综合征	NERVOUS SYSTEM DISORDERS	各类神经系统疾病	0.94 ( 0.1 - 8.99 )	0.94 ( 0 )	0.95 ( 0.14 )	-0.07 ( -2.18 )	否	否	否	否
ENDOMETRIAL STROMAL SARCOMA	1	16994	0	47677	#NUM!	#NUM!	#NUM!	#NUM!	2.81	#NUM!	#NUM!	3.81	0	1.93	-0.71	子宫内膜间质肉瘤	NEOPLASMS BENIGN, MALIGNANT AND UNSPECIFIED (INCL CYSTS AND POLYPS)	良性、恶性及性质不明的肿瘤（包括囊状和息肉状）	Inf ( NaN - Inf )	Inf ( 2.81 )	3.81 ( 0 )	1.93 ( -0.71 )	否	否	否	否
OVARIAN ENDOMETRIOID CARCINOMA	1	16994	0	47677	#NUM!	#NUM!	#NUM!	#NUM!	2.81	#NUM!	#NUM!	3.81	0	1.93	-0.71	卵巢内膜样癌	NEOPLASMS BENIGN, MALIGNANT AND UNSPECIFIED (INCL CYSTS AND POLYPS)	良性、恶性及性质不明的肿瘤（包括囊状和息肉状）	Inf ( NaN - Inf )	Inf ( 2.81 )	3.81 ( 0 )	1.93 ( -0.71 )	否	否	否	否
ERECTILE DYSFUNCTION	1	16994	4	47673	0.7	0.08	6.28	0.7	0.1	-1.49	2.89	0.76	0.12	-0.39	-2.43	勃起功能障碍	REPRODUCTIVE SYSTEM AND BREAST DISORDERS	生殖系统及乳腺疾病	0.7 ( 0.08 - 6.28 )	0.7 ( 0.1 )	0.76 ( 0.12 )	-0.39 ( -2.43 )	否	否	否	否
PATERNAL EXPOSURE TIMING UNSPECIFIED	1	16994	0	47677	#NUM!	#NUM!	#NUM!	#NUM!	2.81	#NUM!	#NUM!	3.81	0	1.93	-0.71	时段未特别指明的父方暴露	INJURY, POISONING AND PROCEDURAL COMPLICATIONS	各类损伤、中毒及操作并发症	Inf ( NaN - Inf )	Inf ( 2.81 )	3.81 ( 0 )	1.93 ( -0.71 )	否	否	否	否
INFECTIOUS PLEURAL EFFUSION	1	16994	2	47675	1.4	0.13	15.47	1.4	0.08	-1	3.8	1.27	0.17	0.34	-1.86	感染性胸腔积液	INFECTIONS AND INFESTATIONS	感染及侵染类疾病	1.4 ( 0.13 - 15.47 )	1.4 ( 0.08 )	1.27 ( 0.17 )	0.34 ( -1.86 )	否	否	否	否
SUTURE RELATED COMPLICATION	1	16994	3	47674	0.94	0.1	8.99	0.94	0	-1.33	3.2	0.95	0.14	-0.07	-2.18	缝合相关并发症	INJURY, POISONING AND PROCEDURAL COMPLICATIONS	各类损伤、中毒及操作并发症	0.94 ( 0.1 - 8.99 )	0.94 ( 0 )	0.95 ( 0.14 )	-0.07 ( -2.18 )	否	否	否	否
POSTERIOR REVERSIBLE ENCEPHALOPATHY SYNDROME	1	16994	5	47672	0.56	0.07	4.8	0.56	0.29	-1.59	2.71	0.63	0.11	-0.66	-2.65	可逆性后部脑病综合征	NERVOUS SYSTEM DISORDERS	各类神经系统疾病	0.56 ( 0.07 - 4.8 )	0.56 ( 0.29 )	0.63 ( 0.11 )	-0.66 ( -2.65 )	否	否	否	否
POST PROCEDURAL BILE LEAK	1	16994	1	47676	2.81	0.18	44.86	2.81	0.58	0.03	5.58	1.9	0.19	0.93	-1.43	操作后胆汁漏	INJURY, POISONING AND PROCEDURAL COMPLICATIONS	各类损伤、中毒及操作并发症	2.81 ( 0.18 - 44.86 )	2.81 ( 0.58 )	1.9 ( 0.19 )	0.93 ( -1.43 )	否	否	否	否
METASTASES TO CHEST WALL	1	16994	1	47676	2.81	0.18	44.86	2.81	0.58	0.03	5.58	1.9	0.19	0.93	-1.43	胸壁转移	NEOPLASMS BENIGN, MALIGNANT AND UNSPECIFIED (INCL CYSTS AND POLYPS)	良性、恶性及性质不明的肿瘤（包括囊状和息肉状）	2.81 ( 0.18 - 44.86 )	2.81 ( 0.58 )	1.9 ( 0.19 )	0.93 ( -1.43 )	否	否	否	否
COLITIS ISCHAEMIC	1	16994	4	47673	0.7	0.08	6.28	0.7	0.1	-1.49	2.89	0.76	0.12	-0.39	-2.43	缺血性结肠炎	GASTROINTESTINAL DISORDERS	胃肠系统疾病	0.7 ( 0.08 - 6.28 )	0.7 ( 0.1 )	0.76 ( 0.12 )	-0.39 ( -2.43 )	否	否	否	否
OCULAR HYPERTENSION	1	16994	0	47677	#NUM!	#NUM!	#NUM!	#NUM!	2.81	#NUM!	#NUM!	3.81	0	1.93	-0.71	高眼压	EYE DISORDERS	眼器官疾病	Inf ( NaN - Inf )	Inf ( 2.81 )	3.81 ( 0 )	1.93 ( -0.71 )	否	否	否	否
BLOOD PHOSPHORUS ABNORMAL	1	16994	1	47676	2.81	0.18	44.86	2.81	0.58	0.03	5.58	1.9	0.19	0.93	-1.43	血磷异常	INVESTIGATIONS	各类检查	2.81 ( 0.18 - 44.86 )	2.81 ( 0.58 )	1.9 ( 0.19 )	0.93 ( -1.43 )	否	否	否	否
STUBBORNNESS	1	16994	1	47676	2.81	0.18	44.86	2.81	0.58	0.03	5.58	1.9	0.19	0.93	-1.43	顽固	PSYCHIATRIC DISORDERS	精神病类	2.81 ( 0.18 - 44.86 )	2.81 ( 0.58 )	1.9 ( 0.19 )	0.93 ( -1.43 )	否	否	否	否
THIRST DECREASED	1	16994	0	47677	#NUM!	#NUM!	#NUM!	#NUM!	2.81	#NUM!	#NUM!	3.81	0	1.93	-0.71	渴感减弱	GENERAL DISORDERS AND ADMINISTRATION SITE CONDITIONS	全身性疾病及给药部位各种反应	Inf ( NaN - Inf )	Inf ( 2.81 )	3.81 ( 0 )	1.93 ( -0.71 )	否	否	否	否
THYROID HORMONES DECREASED	1	16994	1	47676	2.81	0.18	44.86	2.81	0.58	0.03	5.58	1.9	0.19	0.93	-1.43	甲状腺激素降低	INVESTIGATIONS	各类检查	2.81 ( 0.18 - 44.86 )	2.81 ( 0.58 )	1.9 ( 0.19 )	0.93 ( -1.43 )	否	否	否	否
CLOSTRIDIUM DIFFICILE INFECTION	1	16994	8	47669	0.35	0.04	2.8	0.35	1.07	-1.73	2.43	0.42	0.07	-1.24	-3.14	难辨梭状芽胞杆菌感染	INFECTIONS AND INFESTATIONS	感染及侵染类疾病	0.35 ( 0.04 - 2.8 )	0.35 ( 1.07 )	0.42 ( 0.07 )	-1.24 ( -3.14 )	否	否	否	否
EXTRASYSTOLES	1	16994	5	47672	0.56	0.07	4.8	0.56	0.29	-1.59	2.71	0.63	0.11	-0.66	-2.65	期外收缩	CARDIAC DISORDERS	心脏器官疾病	0.56 ( 0.07 - 4.8 )	0.56 ( 0.29 )	0.63 ( 0.11 )	-0.66 ( -2.65 )	否	否	否	否
SPINAL COMPRESSION FRACTURE	1	16994	0	47677	#NUM!	#NUM!	#NUM!	#NUM!	2.81	#NUM!	#NUM!	3.81	0	1.93	-0.71	椎体压缩骨折	INJURY, POISONING AND PROCEDURAL COMPLICATIONS	各类损伤、中毒及操作并发症	Inf ( NaN - Inf )	Inf ( 2.81 )	3.81 ( 0 )	1.93 ( -0.71 )	否	否	否	否
RESPIRATION ABNORMAL	1	16994	2	47675	1.4	0.13	15.47	1.4	0.08	-1	3.8	1.27	0.17	0.34	-1.86	呼吸异常	RESPIRATORY, THORACIC AND MEDIASTINAL DISORDERS	呼吸系统、胸及纵隔疾病	1.4 ( 0.13 - 15.47 )	1.4 ( 0.08 )	1.27 ( 0.17 )	0.34 ( -1.86 )	否	否	否	否
ADRENAL INSUFFICIENCY	1	16994	2	47675	1.4	0.13	15.47	1.4	0.08	-1	3.8	1.27	0.17	0.34	-1.86	肾上腺功能不全	ENDOCRINE DISORDERS	内分泌系统疾病	1.4 ( 0.13 - 15.47 )	1.4 ( 0.08 )	1.27 ( 0.17 )	0.34 ( -1.86 )	否	否	否	否
ARTERIAL INSUFFICIENCY	1	16994	1	47676	2.81	0.18	44.86	2.81	0.58	0.03	5.58	1.9	0.19	0.93	-1.43	动脉功能不全	VASCULAR DISORDERS	血管与淋巴管类疾病	2.81 ( 0.18 - 44.86 )	2.81 ( 0.58 )	1.9 ( 0.19 )	0.93 ( -1.43 )	否	否	否	否
BLOOD THYROID STIMULATING HORMONE DECREASED	1	16994	2	47675	1.4	0.13	15.47	1.4	0.08	-1	3.8	1.27	0.17	0.34	-1.86	血促甲状腺激素降低	INVESTIGATIONS	各类检查	1.4 ( 0.13 - 15.47 )	1.4 ( 0.08 )	1.27 ( 0.17 )	0.34 ( -1.86 )	否	否	否	否
BREAST DISORDER	1	16994	2	47675	1.4	0.13	15.47	1.4	0.08	-1	3.8	1.27	0.17	0.34	-1.86	乳腺疾病	REPRODUCTIVE SYSTEM AND BREAST DISORDERS	生殖系统及乳腺疾病	1.4 ( 0.13 - 15.47 )	1.4 ( 0.08 )	1.27 ( 0.17 )	0.34 ( -1.86 )	否	否	否	否
ESSENTIAL HYPERTENSION	1	16994	3	47674	0.94	0.1	8.99	0.94	0	-1.33	3.2	0.95	0.14	-0.07	-2.18	原发性高血压	VASCULAR DISORDERS	血管与淋巴管类疾病	0.94 ( 0.1 - 8.99 )	0.94 ( 0 )	0.95 ( 0.14 )	-0.07 ( -2.18 )	否	否	否	否
LUMBAR SPINAL STENOSIS	1	16994	1	47676	2.81	0.18	44.86	2.81	0.58	0.03	5.58	1.9	0.19	0.93	-1.43	腰椎管狭窄	MUSCULOSKELETAL AND CONNECTIVE TISSUE DISORDERS	各种肌肉骨骼及结缔组织疾病	2.81 ( 0.18 - 44.86 )	2.81 ( 0.58 )	1.9 ( 0.19 )	0.93 ( -1.43 )	否	否	否	否
LIPOEDEMA	1	16994	0	47677	#NUM!	#NUM!	#NUM!	#NUM!	2.81	#NUM!	#NUM!	3.81	0	1.93	-0.71	脂肪水肿	METABOLISM AND NUTRITION DISORDERS	代谢及营养类疾病	Inf ( NaN - Inf )	Inf ( 2.81 )	3.81 ( 0 )	1.93 ( -0.71 )	否	否	否	否
BREAST CANCER FEMALE	1	16994	2	47675	1.4	0.13	15.47	1.4	0.08	-1	3.8	1.27	0.17	0.34	-1.86	女性乳腺癌	NEOPLASMS BENIGN, MALIGNANT AND UNSPECIFIED (INCL CYSTS AND POLYPS)	良性、恶性及性质不明的肿瘤（包括囊状和息肉状）	1.4 ( 0.13 - 15.47 )	1.4 ( 0.08 )	1.27 ( 0.17 )	0.34 ( -1.86 )	否	否	否	否
PEMPHIGOID	1	16994	2	47675	1.4	0.13	15.47	1.4	0.08	-1	3.8	1.27	0.17	0.34	-1.86	类天疱疮	SKIN AND SUBCUTANEOUS TISSUE DISORDERS	皮肤及皮下组织类疾病	1.4 ( 0.13 - 15.47 )	1.4 ( 0.08 )	1.27 ( 0.17 )	0.34 ( -1.86 )	否	否	否	否
INCISION SITE COMPLICATION	1	16994	0	47677	#NUM!	#NUM!	#NUM!	#NUM!	2.81	#NUM!	#NUM!	3.81	0	1.93	-0.71	切口部位并发症	INJURY, POISONING AND PROCEDURAL COMPLICATIONS	各类损伤、中毒及操作并发症	Inf ( NaN - Inf )	Inf ( 2.81 )	3.81 ( 0 )	1.93 ( -0.71 )	否	否	否	否
YAWNING	1	16994	0	47677	#NUM!	#NUM!	#NUM!	#NUM!	2.81	#NUM!	#NUM!	3.81	0	1.93	-0.71	打呵欠	RESPIRATORY, THORACIC AND MEDIASTINAL DISORDERS	呼吸系统、胸及纵隔疾病	Inf ( NaN - Inf )	Inf ( 2.81 )	3.81 ( 0 )	1.93 ( -0.71 )	否	否	否	否
GASTRIC ULCER PERFORATION	1	16994	2	47675	1.4	0.13	15.47	1.4	0.08	-1	3.8	1.27	0.17	0.34	-1.86	胃溃疡穿孔	GASTROINTESTINAL DISORDERS	胃肠系统疾病	1.4 ( 0.13 - 15.47 )	1.4 ( 0.08 )	1.27 ( 0.17 )	0.34 ( -1.86 )	否	否	否	否
HAEMANGIOMA	1	16994	2	47675	1.4	0.13	15.47	1.4	0.08	-1	3.8	1.27	0.17	0.34	-1.86	血管瘤	NEOPLASMS BENIGN, MALIGNANT AND UNSPECIFIED (INCL CYSTS AND POLYPS)	良性、恶性及性质不明的肿瘤（包括囊状和息肉状）	1.4 ( 0.13 - 15.47 )	1.4 ( 0.08 )	1.27 ( 0.17 )	0.34 ( -1.86 )	否	否	否	否
AORTIC DISSECTION	1	16994	8	47669	0.35	0.04	2.8	0.35	1.07	-1.73	2.43	0.42	0.07	-1.24	-3.14	主动脉夹层	VASCULAR DISORDERS	血管与淋巴管类疾病	0.35 ( 0.04 - 2.8 )	0.35 ( 1.07 )	0.42 ( 0.07 )	-1.24 ( -3.14 )	否	否	否	否
FOAMING AT MOUTH	1	16994	0	47677	#NUM!	#NUM!	#NUM!	#NUM!	2.81	#NUM!	#NUM!	3.81	0	1.93	-0.71	口吐白沫	GENERAL DISORDERS AND ADMINISTRATION SITE CONDITIONS	全身性疾病及给药部位各种反应	Inf ( NaN - Inf )	Inf ( 2.81 )	3.81 ( 0 )	1.93 ( -0.71 )	否	否	否	否
BLOOD ERYTHROPOIETIN DECREASED	1	16994	0	47677	#NUM!	#NUM!	#NUM!	#NUM!	2.81	#NUM!	#NUM!	3.81	0	1.93	-0.71	血促红细胞生成素降低	INVESTIGATIONS	各类检查	Inf ( NaN - Inf )	Inf ( 2.81 )	3.81 ( 0 )	1.93 ( -0.71 )	否	否	否	否
CREATININE RENAL CLEARANCE INCREASED	1	16994	1	47676	2.81	0.18	44.86	2.81	0.58	0.03	5.58	1.9	0.19	0.93	-1.43	肾肌酐清除率升高	INVESTIGATIONS	各类检查	2.81 ( 0.18 - 44.86 )	2.81 ( 0.58 )	1.9 ( 0.19 )	0.93 ( -1.43 )	否	否	否	否
MOTOR DYSFUNCTION	1	16994	3	47674	0.94	0.1	8.99	0.94	0	-1.33	3.2	0.95	0.14	-0.07	-2.18	运动功能障碍	NERVOUS SYSTEM DISORDERS	各类神经系统疾病	0.94 ( 0.1 - 8.99 )	0.94 ( 0 )	0.95 ( 0.14 )	-0.07 ( -2.18 )	否	否	否	否
ACUTE FEBRILE NEUTROPHILIC DERMATOSIS	1	16994	1	47676	2.81	0.18	44.86	2.81	0.58	0.03	5.58	1.9	0.19	0.93	-1.43	急性发热性中性粒细胞增多性皮肤病	SKIN AND SUBCUTANEOUS TISSUE DISORDERS	皮肤及皮下组织类疾病	2.81 ( 0.18 - 44.86 )	2.81 ( 0.58 )	1.9 ( 0.19 )	0.93 ( -1.43 )	否	否	否	否
ANTIBODY TEST ABNORMAL	1	16994	0	47677	#NUM!	#NUM!	#NUM!	#NUM!	2.81	#NUM!	#NUM!	3.81	0	1.93	-0.71	抗体检查异常	INVESTIGATIONS	各类检查	Inf ( NaN - Inf )	Inf ( 2.81 )	3.81 ( 0 )	1.93 ( -0.71 )	否	否	否	否
POLYURIA	1	16994	3	47674	0.94	0.1	8.99	0.94	0	-1.33	3.2	0.95	0.14	-0.07	-2.18	多尿	RENAL AND URINARY DISORDERS	肾脏及泌尿系统疾病	0.94 ( 0.1 - 8.99 )	0.94 ( 0 )	0.95 ( 0.14 )	-0.07 ( -2.18 )	否	否	否	否
CARDIAC HYPERTROPHY	1	16994	1	47676	2.81	0.18	44.86	2.81	0.58	0.03	5.58	1.9	0.19	0.93	-1.43	心脏肥大	CARDIAC DISORDERS	心脏器官疾病	2.81 ( 0.18 - 44.86 )	2.81 ( 0.58 )	1.9 ( 0.19 )	0.93 ( -1.43 )	否	否	否	否
SMALL CELL LUNG CANCER	1	16994	0	47677	#NUM!	#NUM!	#NUM!	#NUM!	2.81	#NUM!	#NUM!	3.81	0	1.93	-0.71	小细胞肺癌	NEOPLASMS BENIGN, MALIGNANT AND UNSPECIFIED (INCL CYSTS AND POLYPS)	良性、恶性及性质不明的肿瘤（包括囊状和息肉状）	Inf ( NaN - Inf )	Inf ( 2.81 )	3.81 ( 0 )	1.93 ( -0.71 )	否	否	否	否
CELL MARKER DECREASED	1	16994	0	47677	#NUM!	#NUM!	#NUM!	#NUM!	2.81	#NUM!	#NUM!	3.81	0	1.93	-0.71	细胞标记物减少	INVESTIGATIONS	各类检查	Inf ( NaN - Inf )	Inf ( 2.81 )	3.81 ( 0 )	1.93 ( -0.71 )	否	否	否	否
WRONG DOSE	1	16994	3	47674	0.94	0.1	8.99	0.94	0	-1.33	3.2	0.95	0.14	-0.07	-2.18	剂量有误	INJURY, POISONING AND PROCEDURAL COMPLICATIONS	各类损伤、中毒及操作并发症	0.94 ( 0.1 - 8.99 )	0.94 ( 0 )	0.95 ( 0.14 )	-0.07 ( -2.18 )	否	否	否	否
THYROID HORMONES INCREASED	1	16994	1	47676	2.81	0.18	44.86	2.81	0.58	0.03	5.58	1.9	0.19	0.93	-1.43	甲状腺激素类升高	INVESTIGATIONS	各类检查	2.81 ( 0.18 - 44.86 )	2.81 ( 0.58 )	1.9 ( 0.19 )	0.93 ( -1.43 )	否	否	否	否
DYSPNOEA PAROXYSMAL NOCTURNAL	1	16994	2	47675	1.4	0.13	15.47	1.4	0.08	-1	3.8	1.27	0.17	0.34	-1.86	夜间阵发性呼吸困难	RESPIRATORY, THORACIC AND MEDIASTINAL DISORDERS	呼吸系统、胸及纵隔疾病	1.4 ( 0.13 - 15.47 )	1.4 ( 0.08 )	1.27 ( 0.17 )	0.34 ( -1.86 )	否	否	否	否
HAEMARTHROSIS	1	16994	2	47675	1.4	0.13	15.47	1.4	0.08	-1	3.8	1.27	0.17	0.34	-1.86	关节积血	MUSCULOSKELETAL AND CONNECTIVE TISSUE DISORDERS	各种肌肉骨骼及结缔组织疾病	1.4 ( 0.13 - 15.47 )	1.4 ( 0.08 )	1.27 ( 0.17 )	0.34 ( -1.86 )	否	否	否	否
TOXIC ENCEPHALOPATHY	1	16994	0	47677	#NUM!	#NUM!	#NUM!	#NUM!	2.81	#NUM!	#NUM!	3.81	0	1.93	-0.71	中毒性脑病	NERVOUS SYSTEM DISORDERS	各类神经系统疾病	Inf ( NaN - Inf )	Inf ( 2.81 )	3.81 ( 0 )	1.93 ( -0.71 )	否	否	否	否
INCREASED VISCOSITY OF BRONCHIAL SECRETION	1	16994	0	47677	#NUM!	#NUM!	#NUM!	#NUM!	2.81	#NUM!	#NUM!	3.81	0	1.93	-0.71	支气管分泌物粘性增加	RESPIRATORY, THORACIC AND MEDIASTINAL DISORDERS	呼吸系统、胸及纵隔疾病	Inf ( NaN - Inf )	Inf ( 2.81 )	3.81 ( 0 )	1.93 ( -0.71 )	否	否	否	否
TESTICULAR SWELLING	1	16994	2	47675	1.4	0.13	15.47	1.4	0.08	-1	3.8	1.27	0.17	0.34	-1.86	睾丸肿胀	REPRODUCTIVE SYSTEM AND BREAST DISORDERS	生殖系统及乳腺疾病	1.4 ( 0.13 - 15.47 )	1.4 ( 0.08 )	1.27 ( 0.17 )	0.34 ( -1.86 )	否	否	否	否
SENSE OF OPPRESSION	1	16994	0	47677	#NUM!	#NUM!	#NUM!	#NUM!	2.81	#NUM!	#NUM!	3.81	0	1.93	-0.71	压抑感	GENERAL DISORDERS AND ADMINISTRATION SITE CONDITIONS	全身性疾病及给药部位各种反应	Inf ( NaN - Inf )	Inf ( 2.81 )	3.81 ( 0 )	1.93 ( -0.71 )	否	否	否	否
ULCERATIVE KERATITIS	1	16994	7	47670	0.4	0.05	3.26	0.4	0.78	-1.69	2.5	0.48	0.08	-1.07	-3	溃疡性角膜炎	EYE DISORDERS	眼器官疾病	0.4 ( 0.05 - 3.26 )	0.4 ( 0.78 )	0.48 ( 0.08 )	-1.07 ( -3 )	否	否	否	否
HYDROCELE	1	16994	0	47677	#NUM!	#NUM!	#NUM!	#NUM!	2.81	#NUM!	#NUM!	3.81	0	1.93	-0.71	鞘膜积液	CONGENITAL, FAMILIAL AND GENETIC DISORDERS	各种先天性家族性遗传性疾病	Inf ( NaN - Inf )	Inf ( 2.81 )	3.81 ( 0 )	1.93 ( -0.71 )	否	否	否	否
CEREBELLAR INFARCTION	1	16994	1	47676	2.81	0.18	44.86	2.81	0.58	0.03	5.58	1.9	0.19	0.93	-1.43	小脑梗死	NERVOUS SYSTEM DISORDERS	各类神经系统疾病	2.81 ( 0.18 - 44.86 )	2.81 ( 0.58 )	1.9 ( 0.19 )	0.93 ( -1.43 )	否	否	否	否
BILIARY CYST	1	16994	1	47676	2.81	0.18	44.86	2.81	0.58	0.03	5.58	1.9	0.19	0.93	-1.43	胆管囊肿	HEPATOBILIARY DISORDERS	肝胆系统疾病	2.81 ( 0.18 - 44.86 )	2.81 ( 0.58 )	1.9 ( 0.19 )	0.93 ( -1.43 )	否	否	否	否
ENTEROCOCCAL INFECTION	1	16994	2	47675	1.4	0.13	15.47	1.4	0.08	-1	3.8	1.27	0.17	0.34	-1.86	肠球菌感染	INFECTIONS AND INFESTATIONS	感染及侵染类疾病	1.4 ( 0.13 - 15.47 )	1.4 ( 0.08 )	1.27 ( 0.17 )	0.34 ( -1.86 )	否	否	否	否
EXPOSED BONE IN JAW	1	16994	0	47677	#NUM!	#NUM!	#NUM!	#NUM!	2.81	#NUM!	#NUM!	3.81	0	1.93	-0.71	颌骨外露	MUSCULOSKELETAL AND CONNECTIVE TISSUE DISORDERS	各种肌肉骨骼及结缔组织疾病	Inf ( NaN - Inf )	Inf ( 2.81 )	3.81 ( 0 )	1.93 ( -0.71 )	否	否	否	否
CHOLECYSTITIS ACUTE	1	16994	8	47669	0.35	0.04	2.8	0.35	1.07	-1.73	2.43	0.42	0.07	-1.24	-3.14	急性胆囊炎	HEPATOBILIARY DISORDERS	肝胆系统疾病	0.35 ( 0.04 - 2.8 )	0.35 ( 1.07 )	0.42 ( 0.07 )	-1.24 ( -3.14 )	否	否	否	否
GASTROINTESTINAL INFLAMMATION	1	16994	9	47668	0.31	0.04	2.46	0.31	1.37	-1.75	2.38	0.38	0.07	-1.39	-3.27	胃肠炎症	GASTROINTESTINAL DISORDERS	胃肠系统疾病	0.31 ( 0.04 - 2.46 )	0.31 ( 1.37 )	0.38 ( 0.07 )	-1.39 ( -3.27 )	否	否	否	否
INCARCERATED INCISIONAL HERNIA	1	16994	0	47677	#NUM!	#NUM!	#NUM!	#NUM!	2.81	#NUM!	#NUM!	3.81	0	1.93	-0.71	切口疝嵌顿	INJURY, POISONING AND PROCEDURAL COMPLICATIONS	各类损伤、中毒及操作并发症	Inf ( NaN - Inf )	Inf ( 2.81 )	3.81 ( 0 )	1.93 ( -0.71 )	否	否	否	否
PERITONEAL HAEMATOMA	1	16994	0	47677	#NUM!	#NUM!	#NUM!	#NUM!	2.81	#NUM!	#NUM!	3.81	0	1.93	-0.71	腹膜血肿	GASTROINTESTINAL DISORDERS	胃肠系统疾病	Inf ( NaN - Inf )	Inf ( 2.81 )	3.81 ( 0 )	1.93 ( -0.71 )	否	否	否	否
ARTERIOSCLEROSIS CORONARY ARTERY	1	16994	3	47674	0.94	0.1	8.99	0.94	0	-1.33	3.2	0.95	0.14	-0.07	-2.18	冠状动脉硬化	CARDIAC DISORDERS	心脏器官疾病	0.94 ( 0.1 - 8.99 )	0.94 ( 0 )	0.95 ( 0.14 )	-0.07 ( -2.18 )	否	否	否	否
COAGULATION FACTOR DEFICIENCY	1	16994	0	47677	#NUM!	#NUM!	#NUM!	#NUM!	2.81	#NUM!	#NUM!	3.81	0	1.93	-0.71	凝血因子缺乏	BLOOD AND LYMPHATIC SYSTEM DISORDERS	血液及淋巴系统疾病	Inf ( NaN - Inf )	Inf ( 2.81 )	3.81 ( 0 )	1.93 ( -0.71 )	否	否	否	否
CORONARY ARTERY STENOSIS	1	16994	6	47671	0.47	0.06	3.88	0.47	0.52	-1.65	2.58	0.54	0.09	-0.88	-2.83	冠状动脉狭窄	CARDIAC DISORDERS	心脏器官疾病	0.47 ( 0.06 - 3.88 )	0.47 ( 0.52 )	0.54 ( 0.09 )	-0.88 ( -2.83 )	否	否	否	否
ELECTROCARDIOGRAM ST SEGMENT ABNORMAL	1	16994	0	47677	#NUM!	#NUM!	#NUM!	#NUM!	2.81	#NUM!	#NUM!	3.81	0	1.93	-0.71	心电图 ST 段异常	INVESTIGATIONS	各类检查	Inf ( NaN - Inf )	Inf ( 2.81 )	3.81 ( 0 )	1.93 ( -0.71 )	否	否	否	否
GALLBLADDER CHOLESTEROLOSIS	1	16994	0	47677	#NUM!	#NUM!	#NUM!	#NUM!	2.81	#NUM!	#NUM!	3.81	0	1.93	-0.71	胆囊胆固醇沉着病	HEPATOBILIARY DISORDERS	肝胆系统疾病	Inf ( NaN - Inf )	Inf ( 2.81 )	3.81 ( 0 )	1.93 ( -0.71 )	否	否	否	否
GALLBLADDER OEDEMA	1	16994	0	47677	#NUM!	#NUM!	#NUM!	#NUM!	2.81	#NUM!	#NUM!	3.81	0	1.93	-0.71	胆囊水肿	HEPATOBILIARY DISORDERS	肝胆系统疾病	Inf ( NaN - Inf )	Inf ( 2.81 )	3.81 ( 0 )	1.93 ( -0.71 )	否	否	否	否
HEPATIC CALCIFICATION	1	16994	0	47677	#NUM!	#NUM!	#NUM!	#NUM!	2.81	#NUM!	#NUM!	3.81	0	1.93	-0.71	肝钙化	HEPATOBILIARY DISORDERS	肝胆系统疾病	Inf ( NaN - Inf )	Inf ( 2.81 )	3.81 ( 0 )	1.93 ( -0.71 )	否	否	否	否
LEFT VENTRICULAR ENLARGEMENT	1	16994	0	47677	#NUM!	#NUM!	#NUM!	#NUM!	2.81	#NUM!	#NUM!	3.81	0	1.93	-0.71	左室扩大	CARDIAC DISORDERS	心脏器官疾病	Inf ( NaN - Inf )	Inf ( 2.81 )	3.81 ( 0 )	1.93 ( -0.71 )	否	否	否	否
MYOCARDITIS	1	16994	2	47675	1.4	0.13	15.47	1.4	0.08	-1	3.8	1.27	0.17	0.34	-1.86	心肌炎	CARDIAC DISORDERS	心脏器官疾病	1.4 ( 0.13 - 15.47 )	1.4 ( 0.08 )	1.27 ( 0.17 )	0.34 ( -1.86 )	否	否	否	否
TRICUSPID VALVE INCOMPETENCE	1	16994	6	47671	0.47	0.06	3.88	0.47	0.52	-1.65	2.58	0.54	0.09	-0.88	-2.83	三尖瓣关闭不全	CARDIAC DISORDERS	心脏器官疾病	0.47 ( 0.06 - 3.88 )	0.47 ( 0.52 )	0.54 ( 0.09 )	-0.88 ( -2.83 )	否	否	否	否
HYPERTENSIVE CRISIS	1	16994	13	47664	0.22	0.03	1.65	0.22	2.65	-1.82	2.25	0.27	0.05	-1.88	-3.7	高血压危象	VASCULAR DISORDERS	血管与淋巴管类疾病	0.22 ( 0.03 - 1.65 )	0.22 ( 2.65 )	0.27 ( 0.05 )	-1.88 ( -3.7 )	否	否	否	否
RENAL TUBULAR INJURY	1	16994	0	47677	#NUM!	#NUM!	#NUM!	#NUM!	2.81	#NUM!	#NUM!	3.81	0	1.93	-0.71	肾管状损伤	RENAL AND URINARY DISORDERS	肾脏及泌尿系统疾病	Inf ( NaN - Inf )	Inf ( 2.81 )	3.81 ( 0 )	1.93 ( -0.71 )	否	否	否	否
METASTASES TO GALLBLADDER	1	16994	1	47676	2.81	0.18	44.86	2.81	0.58	0.03	5.58	1.9	0.19	0.93	-1.43	胆囊转移	NEOPLASMS BENIGN, MALIGNANT AND UNSPECIFIED (INCL CYSTS AND POLYPS)	良性、恶性及性质不明的肿瘤（包括囊状和息肉状）	2.81 ( 0.18 - 44.86 )	2.81 ( 0.58 )	1.9 ( 0.19 )	0.93 ( -1.43 )	否	否	否	否
METASTASES TO UTERUS	1	16994	0	47677	#NUM!	#NUM!	#NUM!	#NUM!	2.81	#NUM!	#NUM!	3.81	0	1.93	-0.71	子宫转移	NEOPLASMS BENIGN, MALIGNANT AND UNSPECIFIED (INCL CYSTS AND POLYPS)	良性、恶性及性质不明的肿瘤（包括囊状和息肉状）	Inf ( NaN - Inf )	Inf ( 2.81 )	3.81 ( 0 )	1.93 ( -0.71 )	否	否	否	否
WOUND HAEMORRHAGE	1	16994	4	47673	0.7	0.08	6.28	0.7	0.1	-1.49	2.89	0.76	0.12	-0.39	-2.43	伤口出血	INJURY, POISONING AND PROCEDURAL COMPLICATIONS	各类损伤、中毒及操作并发症	0.7 ( 0.08 - 6.28 )	0.7 ( 0.1 )	0.76 ( 0.12 )	-0.39 ( -2.43 )	否	否	否	否
HYPOGEUSIA	1	16994	20	47657	0.14	0.02	1.04	0.14	5.02	-1.87	2.15	0.18	0.03	-2.46	-4.24	味觉减退	NERVOUS SYSTEM DISORDERS	各类神经系统疾病	0.14 ( 0.02 - 1.04 )	0.14 ( 5.02 )	0.18 ( 0.03 )	-2.46 ( -4.24 )	否	否	否	否
PANIC ATTACK	1	16994	6	47671	0.47	0.06	3.88	0.47	0.52	-1.65	2.58	0.54	0.09	-0.88	-2.83	惊恐发作	PSYCHIATRIC DISORDERS	精神病类	0.47 ( 0.06 - 3.88 )	0.47 ( 0.52 )	0.54 ( 0.09 )	-0.88 ( -2.83 )	否	否	否	否
TONGUE DISCOMFORT	1	16994	21	47656	0.13	0.02	0.99	0.13	5.37	-1.87	2.14	0.17	0.03	-2.53	-4.3	舌不适	GASTROINTESTINAL DISORDERS	胃肠系统疾病	0.13 ( 0.02 - 0.99 )	0.13 ( 5.37 )	0.17 ( 0.03 )	-2.53 ( -4.3 )	否	否	否	否
VEIN DISORDER	1	16994	1	47676	2.81	0.18	44.86	2.81	0.58	0.03	5.58	1.9	0.19	0.93	-1.43	静脉疾病	VASCULAR DISORDERS	血管与淋巴管类疾病	2.81 ( 0.18 - 44.86 )	2.81 ( 0.58 )	1.9 ( 0.19 )	0.93 ( -1.43 )	否	否	否	否
ISCHAEMIC NEUROPATHY	1	16994	0	47677	#NUM!	#NUM!	#NUM!	#NUM!	2.81	#NUM!	#NUM!	3.81	0	1.93	-0.71	缺血性神经病	NERVOUS SYSTEM DISORDERS	各类神经系统疾病	Inf ( NaN - Inf )	Inf ( 2.81 )	3.81 ( 0 )	1.93 ( -0.71 )	否	否	否	否
LYMPHOCYTE PERCENTAGE DECREASED	1	16994	2	47675	1.4	0.13	15.47	1.4	0.08	-1	3.8	1.27	0.17	0.34	-1.86	淋巴细胞百分比降低	INVESTIGATIONS	各类检查	1.4 ( 0.13 - 15.47 )	1.4 ( 0.08 )	1.27 ( 0.17 )	0.34 ( -1.86 )	否	否	否	否
MONOCYTE PERCENTAGE INCREASED	1	16994	0	47677	#NUM!	#NUM!	#NUM!	#NUM!	2.81	#NUM!	#NUM!	3.81	0	1.93	-0.71	单核细胞百分比升高	INVESTIGATIONS	各类检查	Inf ( NaN - Inf )	Inf ( 2.81 )	3.81 ( 0 )	1.93 ( -0.71 )	否	否	否	否
NEUTROPHIL PERCENTAGE INCREASED	1	16994	2	47675	1.4	0.13	15.47	1.4	0.08	-1	3.8	1.27	0.17	0.34	-1.86	中性粒细胞百分比升高	INVESTIGATIONS	各类检查	1.4 ( 0.13 - 15.47 )	1.4 ( 0.08 )	1.27 ( 0.17 )	0.34 ( -1.86 )	否	否	否	否
ACUTE RESPIRATORY DISTRESS SYNDROME	1	16994	8	47669	0.35	0.04	2.8	0.35	1.07	-1.73	2.43	0.42	0.07	-1.24	-3.14	急性呼吸窘迫综合征	RESPIRATORY, THORACIC AND MEDIASTINAL DISORDERS	呼吸系统、胸及纵隔疾病	0.35 ( 0.04 - 2.8 )	0.35 ( 1.07 )	0.42 ( 0.07 )	-1.24 ( -3.14 )	否	否	否	否
ENTEROBACTER INFECTION	1	16994	1	47676	2.81	0.18	44.86	2.81	0.58	0.03	5.58	1.9	0.19	0.93	-1.43	肠杆菌感染	INFECTIONS AND INFESTATIONS	感染及侵染类疾病	2.81 ( 0.18 - 44.86 )	2.81 ( 0.58 )	1.9 ( 0.19 )	0.93 ( -1.43 )	否	否	否	否
FEBRILE INFECTION	1	16994	1	47676	2.81	0.18	44.86	2.81	0.58	0.03	5.58	1.9	0.19	0.93	-1.43	发热性感染	INFECTIONS AND INFESTATIONS	感染及侵染类疾病	2.81 ( 0.18 - 44.86 )	2.81 ( 0.58 )	1.9 ( 0.19 )	0.93 ( -1.43 )	否	否	否	否
COMPUTERISED TOMOGRAM THORAX ABNORMAL	1	16994	0	47677	#NUM!	#NUM!	#NUM!	#NUM!	2.81	#NUM!	#NUM!	3.81	0	1.93	-0.71	胸部计算机断层成像异常	INVESTIGATIONS	各类检查	Inf ( NaN - Inf )	Inf ( 2.81 )	3.81 ( 0 )	1.93 ( -0.71 )	否	否	否	否
ACUTE MOTOR-SENSORY AXONAL NEUROPATHY	1	16994	0	47677	#NUM!	#NUM!	#NUM!	#NUM!	2.81	#NUM!	#NUM!	3.81	0	1.93	-0.71	急性运动感觉轴索性神经病	NERVOUS SYSTEM DISORDERS	各类神经系统疾病	Inf ( NaN - Inf )	Inf ( 2.81 )	3.81 ( 0 )	1.93 ( -0.71 )	否	否	否	否
ACTIVATED PARTIAL THROMBOPLASTIN TIME PROLONGED	1	16994	3	47674	0.94	0.1	8.99	0.94	0	-1.33	3.2	0.95	0.14	-0.07	-2.18	活化部分凝血活酶时间延长	INVESTIGATIONS	各类检查	0.94 ( 0.1 - 8.99 )	0.94 ( 0 )	0.95 ( 0.14 )	-0.07 ( -2.18 )	否	否	否	否
CYSTIC FIBROSIS PANCREATIC	1	16994	0	47677	#NUM!	#NUM!	#NUM!	#NUM!	2.81	#NUM!	#NUM!	3.81	0	1.93	-0.71	胰腺囊性纤维化	CONGENITAL, FAMILIAL AND GENETIC DISORDERS	各种先天性家族性遗传性疾病	Inf ( NaN - Inf )	Inf ( 2.81 )	3.81 ( 0 )	1.93 ( -0.71 )	否	否	否	否
GASTRIC POLYPS	1	16994	1	47676	2.81	0.18	44.86	2.81	0.58	0.03	5.58	1.9	0.19	0.93	-1.43	胃息肉	GASTROINTESTINAL DISORDERS	胃肠系统疾病	2.81 ( 0.18 - 44.86 )	2.81 ( 0.58 )	1.9 ( 0.19 )	0.93 ( -1.43 )	否	否	否	否
STRESS CARDIOMYOPATHY	1	16994	1	47676	2.81	0.18	44.86	2.81	0.58	0.03	5.58	1.9	0.19	0.93	-1.43	应激性心肌病	CARDIAC DISORDERS	心脏器官疾病	2.81 ( 0.18 - 44.86 )	2.81 ( 0.58 )	1.9 ( 0.19 )	0.93 ( -1.43 )	否	否	否	否
BLOOD PRESSURE FLUCTUATION	1	16994	36	47641	0.08	0.01	0.57	0.08	10.62	-1.91	2.06	0.1	0.02	-3.28	-5.01	血压波动	VASCULAR DISORDERS	血管与淋巴管类疾病	0.08 ( 0.01 - 0.57 )	0.08 ( 10.62 )	0.1 ( 0.02 )	-3.28 ( -5.01 )	否	否	否	否
MITRAL VALVE DISEASE	1	16994	0	47677	#NUM!	#NUM!	#NUM!	#NUM!	2.81	#NUM!	#NUM!	3.81	0	1.93	-0.71	二尖瓣疾病	CARDIAC DISORDERS	心脏器官疾病	Inf ( NaN - Inf )	Inf ( 2.81 )	3.81 ( 0 )	1.93 ( -0.71 )	否	否	否	否
STENOSIS	1	16994	2	47675	1.4	0.13	15.47	1.4	0.08	-1	3.8	1.27	0.17	0.34	-1.86	狭窄	GENERAL DISORDERS AND ADMINISTRATION SITE CONDITIONS	全身性疾病及给药部位各种反应	1.4 ( 0.13 - 15.47 )	1.4 ( 0.08 )	1.27 ( 0.17 )	0.34 ( -1.86 )	否	否	否	否
THROAT CANCER	1	16994	0	47677	#NUM!	#NUM!	#NUM!	#NUM!	2.81	#NUM!	#NUM!	3.81	0	1.93	-0.71	咽喉癌	NEOPLASMS BENIGN, MALIGNANT AND UNSPECIFIED (INCL CYSTS AND POLYPS)	良性、恶性及性质不明的肿瘤（包括囊状和息肉状）	Inf ( NaN - Inf )	Inf ( 2.81 )	3.81 ( 0 )	1.93 ( -0.71 )	否	否	否	否
PULMONARY CAVITATION	1	16994	1	47676	2.81	0.18	44.86	2.81	0.58	0.03	5.58	1.9	0.19	0.93	-1.43	肺空洞形成	RESPIRATORY, THORACIC AND MEDIASTINAL DISORDERS	呼吸系统、胸及纵隔疾病	2.81 ( 0.18 - 44.86 )	2.81 ( 0.58 )	1.9 ( 0.19 )	0.93 ( -1.43 )	否	否	否	否
BLEPHARITIS	1	16994	0	47677	#NUM!	#NUM!	#NUM!	#NUM!	2.81	#NUM!	#NUM!	3.81	0	1.93	-0.71	睑缘炎	EYE DISORDERS	眼器官疾病	Inf ( NaN - Inf )	Inf ( 2.81 )	3.81 ( 0 )	1.93 ( -0.71 )	否	否	否	否
FREEZING PHENOMENON	1	16994	0	47677	#NUM!	#NUM!	#NUM!	#NUM!	2.81	#NUM!	#NUM!	3.81	0	1.93	-0.71	冰冻现象	NERVOUS SYSTEM DISORDERS	各类神经系统疾病	Inf ( NaN - Inf )	Inf ( 2.81 )	3.81 ( 0 )	1.93 ( -0.71 )	否	否	否	否
HORDEOLUM	1	16994	7	47670	0.4	0.05	3.26	0.4	0.78	-1.69	2.5	0.48	0.08	-1.07	-3	睑腺炎	INFECTIONS AND INFESTATIONS	感染及侵染类疾病	0.4 ( 0.05 - 3.26 )	0.4 ( 0.78 )	0.48 ( 0.08 )	-1.07 ( -3 )	否	否	否	否
NAIL AVULSION	1	16994	0	47677	#NUM!	#NUM!	#NUM!	#NUM!	2.81	#NUM!	#NUM!	3.81	0	1.93	-0.71	指甲撕裂	INJURY, POISONING AND PROCEDURAL COMPLICATIONS	各类损伤、中毒及操作并发症	Inf ( NaN - Inf )	Inf ( 2.81 )	3.81 ( 0 )	1.93 ( -0.71 )	否	否	否	否
PERIPHERAL VASCULAR DISORDER	1	16994	1	47676	2.81	0.18	44.86	2.81	0.58	0.03	5.58	1.9	0.19	0.93	-1.43	外周血管疾病	VASCULAR DISORDERS	血管与淋巴管类疾病	2.81 ( 0.18 - 44.86 )	2.81 ( 0.58 )	1.9 ( 0.19 )	0.93 ( -1.43 )	否	否	否	否
PENILE OEDEMA	1	16994	2	47675	1.4	0.13	15.47	1.4	0.08	-1	3.8	1.27	0.17	0.34	-1.86	阴茎水肿	REPRODUCTIVE SYSTEM AND BREAST DISORDERS	生殖系统及乳腺疾病	1.4 ( 0.13 - 15.47 )	1.4 ( 0.08 )	1.27 ( 0.17 )	0.34 ( -1.86 )	否	否	否	否
PERITONEAL PERFORATION	1	16994	0	47677	#NUM!	#NUM!	#NUM!	#NUM!	2.81	#NUM!	#NUM!	3.81	0	1.93	-0.71	腹膜穿孔	GASTROINTESTINAL DISORDERS	胃肠系统疾病	Inf ( NaN - Inf )	Inf ( 2.81 )	3.81 ( 0 )	1.93 ( -0.71 )	否	否	否	否
BLOOD CHLORIDE INCREASED	1	16994	2	47675	1.4	0.13	15.47	1.4	0.08	-1	3.8	1.27	0.17	0.34	-1.86	血氯化物升高	INVESTIGATIONS	各类检查	1.4 ( 0.13 - 15.47 )	1.4 ( 0.08 )	1.27 ( 0.17 )	0.34 ( -1.86 )	否	否	否	否
PREGNANCY	1	16994	0	47677	#NUM!	#NUM!	#NUM!	#NUM!	2.81	#NUM!	#NUM!	3.81	0	1.93	-0.71	妊娠	PREGNANCY, PUERPERIUM AND PERINATAL CONDITIONS	妊娠期、产褥期及围产期状况	Inf ( NaN - Inf )	Inf ( 2.81 )	3.81 ( 0 )	1.93 ( -0.71 )	否	否	否	否
TREATMENT NONCOMPLIANCE	1	16994	12	47665	0.23	0.03	1.8	0.23	2.32	-1.81	2.27	0.29	0.05	-1.77	-3.61	治疗不服从	GENERAL DISORDERS AND ADMINISTRATION SITE CONDITIONS	全身性疾病及给药部位各种反应	0.23 ( 0.03 - 1.8 )	0.23 ( 2.32 )	0.29 ( 0.05 )	-1.77 ( -3.61 )	否	否	否	否
PANCREATIC CYST	1	16994	0	47677	#NUM!	#NUM!	#NUM!	#NUM!	2.81	#NUM!	#NUM!	3.81	0	1.93	-0.71	胰腺的囊肿	GASTROINTESTINAL DISORDERS	胃肠系统疾病	Inf ( NaN - Inf )	Inf ( 2.81 )	3.81 ( 0 )	1.93 ( -0.71 )	否	否	否	否
TUMOUR MARKER INCREASED	1	16994	0	47677	#NUM!	#NUM!	#NUM!	#NUM!	2.81	#NUM!	#NUM!	3.81	0	1.93	-0.71	肿瘤标志物升高	INVESTIGATIONS	各类检查	Inf ( NaN - Inf )	Inf ( 2.81 )	3.81 ( 0 )	1.93 ( -0.71 )	否	否	否	否
VARICOSE VEIN	1	16994	2	47675	1.4	0.13	15.47	1.4	0.08	-1	3.8	1.27	0.17	0.34	-1.86	静脉曲张	VASCULAR DISORDERS	血管与淋巴管类疾病	1.4 ( 0.13 - 15.47 )	1.4 ( 0.08 )	1.27 ( 0.17 )	0.34 ( -1.86 )	否	否	否	否
EXPIRED PRODUCT ADMINISTERED	1	16994	4	47673	0.7	0.08	6.28	0.7	0.1	-1.49	2.89	0.76	0.12	-0.39	-2.43	给用了过期产品	INJURY, POISONING AND PROCEDURAL COMPLICATIONS	各类损伤、中毒及操作并发症	0.7 ( 0.08 - 6.28 )	0.7 ( 0.1 )	0.76 ( 0.12 )	-0.39 ( -2.43 )	否	否	否	否
CARDIAC MURMUR	1	16994	3	47674	0.94	0.1	8.99	0.94	0	-1.33	3.2	0.95	0.14	-0.07	-2.18	心脏杂音	INVESTIGATIONS	各类检查	0.94 ( 0.1 - 8.99 )	0.94 ( 0 )	0.95 ( 0.14 )	-0.07 ( -2.18 )	否	否	否	否
MEGACOLON	1	16994	0	47677	#NUM!	#NUM!	#NUM!	#NUM!	2.81	#NUM!	#NUM!	3.81	0	1.93	-0.71	巨结肠	GASTROINTESTINAL DISORDERS	胃肠系统疾病	Inf ( NaN - Inf )	Inf ( 2.81 )	3.81 ( 0 )	1.93 ( -0.71 )	否	否	否	否
PERICARDIAL RUB	1	16994	0	47677	#NUM!	#NUM!	#NUM!	#NUM!	2.81	#NUM!	#NUM!	3.81	0	1.93	-0.71	心包摩擦	CARDIAC DISORDERS	心脏器官疾病	Inf ( NaN - Inf )	Inf ( 2.81 )	3.81 ( 0 )	1.93 ( -0.71 )	否	否	否	否
PLEURITIC PAIN	1	16994	5	47672	0.56	0.07	4.8	0.56	0.29	-1.59	2.71	0.63	0.11	-0.66	-2.65	胸膜痛	RESPIRATORY, THORACIC AND MEDIASTINAL DISORDERS	呼吸系统、胸及纵隔疾病	0.56 ( 0.07 - 4.8 )	0.56 ( 0.29 )	0.63 ( 0.11 )	-0.66 ( -2.65 )	否	否	否	否
ANGIOFIBROMA	1	16994	0	47677	#NUM!	#NUM!	#NUM!	#NUM!	2.81	#NUM!	#NUM!	3.81	0	1.93	-0.71	血管纤维瘤	NEOPLASMS BENIGN, MALIGNANT AND UNSPECIFIED (INCL CYSTS AND POLYPS)	良性、恶性及性质不明的肿瘤（包括囊状和息肉状）	Inf ( NaN - Inf )	Inf ( 2.81 )	3.81 ( 0 )	1.93 ( -0.71 )	否	否	否	否
RESTLESS LEGS SYNDROME	1	16994	5	47672	0.56	0.07	4.8	0.56	0.29	-1.59	2.71	0.63	0.11	-0.66	-2.65	不宁腿综合征	NERVOUS SYSTEM DISORDERS	各类神经系统疾病	0.56 ( 0.07 - 4.8 )	0.56 ( 0.29 )	0.63 ( 0.11 )	-0.66 ( -2.65 )	否	否	否	否
ACTIVATED PARTIAL THROMBOPLASTIN TIME ABNORMAL	1	16994	0	47677	#NUM!	#NUM!	#NUM!	#NUM!	2.81	#NUM!	#NUM!	3.81	0	1.93	-0.71	活化部分凝血活酶时间异常	INVESTIGATIONS	各类检查	Inf ( NaN - Inf )	Inf ( 2.81 )	3.81 ( 0 )	1.93 ( -0.71 )	否	否	否	否
BLOOD FIBRINOGEN ABNORMAL	1	16994	1	47676	2.81	0.18	44.86	2.81	0.58	0.03	5.58	1.9	0.19	0.93	-1.43	血纤维蛋白原异常	INVESTIGATIONS	各类检查	2.81 ( 0.18 - 44.86 )	2.81 ( 0.58 )	1.9 ( 0.19 )	0.93 ( -1.43 )	否	否	否	否
BLOOD IMMUNOGLOBULIN A ABNORMAL	1	16994	0	47677	#NUM!	#NUM!	#NUM!	#NUM!	2.81	#NUM!	#NUM!	3.81	0	1.93	-0.71	血免疫球蛋白 A 异常	INVESTIGATIONS	各类检查	Inf ( NaN - Inf )	Inf ( 2.81 )	3.81 ( 0 )	1.93 ( -0.71 )	否	否	否	否
BLOOD IMMUNOGLOBULIN E ABNORMAL	1	16994	0	47677	#NUM!	#NUM!	#NUM!	#NUM!	2.81	#NUM!	#NUM!	3.81	0	1.93	-0.71	血免疫球蛋白 E 异常	INVESTIGATIONS	各类检查	Inf ( NaN - Inf )	Inf ( 2.81 )	3.81 ( 0 )	1.93 ( -0.71 )	否	否	否	否
BLOOD IMMUNOGLOBULIN M ABNORMAL	1	16994	0	47677	#NUM!	#NUM!	#NUM!	#NUM!	2.81	#NUM!	#NUM!	3.81	0	1.93	-0.71	血免疫球蛋白 M 异常	INVESTIGATIONS	各类检查	Inf ( NaN - Inf )	Inf ( 2.81 )	3.81 ( 0 )	1.93 ( -0.71 )	否	否	否	否
BLOOD SODIUM ABNORMAL	1	16994	2	47675	1.4	0.13	15.47	1.4	0.08	-1	3.8	1.27	0.17	0.34	-1.86	血钠异常	INVESTIGATIONS	各类检查	1.4 ( 0.13 - 15.47 )	1.4 ( 0.08 )	1.27 ( 0.17 )	0.34 ( -1.86 )	否	否	否	否
BRONCHOSCOPY ABNORMAL	1	16994	0	47677	#NUM!	#NUM!	#NUM!	#NUM!	2.81	#NUM!	#NUM!	3.81	0	1.93	-0.71	支气管镜检查异常	INVESTIGATIONS	各类检查	Inf ( NaN - Inf )	Inf ( 2.81 )	3.81 ( 0 )	1.93 ( -0.71 )	否	否	否	否
C-REACTIVE PROTEIN ABNORMAL	1	16994	1	47676	2.81	0.18	44.86	2.81	0.58	0.03	5.58	1.9	0.19	0.93	-1.43	C 反应蛋白异常	INVESTIGATIONS	各类检查	2.81 ( 0.18 - 44.86 )	2.81 ( 0.58 )	1.9 ( 0.19 )	0.93 ( -1.43 )	否	否	否	否
COMPUTERISED TOMOGRAM ABNORMAL	1	16994	10	47667	0.28	0.04	2.19	0.28	1.68	-1.78	2.34	0.35	0.06	-1.53	-3.39	计算机断层成像异常	INVESTIGATIONS	各类检查	0.28 ( 0.04 - 2.19 )	0.28 ( 1.68 )	0.35 ( 0.06 )	-1.53 ( -3.39 )	否	否	否	否
CYTOLOGY ABNORMAL	1	16994	0	47677	#NUM!	#NUM!	#NUM!	#NUM!	2.81	#NUM!	#NUM!	3.81	0	1.93	-0.71	细胞学检查异常	INVESTIGATIONS	各类检查	Inf ( NaN - Inf )	Inf ( 2.81 )	3.81 ( 0 )	1.93 ( -0.71 )	否	否	否	否
HIGH DENSITY LIPOPROTEIN ABNORMAL	1	16994	0	47677	#NUM!	#NUM!	#NUM!	#NUM!	2.81	#NUM!	#NUM!	3.81	0	1.93	-0.71	高密度脂蛋白异常	INVESTIGATIONS	各类检查	Inf ( NaN - Inf )	Inf ( 2.81 )	3.81 ( 0 )	1.93 ( -0.71 )	否	否	否	否
LOW DENSITY LIPOPROTEIN ABNORMAL	1	16994	0	47677	#NUM!	#NUM!	#NUM!	#NUM!	2.81	#NUM!	#NUM!	3.81	0	1.93	-0.71	低密度脂蛋白异常	INVESTIGATIONS	各类检查	Inf ( NaN - Inf )	Inf ( 2.81 )	3.81 ( 0 )	1.93 ( -0.71 )	否	否	否	否
PROCALCITONIN ABNORMAL	1	16994	0	47677	#NUM!	#NUM!	#NUM!	#NUM!	2.81	#NUM!	#NUM!	3.81	0	1.93	-0.71	降钙素原异常	INVESTIGATIONS	各类检查	Inf ( NaN - Inf )	Inf ( 2.81 )	3.81 ( 0 )	1.93 ( -0.71 )	否	否	否	否
PROTHROMBIN LEVEL ABNORMAL	1	16994	1	47676	2.81	0.18	44.86	2.81	0.58	0.03	5.58	1.9	0.19	0.93	-1.43	凝血酶原水平异常	INVESTIGATIONS	各类检查	2.81 ( 0.18 - 44.86 )	2.81 ( 0.58 )	1.9 ( 0.19 )	0.93 ( -1.43 )	否	否	否	否
PROTHROMBIN TIME ABNORMAL	1	16994	0	47677	#NUM!	#NUM!	#NUM!	#NUM!	2.81	#NUM!	#NUM!	3.81	0	1.93	-0.71	凝血酶原时间异常	INVESTIGATIONS	各类检查	Inf ( NaN - Inf )	Inf ( 2.81 )	3.81 ( 0 )	1.93 ( -0.71 )	否	否	否	否
RED BLOOD CELL SEDIMENTATION RATE	1	16994	0	47677	#NUM!	#NUM!	#NUM!	#NUM!	2.81	#NUM!	#NUM!	3.81	0	1.93	-0.71	红细胞沉降率	INVESTIGATIONS	各类检查	Inf ( NaN - Inf )	Inf ( 2.81 )	3.81 ( 0 )	1.93 ( -0.71 )	否	否	否	否
STOOL ANALYSIS ABNORMAL	1	16994	0	47677	#NUM!	#NUM!	#NUM!	#NUM!	2.81	#NUM!	#NUM!	3.81	0	1.93	-0.71	大便分析异常	INVESTIGATIONS	各类检查	Inf ( NaN - Inf )	Inf ( 2.81 )	3.81 ( 0 )	1.93 ( -0.71 )	否	否	否	否
THROMBIN TIME ABNORMAL	1	16994	0	47677	#NUM!	#NUM!	#NUM!	#NUM!	2.81	#NUM!	#NUM!	3.81	0	1.93	-0.71	凝血酶时间异常	INVESTIGATIONS	各类检查	Inf ( NaN - Inf )	Inf ( 2.81 )	3.81 ( 0 )	1.93 ( -0.71 )	否	否	否	否
SALIVARY GLAND ENLARGEMENT	1	16994	0	47677	#NUM!	#NUM!	#NUM!	#NUM!	2.81	#NUM!	#NUM!	3.81	0	1.93	-0.71	唾液腺增大	GASTROINTESTINAL DISORDERS	胃肠系统疾病	Inf ( NaN - Inf )	Inf ( 2.81 )	3.81 ( 0 )	1.93 ( -0.71 )	否	否	否	否
ABORTION	1	16994	0	47677	#NUM!	#NUM!	#NUM!	#NUM!	2.81	#NUM!	#NUM!	3.81	0	1.93	-0.71	流产	PREGNANCY, PUERPERIUM AND PERINATAL CONDITIONS	妊娠期、产褥期及围产期状况	Inf ( NaN - Inf )	Inf ( 2.81 )	3.81 ( 0 )	1.93 ( -0.71 )	否	否	否	否
ADVERSE EVENT	1	16994	146	47531	0.02	0	0.14	0.02	49.84	-1.95	1.99	0.03	0	-5.27	-6.95	不良事件	GENERAL DISORDERS AND ADMINISTRATION SITE CONDITIONS	全身性疾病及给药部位各种反应	0.02 ( 0 - 0.14 )	0.02 ( 49.84 )	0.03 ( 0 )	-5.27 ( -6.95 )	否	否	否	否
ANAL ABSCESS	1	16994	6	47671	0.47	0.06	3.88	0.47	0.52	-1.65	2.58	0.54	0.09	-0.88	-2.83	肛门脓肿	INFECTIONS AND INFESTATIONS	感染及侵染类疾病	0.47 ( 0.06 - 3.88 )	0.47 ( 0.52 )	0.54 ( 0.09 )	-0.88 ( -2.83 )	否	否	否	否
PRETERM PREMATURE RUPTURE OF MEMBRANES	1	16994	0	47677	#NUM!	#NUM!	#NUM!	#NUM!	2.81	#NUM!	#NUM!	3.81	0	1.93	-0.71	早产胎膜早破	PREGNANCY, PUERPERIUM AND PERINATAL CONDITIONS	妊娠期、产褥期及围产期状况	Inf ( NaN - Inf )	Inf ( 2.81 )	3.81 ( 0 )	1.93 ( -0.71 )	否	否	否	否
REFUSAL OF TREATMENT BY PATIENT	1	16994	4	47673	0.7	0.08	6.28	0.7	0.1	-1.49	2.89	0.76	0.12	-0.39	-2.43	患者拒绝治疗	SOCIAL CIRCUMSTANCES	社会环境	0.7 ( 0.08 - 6.28 )	0.7 ( 0.1 )	0.76 ( 0.12 )	-0.39 ( -2.43 )	否	否	否	否
CEREBRAL ARTERY THROMBOSIS	1	16994	0	47677	#NUM!	#NUM!	#NUM!	#NUM!	2.81	#NUM!	#NUM!	3.81	0	1.93	-0.71	大脑动脉血栓形成	NERVOUS SYSTEM DISORDERS	各类神经系统疾病	Inf ( NaN - Inf )	Inf ( 2.81 )	3.81 ( 0 )	1.93 ( -0.71 )	否	否	否	否
HAEMODIALYSIS	1	16994	4	47673	0.7	0.08	6.28	0.7	0.1	-1.49	2.89	0.76	0.12	-0.39	-2.43	血液透析	SURGICAL AND MEDICAL PROCEDURES	各种手术及医疗操作	0.7 ( 0.08 - 6.28 )	0.7 ( 0.1 )	0.76 ( 0.12 )	-0.39 ( -2.43 )	否	否	否	否
TUBULOINTERSTITIAL NEPHRITIS	1	16994	4	47673	0.7	0.08	6.28	0.7	0.1	-1.49	2.89	0.76	0.12	-0.39	-2.43	小管间质性肾炎	RENAL AND URINARY DISORDERS	肾脏及泌尿系统疾病	0.7 ( 0.08 - 6.28 )	0.7 ( 0.1 )	0.76 ( 0.12 )	-0.39 ( -2.43 )	否	否	否	否
SUSPECTED COUNTERFEIT PRODUCT	1	16994	1	47676	2.81	0.18	44.86	2.81	0.58	0.03	5.58	1.9	0.19	0.93	-1.43	疑似假冒产品	PRODUCT ISSUES	产品问题	2.81 ( 0.18 - 44.86 )	2.81 ( 0.58 )	1.9 ( 0.19 )	0.93 ( -1.43 )	否	否	否	否
ACUTE LYMPHOCYTIC LEUKAEMIA	1	16994	1	47676	2.81	0.18	44.86	2.81	0.58	0.03	5.58	1.9	0.19	0.93	-1.43	急性淋巴性细胞白血病	NEOPLASMS BENIGN, MALIGNANT AND UNSPECIFIED (INCL CYSTS AND POLYPS)	良性、恶性及性质不明的肿瘤（包括囊状和息肉状）	2.81 ( 0.18 - 44.86 )	2.81 ( 0.58 )	1.9 ( 0.19 )	0.93 ( -1.43 )	否	否	否	否
BREAST CANCER METASTATIC	1	16994	0	47677	#NUM!	#NUM!	#NUM!	#NUM!	2.81	#NUM!	#NUM!	3.81	0	1.93	-0.71	转移性乳腺癌	NEOPLASMS BENIGN, MALIGNANT AND UNSPECIFIED (INCL CYSTS AND POLYPS)	良性、恶性及性质不明的肿瘤（包括囊状和息肉状）	Inf ( NaN - Inf )	Inf ( 2.81 )	3.81 ( 0 )	1.93 ( -0.71 )	否	否	否	否
BLADDER DILATATION	1	16994	0	47677	#NUM!	#NUM!	#NUM!	#NUM!	2.81	#NUM!	#NUM!	3.81	0	1.93	-0.71	膀胱扩张	RENAL AND URINARY DISORDERS	肾脏及泌尿系统疾病	Inf ( NaN - Inf )	Inf ( 2.81 )	3.81 ( 0 )	1.93 ( -0.71 )	否	否	否	否
GASTROINTESTINAL PROCEDURAL COMPLICATION	1	16994	0	47677	#NUM!	#NUM!	#NUM!	#NUM!	2.81	#NUM!	#NUM!	3.81	0	1.93	-0.71	胃肠道操作并发症	INJURY, POISONING AND PROCEDURAL COMPLICATIONS	各类损伤、中毒及操作并发症	Inf ( NaN - Inf )	Inf ( 2.81 )	3.81 ( 0 )	1.93 ( -0.71 )	否	否	否	否
VERTEBRAL LESION	1	16994	1	47676	2.81	0.18	44.86	2.81	0.58	0.03	5.58	1.9	0.19	0.93	-1.43	椎骨病损	MUSCULOSKELETAL AND CONNECTIVE TISSUE DISORDERS	各种肌肉骨骼及结缔组织疾病	2.81 ( 0.18 - 44.86 )	2.81 ( 0.58 )	1.9 ( 0.19 )	0.93 ( -1.43 )	否	否	否	否
VERTEBRAL OSTEOPHYTE	1	16994	0	47677	#NUM!	#NUM!	#NUM!	#NUM!	2.81	#NUM!	#NUM!	3.81	0	1.93	-0.71	椎骨骨赘	MUSCULOSKELETAL AND CONNECTIVE TISSUE DISORDERS	各种肌肉骨骼及结缔组织疾病	Inf ( NaN - Inf )	Inf ( 2.81 )	3.81 ( 0 )	1.93 ( -0.71 )	否	否	否	否
ABDOMINAL CAVITY DRAINAGE	1	16994	3	47674	0.94	0.1	8.99	0.94	0	-1.33	3.2	0.95	0.14	-0.07	-2.18	腹腔引流	SURGICAL AND MEDICAL PROCEDURES	各种手术及医疗操作	0.94 ( 0.1 - 8.99 )	0.94 ( 0 )	0.95 ( 0.14 )	-0.07 ( -2.18 )	否	否	否	否
VAGINAL HAEMORRHAGE	1	16994	8	47669	0.35	0.04	2.8	0.35	1.07	-1.73	2.43	0.42	0.07	-1.24	-3.14	阴道出血	REPRODUCTIVE SYSTEM AND BREAST DISORDERS	生殖系统及乳腺疾病	0.35 ( 0.04 - 2.8 )	0.35 ( 1.07 )	0.42 ( 0.07 )	-1.24 ( -3.14 )	否	否	否	否
DISEASE COMPLICATION	1	16994	3	47674	0.94	0.1	8.99	0.94	0	-1.33	3.2	0.95	0.14	-0.07	-2.18	疾病并发症	GENERAL DISORDERS AND ADMINISTRATION SITE CONDITIONS	全身性疾病及给药部位各种反应	0.94 ( 0.1 - 8.99 )	0.94 ( 0 )	0.95 ( 0.14 )	-0.07 ( -2.18 )	否	否	否	否
OBSTRUCTION GASTRIC	1	16994	4	47673	0.7	0.08	6.28	0.7	0.1	-1.49	2.89	0.76	0.12	-0.39	-2.43	胃阻塞	GASTROINTESTINAL DISORDERS	胃肠系统疾病	0.7 ( 0.08 - 6.28 )	0.7 ( 0.1 )	0.76 ( 0.12 )	-0.39 ( -2.43 )	否	否	否	否
DIPLOPIA	1	16994	8	47669	0.35	0.04	2.8	0.35	1.07	-1.73	2.43	0.42	0.07	-1.24	-3.14	复视	EYE DISORDERS	眼器官疾病	0.35 ( 0.04 - 2.8 )	0.35 ( 1.07 )	0.42 ( 0.07 )	-1.24 ( -3.14 )	否	否	否	否
GASTROINTESTINAL WALL THINNING	1	16994	0	47677	#NUM!	#NUM!	#NUM!	#NUM!	2.81	#NUM!	#NUM!	3.81	0	1.93	-0.71	胃肠壁变薄	GASTROINTESTINAL DISORDERS	胃肠系统疾病	Inf ( NaN - Inf )	Inf ( 2.81 )	3.81 ( 0 )	1.93 ( -0.71 )	否	否	否	否
INCISION SITE ULCER	1	16994	0	47677	#NUM!	#NUM!	#NUM!	#NUM!	2.81	#NUM!	#NUM!	3.81	0	1.93	-0.71	切口溃疡	INJURY, POISONING AND PROCEDURAL COMPLICATIONS	各类损伤、中毒及操作并发症	Inf ( NaN - Inf )	Inf ( 2.81 )	3.81 ( 0 )	1.93 ( -0.71 )	否	否	否	否
POST PROCEDURAL DISCHARGE	1	16994	0	47677	#NUM!	#NUM!	#NUM!	#NUM!	2.81	#NUM!	#NUM!	3.81	0	1.93	-0.71	操作后排出物	INJURY, POISONING AND PROCEDURAL COMPLICATIONS	各类损伤、中毒及操作并发症	Inf ( NaN - Inf )	Inf ( 2.81 )	3.81 ( 0 )	1.93 ( -0.71 )	否	否	否	否
DIABETIC FOOT	1	16994	0	47677	#NUM!	#NUM!	#NUM!	#NUM!	2.81	#NUM!	#NUM!	3.81	0	1.93	-0.71	糖尿病足	SKIN AND SUBCUTANEOUS TISSUE DISORDERS	皮肤及皮下组织类疾病	Inf ( NaN - Inf )	Inf ( 2.81 )	3.81 ( 0 )	1.93 ( -0.71 )	否	否	否	否
PEPTIC ULCER HAEMORRHAGE	1	16994	0	47677	#NUM!	#NUM!	#NUM!	#NUM!	2.81	#NUM!	#NUM!	3.81	0	1.93	-0.71	消化性溃疡出血	GASTROINTESTINAL DISORDERS	胃肠系统疾病	Inf ( NaN - Inf )	Inf ( 2.81 )	3.81 ( 0 )	1.93 ( -0.71 )	否	否	否	否
LARGE INTESTINE PERFORATION	1	16994	11	47666	0.25	0.03	1.98	0.26	2	-1.79	2.3	0.32	0.06	-1.66	-3.51	大肠穿孔	GASTROINTESTINAL DISORDERS	胃肠系统疾病	0.25 ( 0.03 - 1.98 )	0.26 ( 2 )	0.32 ( 0.06 )	-1.66 ( -3.51 )	否	否	否	否
POISONING	1	16994	2	47675	1.4	0.13	15.47	1.4	0.08	-1	3.8	1.27	0.17	0.34	-1.86	中毒	INJURY, POISONING AND PROCEDURAL COMPLICATIONS	各类损伤、中毒及操作并发症	1.4 ( 0.13 - 15.47 )	1.4 ( 0.08 )	1.27 ( 0.17 )	0.34 ( -1.86 )	否	否	否	否
RENAL TUMOUR EXCISION	1	16994	0	47677	#NUM!	#NUM!	#NUM!	#NUM!	2.81	#NUM!	#NUM!	3.81	0	1.93	-0.71	肾肿瘤切除术	SURGICAL AND MEDICAL PROCEDURES	各种手术及医疗操作	Inf ( NaN - Inf )	Inf ( 2.81 )	3.81 ( 0 )	1.93 ( -0.71 )	否	否	否	否
MYCOBACTERIUM AVIUM COMPLEX INFECTION	1	16994	0	47677	#NUM!	#NUM!	#NUM!	#NUM!	2.81	#NUM!	#NUM!	3.81	0	1.93	-0.71	鸟结核分枝杆菌复合感染	INFECTIONS AND INFESTATIONS	感染及侵染类疾病	Inf ( NaN - Inf )	Inf ( 2.81 )	3.81 ( 0 )	1.93 ( -0.71 )	否	否	否	否
HYPERPHOSPHATAEMIA	1	16994	0	47677	#NUM!	#NUM!	#NUM!	#NUM!	2.81	#NUM!	#NUM!	3.81	0	1.93	-0.71	高磷酸血症	METABOLISM AND NUTRITION DISORDERS	代谢及营养类疾病	Inf ( NaN - Inf )	Inf ( 2.81 )	3.81 ( 0 )	1.93 ( -0.71 )	否	否	否	否
ABDOMINAL WOUND DEHISCENCE	1	16994	1	47676	2.81	0.18	44.86	2.81	0.58	0.03	5.58	1.9	0.19	0.93	-1.43	腹部伤口裂开	INJURY, POISONING AND PROCEDURAL COMPLICATIONS	各类损伤、中毒及操作并发症	2.81 ( 0.18 - 44.86 )	2.81 ( 0.58 )	1.9 ( 0.19 )	0.93 ( -1.43 )	否	否	否	否
CONJUNCTIVAL OEDEMA	1	16994	3	47674	0.94	0.1	8.99	0.94	0	-1.33	3.2	0.95	0.14	-0.07	-2.18	结膜水肿	EYE DISORDERS	眼器官疾病	0.94 ( 0.1 - 8.99 )	0.94 ( 0 )	0.95 ( 0.14 )	-0.07 ( -2.18 )	否	否	否	否
NASOPHARYNGEAL CANCER	1	16994	0	47677	#NUM!	#NUM!	#NUM!	#NUM!	2.81	#NUM!	#NUM!	3.81	0	1.93	-0.71	鼻咽癌	NEOPLASMS BENIGN, MALIGNANT AND UNSPECIFIED (INCL CYSTS AND POLYPS)	良性、恶性及性质不明的肿瘤（包括囊状和息肉状）	Inf ( NaN - Inf )	Inf ( 2.81 )	3.81 ( 0 )	1.93 ( -0.71 )	否	否	否	否
BLOOD BILIRUBIN DECREASED	1	16994	2	47675	1.4	0.13	15.47	1.4	0.08	-1	3.8	1.27	0.17	0.34	-1.86	血胆红素降低	INVESTIGATIONS	各类检查	1.4 ( 0.13 - 15.47 )	1.4 ( 0.08 )	1.27 ( 0.17 )	0.34 ( -1.86 )	否	否	否	否
STERNAL FRACTURE	1	16994	1	47676	2.81	0.18	44.86	2.81	0.58	0.03	5.58	1.9	0.19	0.93	-1.43	胸骨骨折	INJURY, POISONING AND PROCEDURAL COMPLICATIONS	各类损伤、中毒及操作并发症	2.81 ( 0.18 - 44.86 )	2.81 ( 0.58 )	1.9 ( 0.19 )	0.93 ( -1.43 )	否	否	否	否
ABDOMINAL WALL CYST	1	16994	0	47677	#NUM!	#NUM!	#NUM!	#NUM!	2.81	#NUM!	#NUM!	3.81	0	1.93	-0.71	腹壁囊肿	GASTROINTESTINAL DISORDERS	胃肠系统疾病	Inf ( NaN - Inf )	Inf ( 2.81 )	3.81 ( 0 )	1.93 ( -0.71 )	否	否	否	否
KIDNEY INFECTION	1	16994	9	47668	0.31	0.04	2.46	0.31	1.37	-1.75	2.38	0.38	0.07	-1.39	-3.27	肾脏感染	INFECTIONS AND INFESTATIONS	感染及侵染类疾病	0.31 ( 0.04 - 2.46 )	0.31 ( 1.37 )	0.38 ( 0.07 )	-1.39 ( -3.27 )	否	否	否	否
TOOTH ABSCESS	1	16994	5	47672	0.56	0.07	4.8	0.56	0.29	-1.59	2.71	0.63	0.11	-0.66	-2.65	牙脓肿	INFECTIONS AND INFESTATIONS	感染及侵染类疾病	0.56 ( 0.07 - 4.8 )	0.56 ( 0.29 )	0.63 ( 0.11 )	-0.66 ( -2.65 )	否	否	否	否
CRYING	1	16994	6	47671	0.47	0.06	3.88	0.47	0.52	-1.65	2.58	0.54	0.09	-0.88	-2.83	哭	GENERAL DISORDERS AND ADMINISTRATION SITE CONDITIONS	全身性疾病及给药部位各种反应	0.47 ( 0.06 - 3.88 )	0.47 ( 0.52 )	0.54 ( 0.09 )	-0.88 ( -2.83 )	否	否	否	否
TUBERCULOSIS GASTROINTESTINAL	1	16994	0	47677	#NUM!	#NUM!	#NUM!	#NUM!	2.81	#NUM!	#NUM!	3.81	0	1.93	-0.71	胃肠道结核	INFECTIONS AND INFESTATIONS	感染及侵染类疾病	Inf ( NaN - Inf )	Inf ( 2.81 )	3.81 ( 0 )	1.93 ( -0.71 )	否	否	否	否
MANUFACTURING PRODUCT STORAGE ISSUE	1	16994	0	47677	#NUM!	#NUM!	#NUM!	#NUM!	2.81	#NUM!	#NUM!	3.81	0	1.93	-0.71	生产产品储存问题	PRODUCT ISSUES	产品问题	Inf ( NaN - Inf )	Inf ( 2.81 )	3.81 ( 0 )	1.93 ( -0.71 )	否	否	否	否
PRODUCT DISTRIBUTION ISSUE	1	16994	4	47673	0.7	0.08	6.28	0.7	0.1	-1.49	2.89	0.76	0.12	-0.39	-2.43	产品经销问题	PRODUCT ISSUES	产品问题	0.7 ( 0.08 - 6.28 )	0.7 ( 0.1 )	0.76 ( 0.12 )	-0.39 ( -2.43 )	否	否	否	否
MEDICATION ERROR	1	16994	6	47671	0.47	0.06	3.88	0.47	0.52	-1.65	2.58	0.54	0.09	-0.88	-2.83	用药错误	INJURY, POISONING AND PROCEDURAL COMPLICATIONS	各类损伤、中毒及操作并发症	0.47 ( 0.06 - 3.88 )	0.47 ( 0.52 )	0.54 ( 0.09 )	-0.88 ( -2.83 )	否	否	否	否
CEREBELLAR HYPOPLASIA	1	16994	0	47677	#NUM!	#NUM!	#NUM!	#NUM!	2.81	#NUM!	#NUM!	3.81	0	1.93	-0.71	小脑发育不良	CONGENITAL, FAMILIAL AND GENETIC DISORDERS	各种先天性家族性遗传性疾病	Inf ( NaN - Inf )	Inf ( 2.81 )	3.81 ( 0 )	1.93 ( -0.71 )	否	否	否	否
ERYTHROPOIESIS ABNORMAL	1	16994	0	47677	#NUM!	#NUM!	#NUM!	#NUM!	2.81	#NUM!	#NUM!	3.81	0	1.93	-0.71	红细胞生成异常	BLOOD AND LYMPHATIC SYSTEM DISORDERS	血液及淋巴系统疾病	Inf ( NaN - Inf )	Inf ( 2.81 )	3.81 ( 0 )	1.93 ( -0.71 )	否	否	否	否
PLATELET PRODUCTION DECREASED	1	16994	0	47677	#NUM!	#NUM!	#NUM!	#NUM!	2.81	#NUM!	#NUM!	3.81	0	1.93	-0.71	血小板生成减少	BLOOD AND LYMPHATIC SYSTEM DISORDERS	血液及淋巴系统疾病	Inf ( NaN - Inf )	Inf ( 2.81 )	3.81 ( 0 )	1.93 ( -0.71 )	否	否	否	否
ONYCHOMYCOSIS	1	16994	6	47671	0.47	0.06	3.88	0.47	0.52	-1.65	2.58	0.54	0.09	-0.88	-2.83	甲真菌病	INFECTIONS AND INFESTATIONS	感染及侵染类疾病	0.47 ( 0.06 - 3.88 )	0.47 ( 0.52 )	0.54 ( 0.09 )	-0.88 ( -2.83 )	否	否	否	否
ULCER HAEMORRHAGE	1	16994	12	47665	0.23	0.03	1.8	0.23	2.32	-1.81	2.27	0.29	0.05	-1.77	-3.61	溃疡出血	GENERAL DISORDERS AND ADMINISTRATION SITE CONDITIONS	全身性疾病及给药部位各种反应	0.23 ( 0.03 - 1.8 )	0.23 ( 2.32 )	0.29 ( 0.05 )	-1.77 ( -3.61 )	否	否	否	否
BILIRUBIN EXCRETION DISORDER	1	16994	0	47677	#NUM!	#NUM!	#NUM!	#NUM!	2.81	#NUM!	#NUM!	3.81	0	1.93	-0.71	胆红素排泄障碍	HEPATOBILIARY DISORDERS	肝胆系统疾病	Inf ( NaN - Inf )	Inf ( 2.81 )	3.81 ( 0 )	1.93 ( -0.71 )	否	否	否	否
BREAST CONSERVING SURGERY	1	16994	1	47676	2.81	0.18	44.86	2.81	0.58	0.03	5.58	1.9	0.19	0.93	-1.43	保乳术	SURGICAL AND MEDICAL PROCEDURES	各种手术及医疗操作	2.81 ( 0.18 - 44.86 )	2.81 ( 0.58 )	1.9 ( 0.19 )	0.93 ( -1.43 )	否	否	否	否
HYPOVOLAEMIA	1	16994	1	47676	2.81	0.18	44.86	2.81	0.58	0.03	5.58	1.9	0.19	0.93	-1.43	低血容量	METABOLISM AND NUTRITION DISORDERS	代谢及营养类疾病	2.81 ( 0.18 - 44.86 )	2.81 ( 0.58 )	1.9 ( 0.19 )	0.93 ( -1.43 )	否	否	否	否
PSORIATIC ARTHROPATHY	1	16994	0	47677	#NUM!	#NUM!	#NUM!	#NUM!	2.81	#NUM!	#NUM!	3.81	0	1.93	-0.71	银屑病关节炎	MUSCULOSKELETAL AND CONNECTIVE TISSUE DISORDERS	各种肌肉骨骼及结缔组织疾病	Inf ( NaN - Inf )	Inf ( 2.81 )	3.81 ( 0 )	1.93 ( -0.71 )	否	否	否	否
SEASONAL ALLERGY	1	16994	30	47647	0.09	0.01	0.69	0.09	8.51	-1.9	2.09	0.12	0.02	-3.03	-4.77	季节性过敏	IMMUNE SYSTEM DISORDERS	免疫系统疾病	0.09 ( 0.01 - 0.69 )	0.09 ( 8.51 )	0.12 ( 0.02 )	-3.03 ( -4.77 )	否	否	否	否
UPPER LIMB FRACTURE	1	16994	13	47664	0.22	0.03	1.65	0.22	2.65	-1.82	2.25	0.27	0.05	-1.88	-3.7	上肢骨折	INJURY, POISONING AND PROCEDURAL COMPLICATIONS	各类损伤、中毒及操作并发症	0.22 ( 0.03 - 1.65 )	0.22 ( 2.65 )	0.27 ( 0.05 )	-1.88 ( -3.7 )	否	否	否	否
VITAL FUNCTIONS ABNORMAL	1	16994	0	47677	#NUM!	#NUM!	#NUM!	#NUM!	2.81	#NUM!	#NUM!	3.81	0	1.93	-0.71	生命机能异常	INVESTIGATIONS	各类检查	Inf ( NaN - Inf )	Inf ( 2.81 )	3.81 ( 0 )	1.93 ( -0.71 )	否	否	否	否
BONE DISORDER	1	16994	4	47673	0.7	0.08	6.28	0.7	0.1	-1.49	2.89	0.76	0.12	-0.39	-2.43	骨骼疾病	MUSCULOSKELETAL AND CONNECTIVE TISSUE DISORDERS	各种肌肉骨骼及结缔组织疾病	0.7 ( 0.08 - 6.28 )	0.7 ( 0.1 )	0.76 ( 0.12 )	-0.39 ( -2.43 )	否	否	否	否
HAEMORRHAGIC TRANSFORMATION STROKE	1	16994	5	47672	0.56	0.07	4.8	0.56	0.29	-1.59	2.71	0.63	0.11	-0.66	-2.65	卒中后出血性转化	NERVOUS SYSTEM DISORDERS	各类神经系统疾病	0.56 ( 0.07 - 4.8 )	0.56 ( 0.29 )	0.63 ( 0.11 )	-0.66 ( -2.65 )	否	否	否	否
HIGH RISK PREGNANCY	1	16994	0	47677	#NUM!	#NUM!	#NUM!	#NUM!	2.81	#NUM!	#NUM!	3.81	0	1.93	-0.71	高危妊娠	PREGNANCY, PUERPERIUM AND PERINATAL CONDITIONS	妊娠期、产褥期及围产期状况	Inf ( NaN - Inf )	Inf ( 2.81 )	3.81 ( 0 )	1.93 ( -0.71 )	否	否	否	否
MATERNAL EXPOSURE TIMING UNSPECIFIED	1	16994	0	47677	#NUM!	#NUM!	#NUM!	#NUM!	2.81	#NUM!	#NUM!	3.81	0	1.93	-0.71	时段未指明的孕产妇暴露	INJURY, POISONING AND PROCEDURAL COMPLICATIONS	各类损伤、中毒及操作并发症	Inf ( NaN - Inf )	Inf ( 2.81 )	3.81 ( 0 )	1.93 ( -0.71 )	否	否	否	否
GASTROINTESTINAL TRACT MUCOSAL DISCOLOURATION	1	16994	0	47677	#NUM!	#NUM!	#NUM!	#NUM!	2.81	#NUM!	#NUM!	3.81	0	1.93	-0.71	胃肠粘膜褪色	GASTROINTESTINAL DISORDERS	胃肠系统疾病	Inf ( NaN - Inf )	Inf ( 2.81 )	3.81 ( 0 )	1.93 ( -0.71 )	否	否	否	否
METASTASES TO BLADDER	1	16994	3	47674	0.94	0.1	8.99	0.94	0	-1.33	3.2	0.95	0.14	-0.07	-2.18	膀胱转移	NEOPLASMS BENIGN, MALIGNANT AND UNSPECIFIED (INCL CYSTS AND POLYPS)	良性、恶性及性质不明的肿瘤（包括囊状和息肉状）	0.94 ( 0.1 - 8.99 )	0.94 ( 0 )	0.95 ( 0.14 )	-0.07 ( -2.18 )	否	否	否	否
METASTASES TO PROSTATE	1	16994	0	47677	#NUM!	#NUM!	#NUM!	#NUM!	2.81	#NUM!	#NUM!	3.81	0	1.93	-0.71	前列腺转移	NEOPLASMS BENIGN, MALIGNANT AND UNSPECIFIED (INCL CYSTS AND POLYPS)	良性、恶性及性质不明的肿瘤（包括囊状和息肉状）	Inf ( NaN - Inf )	Inf ( 2.81 )	3.81 ( 0 )	1.93 ( -0.71 )	否	否	否	否
VASCULAR INSUFFICIENCY	1	16994	0	47677	#NUM!	#NUM!	#NUM!	#NUM!	2.81	#NUM!	#NUM!	3.81	0	1.93	-0.71	血管功能不全	VASCULAR DISORDERS	血管与淋巴管类疾病	Inf ( NaN - Inf )	Inf ( 2.81 )	3.81 ( 0 )	1.93 ( -0.71 )	否	否	否	否
PERIPHERAL PARALYSIS	1	16994	0	47677	#NUM!	#NUM!	#NUM!	#NUM!	2.81	#NUM!	#NUM!	3.81	0	1.93	-0.71	周围性瘫痪	NERVOUS SYSTEM DISORDERS	各类神经系统疾病	Inf ( NaN - Inf )	Inf ( 2.81 )	3.81 ( 0 )	1.93 ( -0.71 )	否	否	否	否
SUDDEN VISUAL LOSS	1	16994	0	47677	#NUM!	#NUM!	#NUM!	#NUM!	2.81	#NUM!	#NUM!	3.81	0	1.93	-0.71	突发性视觉丧失	EYE DISORDERS	眼器官疾病	Inf ( NaN - Inf )	Inf ( 2.81 )	3.81 ( 0 )	1.93 ( -0.71 )	否	否	否	否
NASAL OEDEMA	1	16994	2	47675	1.4	0.13	15.47	1.4	0.08	-1	3.8	1.27	0.17	0.34	-1.86	鼻水肿	RESPIRATORY, THORACIC AND MEDIASTINAL DISORDERS	呼吸系统、胸及纵隔疾病	1.4 ( 0.13 - 15.47 )	1.4 ( 0.08 )	1.27 ( 0.17 )	0.34 ( -1.86 )	否	否	否	否
LIMB OPERATION	1	16994	2	47675	1.4	0.13	15.47	1.4	0.08	-1	3.8	1.27	0.17	0.34	-1.86	肢体手术	SURGICAL AND MEDICAL PROCEDURES	各种手术及医疗操作	1.4 ( 0.13 - 15.47 )	1.4 ( 0.08 )	1.27 ( 0.17 )	0.34 ( -1.86 )	否	否	否	否
COMPARTMENT SYNDROME	1	16994	0	47677	#NUM!	#NUM!	#NUM!	#NUM!	2.81	#NUM!	#NUM!	3.81	0	1.93	-0.71	骨筋膜室综合征	MUSCULOSKELETAL AND CONNECTIVE TISSUE DISORDERS	各种肌肉骨骼及结缔组织疾病	Inf ( NaN - Inf )	Inf ( 2.81 )	3.81 ( 0 )	1.93 ( -0.71 )	否	否	否	否
SCHWANNOMA	1	16994	0	47677	#NUM!	#NUM!	#NUM!	#NUM!	2.81	#NUM!	#NUM!	3.81	0	1.93	-0.71	施旺氏细胞瘤	NEOPLASMS BENIGN, MALIGNANT AND UNSPECIFIED (INCL CYSTS AND POLYPS)	良性、恶性及性质不明的肿瘤（包括囊状和息肉状）	Inf ( NaN - Inf )	Inf ( 2.81 )	3.81 ( 0 )	1.93 ( -0.71 )	否	否	否	否
PHARYNGEAL SWELLING	1	16994	12	47665	0.23	0.03	1.8	0.23	2.32	-1.81	2.27	0.29	0.05	-1.77	-3.61	咽部肿胀	RESPIRATORY, THORACIC AND MEDIASTINAL DISORDERS	呼吸系统、胸及纵隔疾病	0.23 ( 0.03 - 1.8 )	0.23 ( 2.32 )	0.29 ( 0.05 )	-1.77 ( -3.61 )	否	否	否	否
NEUTROPHIL PERCENTAGE DECREASED	1	16994	0	47677	#NUM!	#NUM!	#NUM!	#NUM!	2.81	#NUM!	#NUM!	3.81	0	1.93	-0.71	中性粒细胞百分比降低	INVESTIGATIONS	各类检查	Inf ( NaN - Inf )	Inf ( 2.81 )	3.81 ( 0 )	1.93 ( -0.71 )	否	否	否	否
GLOMERULONEPHRITIS MEMBRANOUS	1	16994	2	47675	1.4	0.13	15.47	1.4	0.08	-1	3.8	1.27	0.17	0.34	-1.86	膜性肾小球肾炎	RENAL AND URINARY DISORDERS	肾脏及泌尿系统疾病	1.4 ( 0.13 - 15.47 )	1.4 ( 0.08 )	1.27 ( 0.17 )	0.34 ( -1.86 )	否	否	否	否
PARANASAL CYST	1	16994	0	47677	#NUM!	#NUM!	#NUM!	#NUM!	2.81	#NUM!	#NUM!	3.81	0	1.93	-0.71	鼻旁囊肿	RESPIRATORY, THORACIC AND MEDIASTINAL DISORDERS	呼吸系统、胸及纵隔疾病	Inf ( NaN - Inf )	Inf ( 2.81 )	3.81 ( 0 )	1.93 ( -0.71 )	否	否	否	否
HYPOTHERMIA	1	16994	2	47675	1.4	0.13	15.47	1.4	0.08	-1	3.8	1.27	0.17	0.34	-1.86	体温过低	GENERAL DISORDERS AND ADMINISTRATION SITE CONDITIONS	全身性疾病及给药部位各种反应	1.4 ( 0.13 - 15.47 )	1.4 ( 0.08 )	1.27 ( 0.17 )	0.34 ( -1.86 )	否	否	否	否
REHABILITATION THERAPY	1	16994	2	47675	1.4	0.13	15.47	1.4	0.08	-1	3.8	1.27	0.17	0.34	-1.86	康复治疗	SURGICAL AND MEDICAL PROCEDURES	各种手术及医疗操作	1.4 ( 0.13 - 15.47 )	1.4 ( 0.08 )	1.27 ( 0.17 )	0.34 ( -1.86 )	否	否	否	否
INFECTIOUS MONONUCLEOSIS	1	16994	0	47677	#NUM!	#NUM!	#NUM!	#NUM!	2.81	#NUM!	#NUM!	3.81	0	1.93	-0.71	传染性单核细胞增多症	INFECTIONS AND INFESTATIONS	感染及侵染类疾病	Inf ( NaN - Inf )	Inf ( 2.81 )	3.81 ( 0 )	1.93 ( -0.71 )	否	否	否	否
FOLLICULAR DENDRITIC CELL SARCOMA	1	16994	0	47677	#NUM!	#NUM!	#NUM!	#NUM!	2.81	#NUM!	#NUM!	3.81	0	1.93	-0.71	滤泡树突细胞肉瘤	NEOPLASMS BENIGN, MALIGNANT AND UNSPECIFIED (INCL CYSTS AND POLYPS)	良性、恶性及性质不明的肿瘤（包括囊状和息肉状）	Inf ( NaN - Inf )	Inf ( 2.81 )	3.81 ( 0 )	1.93 ( -0.71 )	否	否	否	否
ARTHRITIS INFECTIVE	1	16994	3	47674	0.94	0.1	8.99	0.94	0	-1.33	3.2	0.95	0.14	-0.07	-2.18	感染性关节炎	INFECTIONS AND INFESTATIONS	感染及侵染类疾病	0.94 ( 0.1 - 8.99 )	0.94 ( 0 )	0.95 ( 0.14 )	-0.07 ( -2.18 )	否	否	否	否
PENILE BURNING SENSATION	1	16994	0	47677	#NUM!	#NUM!	#NUM!	#NUM!	2.81	#NUM!	#NUM!	3.81	0	1.93	-0.71	阴茎烧灼感	REPRODUCTIVE SYSTEM AND BREAST DISORDERS	生殖系统及乳腺疾病	Inf ( NaN - Inf )	Inf ( 2.81 )	3.81 ( 0 )	1.93 ( -0.71 )	否	否	否	否
PENILE PAIN	1	16994	1	47676	2.81	0.18	44.86	2.81	0.58	0.03	5.58	1.9	0.19	0.93	-1.43	阴茎疼痛	REPRODUCTIVE SYSTEM AND BREAST DISORDERS	生殖系统及乳腺疾病	2.81 ( 0.18 - 44.86 )	2.81 ( 0.58 )	1.9 ( 0.19 )	0.93 ( -1.43 )	否	否	否	否
ANOREXIA NERVOSA	1	16994	1	47676	2.81	0.18	44.86	2.81	0.58	0.03	5.58	1.9	0.19	0.93	-1.43	神经性厌食	PSYCHIATRIC DISORDERS	精神病类	2.81 ( 0.18 - 44.86 )	2.81 ( 0.58 )	1.9 ( 0.19 )	0.93 ( -1.43 )	否	否	否	否
EAR INFECTION	1	16994	15	47662	0.19	0.02	1.42	0.19	3.31	-1.84	2.21	0.24	0.04	-2.07	-3.88	耳部感染	INFECTIONS AND INFESTATIONS	感染及侵染类疾病	0.19 ( 0.02 - 1.42 )	0.19 ( 3.31 )	0.24 ( 0.04 )	-2.07 ( -3.88 )	否	否	否	否
VASCULAR RUPTURE	1	16994	2	47675	1.4	0.13	15.47	1.4	0.08	-1	3.8	1.27	0.17	0.34	-1.86	血管破裂	VASCULAR DISORDERS	血管与淋巴管类疾病	1.4 ( 0.13 - 15.47 )	1.4 ( 0.08 )	1.27 ( 0.17 )	0.34 ( -1.86 )	否	否	否	否
PANCREATIC NEOPLASM	1	16994	4	47673	0.7	0.08	6.28	0.7	0.1	-1.49	2.89	0.76	0.12	-0.39	-2.43	胰腺肿瘤	NEOPLASMS BENIGN, MALIGNANT AND UNSPECIFIED (INCL CYSTS AND POLYPS)	良性、恶性及性质不明的肿瘤（包括囊状和息肉状）	0.7 ( 0.08 - 6.28 )	0.7 ( 0.1 )	0.76 ( 0.12 )	-0.39 ( -2.43 )	否	否	否	否
UNDERWEIGHT	1	16994	1	47676	2.81	0.18	44.86	2.81	0.58	0.03	5.58	1.9	0.19	0.93	-1.43	体重过轻	METABOLISM AND NUTRITION DISORDERS	代谢及营养类疾病	2.81 ( 0.18 - 44.86 )	2.81 ( 0.58 )	1.9 ( 0.19 )	0.93 ( -1.43 )	否	否	否	否
ABDOMINAL OPERATION	1	16994	4	47673	0.7	0.08	6.28	0.7	0.1	-1.49	2.89	0.76	0.12	-0.39	-2.43	腹部手术	SURGICAL AND MEDICAL PROCEDURES	各种手术及医疗操作	0.7 ( 0.08 - 6.28 )	0.7 ( 0.1 )	0.76 ( 0.12 )	-0.39 ( -2.43 )	否	否	否	否
DEFAECATION DISORDER	1	16994	0	47677	#NUM!	#NUM!	#NUM!	#NUM!	2.81	#NUM!	#NUM!	3.81	0	1.93	-0.71	大便排便异常	GASTROINTESTINAL DISORDERS	胃肠系统疾病	Inf ( NaN - Inf )	Inf ( 2.81 )	3.81 ( 0 )	1.93 ( -0.71 )	否	否	否	否
CAPILLARY NAIL REFILL TEST ABNORMAL	1	16994	0	47677	#NUM!	#NUM!	#NUM!	#NUM!	2.81	#NUM!	#NUM!	3.81	0	1.93	-0.71	甲毛细血管再充盈试验异常	INVESTIGATIONS	各类检查	Inf ( NaN - Inf )	Inf ( 2.81 )	3.81 ( 0 )	1.93 ( -0.71 )	否	否	否	否
KYPHOSIS	1	16994	0	47677	#NUM!	#NUM!	#NUM!	#NUM!	2.81	#NUM!	#NUM!	3.81	0	1.93	-0.71	脊柱后凸	MUSCULOSKELETAL AND CONNECTIVE TISSUE DISORDERS	各种肌肉骨骼及结缔组织疾病	Inf ( NaN - Inf )	Inf ( 2.81 )	3.81 ( 0 )	1.93 ( -0.71 )	否	否	否	否
RHONCHI	1	16994	1	47676	2.81	0.18	44.86	2.81	0.58	0.03	5.58	1.9	0.19	0.93	-1.43	干性啰音	RESPIRATORY, THORACIC AND MEDIASTINAL DISORDERS	呼吸系统、胸及纵隔疾病	2.81 ( 0.18 - 44.86 )	2.81 ( 0.58 )	1.9 ( 0.19 )	0.93 ( -1.43 )	否	否	否	否
TACHYPNOEA	1	16994	2	47675	1.4	0.13	15.47	1.4	0.08	-1	3.8	1.27	0.17	0.34	-1.86	呼吸急促	RESPIRATORY, THORACIC AND MEDIASTINAL DISORDERS	呼吸系统、胸及纵隔疾病	1.4 ( 0.13 - 15.47 )	1.4 ( 0.08 )	1.27 ( 0.17 )	0.34 ( -1.86 )	否	否	否	否
TONGUE DRY	1	16994	3	47674	0.94	0.1	8.99	0.94	0	-1.33	3.2	0.95	0.14	-0.07	-2.18	舌干	GASTROINTESTINAL DISORDERS	胃肠系统疾病	0.94 ( 0.1 - 8.99 )	0.94 ( 0 )	0.95 ( 0.14 )	-0.07 ( -2.18 )	否	否	否	否
VARICOSE ULCERATION	1	16994	0	47677	#NUM!	#NUM!	#NUM!	#NUM!	2.81	#NUM!	#NUM!	3.81	0	1.93	-0.71	曲张静脉溃疡	VASCULAR DISORDERS	血管与淋巴管类疾病	Inf ( NaN - Inf )	Inf ( 2.81 )	3.81 ( 0 )	1.93 ( -0.71 )	否	否	否	否
THROMBOPHLEBITIS	1	16994	0	47677	#NUM!	#NUM!	#NUM!	#NUM!	2.81	#NUM!	#NUM!	3.81	0	1.93	-0.71	血栓性静脉炎	VASCULAR DISORDERS	血管与淋巴管类疾病	Inf ( NaN - Inf )	Inf ( 2.81 )	3.81 ( 0 )	1.93 ( -0.71 )	否	否	否	否
LEUKONYCHIA	1	16994	0	47677	#NUM!	#NUM!	#NUM!	#NUM!	2.81	#NUM!	#NUM!	3.81	0	1.93	-0.71	白甲病	SKIN AND SUBCUTANEOUS TISSUE DISORDERS	皮肤及皮下组织类疾病	Inf ( NaN - Inf )	Inf ( 2.81 )	3.81 ( 0 )	1.93 ( -0.71 )	否	否	否	否
ORAL MUCOSAL DISCOLOURATION	1	16994	1	47676	2.81	0.18	44.86	2.81	0.58	0.03	5.58	1.9	0.19	0.93	-1.43	口腔粘膜褪色	GASTROINTESTINAL DISORDERS	胃肠系统疾病	2.81 ( 0.18 - 44.86 )	2.81 ( 0.58 )	1.9 ( 0.19 )	0.93 ( -1.43 )	否	否	否	否
TRANSIENT GLOBAL AMNESIA	1	16994	0	47677	#NUM!	#NUM!	#NUM!	#NUM!	2.81	#NUM!	#NUM!	3.81	0	1.93	-0.71	短暂性全面失忆	NERVOUS SYSTEM DISORDERS	各类神经系统疾病	Inf ( NaN - Inf )	Inf ( 2.81 )	3.81 ( 0 )	1.93 ( -0.71 )	否	否	否	否
BRAIN NEOPLASM	1	16994	6	47671	0.47	0.06	3.88	0.47	0.52	-1.65	2.58	0.54	0.09	-0.88	-2.83	脑肿瘤	NEOPLASMS BENIGN, MALIGNANT AND UNSPECIFIED (INCL CYSTS AND POLYPS)	良性、恶性及性质不明的肿瘤（包括囊状和息肉状）	0.47 ( 0.06 - 3.88 )	0.47 ( 0.52 )	0.54 ( 0.09 )	-0.88 ( -2.83 )	否	否	否	否
MYXOFIBROSARCOMA	1	16994	0	47677	#NUM!	#NUM!	#NUM!	#NUM!	2.81	#NUM!	#NUM!	3.81	0	1.93	-0.71	粘液纤维肉瘤	NEOPLASMS BENIGN, MALIGNANT AND UNSPECIFIED (INCL CYSTS AND POLYPS)	良性、恶性及性质不明的肿瘤（包括囊状和息肉状）	Inf ( NaN - Inf )	Inf ( 2.81 )	3.81 ( 0 )	1.93 ( -0.71 )	否	否	否	否
OCULAR DISCOMFORT	1	16994	7	47670	0.4	0.05	3.26	0.4	0.78	-1.69	2.5	0.48	0.08	-1.07	-3	眼睛不适	EYE DISORDERS	眼器官疾病	0.4 ( 0.05 - 3.26 )	0.4 ( 0.78 )	0.48 ( 0.08 )	-1.07 ( -3 )	否	否	否	否
CARDIAC ABLATION	1	16994	1	47676	2.81	0.18	44.86	2.81	0.58	0.03	5.58	1.9	0.19	0.93	-1.43	心脏消融术	SURGICAL AND MEDICAL PROCEDURES	各种手术及医疗操作	2.81 ( 0.18 - 44.86 )	2.81 ( 0.58 )	1.9 ( 0.19 )	0.93 ( -1.43 )	否	否	否	否
EYELID DISORDER	1	16994	2	47675	1.4	0.13	15.47	1.4	0.08	-1	3.8	1.27	0.17	0.34	-1.86	眼睑疾病	EYE DISORDERS	眼器官疾病	1.4 ( 0.13 - 15.47 )	1.4 ( 0.08 )	1.27 ( 0.17 )	0.34 ( -1.86 )	否	否	否	否
RASH VESICULAR	1	16994	1	47676	2.81	0.18	44.86	2.81	0.58	0.03	5.58	1.9	0.19	0.93	-1.43	水泡疹	SKIN AND SUBCUTANEOUS TISSUE DISORDERS	皮肤及皮下组织类疾病	2.81 ( 0.18 - 44.86 )	2.81 ( 0.58 )	1.9 ( 0.19 )	0.93 ( -1.43 )	否	否	否	否
RHEUMATIC DISORDER	1	16994	2	47675	1.4	0.13	15.47	1.4	0.08	-1	3.8	1.27	0.17	0.34	-1.86	风湿病	MUSCULOSKELETAL AND CONNECTIVE TISSUE DISORDERS	各种肌肉骨骼及结缔组织疾病	1.4 ( 0.13 - 15.47 )	1.4 ( 0.08 )	1.27 ( 0.17 )	0.34 ( -1.86 )	否	否	否	否
GALLBLADDER CANCER	1	16994	0	47677	#NUM!	#NUM!	#NUM!	#NUM!	2.81	#NUM!	#NUM!	3.81	0	1.93	-0.71	胆囊癌症	NEOPLASMS BENIGN, MALIGNANT AND UNSPECIFIED (INCL CYSTS AND POLYPS)	良性、恶性及性质不明的肿瘤（包括囊状和息肉状）	Inf ( NaN - Inf )	Inf ( 2.81 )	3.81 ( 0 )	1.93 ( -0.71 )	否	否	否	否
LARYNGEAL CANCER	1	16994	0	47677	#NUM!	#NUM!	#NUM!	#NUM!	2.81	#NUM!	#NUM!	3.81	0	1.93	-0.71	喉癌	NEOPLASMS BENIGN, MALIGNANT AND UNSPECIFIED (INCL CYSTS AND POLYPS)	良性、恶性及性质不明的肿瘤（包括囊状和息肉状）	Inf ( NaN - Inf )	Inf ( 2.81 )	3.81 ( 0 )	1.93 ( -0.71 )	否	否	否	否
HYDROPS FOETALIS	1	16994	0	47677	#NUM!	#NUM!	#NUM!	#NUM!	2.81	#NUM!	#NUM!	3.81	0	1.93	-0.71	胎儿水肿	PREGNANCY, PUERPERIUM AND PERINATAL CONDITIONS	妊娠期、产褥期及围产期状况	Inf ( NaN - Inf )	Inf ( 2.81 )	3.81 ( 0 )	1.93 ( -0.71 )	否	否	否	否
ADENOSQUAMOUS CELL LUNG CANCER	1	16994	0	47677	#NUM!	#NUM!	#NUM!	#NUM!	2.81	#NUM!	#NUM!	3.81	0	1.93	-0.71	肺腺鳞癌	NEOPLASMS BENIGN, MALIGNANT AND UNSPECIFIED (INCL CYSTS AND POLYPS)	良性、恶性及性质不明的肿瘤（包括囊状和息肉状）	Inf ( NaN - Inf )	Inf ( 2.81 )	3.81 ( 0 )	1.93 ( -0.71 )	否	否	否	否
COLON OPERATION	1	16994	1	47676	2.81	0.18	44.86	2.81	0.58	0.03	5.58	1.9	0.19	0.93	-1.43	结肠手术	SURGICAL AND MEDICAL PROCEDURES	各种手术及医疗操作	2.81 ( 0.18 - 44.86 )	2.81 ( 0.58 )	1.9 ( 0.19 )	0.93 ( -1.43 )	否	否	否	否
NORMAL NEWBORN	1	16994	3	47674	0.94	0.1	8.99	0.94	0	-1.33	3.2	0.95	0.14	-0.07	-2.18	正常新生儿	PREGNANCY, PUERPERIUM AND PERINATAL CONDITIONS	妊娠期、产褥期及围产期状况	0.94 ( 0.1 - 8.99 )	0.94 ( 0 )	0.95 ( 0.14 )	-0.07 ( -2.18 )	否	否	否	否
OLIGOHYDRAMNIOS	1	16994	0	47677	#NUM!	#NUM!	#NUM!	#NUM!	2.81	#NUM!	#NUM!	3.81	0	1.93	-0.71	羊水过少	PREGNANCY, PUERPERIUM AND PERINATAL CONDITIONS	妊娠期、产褥期及围产期状况	Inf ( NaN - Inf )	Inf ( 2.81 )	3.81 ( 0 )	1.93 ( -0.71 )	否	否	否	否
RADIATION PNEUMONITIS	1	16994	0	47677	#NUM!	#NUM!	#NUM!	#NUM!	2.81	#NUM!	#NUM!	3.81	0	1.93	-0.71	放射性肺炎	INJURY, POISONING AND PROCEDURAL COMPLICATIONS	各类损伤、中毒及操作并发症	Inf ( NaN - Inf )	Inf ( 2.81 )	3.81 ( 0 )	1.93 ( -0.71 )	否	否	否	否
TRANSAMINASES ABNORMAL	1	16994	1	47676	2.81	0.18	44.86	2.81	0.58	0.03	5.58	1.9	0.19	0.93	-1.43	转氨酶异常	INVESTIGATIONS	各类检查	2.81 ( 0.18 - 44.86 )	2.81 ( 0.58 )	1.9 ( 0.19 )	0.93 ( -1.43 )	否	否	否	否
LABELLED DRUG-DRUG INTERACTION MEDICATION ERROR	1	16994	0	47677	#NUM!	#NUM!	#NUM!	#NUM!	2.81	#NUM!	#NUM!	3.81	0	1.93	-0.71	说明书注明的药物间相互作用类用药错误	INJURY, POISONING AND PROCEDURAL COMPLICATIONS	各类损伤、中毒及操作并发症	Inf ( NaN - Inf )	Inf ( 2.81 )	3.81 ( 0 )	1.93 ( -0.71 )	否	否	否	否
DRUG TOLERANCE	1	16994	2	47675	1.4	0.13	15.47	1.4	0.08	-1	3.8	1.27	0.17	0.34	-1.86	药物耐受性	GENERAL DISORDERS AND ADMINISTRATION SITE CONDITIONS	全身性疾病及给药部位各种反应	1.4 ( 0.13 - 15.47 )	1.4 ( 0.08 )	1.27 ( 0.17 )	0.34 ( -1.86 )	否	否	否	否
PORTAL FIBROSIS	1	16994	0	47677	#NUM!	#NUM!	#NUM!	#NUM!	2.81	#NUM!	#NUM!	3.81	0	1.93	-0.71	肝门纤维化	HEPATOBILIARY DISORDERS	肝胆系统疾病	Inf ( NaN - Inf )	Inf ( 2.81 )	3.81 ( 0 )	1.93 ( -0.71 )	否	否	否	否
UNEVALUABLE EVENT	1	16994	29	47648	0.1	0.01	0.71	0.1	8.16	-1.9	2.09	0.13	0.02	-2.98	-4.72	无法评估的事件	GENERAL DISORDERS AND ADMINISTRATION SITE CONDITIONS	全身性疾病及给药部位各种反应	0.1 ( 0.01 - 0.71 )	0.1 ( 8.16 )	0.13 ( 0.02 )	-2.98 ( -4.72 )	否	否	否	否
CARNITINE DEFICIENCY	1	16994	0	47677	#NUM!	#NUM!	#NUM!	#NUM!	2.81	#NUM!	#NUM!	3.81	0	1.93	-0.71	肉毒碱缺乏	METABOLISM AND NUTRITION DISORDERS	代谢及营养类疾病	Inf ( NaN - Inf )	Inf ( 2.81 )	3.81 ( 0 )	1.93 ( -0.71 )	否	否	否	否
CORONARY ARTERIAL STENT INSERTION	1	16994	2	47675	1.4	0.13	15.47	1.4	0.08	-1	3.8	1.27	0.17	0.34	-1.86	冠脉支架植入	SURGICAL AND MEDICAL PROCEDURES	各种手术及医疗操作	1.4 ( 0.13 - 15.47 )	1.4 ( 0.08 )	1.27 ( 0.17 )	0.34 ( -1.86 )	否	否	否	否
METASTASES TO URINARY TRACT	1	16994	0	47677	#NUM!	#NUM!	#NUM!	#NUM!	2.81	#NUM!	#NUM!	3.81	0	1.93	-0.71	泌尿道转移	NEOPLASMS BENIGN, MALIGNANT AND UNSPECIFIED (INCL CYSTS AND POLYPS)	良性、恶性及性质不明的肿瘤（包括囊状和息肉状）	Inf ( NaN - Inf )	Inf ( 2.81 )	3.81 ( 0 )	1.93 ( -0.71 )	否	否	否	否
VISUOSPATIAL DEFICIT	1	16994	0	47677	#NUM!	#NUM!	#NUM!	#NUM!	2.81	#NUM!	#NUM!	3.81	0	1.93	-0.71	视觉空间缺陷	NERVOUS SYSTEM DISORDERS	各类神经系统疾病	Inf ( NaN - Inf )	Inf ( 2.81 )	3.81 ( 0 )	1.93 ( -0.71 )	否	否	否	否
TUMOUR FLARE	1	16994	1	47676	2.81	0.18	44.86	2.81	0.58	0.03	5.58	1.9	0.19	0.93	-1.43	燃瘤反应	NEOPLASMS BENIGN, MALIGNANT AND UNSPECIFIED (INCL CYSTS AND POLYPS)	良性、恶性及性质不明的肿瘤（包括囊状和息肉状）	2.81 ( 0.18 - 44.86 )	2.81 ( 0.58 )	1.9 ( 0.19 )	0.93 ( -1.43 )	否	否	否	否
CHRONIC MYELOID LEUKAEMIA RECURRENT	1	16994	0	47677	#NUM!	#NUM!	#NUM!	#NUM!	2.81	#NUM!	#NUM!	3.81	0	1.93	-0.71	慢性髓系白血病复发	NEOPLASMS BENIGN, MALIGNANT AND UNSPECIFIED (INCL CYSTS AND POLYPS)	良性、恶性及性质不明的肿瘤（包括囊状和息肉状）	Inf ( NaN - Inf )	Inf ( 2.81 )	3.81 ( 0 )	1.93 ( -0.71 )	否	否	否	否
DIAPHRAGMALGIA	1	16994	0	47677	#NUM!	#NUM!	#NUM!	#NUM!	2.81	#NUM!	#NUM!	3.81	0	1.93	-0.71	膈痛	RESPIRATORY, THORACIC AND MEDIASTINAL DISORDERS	呼吸系统、胸及纵隔疾病	Inf ( NaN - Inf )	Inf ( 2.81 )	3.81 ( 0 )	1.93 ( -0.71 )	否	否	否	否
NUTRITIONAL CONDITION ABNORMAL	1	16994	5	47672	0.56	0.07	4.8	0.56	0.29	-1.59	2.71	0.63	0.11	-0.66	-2.65	营养状况异常	INVESTIGATIONS	各类检查	0.56 ( 0.07 - 4.8 )	0.56 ( 0.29 )	0.63 ( 0.11 )	-0.66 ( -2.65 )	否	否	否	否
CHRONIC LEUKAEMIA	1	16994	1	47676	2.81	0.18	44.86	2.81	0.58	0.03	5.58	1.9	0.19	0.93	-1.43	慢性白血病	NEOPLASMS BENIGN, MALIGNANT AND UNSPECIFIED (INCL CYSTS AND POLYPS)	良性、恶性及性质不明的肿瘤（包括囊状和息肉状）	2.81 ( 0.18 - 44.86 )	2.81 ( 0.58 )	1.9 ( 0.19 )	0.93 ( -1.43 )	否	否	否	否
DRY THROAT	1	16994	11	47666	0.25	0.03	1.98	0.26	2	-1.79	2.3	0.32	0.06	-1.66	-3.51	咽干	RESPIRATORY, THORACIC AND MEDIASTINAL DISORDERS	呼吸系统、胸及纵隔疾病	0.25 ( 0.03 - 1.98 )	0.26 ( 2 )	0.32 ( 0.06 )	-1.66 ( -3.51 )	否	否	否	否
JOINT EFFUSION	1	16994	1	47676	2.81	0.18	44.86	2.81	0.58	0.03	5.58	1.9	0.19	0.93	-1.43	关节渗液	MUSCULOSKELETAL AND CONNECTIVE TISSUE DISORDERS	各种肌肉骨骼及结缔组织疾病	2.81 ( 0.18 - 44.86 )	2.81 ( 0.58 )	1.9 ( 0.19 )	0.93 ( -1.43 )	否	否	否	否
INTESTINAL CYST	1	16994	0	47677	#NUM!	#NUM!	#NUM!	#NUM!	2.81	#NUM!	#NUM!	3.81	0	1.93	-0.71	肠内囊肿	GASTROINTESTINAL DISORDERS	胃肠系统疾病	Inf ( NaN - Inf )	Inf ( 2.81 )	3.81 ( 0 )	1.93 ( -0.71 )	否	否	否	否
PRIMARY PROGRESSIVE APHASIA	1	16994	7	47670	0.4	0.05	3.26	0.4	0.78	-1.69	2.5	0.48	0.08	-1.07	-3	原发性进行性失语	NERVOUS SYSTEM DISORDERS	各类神经系统疾病	0.4 ( 0.05 - 3.26 )	0.4 ( 0.78 )	0.48 ( 0.08 )	-1.07 ( -3 )	否	否	否	否
EUPHORIC MOOD	1	16994	3	47674	0.94	0.1	8.99	0.94	0	-1.33	3.2	0.95	0.14	-0.07	-2.18	欣快感	PSYCHIATRIC DISORDERS	精神病类	0.94 ( 0.1 - 8.99 )	0.94 ( 0 )	0.95 ( 0.14 )	-0.07 ( -2.18 )	否	否	否	否
DIABETIC KETOACIDOSIS	1	16994	3	47674	0.94	0.1	8.99	0.94	0	-1.33	3.2	0.95	0.14	-0.07	-2.18	糖尿病酮症酸中毒	METABOLISM AND NUTRITION DISORDERS	代谢及营养类疾病	0.94 ( 0.1 - 8.99 )	0.94 ( 0 )	0.95 ( 0.14 )	-0.07 ( -2.18 )	否	否	否	否
DIABETIC METABOLIC DECOMPENSATION	1	16994	0	47677	#NUM!	#NUM!	#NUM!	#NUM!	2.81	#NUM!	#NUM!	3.81	0	1.93	-0.71	糖尿病代谢失代偿	METABOLISM AND NUTRITION DISORDERS	代谢及营养类疾病	Inf ( NaN - Inf )	Inf ( 2.81 )	3.81 ( 0 )	1.93 ( -0.71 )	否	否	否	否
ESCHERICHIA BACTERAEMIA	1	16994	2	47675	1.4	0.13	15.47	1.4	0.08	-1	3.8	1.27	0.17	0.34	-1.86	埃希菌菌血症	INFECTIONS AND INFESTATIONS	感染及侵染类疾病	1.4 ( 0.13 - 15.47 )	1.4 ( 0.08 )	1.27 ( 0.17 )	0.34 ( -1.86 )	否	否	否	否
WRONG PRODUCT ADMINISTERED	1	16994	0	47677	#NUM!	#NUM!	#NUM!	#NUM!	2.81	#NUM!	#NUM!	3.81	0	1.93	-0.71	给予的产品有误	INJURY, POISONING AND PROCEDURAL COMPLICATIONS	各类损伤、中毒及操作并发症	Inf ( NaN - Inf )	Inf ( 2.81 )	3.81 ( 0 )	1.93 ( -0.71 )	否	否	否	否
DIZZINESS POSTURAL	1	16994	9	47668	0.31	0.04	2.46	0.31	1.37	-1.75	2.38	0.38	0.07	-1.39	-3.27	体位性头晕	NERVOUS SYSTEM DISORDERS	各类神经系统疾病	0.31 ( 0.04 - 2.46 )	0.31 ( 1.37 )	0.38 ( 0.07 )	-1.39 ( -3.27 )	否	否	否	否
HYPERCREATINAEMIA	1	16994	0	47677	#NUM!	#NUM!	#NUM!	#NUM!	2.81	#NUM!	#NUM!	3.81	0	1.93	-0.71	高肌酸血症	MUSCULOSKELETAL AND CONNECTIVE TISSUE DISORDERS	各种肌肉骨骼及结缔组织疾病	Inf ( NaN - Inf )	Inf ( 2.81 )	3.81 ( 0 )	1.93 ( -0.71 )	否	否	否	否
PANCREATIC OPERATION	1	16994	1	47676	2.81	0.18	44.86	2.81	0.58	0.03	5.58	1.9	0.19	0.93	-1.43	胰腺手术	SURGICAL AND MEDICAL PROCEDURES	各种手术及医疗操作	2.81 ( 0.18 - 44.86 )	2.81 ( 0.58 )	1.9 ( 0.19 )	0.93 ( -1.43 )	否	否	否	否
GASTROINTESTINAL BACTERIAL INFECTION	1	16994	0	47677	#NUM!	#NUM!	#NUM!	#NUM!	2.81	#NUM!	#NUM!	3.81	0	1.93	-0.71	胃肠细菌性感染	INFECTIONS AND INFESTATIONS	感染及侵染类疾病	Inf ( NaN - Inf )	Inf ( 2.81 )	3.81 ( 0 )	1.93 ( -0.71 )	否	否	否	否
CARDIAC OPERATION	1	16994	2	47675	1.4	0.13	15.47	1.4	0.08	-1	3.8	1.27	0.17	0.34	-1.86	心脏手术	SURGICAL AND MEDICAL PROCEDURES	各种手术及医疗操作	1.4 ( 0.13 - 15.47 )	1.4 ( 0.08 )	1.27 ( 0.17 )	0.34 ( -1.86 )	否	否	否	否
VACCINATION SITE ERYTHEMA	1	16994	0	47677	#NUM!	#NUM!	#NUM!	#NUM!	2.81	#NUM!	#NUM!	3.81	0	1.93	-0.71	疫苗接种部位点红斑	GENERAL DISORDERS AND ADMINISTRATION SITE CONDITIONS	全身性疾病及给药部位各种反应	Inf ( NaN - Inf )	Inf ( 2.81 )	3.81 ( 0 )	1.93 ( -0.71 )	否	否	否	否
VACCINATION SITE SWELLING	1	16994	0	47677	#NUM!	#NUM!	#NUM!	#NUM!	2.81	#NUM!	#NUM!	3.81	0	1.93	-0.71	疫苗接种部位肿胀	GENERAL DISORDERS AND ADMINISTRATION SITE CONDITIONS	全身性疾病及给药部位各种反应	Inf ( NaN - Inf )	Inf ( 2.81 )	3.81 ( 0 )	1.93 ( -0.71 )	否	否	否	否
VACCINATION SITE WARMTH	1	16994	0	47677	#NUM!	#NUM!	#NUM!	#NUM!	2.81	#NUM!	#NUM!	3.81	0	1.93	-0.71	疫苗接种部位温热	GENERAL DISORDERS AND ADMINISTRATION SITE CONDITIONS	全身性疾病及给药部位各种反应	Inf ( NaN - Inf )	Inf ( 2.81 )	3.81 ( 0 )	1.93 ( -0.71 )	否	否	否	否
ACUTE GENERALISED EXANTHEMATOUS PUSTULOSIS	1	16994	2	47675	1.4	0.13	15.47	1.4	0.08	-1	3.8	1.27	0.17	0.34	-1.86	急性泛发性发疹性脓疱病	SKIN AND SUBCUTANEOUS TISSUE DISORDERS	皮肤及皮下组织类疾病	1.4 ( 0.13 - 15.47 )	1.4 ( 0.08 )	1.27 ( 0.17 )	0.34 ( -1.86 )	否	否	否	否
METASTATIC RENAL CELL CARCINOMA	1	16994	1	47676	2.81	0.18	44.86	2.81	0.58	0.03	5.58	1.9	0.19	0.93	-1.43	转移性肾细胞癌	NEOPLASMS BENIGN, MALIGNANT AND UNSPECIFIED (INCL CYSTS AND POLYPS)	良性、恶性及性质不明的肿瘤（包括囊状和息肉状）	2.81 ( 0.18 - 44.86 )	2.81 ( 0.58 )	1.9 ( 0.19 )	0.93 ( -1.43 )	否	否	否	否
POLYDIPSIA	1	16994	2	47675	1.4	0.13	15.47	1.4	0.08	-1	3.8	1.27	0.17	0.34	-1.86	烦渴	METABOLISM AND NUTRITION DISORDERS	代谢及营养类疾病	1.4 ( 0.13 - 15.47 )	1.4 ( 0.08 )	1.27 ( 0.17 )	0.34 ( -1.86 )	否	否	否	否
EXERCISE TOLERANCE DECREASED	1	16994	8	47669	0.35	0.04	2.8	0.35	1.07	-1.73	2.43	0.42	0.07	-1.24	-3.14	运动耐量降低	GENERAL DISORDERS AND ADMINISTRATION SITE CONDITIONS	全身性疾病及给药部位各种反应	0.35 ( 0.04 - 2.8 )	0.35 ( 1.07 )	0.42 ( 0.07 )	-1.24 ( -3.14 )	否	否	否	否
LICHEN PLANOPILARIS	1	16994	0	47677	#NUM!	#NUM!	#NUM!	#NUM!	2.81	#NUM!	#NUM!	3.81	0	1.93	-0.71	毛发扁平苔藓	SKIN AND SUBCUTANEOUS TISSUE DISORDERS	皮肤及皮下组织类疾病	Inf ( NaN - Inf )	Inf ( 2.81 )	3.81 ( 0 )	1.93 ( -0.71 )	否	否	否	否
LIVER OPERATION	1	16994	2	47675	1.4	0.13	15.47	1.4	0.08	-1	3.8	1.27	0.17	0.34	-1.86	肝手术	SURGICAL AND MEDICAL PROCEDURES	各种手术及医疗操作	1.4 ( 0.13 - 15.47 )	1.4 ( 0.08 )	1.27 ( 0.17 )	0.34 ( -1.86 )	否	否	否	否
SPONDYLOLISTHESIS	1	16994	3	47674	0.94	0.1	8.99	0.94	0	-1.33	3.2	0.95	0.14	-0.07	-2.18	脊椎滑脱	MUSCULOSKELETAL AND CONNECTIVE TISSUE DISORDERS	各种肌肉骨骼及结缔组织疾病	0.94 ( 0.1 - 8.99 )	0.94 ( 0 )	0.95 ( 0.14 )	-0.07 ( -2.18 )	否	否	否	否
OESOPHAGITIS	1	16994	11	47666	0.25	0.03	1.98	0.26	2	-1.79	2.3	0.32	0.06	-1.66	-3.51	食管炎	GASTROINTESTINAL DISORDERS	胃肠系统疾病	0.25 ( 0.03 - 1.98 )	0.26 ( 2 )	0.32 ( 0.06 )	-1.66 ( -3.51 )	否	否	否	否
DUODENITIS	1	16994	4	47673	0.7	0.08	6.28	0.7	0.1	-1.49	2.89	0.76	0.12	-0.39	-2.43	十二指肠炎	GASTROINTESTINAL DISORDERS	胃肠系统疾病	0.7 ( 0.08 - 6.28 )	0.7 ( 0.1 )	0.76 ( 0.12 )	-0.39 ( -2.43 )	否	否	否	否
GASTRIC CANCER STAGE IV	1	16994	0	47677	#NUM!	#NUM!	#NUM!	#NUM!	2.81	#NUM!	#NUM!	3.81	0	1.93	-0.71	胃癌 IV 期	NEOPLASMS BENIGN, MALIGNANT AND UNSPECIFIED (INCL CYSTS AND POLYPS)	良性、恶性及性质不明的肿瘤（包括囊状和息肉状）	Inf ( NaN - Inf )	Inf ( 2.81 )	3.81 ( 0 )	1.93 ( -0.71 )	否	否	否	否
URETERIC OBSTRUCTION	1	16994	0	47677	#NUM!	#NUM!	#NUM!	#NUM!	2.81	#NUM!	#NUM!	3.81	0	1.93	-0.71	输尿管阻塞	RENAL AND URINARY DISORDERS	肾脏及泌尿系统疾病	Inf ( NaN - Inf )	Inf ( 2.81 )	3.81 ( 0 )	1.93 ( -0.71 )	否	否	否	否
CYST REMOVAL	1	16994	0	47677	#NUM!	#NUM!	#NUM!	#NUM!	2.81	#NUM!	#NUM!	3.81	0	1.93	-0.71	囊肿切除	SURGICAL AND MEDICAL PROCEDURES	各种手术及医疗操作	Inf ( NaN - Inf )	Inf ( 2.81 )	3.81 ( 0 )	1.93 ( -0.71 )	否	否	否	否
SARS-COV-2 TEST	1	16994	0	47677	#NUM!	#NUM!	#NUM!	#NUM!	2.81	#NUM!	#NUM!	3.81	0	1.93	-0.71	SARS-CoV-2 检测	INVESTIGATIONS	各类检查	Inf ( NaN - Inf )	Inf ( 2.81 )	3.81 ( 0 )	1.93 ( -0.71 )	否	否	否	否
NIKOLSKY'S SIGN	1	16994	1	47676	2.81	0.18	44.86	2.81	0.58	0.03	5.58	1.9	0.19	0.93	-1.43	尼氏征	SKIN AND SUBCUTANEOUS TISSUE DISORDERS	皮肤及皮下组织类疾病	2.81 ( 0.18 - 44.86 )	2.81 ( 0.58 )	1.9 ( 0.19 )	0.93 ( -1.43 )	否	否	否	否
PRODUCT COMMUNICATION ISSUE	1	16994	0	47677	#NUM!	#NUM!	#NUM!	#NUM!	2.81	#NUM!	#NUM!	3.81	0	1.93	-0.71	产品沟通问题	INJURY, POISONING AND PROCEDURAL COMPLICATIONS	各类损伤、中毒及操作并发症	Inf ( NaN - Inf )	Inf ( 2.81 )	3.81 ( 0 )	1.93 ( -0.71 )	否	否	否	否
INTESTINAL ISCHAEMIA	1	16994	5	47672	0.56	0.07	4.8	0.56	0.29	-1.59	2.71	0.63	0.11	-0.66	-2.65	肠缺血	GASTROINTESTINAL DISORDERS	胃肠系统疾病	0.56 ( 0.07 - 4.8 )	0.56 ( 0.29 )	0.63 ( 0.11 )	-0.66 ( -2.65 )	否	否	否	否
VENTRICULAR TACHYCARDIA	1	16994	4	47673	0.7	0.08	6.28	0.7	0.1	-1.49	2.89	0.76	0.12	-0.39	-2.43	室性心动过速	CARDIAC DISORDERS	心脏器官疾病	0.7 ( 0.08 - 6.28 )	0.7 ( 0.1 )	0.76 ( 0.12 )	-0.39 ( -2.43 )	否	否	否	否
PRODUCT USE COMPLAINT	1	16994	8	47669	0.35	0.04	2.8	0.35	1.07	-1.73	2.43	0.42	0.07	-1.24	-3.14	产品使用投诉	INJURY, POISONING AND PROCEDURAL COMPLICATIONS	各类损伤、中毒及操作并发症	0.35 ( 0.04 - 2.8 )	0.35 ( 1.07 )	0.42 ( 0.07 )	-1.24 ( -3.14 )	否	否	否	否
STAPHYLOCOCCUS TEST POSITIVE	1	16994	2	47675	1.4	0.13	15.47	1.4	0.08	-1	3.8	1.27	0.17	0.34	-1.86	葡萄球菌检测阳性	INVESTIGATIONS	各类检查	1.4 ( 0.13 - 15.47 )	1.4 ( 0.08 )	1.27 ( 0.17 )	0.34 ( -1.86 )	否	否	否	否
MALIGNANT ASCITES	1	16994	4	47673	0.7	0.08	6.28	0.7	0.1	-1.49	2.89	0.76	0.12	-0.39	-2.43	恶性腹水	GASTROINTESTINAL DISORDERS	胃肠系统疾病	0.7 ( 0.08 - 6.28 )	0.7 ( 0.1 )	0.76 ( 0.12 )	-0.39 ( -2.43 )	否	否	否	否
MASTICATION DISORDER	1	16994	1	47676	2.81	0.18	44.86	2.81	0.58	0.03	5.58	1.9	0.19	0.93	-1.43	咀嚼疾病	MUSCULOSKELETAL AND CONNECTIVE TISSUE DISORDERS	各种肌肉骨骼及结缔组织疾病	2.81 ( 0.18 - 44.86 )	2.81 ( 0.58 )	1.9 ( 0.19 )	0.93 ( -1.43 )	否	否	否	否
ANKYLOSING SPONDYLITIS	1	16994	0	47677	#NUM!	#NUM!	#NUM!	#NUM!	2.81	#NUM!	#NUM!	3.81	0	1.93	-0.71	强直性脊柱炎	MUSCULOSKELETAL AND CONNECTIVE TISSUE DISORDERS	各种肌肉骨骼及结缔组织疾病	Inf ( NaN - Inf )	Inf ( 2.81 )	3.81 ( 0 )	1.93 ( -0.71 )	否	否	否	否
AMYOTROPHIC LATERAL SCLEROSIS	1	16994	1	47676	2.81	0.18	44.86	2.81	0.58	0.03	5.58	1.9	0.19	0.93	-1.43	肌萎缩侧索硬化	NERVOUS SYSTEM DISORDERS	各类神经系统疾病	2.81 ( 0.18 - 44.86 )	2.81 ( 0.58 )	1.9 ( 0.19 )	0.93 ( -1.43 )	否	否	否	否
ANTI-NEUTROPHIL CYTOPLASMIC ANTIBODY POSITIVE VASCULITIS	1	16994	0	47677	#NUM!	#NUM!	#NUM!	#NUM!	2.81	#NUM!	#NUM!	3.81	0	1.93	-0.71	抗中性粒细胞胞浆抗体阳性血管炎	IMMUNE SYSTEM DISORDERS	免疫系统疾病	Inf ( NaN - Inf )	Inf ( 2.81 )	3.81 ( 0 )	1.93 ( -0.71 )	否	否	否	否
LUNG OPACITY	1	16994	0	47677	#NUM!	#NUM!	#NUM!	#NUM!	2.81	#NUM!	#NUM!	3.81	0	1.93	-0.71	肺实变影	RESPIRATORY, THORACIC AND MEDIASTINAL DISORDERS	呼吸系统、胸及纵隔疾病	Inf ( NaN - Inf )	Inf ( 2.81 )	3.81 ( 0 )	1.93 ( -0.71 )	否	否	否	否
HAEMOGLOBIN ABNORMAL	1	16994	16	47661	0.18	0.02	1.32	0.18	3.65	-1.84	2.2	0.22	0.04	-2.16	-3.96	血红蛋白异常	INVESTIGATIONS	各类检查	0.18 ( 0.02 - 1.32 )	0.18 ( 3.65 )	0.22 ( 0.04 )	-2.16 ( -3.96 )	否	否	否	否
MADAROSIS	1	16994	4	47673	0.7	0.08	6.28	0.7	0.1	-1.49	2.89	0.76	0.12	-0.39	-2.43	睫毛脱落	SKIN AND SUBCUTANEOUS TISSUE DISORDERS	皮肤及皮下组织类疾病	0.7 ( 0.08 - 6.28 )	0.7 ( 0.1 )	0.76 ( 0.12 )	-0.39 ( -2.43 )	否	否	否	否
SKIN TEST NEGATIVE	1	16994	0	47677	#NUM!	#NUM!	#NUM!	#NUM!	2.81	#NUM!	#NUM!	3.81	0	1.93	-0.71	皮肤试验阴性	INVESTIGATIONS	各类检查	Inf ( NaN - Inf )	Inf ( 2.81 )	3.81 ( 0 )	1.93 ( -0.71 )	否	否	否	否
TYPE IV HYPERSENSITIVITY REACTION	1	16994	0	47677	#NUM!	#NUM!	#NUM!	#NUM!	2.81	#NUM!	#NUM!	3.81	0	1.93	-0.71	IV 型超敏反应	IMMUNE SYSTEM DISORDERS	免疫系统疾病	Inf ( NaN - Inf )	Inf ( 2.81 )	3.81 ( 0 )	1.93 ( -0.71 )	否	否	否	否
LEUKAEMIA	1	16994	0	47677	#NUM!	#NUM!	#NUM!	#NUM!	2.81	#NUM!	#NUM!	3.81	0	1.93	-0.71	白血病	NEOPLASMS BENIGN, MALIGNANT AND UNSPECIFIED (INCL CYSTS AND POLYPS)	良性、恶性及性质不明的肿瘤（包括囊状和息肉状）	Inf ( NaN - Inf )	Inf ( 2.81 )	3.81 ( 0 )	1.93 ( -0.71 )	否	否	否	否
FIBRIN D DIMER INCREASED	1	16994	5	47672	0.56	0.07	4.8	0.56	0.29	-1.59	2.71	0.63	0.11	-0.66	-2.65	纤维蛋白 D － 二聚体升高	INVESTIGATIONS	各类检查	0.56 ( 0.07 - 4.8 )	0.56 ( 0.29 )	0.63 ( 0.11 )	-0.66 ( -2.65 )	否	否	否	否
DEDIFFERENTIATED LIPOSARCOMA	1	16994	0	47677	#NUM!	#NUM!	#NUM!	#NUM!	2.81	#NUM!	#NUM!	3.81	0	1.93	-0.71	去分化型脂肪肉瘤	NEOPLASMS BENIGN, MALIGNANT AND UNSPECIFIED (INCL CYSTS AND POLYPS)	良性、恶性及性质不明的肿瘤（包括囊状和息肉状）	Inf ( NaN - Inf )	Inf ( 2.81 )	3.81 ( 0 )	1.93 ( -0.71 )	否	否	否	否
GLOMERULONEPHROPATHY	1	16994	0	47677	#NUM!	#NUM!	#NUM!	#NUM!	2.81	#NUM!	#NUM!	3.81	0	1.93	-0.71	肾小球肾病	RENAL AND URINARY DISORDERS	肾脏及泌尿系统疾病	Inf ( NaN - Inf )	Inf ( 2.81 )	3.81 ( 0 )	1.93 ( -0.71 )	否	否	否	否
PROSTATIC OPERATION	1	16994	0	47677	#NUM!	#NUM!	#NUM!	#NUM!	2.81	#NUM!	#NUM!	3.81	0	1.93	-0.71	前列腺手术	SURGICAL AND MEDICAL PROCEDURES	各种手术及医疗操作	Inf ( NaN - Inf )	Inf ( 2.81 )	3.81 ( 0 )	1.93 ( -0.71 )	否	否	否	否
LUMBAR VERTEBRAL FRACTURE	1	16994	1	47676	2.81	0.18	44.86	2.81	0.58	0.03	5.58	1.9	0.19	0.93	-1.43	腰椎骨折	INJURY, POISONING AND PROCEDURAL COMPLICATIONS	各类损伤、中毒及操作并发症	2.81 ( 0.18 - 44.86 )	2.81 ( 0.58 )	1.9 ( 0.19 )	0.93 ( -1.43 )	否	否	否	否
CERVICAL VERTEBRAL FRACTURE	1	16994	0	47677	#NUM!	#NUM!	#NUM!	#NUM!	2.81	#NUM!	#NUM!	3.81	0	1.93	-0.71	颈椎骨折	INJURY, POISONING AND PROCEDURAL COMPLICATIONS	各类损伤、中毒及操作并发症	Inf ( NaN - Inf )	Inf ( 2.81 )	3.81 ( 0 )	1.93 ( -0.71 )	否	否	否	否
METASTASES TO DIAPHRAGM	1	16994	1	47676	2.81	0.18	44.86	2.81	0.58	0.03	5.58	1.9	0.19	0.93	-1.43	膈转移	NEOPLASMS BENIGN, MALIGNANT AND UNSPECIFIED (INCL CYSTS AND POLYPS)	良性、恶性及性质不明的肿瘤（包括囊状和息肉状）	2.81 ( 0.18 - 44.86 )	2.81 ( 0.58 )	1.9 ( 0.19 )	0.93 ( -1.43 )	否	否	否	否
ABDOMINAL SEPSIS	1	16994	1	47676	2.81	0.18	44.86	2.81	0.58	0.03	5.58	1.9	0.19	0.93	-1.43	腹部脓毒症	INFECTIONS AND INFESTATIONS	感染及侵染类疾病	2.81 ( 0.18 - 44.86 )	2.81 ( 0.58 )	1.9 ( 0.19 )	0.93 ( -1.43 )	否	否	否	否
INTRADUCTAL PAPILLARY-MUCINOUS CARCINOMA OF PANCREAS	1	16994	0	47677	#NUM!	#NUM!	#NUM!	#NUM!	2.81	#NUM!	#NUM!	3.81	0	1.93	-0.71	胰腺导管内乳头状黏液癌	NEOPLASMS BENIGN, MALIGNANT AND UNSPECIFIED (INCL CYSTS AND POLYPS)	良性、恶性及性质不明的肿瘤（包括囊状和息肉状）	Inf ( NaN - Inf )	Inf ( 2.81 )	3.81 ( 0 )	1.93 ( -0.71 )	否	否	否	否
SPINAL COLUMN INJURY	1	16994	1	47676	2.81	0.18	44.86	2.81	0.58	0.03	5.58	1.9	0.19	0.93	-1.43	脊柱损伤	INJURY, POISONING AND PROCEDURAL COMPLICATIONS	各类损伤、中毒及操作并发症	2.81 ( 0.18 - 44.86 )	2.81 ( 0.58 )	1.9 ( 0.19 )	0.93 ( -1.43 )	否	否	否	否
OLIGOASTHENOZOOSPERMIA	1	16994	0	47677	#NUM!	#NUM!	#NUM!	#NUM!	2.81	#NUM!	#NUM!	3.81	0	1.93	-0.71	少弱精子症	REPRODUCTIVE SYSTEM AND BREAST DISORDERS	生殖系统及乳腺疾病	Inf ( NaN - Inf )	Inf ( 2.81 )	3.81 ( 0 )	1.93 ( -0.71 )	否	否	否	否
OCCULT BLOOD POSITIVE	1	16994	1	47676	2.81	0.18	44.86	2.81	0.58	0.03	5.58	1.9	0.19	0.93	-1.43	潜血阳性	INVESTIGATIONS	各类检查	2.81 ( 0.18 - 44.86 )	2.81 ( 0.58 )	1.9 ( 0.19 )	0.93 ( -1.43 )	否	否	否	否
ANASTOMOTIC HAEMORRHAGE	1	16994	0	47677	#NUM!	#NUM!	#NUM!	#NUM!	2.81	#NUM!	#NUM!	3.81	0	1.93	-0.71	吻合口出血	INJURY, POISONING AND PROCEDURAL COMPLICATIONS	各类损伤、中毒及操作并发症	Inf ( NaN - Inf )	Inf ( 2.81 )	3.81 ( 0 )	1.93 ( -0.71 )	否	否	否	否
PNEUMOCYSTIS JIROVECII PNEUMONIA	1	16994	1	47676	2.81	0.18	44.86	2.81	0.58	0.03	5.58	1.9	0.19	0.93	-1.43	耶氏肺孢子虫肺炎	INFECTIONS AND INFESTATIONS	感染及侵染类疾病	2.81 ( 0.18 - 44.86 )	2.81 ( 0.58 )	1.9 ( 0.19 )	0.93 ( -1.43 )	否	否	否	否
GASTROINTESTINAL INJURY	1	16994	1	47676	2.81	0.18	44.86	2.81	0.58	0.03	5.58	1.9	0.19	0.93	-1.43	胃肠损伤	INJURY, POISONING AND PROCEDURAL COMPLICATIONS	各类损伤、中毒及操作并发症	2.81 ( 0.18 - 44.86 )	2.81 ( 0.58 )	1.9 ( 0.19 )	0.93 ( -1.43 )	否	否	否	否
SCLERODERMA	1	16994	1	47676	2.81	0.18	44.86	2.81	0.58	0.03	5.58	1.9	0.19	0.93	-1.43	硬皮病	MUSCULOSKELETAL AND CONNECTIVE TISSUE DISORDERS	各种肌肉骨骼及结缔组织疾病	2.81 ( 0.18 - 44.86 )	2.81 ( 0.58 )	1.9 ( 0.19 )	0.93 ( -1.43 )	否	否	否	否
GRAFT VERSUS HOST DISEASE	1	16994	0	47677	#NUM!	#NUM!	#NUM!	#NUM!	2.81	#NUM!	#NUM!	3.81	0	1.93	-0.71	移植物抗宿主病	IMMUNE SYSTEM DISORDERS	免疫系统疾病	Inf ( NaN - Inf )	Inf ( 2.81 )	3.81 ( 0 )	1.93 ( -0.71 )	否	否	否	否
AORTIC DISORDER	1	16994	0	47677	#NUM!	#NUM!	#NUM!	#NUM!	2.81	#NUM!	#NUM!	3.81	0	1.93	-0.71	主动脉疾病	VASCULAR DISORDERS	血管与淋巴管类疾病	Inf ( NaN - Inf )	Inf ( 2.81 )	3.81 ( 0 )	1.93 ( -0.71 )	否	否	否	否
PANCREATIC ENLARGEMENT	1	16994	0	47677	#NUM!	#NUM!	#NUM!	#NUM!	2.81	#NUM!	#NUM!	3.81	0	1.93	-0.71	胰腺增大	GASTROINTESTINAL DISORDERS	胃肠系统疾病	Inf ( NaN - Inf )	Inf ( 2.81 )	3.81 ( 0 )	1.93 ( -0.71 )	否	否	否	否
PYLORIC STENOSIS	1	16994	1	47676	2.81	0.18	44.86	2.81	0.58	0.03	5.58	1.9	0.19	0.93	-1.43	幽门狭窄	CONGENITAL, FAMILIAL AND GENETIC DISORDERS	各种先天性家族性遗传性疾病	2.81 ( 0.18 - 44.86 )	2.81 ( 0.58 )	1.9 ( 0.19 )	0.93 ( -1.43 )	否	否	否	否
RECTAL ADENOCARCINOMA	1	16994	0	47677	#NUM!	#NUM!	#NUM!	#NUM!	2.81	#NUM!	#NUM!	3.81	0	1.93	-0.71	直肠腺癌	NEOPLASMS BENIGN, MALIGNANT AND UNSPECIFIED (INCL CYSTS AND POLYPS)	良性、恶性及性质不明的肿瘤（包括囊状和息肉状）	Inf ( NaN - Inf )	Inf ( 2.81 )	3.81 ( 0 )	1.93 ( -0.71 )	否	否	否	否
STAPHYLOCOCCAL BACTERAEMIA	1	16994	1	47676	2.81	0.18	44.86	2.81	0.58	0.03	5.58	1.9	0.19	0.93	-1.43	葡萄球菌菌血症	INFECTIONS AND INFESTATIONS	感染及侵染类疾病	2.81 ( 0.18 - 44.86 )	2.81 ( 0.58 )	1.9 ( 0.19 )	0.93 ( -1.43 )	否	否	否	否
COVID-19 PNEUMONIA	1	16994	4	47673	0.7	0.08	6.28	0.7	0.1	-1.49	2.89	0.76	0.12	-0.39	-2.43	COVID-19 肺炎	INFECTIONS AND INFESTATIONS	感染及侵染类疾病	0.7 ( 0.08 - 6.28 )	0.7 ( 0.1 )	0.76 ( 0.12 )	-0.39 ( -2.43 )	否	否	否	否
REBOUND EFFECT	1	16994	0	47677	#NUM!	#NUM!	#NUM!	#NUM!	2.81	#NUM!	#NUM!	3.81	0	1.93	-0.71	反跳作用	GENERAL DISORDERS AND ADMINISTRATION SITE CONDITIONS	全身性疾病及给药部位各种反应	Inf ( NaN - Inf )	Inf ( 2.81 )	3.81 ( 0 )	1.93 ( -0.71 )	否	否	否	否
DIABETIC COMA	1	16994	0	47677	#NUM!	#NUM!	#NUM!	#NUM!	2.81	#NUM!	#NUM!	3.81	0	1.93	-0.71	糖尿病昏迷	NERVOUS SYSTEM DISORDERS	各类神经系统疾病	Inf ( NaN - Inf )	Inf ( 2.81 )	3.81 ( 0 )	1.93 ( -0.71 )	否	否	否	否
CUBITAL TUNNEL SYNDROME	1	16994	0	47677	#NUM!	#NUM!	#NUM!	#NUM!	2.81	#NUM!	#NUM!	3.81	0	1.93	-0.71	肘管综合症	NERVOUS SYSTEM DISORDERS	各类神经系统疾病	Inf ( NaN - Inf )	Inf ( 2.81 )	3.81 ( 0 )	1.93 ( -0.71 )	否	否	否	否
HYDROTHORAX	1	16994	6	47671	0.47	0.06	3.88	0.47	0.52	-1.65	2.58	0.54	0.09	-0.88	-2.83	胸水	RESPIRATORY, THORACIC AND MEDIASTINAL DISORDERS	呼吸系统、胸及纵隔疾病	0.47 ( 0.06 - 3.88 )	0.47 ( 0.52 )	0.54 ( 0.09 )	-0.88 ( -2.83 )	否	否	否	否
PERIORBITAL CELLULITIS	1	16994	2	47675	1.4	0.13	15.47	1.4	0.08	-1	3.8	1.27	0.17	0.34	-1.86	眶周蜂窝织炎	INFECTIONS AND INFESTATIONS	感染及侵染类疾病	1.4 ( 0.13 - 15.47 )	1.4 ( 0.08 )	1.27 ( 0.17 )	0.34 ( -1.86 )	否	否	否	否
PERSISTENT CORNEAL EPITHELIAL DEFECT	1	16994	1	47676	2.81	0.18	44.86	2.81	0.58	0.03	5.58	1.9	0.19	0.93	-1.43	持续性角膜上皮缺损	INJURY, POISONING AND PROCEDURAL COMPLICATIONS	各类损伤、中毒及操作并发症	2.81 ( 0.18 - 44.86 )	2.81 ( 0.58 )	1.9 ( 0.19 )	0.93 ( -1.43 )	否	否	否	否
GRANULOMATOUS PNEUMONITIS	1	16994	0	47677	#NUM!	#NUM!	#NUM!	#NUM!	2.81	#NUM!	#NUM!	3.81	0	1.93	-0.71	肉芽肿性肺炎	RESPIRATORY, THORACIC AND MEDIASTINAL DISORDERS	呼吸系统、胸及纵隔疾病	Inf ( NaN - Inf )	Inf ( 2.81 )	3.81 ( 0 )	1.93 ( -0.71 )	否	否	否	否
DISCOURAGEMENT	1	16994	0	47677	#NUM!	#NUM!	#NUM!	#NUM!	2.81	#NUM!	#NUM!	3.81	0	1.93	-0.71	气馁	PSYCHIATRIC DISORDERS	精神病类	Inf ( NaN - Inf )	Inf ( 2.81 )	3.81 ( 0 )	1.93 ( -0.71 )	否	否	否	否
PATHOGEN RESISTANCE	1	16994	0	47677	#NUM!	#NUM!	#NUM!	#NUM!	2.81	#NUM!	#NUM!	3.81	0	1.93	-0.71	病原体耐药	INFECTIONS AND INFESTATIONS	感染及侵染类疾病	Inf ( NaN - Inf )	Inf ( 2.81 )	3.81 ( 0 )	1.93 ( -0.71 )	否	否	否	否
UNDIFFERENTIATED SARCOMA	1	16994	0	47677	#NUM!	#NUM!	#NUM!	#NUM!	2.81	#NUM!	#NUM!	3.81	0	1.93	-0.71	未分化肉瘤	NEOPLASMS BENIGN, MALIGNANT AND UNSPECIFIED (INCL CYSTS AND POLYPS)	良性、恶性及性质不明的肿瘤（包括囊状和息肉状）	Inf ( NaN - Inf )	Inf ( 2.81 )	3.81 ( 0 )	1.93 ( -0.71 )	否	否	否	否
LIVE BIRTH	1	16994	0	47677	#NUM!	#NUM!	#NUM!	#NUM!	2.81	#NUM!	#NUM!	3.81	0	1.93	-0.71	活产	PREGNANCY, PUERPERIUM AND PERINATAL CONDITIONS	妊娠期、产褥期及围产期状况	Inf ( NaN - Inf )	Inf ( 2.81 )	3.81 ( 0 )	1.93 ( -0.71 )	否	否	否	否
OVARIAN NEOPLASM	1	16994	2	47675	1.4	0.13	15.47	1.4	0.08	-1	3.8	1.27	0.17	0.34	-1.86	卵巢肿瘤	NEOPLASMS BENIGN, MALIGNANT AND UNSPECIFIED (INCL CYSTS AND POLYPS)	良性、恶性及性质不明的肿瘤（包括囊状和息肉状）	1.4 ( 0.13 - 15.47 )	1.4 ( 0.08 )	1.27 ( 0.17 )	0.34 ( -1.86 )	否	否	否	否
OVARIAN MASS	1	16994	0	47677	#NUM!	#NUM!	#NUM!	#NUM!	2.81	#NUM!	#NUM!	3.81	0	1.93	-0.71	卵巢肿块	REPRODUCTIVE SYSTEM AND BREAST DISORDERS	生殖系统及乳腺疾病	Inf ( NaN - Inf )	Inf ( 2.81 )	3.81 ( 0 )	1.93 ( -0.71 )	否	否	否	否
ELECTROCARDIOGRAM QRS COMPLEX PROLONGED	1	16994	0	47677	#NUM!	#NUM!	#NUM!	#NUM!	2.81	#NUM!	#NUM!	3.81	0	1.93	-0.71	心电图 QRS 波群延长	INVESTIGATIONS	各类检查	Inf ( NaN - Inf )	Inf ( 2.81 )	3.81 ( 0 )	1.93 ( -0.71 )	否	否	否	否
ADENOMYOSIS	1	16994	0	47677	#NUM!	#NUM!	#NUM!	#NUM!	2.81	#NUM!	#NUM!	3.81	0	1.93	-0.71	子宫腺肌病	REPRODUCTIVE SYSTEM AND BREAST DISORDERS	生殖系统及乳腺疾病	Inf ( NaN - Inf )	Inf ( 2.81 )	3.81 ( 0 )	1.93 ( -0.71 )	否	否	否	否
APPENDICITIS	1	16994	8	47669	0.35	0.04	2.8	0.35	1.07	-1.73	2.43	0.42	0.07	-1.24	-3.14	阑尾炎	INFECTIONS AND INFESTATIONS	感染及侵染类疾病	0.35 ( 0.04 - 2.8 )	0.35 ( 1.07 )	0.42 ( 0.07 )	-1.24 ( -3.14 )	否	否	否	否
INTERNATIONAL NORMALISED RATIO DECREASED	1	16994	1	47676	2.81	0.18	44.86	2.81	0.58	0.03	5.58	1.9	0.19	0.93	-1.43	国际标准化比率降低	INVESTIGATIONS	各类检查	2.81 ( 0.18 - 44.86 )	2.81 ( 0.58 )	1.9 ( 0.19 )	0.93 ( -1.43 )	否	否	否	否
GINGIVITIS	1	16994	5	47672	0.56	0.07	4.8	0.56	0.29	-1.59	2.71	0.63	0.11	-0.66	-2.65	龈炎	INFECTIONS AND INFESTATIONS	感染及侵染类疾病	0.56 ( 0.07 - 4.8 )	0.56 ( 0.29 )	0.63 ( 0.11 )	-0.66 ( -2.65 )	否	否	否	否
PERIORBITAL PAIN	1	16994	0	47677	#NUM!	#NUM!	#NUM!	#NUM!	2.81	#NUM!	#NUM!	3.81	0	1.93	-0.71	眶周疼痛	EYE DISORDERS	眼器官疾病	Inf ( NaN - Inf )	Inf ( 2.81 )	3.81 ( 0 )	1.93 ( -0.71 )	否	否	否	否
GINGIVAL BLISTER	1	16994	1	47676	2.81	0.18	44.86	2.81	0.58	0.03	5.58	1.9	0.19	0.93	-1.43	牙龈水疱	GASTROINTESTINAL DISORDERS	胃肠系统疾病	2.81 ( 0.18 - 44.86 )	2.81 ( 0.58 )	1.9 ( 0.19 )	0.93 ( -1.43 )	否	否	否	否
PULMONARY SEPTAL THICKENING	1	16994	0	47677	#NUM!	#NUM!	#NUM!	#NUM!	2.81	#NUM!	#NUM!	3.81	0	1.93	-0.71	肺间隔增厚	RESPIRATORY, THORACIC AND MEDIASTINAL DISORDERS	呼吸系统、胸及纵隔疾病	Inf ( NaN - Inf )	Inf ( 2.81 )	3.81 ( 0 )	1.93 ( -0.71 )	否	否	否	否
SYSTOLIC DYSFUNCTION	1	16994	2	47675	1.4	0.13	15.47	1.4	0.08	-1	3.8	1.27	0.17	0.34	-1.86	收缩功能障碍	CARDIAC DISORDERS	心脏器官疾病	1.4 ( 0.13 - 15.47 )	1.4 ( 0.08 )	1.27 ( 0.17 )	0.34 ( -1.86 )	否	否	否	否
MONONEURITIS	1	16994	0	47677	#NUM!	#NUM!	#NUM!	#NUM!	2.81	#NUM!	#NUM!	3.81	0	1.93	-0.71	单神经炎	NERVOUS SYSTEM DISORDERS	各类神经系统疾病	Inf ( NaN - Inf )	Inf ( 2.81 )	3.81 ( 0 )	1.93 ( -0.71 )	否	否	否	否
PARESIS	1	16994	1	47676	2.81	0.18	44.86	2.81	0.58	0.03	5.58	1.9	0.19	0.93	-1.43	轻瘫	NERVOUS SYSTEM DISORDERS	各类神经系统疾病	2.81 ( 0.18 - 44.86 )	2.81 ( 0.58 )	1.9 ( 0.19 )	0.93 ( -1.43 )	否	否	否	否
TENDON DISORDER	1	16994	0	47677	#NUM!	#NUM!	#NUM!	#NUM!	2.81	#NUM!	#NUM!	3.81	0	1.93	-0.71	肌腱病变	MUSCULOSKELETAL AND CONNECTIVE TISSUE DISORDERS	各种肌肉骨骼及结缔组织疾病	Inf ( NaN - Inf )	Inf ( 2.81 )	3.81 ( 0 )	1.93 ( -0.71 )	否	否	否	否
TOXIC NEUROPATHY	1	16994	0	47677	#NUM!	#NUM!	#NUM!	#NUM!	2.81	#NUM!	#NUM!	3.81	0	1.93	-0.71	中毒性神经病	NERVOUS SYSTEM DISORDERS	各类神经系统疾病	Inf ( NaN - Inf )	Inf ( 2.81 )	3.81 ( 0 )	1.93 ( -0.71 )	否	否	否	否
BLOOD FIBRINOGEN DECREASED	1	16994	2	47675	1.4	0.13	15.47	1.4	0.08	-1	3.8	1.27	0.17	0.34	-1.86	血纤维蛋白原降低	INVESTIGATIONS	各类检查	1.4 ( 0.13 - 15.47 )	1.4 ( 0.08 )	1.27 ( 0.17 )	0.34 ( -1.86 )	否	否	否	否
CARDIAC FAILURE CHRONIC	1	16994	3	47674	0.94	0.1	8.99	0.94	0	-1.33	3.2	0.95	0.14	-0.07	-2.18	慢性心力衰竭	CARDIAC DISORDERS	心脏器官疾病	0.94 ( 0.1 - 8.99 )	0.94 ( 0 )	0.95 ( 0.14 )	-0.07 ( -2.18 )	否	否	否	否
EYE COLOUR CHANGE	1	16994	0	47677	#NUM!	#NUM!	#NUM!	#NUM!	2.81	#NUM!	#NUM!	3.81	0	1.93	-0.71	眼睛颜色的变化	EYE DISORDERS	眼器官疾病	Inf ( NaN - Inf )	Inf ( 2.81 )	3.81 ( 0 )	1.93 ( -0.71 )	否	否	否	否
IMMUNE-MEDIATED ADVERSE REACTION	1	16994	0	47677	#NUM!	#NUM!	#NUM!	#NUM!	2.81	#NUM!	#NUM!	3.81	0	1.93	-0.71	免疫介导性不良反应	IMMUNE SYSTEM DISORDERS	免疫系统疾病	Inf ( NaN - Inf )	Inf ( 2.81 )	3.81 ( 0 )	1.93 ( -0.71 )	否	否	否	否
BLOOD PRESSURE MEASUREMENT	1	16994	1	47676	2.81	0.18	44.86	2.81	0.58	0.03	5.58	1.9	0.19	0.93	-1.43	血压测量	INVESTIGATIONS	各类检查	2.81 ( 0.18 - 44.86 )	2.81 ( 0.58 )	1.9 ( 0.19 )	0.93 ( -1.43 )	否	否	否	否
MYELITIS	1	16994	0	47677	#NUM!	#NUM!	#NUM!	#NUM!	2.81	#NUM!	#NUM!	3.81	0	1.93	-0.71	脊髓炎	INFECTIONS AND INFESTATIONS	感染及侵染类疾病	Inf ( NaN - Inf )	Inf ( 2.81 )	3.81 ( 0 )	1.93 ( -0.71 )	否	否	否	否
SPONDYLITIS	1	16994	1	47676	2.81	0.18	44.86	2.81	0.58	0.03	5.58	1.9	0.19	0.93	-1.43	脊椎炎	MUSCULOSKELETAL AND CONNECTIVE TISSUE DISORDERS	各种肌肉骨骼及结缔组织疾病	2.81 ( 0.18 - 44.86 )	2.81 ( 0.58 )	1.9 ( 0.19 )	0.93 ( -1.43 )	否	否	否	否
WAIST CIRCUMFERENCE INCREASED	1	16994	2	47675	1.4	0.13	15.47	1.4	0.08	-1	3.8	1.27	0.17	0.34	-1.86	腰围增加	INVESTIGATIONS	各类检查	1.4 ( 0.13 - 15.47 )	1.4 ( 0.08 )	1.27 ( 0.17 )	0.34 ( -1.86 )	否	否	否	否
PERITONEAL ABSCESS	1	16994	0	47677	#NUM!	#NUM!	#NUM!	#NUM!	2.81	#NUM!	#NUM!	3.81	0	1.93	-0.71	腹膜脓肿	INFECTIONS AND INFESTATIONS	感染及侵染类疾病	Inf ( NaN - Inf )	Inf ( 2.81 )	3.81 ( 0 )	1.93 ( -0.71 )	否	否	否	否
LOSS OF THERAPEUTIC RESPONSE	1	16994	0	47677	#NUM!	#NUM!	#NUM!	#NUM!	2.81	#NUM!	#NUM!	3.81	0	1.93	-0.71	治疗反应丧失	GENERAL DISORDERS AND ADMINISTRATION SITE CONDITIONS	全身性疾病及给药部位各种反应	Inf ( NaN - Inf )	Inf ( 2.81 )	3.81 ( 0 )	1.93 ( -0.71 )	否	否	否	否
THERAPEUTIC PRODUCT EFFECT DECREASED	1	16994	7	47670	0.4	0.05	3.26	0.4	0.78	-1.69	2.5	0.48	0.08	-1.07	-3	治疗产品效果下降	GENERAL DISORDERS AND ADMINISTRATION SITE CONDITIONS	全身性疾病及给药部位各种反应	0.4 ( 0.05 - 3.26 )	0.4 ( 0.78 )	0.48 ( 0.08 )	-1.07 ( -3 )	否	否	否	否
GASTROINTESTINAL STOMA COMPLICATION	1	16994	4	47673	0.7	0.08	6.28	0.7	0.1	-1.49	2.89	0.76	0.12	-0.39	-2.43	胃肠造口并发症	INJURY, POISONING AND PROCEDURAL COMPLICATIONS	各类损伤、中毒及操作并发症	0.7 ( 0.08 - 6.28 )	0.7 ( 0.1 )	0.76 ( 0.12 )	-0.39 ( -2.43 )	否	否	否	否
ACUTE PULMONARY OEDEMA	1	16994	3	47674	0.94	0.1	8.99	0.94	0	-1.33	3.2	0.95	0.14	-0.07	-2.18	急性肺水肿	RESPIRATORY, THORACIC AND MEDIASTINAL DISORDERS	呼吸系统、胸及纵隔疾病	0.94 ( 0.1 - 8.99 )	0.94 ( 0 )	0.95 ( 0.14 )	-0.07 ( -2.18 )	否	否	否	否
PHARYNGEAL ULCERATION	1	16994	0	47677	#NUM!	#NUM!	#NUM!	#NUM!	2.81	#NUM!	#NUM!	3.81	0	1.93	-0.71	咽部溃疡	RESPIRATORY, THORACIC AND MEDIASTINAL DISORDERS	呼吸系统、胸及纵隔疾病	Inf ( NaN - Inf )	Inf ( 2.81 )	3.81 ( 0 )	1.93 ( -0.71 )	否	否	否	否
HYPERVOLAEMIA	1	16994	1	47676	2.81	0.18	44.86	2.81	0.58	0.03	5.58	1.9	0.19	0.93	-1.43	血容量过多	METABOLISM AND NUTRITION DISORDERS	代谢及营养类疾病	2.81 ( 0.18 - 44.86 )	2.81 ( 0.58 )	1.9 ( 0.19 )	0.93 ( -1.43 )	否	否	否	否
CHANGE OF BOWEL HABIT	1	16994	2	47675	1.4	0.13	15.47	1.4	0.08	-1	3.8	1.27	0.17	0.34	-1.86	排便习惯改变	GASTROINTESTINAL DISORDERS	胃肠系统疾病	1.4 ( 0.13 - 15.47 )	1.4 ( 0.08 )	1.27 ( 0.17 )	0.34 ( -1.86 )	否	否	否	否
MATERNAL EXPOSURE DURING BREAST FEEDING	1	16994	0	47677	#NUM!	#NUM!	#NUM!	#NUM!	2.81	#NUM!	#NUM!	3.81	0	1.93	-0.71	母乳喂养期间母亲的暴露	INJURY, POISONING AND PROCEDURAL COMPLICATIONS	各类损伤、中毒及操作并发症	Inf ( NaN - Inf )	Inf ( 2.81 )	3.81 ( 0 )	1.93 ( -0.71 )	否	否	否	否
PREMATURE LABOUR	1	16994	0	47677	#NUM!	#NUM!	#NUM!	#NUM!	2.81	#NUM!	#NUM!	3.81	0	1.93	-0.71	早产	PREGNANCY, PUERPERIUM AND PERINATAL CONDITIONS	妊娠期、产褥期及围产期状况	Inf ( NaN - Inf )	Inf ( 2.81 )	3.81 ( 0 )	1.93 ( -0.71 )	否	否	否	否
MINERAL SUPPLEMENTATION	1	16994	0	47677	#NUM!	#NUM!	#NUM!	#NUM!	2.81	#NUM!	#NUM!	3.81	0	1.93	-0.71	矿物质补充	SURGICAL AND MEDICAL PROCEDURES	各种手术及医疗操作	Inf ( NaN - Inf )	Inf ( 2.81 )	3.81 ( 0 )	1.93 ( -0.71 )	否	否	否	否
NECK SURGERY	1	16994	0	47677	#NUM!	#NUM!	#NUM!	#NUM!	2.81	#NUM!	#NUM!	3.81	0	1.93	-0.71	颈部手术	SURGICAL AND MEDICAL PROCEDURES	各种手术及医疗操作	Inf ( NaN - Inf )	Inf ( 2.81 )	3.81 ( 0 )	1.93 ( -0.71 )	否	否	否	否
CORONAVIRUS INFECTION	1	16994	1	47676	2.81	0.18	44.86	2.81	0.58	0.03	5.58	1.9	0.19	0.93	-1.43	冠状病毒感染	INFECTIONS AND INFESTATIONS	感染及侵染类疾病	2.81 ( 0.18 - 44.86 )	2.81 ( 0.58 )	1.9 ( 0.19 )	0.93 ( -1.43 )	否	否	否	否
INCLUSION BODY MYOSITIS	1	16994	0	47677	#NUM!	#NUM!	#NUM!	#NUM!	2.81	#NUM!	#NUM!	3.81	0	1.93	-0.71	包涵体肌炎	MUSCULOSKELETAL AND CONNECTIVE TISSUE DISORDERS	各种肌肉骨骼及结缔组织疾病	Inf ( NaN - Inf )	Inf ( 2.81 )	3.81 ( 0 )	1.93 ( -0.71 )	否	否	否	否
ACUTE ABDOMEN	1	16994	4	47673	0.7	0.08	6.28	0.7	0.1	-1.49	2.89	0.76	0.12	-0.39	-2.43	急腹症	GASTROINTESTINAL DISORDERS	胃肠系统疾病	0.7 ( 0.08 - 6.28 )	0.7 ( 0.1 )	0.76 ( 0.12 )	-0.39 ( -2.43 )	否	否	否	否
RENAL TUBULAR NECROSIS	1	16994	4	47673	0.7	0.08	6.28	0.7	0.1	-1.49	2.89	0.76	0.12	-0.39	-2.43	肾小管坏死	RENAL AND URINARY DISORDERS	肾脏及泌尿系统疾病	0.7 ( 0.08 - 6.28 )	0.7 ( 0.1 )	0.76 ( 0.12 )	-0.39 ( -2.43 )	否	否	否	否
ACUTE ON CHRONIC LIVER FAILURE	1	16994	0	47677	#NUM!	#NUM!	#NUM!	#NUM!	2.81	#NUM!	#NUM!	3.81	0	1.93	-0.71	慢性肝衰竭急性加重	HEPATOBILIARY DISORDERS	肝胆系统疾病	Inf ( NaN - Inf )	Inf ( 2.81 )	3.81 ( 0 )	1.93 ( -0.71 )	否	否	否	否
GALLBLADDER EMPYEMA	1	16994	0	47677	#NUM!	#NUM!	#NUM!	#NUM!	2.81	#NUM!	#NUM!	3.81	0	1.93	-0.71	胆囊积脓	INFECTIONS AND INFESTATIONS	感染及侵染类疾病	Inf ( NaN - Inf )	Inf ( 2.81 )	3.81 ( 0 )	1.93 ( -0.71 )	否	否	否	否
CLEAR CELL RENAL CELL CARCINOMA	1	16994	0	47677	#NUM!	#NUM!	#NUM!	#NUM!	2.81	#NUM!	#NUM!	3.81	0	1.93	-0.71	肾透明细胞癌	NEOPLASMS BENIGN, MALIGNANT AND UNSPECIFIED (INCL CYSTS AND POLYPS)	良性、恶性及性质不明的肿瘤（包括囊状和息肉状）	Inf ( NaN - Inf )	Inf ( 2.81 )	3.81 ( 0 )	1.93 ( -0.71 )	否	否	否	否
BICYTOPENIA	1	16994	0	47677	#NUM!	#NUM!	#NUM!	#NUM!	2.81	#NUM!	#NUM!	3.81	0	1.93	-0.71	双系血细胞减少症	BLOOD AND LYMPHATIC SYSTEM DISORDERS	血液及淋巴系统疾病	Inf ( NaN - Inf )	Inf ( 2.81 )	3.81 ( 0 )	1.93 ( -0.71 )	否	否	否	否
HEPATOBILIARY CYST	1	16994	0	47677	#NUM!	#NUM!	#NUM!	#NUM!	2.81	#NUM!	#NUM!	3.81	0	1.93	-0.71	肝胆囊肿	HEPATOBILIARY DISORDERS	肝胆系统疾病	Inf ( NaN - Inf )	Inf ( 2.81 )	3.81 ( 0 )	1.93 ( -0.71 )	否	否	否	否
RESPIRATORY TRACT INFECTION	1	16994	4	47673	0.7	0.08	6.28	0.7	0.1	-1.49	2.89	0.76	0.12	-0.39	-2.43	呼吸道感染	INFECTIONS AND INFESTATIONS	感染及侵染类疾病	0.7 ( 0.08 - 6.28 )	0.7 ( 0.1 )	0.76 ( 0.12 )	-0.39 ( -2.43 )	否	否	否	否
DILATED CARDIOMYOPATHY	1	16994	0	47677	#NUM!	#NUM!	#NUM!	#NUM!	2.81	#NUM!	#NUM!	3.81	0	1.93	-0.71	扩张性心肌病	CARDIAC DISORDERS	心脏器官疾病	Inf ( NaN - Inf )	Inf ( 2.81 )	3.81 ( 0 )	1.93 ( -0.71 )	否	否	否	否
STENT PLACEMENT	1	16994	10	47667	0.28	0.04	2.19	0.28	1.68	-1.78	2.34	0.35	0.06	-1.53	-3.39	支架放置	SURGICAL AND MEDICAL PROCEDURES	各种手术及医疗操作	0.28 ( 0.04 - 2.19 )	0.28 ( 1.68 )	0.35 ( 0.06 )	-1.53 ( -3.39 )	否	否	否	否
SKIN HAEMORRHAGE	1	16994	12	47665	0.23	0.03	1.8	0.23	2.32	-1.81	2.27	0.29	0.05	-1.77	-3.61	皮肤出血	SKIN AND SUBCUTANEOUS TISSUE DISORDERS	皮肤及皮下组织类疾病	0.23 ( 0.03 - 1.8 )	0.23 ( 2.32 )	0.29 ( 0.05 )	-1.77 ( -3.61 )	否	否	否	否
TREATMENT DELAYED	1	16994	0	47677	#NUM!	#NUM!	#NUM!	#NUM!	2.81	#NUM!	#NUM!	3.81	0	1.93	-0.71	治疗延迟	SURGICAL AND MEDICAL PROCEDURES	各种手术及医疗操作	Inf ( NaN - Inf )	Inf ( 2.81 )	3.81 ( 0 )	1.93 ( -0.71 )	否	否	否	否
SKIN LACERATION	1	16994	5	47672	0.56	0.07	4.8	0.56	0.29	-1.59	2.71	0.63	0.11	-0.66	-2.65	皮肤撕裂伤	INJURY, POISONING AND PROCEDURAL COMPLICATIONS	各类损伤、中毒及操作并发症	0.56 ( 0.07 - 4.8 )	0.56 ( 0.29 )	0.63 ( 0.11 )	-0.66 ( -2.65 )	否	否	否	否
SCLERAL HAEMORRHAGE	1	16994	0	47677	#NUM!	#NUM!	#NUM!	#NUM!	2.81	#NUM!	#NUM!	3.81	0	1.93	-0.71	巩膜出血	EYE DISORDERS	眼器官疾病	Inf ( NaN - Inf )	Inf ( 2.81 )	3.81 ( 0 )	1.93 ( -0.71 )	否	否	否	否
BRAIN FOG	1	16994	20	47657	0.14	0.02	1.04	0.14	5.02	-1.87	2.15	0.18	0.03	-2.46	-4.24	脑雾	NERVOUS SYSTEM DISORDERS	各类神经系统疾病	0.14 ( 0.02 - 1.04 )	0.14 ( 5.02 )	0.18 ( 0.03 )	-2.46 ( -4.24 )	否	否	否	否
SLEEP DEFICIT	1	16994	3	47674	0.94	0.1	8.99	0.94	0	-1.33	3.2	0.95	0.14	-0.07	-2.18	睡眠缺乏	NERVOUS SYSTEM DISORDERS	各类神经系统疾病	0.94 ( 0.1 - 8.99 )	0.94 ( 0 )	0.95 ( 0.14 )	-0.07 ( -2.18 )	否	否	否	否
INTERCEPTED PRODUCT DISPENSING ERROR	1	16994	0	47677	#NUM!	#NUM!	#NUM!	#NUM!	2.81	#NUM!	#NUM!	3.81	0	1.93	-0.71	被截获的产品配发错误	INJURY, POISONING AND PROCEDURAL COMPLICATIONS	各类损伤、中毒及操作并发症	Inf ( NaN - Inf )	Inf ( 2.81 )	3.81 ( 0 )	1.93 ( -0.71 )	否	否	否	否
TRANSCRIPTION MEDICATION ERROR	1	16994	0	47677	#NUM!	#NUM!	#NUM!	#NUM!	2.81	#NUM!	#NUM!	3.81	0	1.93	-0.71	处方转录所致的用药错误	INJURY, POISONING AND PROCEDURAL COMPLICATIONS	各类损伤、中毒及操作并发症	Inf ( NaN - Inf )	Inf ( 2.81 )	3.81 ( 0 )	1.93 ( -0.71 )	否	否	否	否
GASTROINTESTINAL TRACT IRRITATION	1	16994	0	47677	#NUM!	#NUM!	#NUM!	#NUM!	2.81	#NUM!	#NUM!	3.81	0	1.93	-0.71	胃肠道刺激	GASTROINTESTINAL DISORDERS	胃肠系统疾病	Inf ( NaN - Inf )	Inf ( 2.81 )	3.81 ( 0 )	1.93 ( -0.71 )	否	否	否	否
FOOD ALLERGY	1	16994	4	47673	0.7	0.08	6.28	0.7	0.1	-1.49	2.89	0.76	0.12	-0.39	-2.43	食物过敏	IMMUNE SYSTEM DISORDERS	免疫系统疾病	0.7 ( 0.08 - 6.28 )	0.7 ( 0.1 )	0.76 ( 0.12 )	-0.39 ( -2.43 )	否	否	否	否
PHOTOPHOBIA	1	16994	21	47656	0.13	0.02	0.99	0.13	5.37	-1.87	2.14	0.17	0.03	-2.53	-4.3	畏光	EYE DISORDERS	眼器官疾病	0.13 ( 0.02 - 0.99 )	0.13 ( 5.37 )	0.17 ( 0.03 )	-2.53 ( -4.3 )	否	否	否	否
SKIN DEPIGMENTATION	1	16994	10	47667	0.28	0.04	2.19	0.28	1.68	-1.78	2.34	0.35	0.06	-1.53	-3.39	皮肤色素脱失	SKIN AND SUBCUTANEOUS TISSUE DISORDERS	皮肤及皮下组织类疾病	0.28 ( 0.04 - 2.19 )	0.28 ( 1.68 )	0.35 ( 0.06 )	-1.53 ( -3.39 )	否	否	否	否
BUTTOCK INJURY	1	16994	0	47677	#NUM!	#NUM!	#NUM!	#NUM!	2.81	#NUM!	#NUM!	3.81	0	1.93	-0.71	臀部损伤	INJURY, POISONING AND PROCEDURAL COMPLICATIONS	各类损伤、中毒及操作并发症	Inf ( NaN - Inf )	Inf ( 2.81 )	3.81 ( 0 )	1.93 ( -0.71 )	否	否	否	否
CARCINOID TUMOUR OF THE STOMACH	1	16994	0	47677	#NUM!	#NUM!	#NUM!	#NUM!	2.81	#NUM!	#NUM!	3.81	0	1.93	-0.71	胃类癌瘤	NEOPLASMS BENIGN, MALIGNANT AND UNSPECIFIED (INCL CYSTS AND POLYPS)	良性、恶性及性质不明的肿瘤（包括囊状和息肉状）	Inf ( NaN - Inf )	Inf ( 2.81 )	3.81 ( 0 )	1.93 ( -0.71 )	否	否	否	否
PSEUDOPORPHYRIA	1	16994	3	47674	0.94	0.1	8.99	0.94	0	-1.33	3.2	0.95	0.14	-0.07	-2.18	假卟啉症	SKIN AND SUBCUTANEOUS TISSUE DISORDERS	皮肤及皮下组织类疾病	0.94 ( 0.1 - 8.99 )	0.94 ( 0 )	0.95 ( 0.14 )	-0.07 ( -2.18 )	否	否	否	否
BULLOUS HAEMORRHAGIC DERMATOSIS	1	16994	0	47677	#NUM!	#NUM!	#NUM!	#NUM!	2.81	#NUM!	#NUM!	3.81	0	1.93	-0.71	大疱性出血性皮肤病	SKIN AND SUBCUTANEOUS TISSUE DISORDERS	皮肤及皮下组织类疾病	Inf ( NaN - Inf )	Inf ( 2.81 )	3.81 ( 0 )	1.93 ( -0.71 )	否	否	否	否
SUBSTANCE-INDUCED PSYCHOTIC DISORDER	1	16994	4	47673	0.7	0.08	6.28	0.7	0.1	-1.49	2.89	0.76	0.12	-0.39	-2.43	药物诱发性精神病性障碍	PSYCHIATRIC DISORDERS	精神病类	0.7 ( 0.08 - 6.28 )	0.7 ( 0.1 )	0.76 ( 0.12 )	-0.39 ( -2.43 )	否	否	否	否
MIXED LIVER INJURY	1	16994	0	47677	#NUM!	#NUM!	#NUM!	#NUM!	2.81	#NUM!	#NUM!	3.81	0	1.93	-0.71	混合性肝脏损伤	HEPATOBILIARY DISORDERS	肝胆系统疾病	Inf ( NaN - Inf )	Inf ( 2.81 )	3.81 ( 0 )	1.93 ( -0.71 )	否	否	否	否
PSEUDOLYMPHOMA	1	16994	0	47677	#NUM!	#NUM!	#NUM!	#NUM!	2.81	#NUM!	#NUM!	3.81	0	1.93	-0.71	假性淋巴瘤	BLOOD AND LYMPHATIC SYSTEM DISORDERS	血液及淋巴系统疾病	Inf ( NaN - Inf )	Inf ( 2.81 )	3.81 ( 0 )	1.93 ( -0.71 )	否	否	否	否
[truncated: 214 more rows]
