# Supplementary material for: Negative outcomes associated with tyrosine kinase inhibitors during management of gastrointestinal stromal tumors: examination of data from the FDA adverse event reporting system
Source: Front Oncol. 2025 Aug 29;15:1608451. doi: 10.3389/fonc.2025.1608451 (PMC12428477; doi:10.3389/fonc.2025.1608451)
Supplement: Supplementary file 1 [file DataSheet1.zip › Ripretinib PT.xlsx]

## Sheet: Sheet 1
PT	PT	a	b	c	d	ROR	RORL	RORU	PRR	XX	PRRL	PRRU	EBGM	EBGM05	IC	IC025	pt_name_cn	soc_name_en	soc_name_cn	ROR(95%Cl)	PRR(卡方值)	EBGM(EBGM05)	IC(IC025)	根据ROR算法判断是否为阳性信号(lower limit of 95% CI>1, a≥3)	根据PRR算法判断是否为阳性信号(PRR≥2, χ2≥4, a≥3)	根据MGPS算法判断是否为阳性信号(EBGM05>2)	根据BCPNN算法判断是否为阳性信号(IC025>0)
ALOPECIA	alopecia	305	8611	194	55562	10.14	8.46	12.16	9.83	948.01	9.65	10.01	4.43	3.81	2.15	0.48	脱发	SKIN AND SUBCUTANEOUS TISSUE DISORDERS	皮肤及皮下组织类疾病	10.14 ( 8.46 - 12.16 )	9.83 ( 948.01 )	4.43 ( 3.81 )	2.15 ( 0.48 )	是	是	是	是
FATIGUE	fatigue	293	8623	1239	54517	1.5	1.31	1.7	1.48	37.63	1.35	1.6	1.39	1.24	0.47	-1.2	疲劳	GENERAL DISORDERS AND ADMINISTRATION SITE CONDITIONS	全身性疾病及给药部位各种反应	1.5 ( 1.31 - 1.7 )	1.48 ( 37.63 )	1.39 ( 1.24 )	0.47 ( -1.2 )	是	否	否	否
DEATH	death	213	8703	3299	52457	0.39	0.34	0.45	0.4	186.29	0.27	0.54	0.44	0.39	-1.18	-2.85	死亡	GENERAL DISORDERS AND ADMINISTRATION SITE CONDITIONS	全身性疾病及给药部位各种反应	0.39 ( 0.34 - 0.45 )	0.4 ( 186.29 )	0.44 ( 0.39 )	-1.18 ( -2.85 )	否	否	否	否
EXTRA DOSE ADMINISTERED	extra dose administered	211	8705	3	55753	450.46	144.09	1408.28	439.83	1299.38	438.69	440.97	7.15	2.76	2.84	1.16	给用了额外剂量	INJURY, POISONING AND PROCEDURAL COMPLICATIONS	各类损伤、中毒及操作并发症	450.46 ( 144.09 - 1408.28 )	439.83 ( 1299.38 )	7.15 ( 2.76 )	2.84 ( 1.16 )	是	是	是	是
DISEASE PROGRESSION	disease progression	180	8736	558	55198	2.04	1.72	2.41	2.02	70.62	1.85	2.18	1.77	1.54	0.82	-0.85	疾病进展	GENERAL DISORDERS AND ADMINISTRATION SITE CONDITIONS	全身性疾病及给药部位各种反应	2.04 ( 1.72 - 2.41 )	2.02 ( 70.62 )	1.77 ( 1.54 )	0.82 ( -0.85 )	是	是	否	否
UNDERDOSE	underdose	177	8739	18	55738	62.72	38.6	101.91	61.49	975.22	61.01	61.98	6.58	4.39	2.72	1.04	用药剂量不足	INJURY, POISONING AND PROCEDURAL COMPLICATIONS	各类损伤、中毒及操作并发症	62.72 ( 38.6 - 101.91 )	61.49 ( 975.22 )	6.58 ( 4.39 )	2.72 ( 1.04 )	是	是	是	是
NEOPLASM PROGRESSION	neoplasm progression	170	8746	436	55320	2.47	2.06	2.95	2.44	104.75	2.26	2.61	2.03	1.75	1.02	-0.65	进展性肿瘤	NEOPLASMS BENIGN, MALIGNANT AND UNSPECIFIED (INCL CYSTS AND POLYPS)	良性、恶性及性质不明的肿瘤（包括囊状和息肉状）	2.47 ( 2.06 - 2.95 )	2.44 ( 104.75 )	2.03 ( 1.75 )	1.02 ( -0.65 )	是	是	否	否
DRUG INEFFECTIVE	drug ineffective	162	8754	450	55306	2.27	1.9	2.73	2.25	83.63	2.07	2.43	1.92	1.65	0.94	-0.73	药物无效	GENERAL DISORDERS AND ADMINISTRATION SITE CONDITIONS	全身性疾病及给药部位各种反应	2.27 ( 1.9 - 2.73 )	2.25 ( 83.63 )	1.92 ( 1.65 )	0.94 ( -0.73 )	是	是	否	否
HOSPITALISATION	hospitalisation	154	8762	58	55698	16.88	12.47	22.85	16.6	619.87	16.3	16.91	5.27	4.09	2.4	0.72	住院治疗	SURGICAL AND MEDICAL PROCEDURES	各种手术及医疗操作	16.88 ( 12.47 - 22.85 )	16.6 ( 619.87 )	5.27 ( 4.09 )	2.4 ( 0.72 )	是	是	是	是
CONSTIPATION	constipation	154	8762	270	55486	3.61	2.96	4.41	3.57	182.34	3.37	3.76	2.63	2.23	1.4	-0.27	便秘	GASTROINTESTINAL DISORDERS	胃肠系统疾病	3.61 ( 2.96 - 4.41 )	3.57 ( 182.34 )	2.63 ( 2.23 )	1.4 ( -0.27 )	是	是	是	否
NAUSEA	nausea	145	8771	1121	54635	0.81	0.68	0.96	0.81	5.91	0.64	0.98	0.83	0.72	-0.27	-1.94	恶心	GASTROINTESTINAL DISORDERS	胃肠系统疾病	0.81 ( 0.68 - 0.96 )	0.81 ( 5.91 )	0.83 ( 0.72 )	-0.27 ( -1.94 )	否	否	否	否
PAIN	pain	138	8778	399	55357	2.18	1.79	2.65	2.16	64.64	1.97	2.36	1.86	1.58	0.9	-0.77	疼痛	GENERAL DISORDERS AND ADMINISTRATION SITE CONDITIONS	全身性疾病及给药部位各种反应	2.18 ( 1.79 - 2.65 )	2.16 ( 64.64 )	1.86 ( 1.58 )	0.9 ( -0.77 )	是	是	否	否
ADVERSE EVENT	adverse event	130	8786	17	55739	48.51	29.25	80.47	47.82	690.75	47.32	48.33	6.41	4.2	2.68	1	不良事件	GENERAL DISORDERS AND ADMINISTRATION SITE CONDITIONS	全身性疾病及给药部位各种反应	48.51 ( 29.25 - 80.47 )	47.82 ( 690.75 )	6.41 ( 4.2 )	2.68 ( 1 )	是	是	是	是
DIARRHOEA	diarrhoea	129	8787	1176	54580	0.68	0.57	0.82	0.69	17.06	0.51	0.87	0.72	0.62	-0.48	-2.15	腹泻	GASTROINTESTINAL DISORDERS	胃肠系统疾病	0.68 ( 0.57 - 0.82 )	0.69 ( 17.06 )	0.72 ( 0.62 )	-0.48 ( -2.15 )	否	否	否	否
MUSCLE SPASMS	muscle spasms	129	8787	256	55500	3.18	2.57	3.94	3.15	126.72	2.94	3.36	2.43	2.03	1.28	-0.39	肌痉挛	MUSCULOSKELETAL AND CONNECTIVE TISSUE DISORDERS	各种肌肉骨骼及结缔组织疾病	3.18 ( 2.57 - 3.94 )	3.15 ( 126.72 )	2.43 ( 2.03 )	1.28 ( -0.39 )	是	是	是	否
PRODUCT DOSE OMISSION ISSUE	product dose omission issue	126	8790	135	55621	5.91	4.63	7.54	5.84	262.26	5.59	6.08	3.5	2.86	1.81	0.13	产品漏用问题	INJURY, POISONING AND PROCEDURAL COMPLICATIONS	各类损伤、中毒及操作并发症	5.91 ( 4.63 - 7.54 )	5.84 ( 262.26 )	3.5 ( 2.86 )	1.81 ( 0.13 )	是	是	是	是
DRY SKIN	dry skin	114	8802	165	55591	4.36	3.43	5.55	4.32	172.8	4.08	4.56	2.96	2.43	1.57	-0.11	皮肤干燥	SKIN AND SUBCUTANEOUS TISSUE DISORDERS	皮肤及皮下组织类疾病	4.36 ( 3.43 - 5.55 )	4.32 ( 172.8 )	2.96 ( 2.43 )	1.57 ( -0.11 )	是	是	是	否
ASTHENIA	asthenia	111	8805	626	55130	1.11	0.91	1.36	1.11	1.02	0.91	1.31	1.09	0.92	0.13	-1.54	虚弱	GENERAL DISORDERS AND ADMINISTRATION SITE CONDITIONS	全身性疾病及给药部位各种反应	1.11 ( 0.91 - 1.36 )	1.11 ( 1.02 )	1.09 ( 0.92 )	0.13 ( -1.54 )	否	否	否	否
PAIN IN EXTREMITY	pain in extremity	109	8807	304	55452	2.26	1.81	2.81	2.24	55.57	2.02	2.46	1.91	1.59	0.94	-0.74	肢体疼痛	MUSCULOSKELETAL AND CONNECTIVE TISSUE DISORDERS	各种肌肉骨骼及结缔组织疾病	2.26 ( 1.81 - 2.81 )	2.24 ( 55.57 )	1.91 ( 1.59 )	0.94 ( -0.74 )	是	是	否	否
DECREASED APPETITE	decreased appetite	106	8810	600	55156	1.11	0.9	1.36	1.1	0.91	0.9	1.31	1.09	0.92	0.12	-1.55	食欲减退	METABOLISM AND NUTRITION DISORDERS	代谢及营养类疾病	1.11 ( 0.9 - 1.36 )	1.1 ( 0.91 )	1.09 ( 0.92 )	0.12 ( -1.55 )	否	否	否	否
HYPERTENSION	hypertension	104	8812	285	55471	2.3	1.83	2.88	2.28	55.21	2.06	2.51	1.94	1.61	0.96	-0.72	高血压	VASCULAR DISORDERS	血管与淋巴管类疾病	2.3 ( 1.83 - 2.88 )	2.28 ( 55.21 )	1.94 ( 1.61 )	0.96 ( -0.72 )	是	是	否	否
PRURITUS	pruritus	95	8821	193	55563	3.1	2.42	3.97	3.08	89.72	2.83	3.32	2.39	1.95	1.26	-0.42	瘙痒	SKIN AND SUBCUTANEOUS TISSUE DISORDERS	皮肤及皮下组织类疾病	3.1 ( 2.42 - 3.97 )	3.08 ( 89.72 )	2.39 ( 1.95 )	1.26 ( -0.42 )	是	是	否	否
MYALGIA	myalgia	94	8822	116	55640	5.11	3.89	6.71	5.07	170.07	4.8	5.34	3.25	2.58	1.7	0.02	肌痛	MUSCULOSKELETAL AND CONNECTIVE TISSUE DISORDERS	各种肌肉骨骼及结缔组织疾病	5.11 ( 3.89 - 6.71 )	5.07 ( 170.07 )	3.25 ( 2.58 )	1.7 ( 0.02 )	是	是	是	是
PALMAR-PLANTAR ERYTHRODYSAESTHESIA SYNDROME	palmar-plantar erythrodysaesthesia syndrome	87	8829	259	55497	2.11	1.65	2.69	2.1	37.76	1.86	2.34	1.82	1.49	0.87	-0.81	掌跖红肿综合征	SKIN AND SUBCUTANEOUS TISSUE DISORDERS	皮肤及皮下组织类疾病	2.11 ( 1.65 - 2.69 )	2.1 ( 37.76 )	1.82 ( 1.49 )	0.87 ( -0.81 )	是	是	否	否
VOMITING	vomiting	85	8831	716	55040	0.74	0.59	0.93	0.74	6.88	0.52	0.97	0.77	0.64	-0.38	-2.05	呕吐	GASTROINTESTINAL DISORDERS	胃肠系统疾病	0.74 ( 0.59 - 0.93 )	0.74 ( 6.88 )	0.77 ( 0.64 )	-0.38 ( -2.05 )	否	否	否	否
ABDOMINAL PAIN UPPER	abdominal pain upper	82	8834	332	55424	1.55	1.22	1.98	1.54	12.71	1.3	1.79	1.44	1.17	0.52	-1.15	上腹痛	GASTROINTESTINAL DISORDERS	胃肠系统疾病	1.55 ( 1.22 - 1.98 )	1.54 ( 12.71 )	1.44 ( 1.17 )	0.52 ( -1.15 )	是	否	否	否
RASH	rash	79	8837	498	55258	0.99	0.78	1.26	0.99	0	0.76	1.23	0.99	0.81	-0.01	-1.68	皮疹	SKIN AND SUBCUTANEOUS TISSUE DISORDERS	皮肤及皮下组织类疾病	0.99 ( 0.78 - 1.26 )	0.99 ( 0 )	0.99 ( 0.81 )	-0.01 ( -1.68 )	否	否	否	否
HYPERKERATOSIS	hyperkeratosis	78	8838	53	55703	9.28	6.54	13.16	9.2	231.21	8.86	9.55	4.32	3.22	2.11	0.43	皮肤角化症	SKIN AND SUBCUTANEOUS TISSUE DISORDERS	皮肤及皮下组织类疾病	9.28 ( 6.54 - 13.16 )	9.2 ( 231.21 )	4.32 ( 3.22 )	2.11 ( 0.43 )	是	是	是	是
WEIGHT DECREASED	weight decreased	76	8840	358	55398	1.33	1.04	1.71	1.33	5.1	1.08	1.57	1.27	1.03	0.35	-1.33	体重降低	INVESTIGATIONS	各类检查	1.33 ( 1.04 - 1.71 )	1.33 ( 5.1 )	1.27 ( 1.03 )	0.35 ( -1.33 )	是	否	否	否
ARTHRALGIA	arthralgia	71	8845	233	55523	1.91	1.47	2.5	1.91	23.53	1.64	2.17	1.69	1.36	0.76	-0.91	关节痛	MUSCULOSKELETAL AND CONNECTIVE TISSUE DISORDERS	各种肌肉骨骼及结缔组织疾病	1.91 ( 1.47 - 2.5 )	1.91 ( 23.53 )	1.69 ( 1.36 )	0.76 ( -0.91 )	是	否	否	否
ABDOMINAL PAIN	abdominal pain	69	8847	486	55270	0.89	0.69	1.14	0.89	0.86	0.64	1.14	0.9	0.73	-0.15	-1.82	腹痛	GASTROINTESTINAL DISORDERS	胃肠系统疾病	0.89 ( 0.69 - 1.14 )	0.89 ( 0.86 )	0.9 ( 0.73 )	-0.15 ( -1.82 )	否	否	否	否
HEADACHE	headache	67	8849	342	55414	1.23	0.94	1.6	1.23	2.33	0.96	1.49	1.19	0.95	0.25	-1.42	头痛	NERVOUS SYSTEM DISORDERS	各类神经系统疾病	1.23 ( 0.94 - 1.6 )	1.23 ( 2.33 )	1.19 ( 0.95 )	0.25 ( -1.42 )	否	否	否	否
INAPPROPRIATE SCHEDULE OF PRODUCT ADMINISTRATION	inappropriate schedule of product administration	66	8850	28	55728	14.84	9.53	23.11	14.74	252.17	14.3	15.18	5.09	3.52	2.35	0.66	产品给用时间表不当	INJURY, POISONING AND PROCEDURAL COMPLICATIONS	各类损伤、中毒及操作并发症	14.84 ( 9.53 - 23.11 )	14.74 ( 252.17 )	5.09 ( 3.52 )	2.35 ( 0.66 )	是	是	是	是
ILLNESS	illness	65	8851	69	55687	5.93	4.22	8.32	5.89	136.19	5.55	6.23	3.52	2.65	1.81	0.13	患病	GENERAL DISORDERS AND ADMINISTRATION SITE CONDITIONS	全身性疾病及给药部位各种反应	5.93 ( 4.22 - 8.32 )	5.89 ( 136.19 )	3.52 ( 2.65 )	1.81 ( 0.13 )	是	是	是	是
ABDOMINAL DISCOMFORT	abdominal discomfort	56	8860	202	55554	1.74	1.29	2.34	1.73	13.67	1.44	2.03	1.57	1.23	0.65	-1.02	腹部不适	GASTROINTESTINAL DISORDERS	胃肠系统疾病	1.74 ( 1.29 - 2.34 )	1.73 ( 13.67 )	1.57 ( 1.23 )	0.65 ( -1.02 )	是	否	否	否
BLOOD PRESSURE INCREASED	blood pressure increased	54	8862	181	55575	1.87	1.38	2.54	1.87	16.77	1.56	2.17	1.67	1.29	0.74	-0.94	血压升高	INVESTIGATIONS	各类检查	1.87 ( 1.38 - 2.54 )	1.87 ( 16.77 )	1.67 ( 1.29 )	0.74 ( -0.94 )	是	否	否	否
MALAISE	malaise	53	8863	398	55358	0.83	0.62	1.11	0.83	1.58	0.55	1.12	0.85	0.67	-0.23	-1.9	难受	GENERAL DISORDERS AND ADMINISTRATION SITE CONDITIONS	全身性疾病及给药部位各种反应	0.83 ( 0.62 - 1.11 )	0.83 ( 1.58 )	0.85 ( 0.67 )	-0.23 ( -1.9 )	否	否	否	否
DIZZINESS	dizziness	52	8864	358	55398	0.91	0.68	1.22	0.91	0.42	0.62	1.2	0.92	0.72	-0.12	-1.79	头晕	NERVOUS SYSTEM DISORDERS	各类神经系统疾病	0.91 ( 0.68 - 1.22 )	0.91 ( 0.42 )	0.92 ( 0.72 )	-0.12 ( -1.79 )	否	否	否	否
OFF LABEL USE	off label use	52	8864	529	55227	0.61	0.46	0.82	0.61	11.54	0.33	0.9	0.65	0.51	-0.62	-2.29	超说明书使用	INJURY, POISONING AND PROCEDURAL COMPLICATIONS	各类损伤、中毒及操作并发症	0.61 ( 0.46 - 0.82 )	0.61 ( 11.54 )	0.65 ( 0.51 )	-0.62 ( -2.29 )	否	否	否	否
SURGERY	surgery	51	8865	113	55643	2.83	2.03	3.95	2.82	41.45	2.49	3.15	2.26	1.71	1.17	-0.51	手术	SURGICAL AND MEDICAL PROCEDURES	各种手术及医疗操作	2.83 ( 2.03 - 3.95 )	2.82 ( 41.45 )	2.26 ( 1.71 )	1.17 ( -0.51 )	是	是	否	否
DYSPNOEA	dyspnoea	48	8868	414	55342	0.72	0.54	0.98	0.73	4.52	0.43	1.02	0.75	0.59	-0.41	-2.08	呼吸困难	RESPIRATORY, THORACIC AND MEDIASTINAL DISORDERS	呼吸系统、胸及纵隔疾病	0.72 ( 0.54 - 0.98 )	0.73 ( 4.52 )	0.75 ( 0.59 )	-0.41 ( -2.08 )	否	否	否	否
INSOMNIA	insomnia	48	8868	228	55528	1.32	0.96	1.8	1.32	3.03	1.01	1.63	1.26	0.97	0.34	-1.34	失眠	PSYCHIATRIC DISORDERS	精神病类	1.32 ( 0.96 - 1.8 )	1.32 ( 3.03 )	1.26 ( 0.97 )	0.34 ( -1.34 )	否	否	否	否
PERIPHERAL SWELLING	peripheral swelling	47	8869	299	55457	0.98	0.72	1.34	0.98	0.01	0.68	1.29	0.99	0.76	-0.02	-1.69	外周肿胀	GENERAL DISORDERS AND ADMINISTRATION SITE CONDITIONS	全身性疾病及给药部位各种反应	0.98 ( 0.72 - 1.34 )	0.98 ( 0.01 )	0.99 ( 0.76 )	-0.02 ( -1.69 )	否	否	否	否
BLISTER	blister	44	8872	139	55617	1.98	1.41	2.79	1.98	16.24	1.64	2.32	1.74	1.31	0.8	-0.88	水疱	SKIN AND SUBCUTANEOUS TISSUE DISORDERS	皮肤及皮下组织类疾病	1.98 ( 1.41 - 2.79 )	1.98 ( 16.24 )	1.74 ( 1.31 )	0.8 ( -0.88 )	是	否	否	否
THERAPY INTERRUPTED	therapy interrupted	44	8872	51	55705	5.42	3.62	8.11	5.4	84.7	4.99	5.8	3.36	2.4	1.75	0.06	治疗中断	SURGICAL AND MEDICAL PROCEDURES	各种手术及医疗操作	5.42 ( 3.62 - 8.11 )	5.4 ( 84.7 )	3.36 ( 2.4 )	1.75 ( 0.06 )	是	是	是	是
SKIN EXFOLIATION	skin exfoliation	42	8874	119	55637	2.21	1.56	3.15	2.21	20.55	1.86	2.56	1.89	1.41	0.92	-0.76	皮肤剥脱	SKIN AND SUBCUTANEOUS TISSUE DISORDERS	皮肤及皮下组织类疾病	2.21 ( 1.56 - 3.15 )	2.21 ( 20.55 )	1.89 ( 1.41 )	0.92 ( -0.76 )	是	是	否	否
BACK PAIN	back pain	40	8876	179	55577	1.4	0.99	1.97	1.4	3.71	1.06	1.74	1.32	0.99	0.41	-1.27	背痛	MUSCULOSKELETAL AND CONNECTIVE TISSUE DISORDERS	各种肌肉骨骼及结缔组织疾病	1.4 ( 0.99 - 1.97 )	1.4 ( 3.71 )	1.32 ( 0.99 )	0.41 ( -1.27 )	否	否	否	否
ANAEMIA	anaemia	38	8878	460	55296	0.51	0.37	0.72	0.52	16	0.19	0.85	0.55	0.42	-0.85	-2.52	贫血	BLOOD AND LYMPHATIC SYSTEM DISORDERS	血液及淋巴系统疾病	0.51 ( 0.37 - 0.72 )	0.52 ( 16 )	0.55 ( 0.42 )	-0.85 ( -2.52 )	否	否	否	否
HAEMOGLOBIN DECREASED	haemoglobin decreased	38	8878	310	55446	0.77	0.55	1.07	0.77	2.42	0.43	1.1	0.79	0.6	-0.34	-2.01	血红蛋白降低	INVESTIGATIONS	各类检查	0.77 ( 0.55 - 1.07 )	0.77 ( 2.42 )	0.79 ( 0.6 )	-0.34 ( -2.01 )	否	否	否	否
COVID-19	covid-19	38	8878	83	55673	2.87	1.95	4.22	2.86	31.66	2.48	3.25	2.28	1.65	1.19	-0.5	COVID-19	INFECTIONS AND INFESTATIONS	感染及侵染类疾病	2.87 ( 1.95 - 4.22 )	2.86 ( 31.66 )	2.28 ( 1.65 )	1.19 ( -0.5 )	是	是	否	否
PRODUCT DOSE OMISSION IN ERROR	product dose omission in error	38	8878	33	55723	7.23	4.53	11.53	7.2	94.42	6.74	7.67	3.88	2.63	1.96	0.26	错误性产品漏用	INJURY, POISONING AND PROCEDURAL COMPLICATIONS	各类损伤、中毒及操作并发症	7.23 ( 4.53 - 11.53 )	7.2 ( 94.42 )	3.88 ( 2.63 )	1.96 ( 0.26 )	是	是	是	是
FEELING ABNORMAL	feeling abnormal	37	8879	193	55563	1.2	0.84	1.71	1.2	1.03	0.85	1.55	1.17	0.87	0.22	-1.45	感受异常	GENERAL DISORDERS AND ADMINISTRATION SITE CONDITIONS	全身性疾病及给药部位各种反应	1.2 ( 0.84 - 1.71 )	1.2 ( 1.03 )	1.17 ( 0.87 )	0.22 ( -1.45 )	否	否	否	否
ERYTHEMA	erythema	37	8879	167	55589	1.39	0.97	1.98	1.39	3.26	1.03	1.74	1.32	0.98	0.4	-1.28	红斑	SKIN AND SUBCUTANEOUS TISSUE DISORDERS	皮肤及皮下组织类疾病	1.39 ( 0.97 - 1.98 )	1.39 ( 3.26 )	1.32 ( 0.98 )	0.4 ( -1.28 )	否	否	否	否
ABDOMINAL DISTENSION	abdominal distension	36	8880	245	55511	0.92	0.65	1.3	0.92	0.23	0.57	1.27	0.93	0.69	-0.11	-1.78	腹胀	GASTROINTESTINAL DISORDERS	胃肠系统疾病	0.92 ( 0.65 - 1.3 )	0.92 ( 0.23 )	0.93 ( 0.69 )	-0.11 ( -1.78 )	否	否	否	否
DEHYDRATION	dehydration	33	8883	184	55572	1.12	0.77	1.63	1.12	0.37	0.75	1.49	1.1	0.81	0.14	-1.54	脱水	METABOLISM AND NUTRITION DISORDERS	代谢及营养类疾病	1.12 ( 0.77 - 1.63 )	1.12 ( 0.37 )	1.1 ( 0.81 )	0.14 ( -1.54 )	否	否	否	否
DRUG INTOLERANCE	drug intolerance	33	8883	194	55562	1.06	0.74	1.54	1.06	0.11	0.7	1.43	1.05	0.77	0.08	-1.6	药物不耐受	GENERAL DISORDERS AND ADMINISTRATION SITE CONDITIONS	全身性疾病及给药部位各种反应	1.06 ( 0.74 - 1.54 )	1.06 ( 0.11 )	1.05 ( 0.77 )	0.08 ( -1.6 )	否	否	否	否
MALIGNANT NEOPLASM PROGRESSION	malignant neoplasm progression	32	8884	995	54761	0.2	0.14	0.28	0.2	99.97	-0.15	0.55	0.23	0.17	-2.15	-3.81	恶性肿瘤进展	NEOPLASMS BENIGN, MALIGNANT AND UNSPECIFIED (INCL CYSTS AND POLYPS)	良性、恶性及性质不明的肿瘤（包括囊状和息肉状）	0.2 ( 0.14 - 0.28 )	0.2 ( 99.97 )	0.23 ( 0.17 )	-2.15 ( -3.81 )	否	否	否	否
METASTASES TO LIVER	metastases to liver	32	8884	347	55409	0.58	0.4	0.83	0.58	9.16	0.22	0.94	0.61	0.45	-0.71	-2.38	肝转移	NEOPLASMS BENIGN, MALIGNANT AND UNSPECIFIED (INCL CYSTS AND POLYPS)	良性、恶性及性质不明的肿瘤（包括囊状和息肉状）	0.58 ( 0.4 - 0.83 )	0.58 ( 9.16 )	0.61 ( 0.45 )	-0.71 ( -2.38 )	否	否	否	否
HAIR TEXTURE ABNORMAL	hair texture abnormal	31	8885	25	55731	7.78	4.59	13.18	7.75	81.49	7.23	8.28	4.02	2.58	2.01	0.3	毛发结构异常	SKIN AND SUBCUTANEOUS TISSUE DISORDERS	皮肤及皮下组织类疾病	7.78 ( 4.59 - 13.18 )	7.75 ( 81.49 )	4.02 ( 2.58 )	2.01 ( 0.3 )	是	是	是	是
INCORRECT DOSE ADMINISTERED	incorrect dose administered	30	8886	15	55741	12.55	6.75	23.33	12.51	105.94	11.89	13.13	4.84	2.88	2.27	0.55	给用了不正确的剂量	INJURY, POISONING AND PROCEDURAL COMPLICATIONS	各类损伤、中毒及操作并发症	12.55 ( 6.75 - 23.33 )	12.51 ( 105.94 )	4.84 ( 2.88 )	2.27 ( 0.55 )	是	是	是	是
COUGH	cough	30	8886	155	55601	1.21	0.82	1.79	1.21	0.92	0.82	1.6	1.18	0.85	0.23	-1.45	咳嗽	RESPIRATORY, THORACIC AND MEDIASTINAL DISORDERS	呼吸系统、胸及纵隔疾病	1.21 ( 0.82 - 1.79 )	1.21 ( 0.92 )	1.18 ( 0.85 )	0.23 ( -1.45 )	否	否	否	否
FALL	fall	28	8888	193	55563	0.91	0.61	1.35	0.91	0.23	0.51	1.3	0.92	0.66	-0.12	-1.8	跌倒	INJURY, POISONING AND PROCEDURAL COMPLICATIONS	各类损伤、中毒及操作并发症	0.91 ( 0.61 - 1.35 )	0.91 ( 0.23 )	0.92 ( 0.66 )	-0.12 ( -1.8 )	否	否	否	否
GAIT DISTURBANCE	gait disturbance	27	8889	173	55583	0.98	0.65	1.46	0.98	0.01	0.57	1.38	0.98	0.7	-0.03	-1.71	步态障碍	GENERAL DISORDERS AND ADMINISTRATION SITE CONDITIONS	全身性疾病及给药部位各种反应	0.98 ( 0.65 - 1.46 )	0.98 ( 0.01 )	0.98 ( 0.7 )	-0.03 ( -1.71 )	否	否	否	否
PYREXIA	pyrexia	26	8890	326	55430	0.5	0.33	0.74	0.5	12.2	0.1	0.9	0.54	0.38	-0.9	-2.57	发热	GENERAL DISORDERS AND ADMINISTRATION SITE CONDITIONS	全身性疾病及给药部位各种反应	0.5 ( 0.33 - 0.74 )	0.5 ( 12.2 )	0.54 ( 0.38 )	-0.9 ( -2.57 )	否	否	否	否
LOSS OF PERSONAL INDEPENDENCE IN DAILY ACTIVITIES	loss of personal independence in daily activities	26	8890	17	55739	9.59	5.2	17.68	9.56	78.88	8.95	10.18	4.39	2.63	2.13	0.41	日常活动自理能力丧失	SOCIAL CIRCUMSTANCES	社会环境	9.59 ( 5.2 - 17.68 )	9.56 ( 78.88 )	4.39 ( 2.63 )	2.13 ( 0.41 )	是	是	是	是
BLOOD IRON DECREASED	blood iron decreased	25	8891	40	55716	3.92	2.38	6.46	3.91	33.33	3.41	4.41	2.79	1.84	1.48	-0.22	血铁降低	INVESTIGATIONS	各类检查	3.92 ( 2.38 - 6.46 )	3.91 ( 33.33 )	2.79 ( 1.84 )	1.48 ( -0.22 )	是	是	否	否
GINGIVAL BLEEDING	gingival bleeding	25	8891	20	55736	7.84	4.35	14.11	7.82	66.1	7.23	8.4	4.03	2.46	2.01	0.29	牙龈出血	GASTROINTESTINAL DISORDERS	胃肠系统疾病	7.84 ( 4.35 - 14.11 )	7.82 ( 66.1 )	4.03 ( 2.46 )	2.01 ( 0.29 )	是	是	是	是
SKIN DISORDER	skin disorder	24	8892	49	55707	3.07	1.88	5	3.06	22.41	2.58	3.55	2.38	1.58	1.25	-0.45	皮肤病变	SKIN AND SUBCUTANEOUS TISSUE DISORDERS	皮肤及皮下组织类疾病	3.07 ( 1.88 - 5 )	3.06 ( 22.41 )	2.38 ( 1.58 )	1.25 ( -0.45 )	是	是	否	否
MELANOCYTIC NAEVUS	melanocytic naevus	24	8892	7	55749	21.5	9.26	49.9	21.44	105.66	20.6	22.28	5.62	2.78	2.49	0.75	黑色素痣	NEOPLASMS BENIGN, MALIGNANT AND UNSPECIFIED (INCL CYSTS AND POLYPS)	良性、恶性及性质不明的肿瘤（包括囊状和息肉状）	21.5 ( 9.26 - 49.9 )	21.44 ( 105.66 )	5.62 ( 2.78 )	2.49 ( 0.75 )	是	是	是	是
CHEST PAIN	chest pain	24	8892	120	55636	1.25	0.81	1.94	1.25	1.01	0.81	1.69	1.21	0.84	0.27	-1.41	胸痛	GENERAL DISORDERS AND ADMINISTRATION SITE CONDITIONS	全身性疾病及给药部位各种反应	1.25 ( 0.81 - 1.94 )	1.25 ( 1.01 )	1.21 ( 0.84 )	0.27 ( -1.41 )	否	否	否	否
BLOOD BILIRUBIN INCREASED	blood bilirubin increased	23	8893	129	55627	1.12	0.72	1.74	1.11	0.23	0.67	1.56	1.1	0.76	0.13	-1.55	血胆红素升高	INVESTIGATIONS	各类检查	1.12 ( 0.72 - 1.74 )	1.11 ( 0.23 )	1.1 ( 0.76 )	0.13 ( -1.55 )	否	否	否	否
MEMORY IMPAIRMENT	memory impairment	23	8893	270	55486	0.53	0.35	0.81	0.53	8.73	0.11	0.96	0.57	0.4	-0.81	-2.49	记忆受损	NERVOUS SYSTEM DISORDERS	各类神经系统疾病	0.53 ( 0.35 - 0.81 )	0.53 ( 8.73 )	0.57 ( 0.4 )	-0.81 ( -2.49 )	否	否	否	否
FLATULENCE	flatulence	23	8893	102	55654	1.41	0.9	2.22	1.41	2.24	0.96	1.86	1.33	0.91	0.42	-1.27	肠胃气胀	GASTROINTESTINAL DISORDERS	胃肠系统疾病	1.41 ( 0.9 - 2.22 )	1.41 ( 2.24 )	1.33 ( 0.91 )	0.42 ( -1.27 )	否	否	否	否
SOMNOLENCE	somnolence	22	8894	120	55636	1.15	0.73	1.81	1.15	0.35	0.69	1.6	1.12	0.77	0.17	-1.52	嗜睡	NERVOUS SYSTEM DISORDERS	各类神经系统疾病	1.15 ( 0.73 - 1.81 )	1.15 ( 0.35 )	1.12 ( 0.77 )	0.17 ( -1.52 )	否	否	否	否
PARAESTHESIA	paraesthesia	22	8894	70	55686	1.97	1.22	3.18	1.97	7.95	1.49	2.44	1.73	1.16	0.79	-0.9	异常感觉	NERVOUS SYSTEM DISORDERS	各类神经系统疾病	1.97 ( 1.22 - 3.18 )	1.97 ( 7.95 )	1.73 ( 1.16 )	0.79 ( -0.9 )	是	否	否	否
DYSPHAGIA	dysphagia	22	8894	110	55646	1.25	0.79	1.98	1.25	0.92	0.79	1.71	1.21	0.82	0.27	-1.41	吞咽困难	GASTROINTESTINAL DISORDERS	胃肠系统疾病	1.25 ( 0.79 - 1.98 )	1.25 ( 0.92 )	1.21 ( 0.82 )	0.27 ( -1.41 )	否	否	否	否
HYPOAESTHESIA	hypoaesthesia	22	8894	96	55660	1.43	0.9	2.28	1.43	2.35	0.97	1.9	1.35	0.92	0.44	-1.25	感觉减退	NERVOUS SYSTEM DISORDERS	各类神经系统疾病	1.43 ( 0.9 - 2.28 )	1.43 ( 2.35 )	1.35 ( 0.92 )	0.44 ( -1.25 )	否	否	否	否
URINARY TRACT INFECTION	urinary tract infection	20	8896	110	55646	1.14	0.71	1.83	1.14	0.28	0.66	1.61	1.12	0.75	0.16	-1.53	尿路感染	INFECTIONS AND INFESTATIONS	感染及侵染类疾病	1.14 ( 0.71 - 1.83 )	1.14 ( 0.28 )	1.12 ( 0.75 )	0.16 ( -1.53 )	否	否	否	否
ACNE	acne	20	8896	25	55731	5.01	2.78	9.03	5	35.61	4.42	5.59	3.22	1.97	1.69	-0.03	痤疮	SKIN AND SUBCUTANEOUS TISSUE DISORDERS	皮肤及皮下组织类疾病	5.01 ( 2.78 - 9.03 )	5 ( 35.61 )	3.22 ( 1.97 )	1.69 ( -0.03 )	是	是	否	否
PALPITATIONS	palpitations	20	8896	55	55701	2.28	1.36	3.8	2.27	10.48	1.76	2.79	1.93	1.26	0.95	-0.75	心悸	CARDIAC DISORDERS	心脏器官疾病	2.28 ( 1.36 - 3.8 )	2.27 ( 10.48 )	1.93 ( 1.26 )	0.95 ( -0.75 )	是	是	否	否
ANXIETY	anxiety	20	8896	100	55656	1.25	0.77	2.02	1.25	0.84	0.77	1.73	1.21	0.81	0.27	-1.41	焦虑	PSYCHIATRIC DISORDERS	精神病类	1.25 ( 0.77 - 2.02 )	1.25 ( 0.84 )	1.21 ( 0.81 )	0.27 ( -1.41 )	否	否	否	否
OEDEMA PERIPHERAL	oedema peripheral	19	8897	298	55458	0.4	0.25	0.63	0.4	16.28	-0.06	0.86	0.43	0.29	-1.2	-2.88	外周水肿	GENERAL DISORDERS AND ADMINISTRATION SITE CONDITIONS	全身性疾病及给药部位各种反应	0.4 ( 0.25 - 0.63 )	0.4 ( 16.28 )	0.43 ( 0.29 )	-1.2 ( -2.88 )	否	否	否	否
BURNING SENSATION	burning sensation	19	8897	62	55694	1.92	1.15	3.21	1.92	6.38	1.4	2.43	1.7	1.11	0.77	-0.93	烧灼感	NERVOUS SYSTEM DISORDERS	各类神经系统疾病	1.92 ( 1.15 - 3.21 )	1.92 ( 6.38 )	1.7 ( 1.11 )	0.77 ( -0.93 )	是	否	否	否
PNEUMONIA	pneumonia	19	8897	180	55576	0.66	0.41	1.06	0.66	3.02	0.19	1.13	0.69	0.47	-0.53	-2.21	感染性肺炎	INFECTIONS AND INFESTATIONS	感染及侵染类疾病	0.66 ( 0.41 - 1.06 )	0.66 ( 3.02 )	0.69 ( 0.47 )	-0.53 ( -2.21 )	否	否	否	否
PAIN OF SKIN	pain of skin	19	8897	14	55742	8.5	4.26	16.96	8.49	53.26	7.8	9.18	4.18	2.34	2.06	0.32	皮肤疼痛	SKIN AND SUBCUTANEOUS TISSUE DISORDERS	皮肤及皮下组织类疾病	8.5 ( 4.26 - 16.96 )	8.49 ( 53.26 )	4.18 ( 2.34 )	2.06 ( 0.32 )	是	是	是	是
BLOOD PRESSURE FLUCTUATION	blood pressure fluctuation	19	8897	18	55738	6.61	3.47	12.6	6.6	43.95	5.96	7.25	3.72	2.17	1.9	0.17	血压波动	VASCULAR DISORDERS	血管与淋巴管类疾病	6.61 ( 3.47 - 12.6 )	6.6 ( 43.95 )	3.72 ( 2.17 )	1.9 ( 0.17 )	是	是	是	是
PLEURAL EFFUSION	pleural effusion	18	8898	226	55530	0.5	0.31	0.8	0.5	8.47	0.02	0.98	0.54	0.36	-0.9	-2.58	胸腔积液	RESPIRATORY, THORACIC AND MEDIASTINAL DISORDERS	呼吸系统、胸及纵隔疾病	0.5 ( 0.31 - 0.8 )	0.5 ( 8.47 )	0.54 ( 0.36 )	-0.9 ( -2.58 )	否	否	否	否
DRY MOUTH	dry mouth	18	8898	103	55653	1.09	0.66	1.8	1.09	0.12	0.59	1.59	1.08	0.71	0.11	-1.58	口干	GASTROINTESTINAL DISORDERS	胃肠系统疾病	1.09 ( 0.66 - 1.8 )	1.09 ( 0.12 )	1.08 ( 0.71 )	0.11 ( -1.58 )	否	否	否	否
RED BLOOD CELL COUNT DECREASED	red blood cell count decreased	18	8898	110	55646	1.02	0.62	1.69	1.02	0.01	0.53	1.52	1.02	0.67	0.03	-1.66	红细胞计数下降	INVESTIGATIONS	各类检查	1.02 ( 0.62 - 1.69 )	1.02 ( 0.01 )	1.02 ( 0.67 )	0.03 ( -1.66 )	否	否	否	否
INFECTION	infection	18	8898	73	55683	1.54	0.92	2.59	1.54	2.75	1.03	2.06	1.43	0.93	0.52	-1.17	感染	INFECTIONS AND INFESTATIONS	感染及侵染类疾病	1.54 ( 0.92 - 2.59 )	1.54 ( 2.75 )	1.43 ( 0.93 )	0.52 ( -1.17 )	否	否	否	否
DYSPEPSIA	dyspepsia	18	8898	150	55606	0.75	0.46	1.22	0.75	1.34	0.26	1.24	0.78	0.52	-0.36	-2.04	消化不良	GASTROINTESTINAL DISORDERS	胃肠系统疾病	0.75 ( 0.46 - 1.22 )	0.75 ( 1.34 )	0.78 ( 0.52 )	-0.36 ( -2.04 )	否	否	否	否
HYPOTENSION	hypotension	18	8898	107	55649	1.05	0.64	1.73	1.05	0.04	0.55	1.55	1.04	0.69	0.06	-1.62	低血压	VASCULAR DISORDERS	血管与淋巴管类疾病	1.05 ( 0.64 - 1.73 )	1.05 ( 0.04 )	1.04 ( 0.69 )	0.06 ( -1.62 )	否	否	否	否
CONFUSIONAL STATE	confusional state	17	8899	141	55615	0.75	0.46	1.25	0.75	1.22	0.25	1.26	0.78	0.51	-0.36	-2.04	意识模糊状态	PSYCHIATRIC DISORDERS	精神病类	0.75 ( 0.46 - 1.25 )	0.75 ( 1.22 )	0.78 ( 0.51 )	-0.36 ( -2.04 )	否	否	否	否
BONE PAIN	bone pain	17	8899	50	55706	2.13	1.23	3.69	2.13	7.58	1.58	2.68	1.84	1.16	0.88	-0.82	骨痛	MUSCULOSKELETAL AND CONNECTIVE TISSUE DISORDERS	各种肌肉骨骼及结缔组织疾病	2.13 ( 1.23 - 3.69 )	2.13 ( 7.58 )	1.84 ( 1.16 )	0.88 ( -0.82 )	是	是	否	否
CARDIAC DISORDER	cardiac disorder	17	8899	52	55704	2.05	1.18	3.54	2.04	6.84	1.5	2.59	1.79	1.13	0.84	-0.86	心脏疾病	CARDIAC DISORDERS	心脏器官疾病	2.05 ( 1.18 - 3.54 )	2.04 ( 6.84 )	1.79 ( 1.13 )	0.84 ( -0.86 )	是	是	否	否
DEPRESSION	depression	17	8899	113	55643	0.94	0.56	1.57	0.94	0.06	0.43	1.45	0.95	0.62	-0.08	-1.76	抑郁	PSYCHIATRIC DISORDERS	精神病类	0.94 ( 0.56 - 1.57 )	0.94 ( 0.06 )	0.95 ( 0.62 )	-0.08 ( -1.76 )	否	否	否	否
NASOPHARYNGITIS	nasopharyngitis	17	8899	96	55660	1.11	0.66	1.86	1.11	0.15	0.59	1.62	1.09	0.71	0.13	-1.56	鼻咽炎	INFECTIONS AND INFESTATIONS	感染及侵染类疾病	1.11 ( 0.66 - 1.86 )	1.11 ( 0.15 )	1.09 ( 0.71 )	0.13 ( -1.56 )	否	否	否	否
HEART RATE INCREASED	heart rate increased	16	8900	32	55724	3.13	1.72	5.71	3.13	15.44	2.53	3.73	2.42	1.46	1.27	-0.44	心率升高	INVESTIGATIONS	各类检查	3.13 ( 1.72 - 5.71 )	3.13 ( 15.44 )	2.42 ( 1.46 )	1.27 ( -0.44 )	是	是	否	否
MUSCULOSKELETAL STIFFNESS	musculoskeletal stiffness	16	8900	28	55728	3.58	1.94	6.62	3.57	18.88	2.96	4.19	2.64	1.58	1.4	-0.32	肌肉骨骼强直	MUSCULOSKELETAL AND CONNECTIVE TISSUE DISORDERS	各种肌肉骨骼及结缔组织疾病	3.58 ( 1.94 - 6.62 )	3.57 ( 18.88 )	2.64 ( 1.58 )	1.4 ( -0.32 )	是	是	否	否
STOMATITIS	stomatitis	16	8900	146	55610	0.68	0.41	1.15	0.69	2.09	0.17	1.2	0.72	0.46	-0.48	-2.16	口腔黏膜炎	GASTROINTESTINAL DISORDERS	胃肠系统疾病	0.68 ( 0.41 - 1.15 )	0.69 ( 2.09 )	0.72 ( 0.46 )	-0.48 ( -2.16 )	否	否	否	否
DYSPHONIA	dysphonia	15	8901	95	55661	0.99	0.57	1.7	0.99	0	0.44	1.53	0.99	0.63	-0.02	-1.7	发声困难	RESPIRATORY, THORACIC AND MEDIASTINAL DISORDERS	呼吸系统、胸及纵隔疾病	0.99 ( 0.57 - 1.7 )	0.99 ( 0 )	0.99 ( 0.63 )	-0.02 ( -1.7 )	否	否	否	否
BLOOD GLUCOSE INCREASED	blood glucose increased	15	8901	57	55699	1.65	0.93	2.91	1.65	3.01	1.08	2.21	1.51	0.94	0.6	-1.1	血葡萄糖升高	INVESTIGATIONS	各类检查	1.65 ( 0.93 - 2.91 )	1.65 ( 3.01 )	1.51 ( 0.94 )	0.6 ( -1.1 )	否	否	否	否
LABORATORY TEST ABNORMAL	laboratory test abnormal	15	8901	19	55737	4.94	2.51	9.73	4.94	26.33	4.26	5.61	3.2	1.82	1.68	-0.06	实验室检查异常	INVESTIGATIONS	各类检查	4.94 ( 2.51 - 9.73 )	4.94 ( 26.33 )	3.2 ( 1.82 )	1.68 ( -0.06 )	是	是	否	否
ATRIAL FIBRILLATION	atrial fibrillation	14	8902	55	55701	1.59	0.89	2.87	1.59	2.46	1.01	2.18	1.47	0.9	0.56	-1.14	房颤	CARDIAC DISORDERS	心脏器官疾病	1.59 ( 0.89 - 2.87 )	1.59 ( 2.46 )	1.47 ( 0.9 )	0.56 ( -1.14 )	否	否	否	否
NEUROPATHY PERIPHERAL	neuropathy peripheral	14	8902	55	55701	1.59	0.89	2.87	1.59	2.46	1.01	2.18	1.47	0.9	0.56	-1.14	周围神经病	NERVOUS SYSTEM DISORDERS	各类神经系统疾病	1.59 ( 0.89 - 2.87 )	1.59 ( 2.46 )	1.47 ( 0.9 )	0.56 ( -1.14 )	否	否	否	否
HYPERSOMNIA	hypersomnia	14	8902	33	55723	2.66	1.42	4.96	2.65	10.13	2.03	3.28	2.16	1.28	1.11	-0.61	睡眠过度	NERVOUS SYSTEM DISORDERS	各类神经系统疾病	2.66 ( 1.42 - 4.96 )	2.65 ( 10.13 )	2.16 ( 1.28 )	1.11 ( -0.61 )	是	是	否	否
SKIN DISCOLOURATION	skin discolouration	14	8902	108	55648	0.81	0.46	1.41	0.81	0.55	0.25	1.37	0.83	0.52	-0.26	-1.95	皮肤变色	SKIN AND SUBCUTANEOUS TISSUE DISORDERS	皮肤及皮下组织类疾病	0.81 ( 0.46 - 1.41 )	0.81 ( 0.55 )	0.83 ( 0.52 )	-0.26 ( -1.95 )	否	否	否	否
OROPHARYNGEAL PAIN	oropharyngeal pain	14	8902	70	55686	1.25	0.7	2.22	1.25	0.59	0.68	1.82	1.21	0.75	0.27	-1.42	口咽疼痛	RESPIRATORY, THORACIC AND MEDIASTINAL DISORDERS	呼吸系统、胸及纵隔疾病	1.25 ( 0.7 - 2.22 )	1.25 ( 0.59 )	1.21 ( 0.75 )	0.27 ( -1.42 )	否	否	否	否
HYPERSENSITIVITY	hypersensitivity	14	8902	70	55686	1.25	0.7	2.22	1.25	0.59	0.68	1.82	1.21	0.75	0.27	-1.42	超敏反应	IMMUNE SYSTEM DISORDERS	免疫系统疾病	1.25 ( 0.7 - 2.22 )	1.25 ( 0.59 )	1.21 ( 0.75 )	0.27 ( -1.42 )	否	否	否	否
HOSPICE CARE	hospice care	13	8903	8	55748	10.18	4.22	24.56	10.16	40.92	9.28	11.04	4.49	2.15	2.17	0.39	临终关怀	SURGICAL AND MEDICAL PROCEDURES	各种手术及医疗操作	10.18 ( 4.22 - 24.56 )	10.16 ( 40.92 )	4.49 ( 2.15 )	2.17 ( 0.39 )	是	是	是	是
BALANCE DISORDER	balance disorder	13	8903	96	55660	0.85	0.47	1.51	0.85	0.32	0.27	1.43	0.87	0.53	-0.21	-1.9	平衡障碍	NERVOUS SYSTEM DISORDERS	各类神经系统疾病	0.85 ( 0.47 - 1.51 )	0.85 ( 0.32 )	0.87 ( 0.53 )	-0.21 ( -1.9 )	否	否	否	否
INFLUENZA	influenza	13	8903	50	55706	1.63	0.88	3	1.63	2.49	1.02	2.24	1.5	0.9	0.58	-1.12	流行性感冒	INFECTIONS AND INFESTATIONS	感染及侵染类疾病	1.63 ( 0.88 - 3 )	1.63 ( 2.49 )	1.5 ( 0.9 )	0.58 ( -1.12 )	否	否	否	否
CHEST DISCOMFORT	chest discomfort	13	8903	43	55713	1.89	1.02	3.52	1.89	4.19	1.27	2.51	1.68	1	0.75	-0.96	胸部不适	GENERAL DISORDERS AND ADMINISTRATION SITE CONDITIONS	全身性疾病及给药部位各种反应	1.89 ( 1.02 - 3.52 )	1.89 ( 4.19 )	1.68 ( 1 )	0.75 ( -0.96 )	是	否	否	否
TUMOUR PAIN	tumour pain	13	8903	27	55729	3.01	1.55	5.84	3.01	11.79	2.35	3.67	2.36	1.35	1.24	-0.49	肿瘤疼痛	NEOPLASMS BENIGN, MALIGNANT AND UNSPECIFIED (INCL CYSTS AND POLYPS)	良性、恶性及性质不明的肿瘤（包括囊状和息肉状）	3.01 ( 1.55 - 5.84 )	3.01 ( 11.79 )	2.36 ( 1.35 )	1.24 ( -0.49 )	是	是	否	否
ADVERSE DRUG REACTION	adverse drug reaction	13	8903	60	55696	1.36	0.74	2.47	1.35	0.99	0.76	1.95	1.29	0.78	0.37	-1.33	药品不良反应	GENERAL DISORDERS AND ADMINISTRATION SITE CONDITIONS	全身性疾病及给药部位各种反应	1.36 ( 0.74 - 2.47 )	1.35 ( 0.99 )	1.29 ( 0.78 )	0.37 ( -1.33 )	否	否	否	否
BLOOD POTASSIUM DECREASED	blood potassium decreased	13	8903	58	55698	1.4	0.77	2.56	1.4	1.22	0.8	2	1.33	0.8	0.41	-1.29	血钾降低	INVESTIGATIONS	各类检查	1.4 ( 0.77 - 2.56 )	1.4 ( 1.22 )	1.33 ( 0.8 )	0.41 ( -1.29 )	否	否	否	否
INTESTINAL OBSTRUCTION	intestinal obstruction	13	8903	106	55650	0.77	0.43	1.36	0.77	0.82	0.19	1.34	0.79	0.49	-0.34	-2.02	肠梗阻	GASTROINTESTINAL DISORDERS	胃肠系统疾病	0.77 ( 0.43 - 1.36 )	0.77 ( 0.82 )	0.79 ( 0.49 )	-0.34 ( -2.02 )	否	否	否	否
GENERAL PHYSICAL HEALTH DETERIORATION	general physical health deterioration	12	8904	189	55567	0.4	0.22	0.71	0.4	10.36	-0.19	0.98	0.43	0.27	-1.21	-2.89	全身状况恶化	GENERAL DISORDERS AND ADMINISTRATION SITE CONDITIONS	全身性疾病及给药部位各种反应	0.4 ( 0.22 - 0.71 )	0.4 ( 10.36 )	0.43 ( 0.27 )	-1.21 ( -2.89 )	否	否	否	否
THERAPY CESSATION	therapy cessation	12	8904	32	55724	2.35	1.21	4.56	2.35	6.74	1.68	3.01	1.98	1.14	0.98	-0.74	治疗终止	SURGICAL AND MEDICAL PROCEDURES	各种手术及医疗操作	2.35 ( 1.21 - 4.56 )	2.35 ( 6.74 )	1.98 ( 1.14 )	0.98 ( -0.74 )	是	是	否	否
BLOOD PRESSURE ABNORMAL	blood pressure abnormal	12	8904	25	55731	3	1.51	5.98	3	10.83	2.31	3.69	2.35	1.32	1.23	-0.5	血压异常	INVESTIGATIONS	各类检查	3 ( 1.51 - 5.98 )	3 ( 10.83 )	2.35 ( 1.32 )	1.23 ( -0.5 )	是	是	否	否
JOINT SWELLING	joint swelling	12	8904	121	55635	0.62	0.34	1.12	0.62	2.54	0.03	1.21	0.65	0.4	-0.61	-2.3	关节肿胀	MUSCULOSKELETAL AND CONNECTIVE TISSUE DISORDERS	各种肌肉骨骼及结缔组织疾病	0.62 ( 0.34 - 1.12 )	0.62 ( 2.54 )	0.65 ( 0.4 )	-0.61 ( -2.3 )	否	否	否	否
SKIN LESION	skin lesion	12	8904	37	55719	2.03	1.06	3.89	2.03	4.73	1.38	2.68	1.78	1.03	0.83	-0.89	皮肤病损	SKIN AND SUBCUTANEOUS TISSUE DISORDERS	皮肤及皮下组织类疾病	2.03 ( 1.06 - 3.89 )	2.03 ( 4.73 )	1.78 ( 1.03 )	0.83 ( -0.89 )	是	是	否	否
SKIN FISSURES	skin fissures	12	8904	41	55715	1.83	0.96	3.49	1.83	3.5	1.19	2.47	1.64	0.96	0.72	-1	皮肤皲裂	SKIN AND SUBCUTANEOUS TISSUE DISORDERS	皮肤及皮下组织类疾病	1.83 ( 0.96 - 3.49 )	1.83 ( 3.5 )	1.64 ( 0.96 )	0.72 ( -1 )	否	否	否	否
SKIN HYPERTROPHY	skin hypertrophy	12	8904	4	55752	18.78	6.06	58.26	18.76	50.45	17.63	19.89	5.44	2.11	2.44	0.64	皮肤肥厚	SKIN AND SUBCUTANEOUS TISSUE DISORDERS	皮肤及皮下组织类疾病	18.78 ( 6.06 - 58.26 )	18.76 ( 50.45 )	5.44 ( 2.11 )	2.44 ( 0.64 )	是	是	是	是
HAIR COLOUR CHANGES	hair colour changes	11	8905	175	55581	0.39	0.21	0.72	0.39	9.73	-0.22	1	0.43	0.26	-1.22	-2.9	毛发颜色改变	SKIN AND SUBCUTANEOUS TISSUE DISORDERS	皮肤及皮下组织类疾病	0.39 ( 0.21 - 0.72 )	0.39 ( 9.73 )	0.43 ( 0.26 )	-1.22 ( -2.9 )	否	否	否	否
THROMBOSIS	thrombosis	11	8905	51	55705	1.35	0.7	2.59	1.35	0.82	0.7	2	1.29	0.75	0.36	-1.34	血栓形成	VASCULAR DISORDERS	血管与淋巴管类疾病	1.35 ( 0.7 - 2.59 )	1.35 ( 0.82 )	1.29 ( 0.75 )	0.36 ( -1.34 )	否	否	否	否
EPISTAXIS	epistaxis	11	8905	82	55674	0.84	0.45	1.57	0.84	0.3	0.21	1.47	0.86	0.51	-0.22	-1.91	鼻衄	RESPIRATORY, THORACIC AND MEDIASTINAL DISORDERS	呼吸系统、胸及纵隔疾病	0.84 ( 0.45 - 1.57 )	0.84 ( 0.3 )	0.86 ( 0.51 )	-0.22 ( -1.91 )	否	否	否	否
SKIN PAPILLOMA	skin papilloma	11	8905	5	55751	13.77	4.78	39.65	13.76	40.68	12.7	14.81	4.99	2.06	2.32	0.51	皮肤乳头状瘤	NEOPLASMS BENIGN, MALIGNANT AND UNSPECIFIED (INCL CYSTS AND POLYPS)	良性、恶性及性质不明的肿瘤（包括囊状和息肉状）	13.77 ( 4.78 - 39.65 )	13.76 ( 40.68 )	4.99 ( 2.06 )	2.32 ( 0.51 )	是	是	是	是
CEREBROVASCULAR ACCIDENT	cerebrovascular accident	11	8905	79	55677	0.87	0.46	1.64	0.87	0.19	0.24	1.5	0.89	0.52	-0.17	-1.87	脑血管意外	NERVOUS SYSTEM DISORDERS	各类神经系统疾病	0.87 ( 0.46 - 1.64 )	0.87 ( 0.19 )	0.89 ( 0.52 )	-0.17 ( -1.87 )	否	否	否	否
RENAL DISORDER	renal disorder	11	8905	69	55687	1	0.53	1.88	1	0	0.36	1.63	1	0.59	0	-1.7	肾脏疾病	RENAL AND URINARY DISORDERS	肾脏及泌尿系统疾病	1 ( 0.53 - 1.88 )	1 ( 0 )	1 ( 0.59 )	0 ( -1.7 )	否	否	否	否
DRUG HYPERSENSITIVITY	drug hypersensitivity	11	8905	25	55731	2.75	1.35	5.6	2.75	8.52	2.04	3.46	2.22	1.22	1.15	-0.58	药物性超敏反应	IMMUNE SYSTEM DISORDERS	免疫系统疾病	2.75 ( 1.35 - 5.6 )	2.75 ( 8.52 )	2.22 ( 1.22 )	1.15 ( -0.58 )	是	是	否	否
ACUTE KIDNEY INJURY	acute kidney injury	10	8906	56	55700	1.12	0.57	2.19	1.12	0.1	0.44	1.79	1.1	0.63	0.14	-1.57	急性肾损伤	RENAL AND URINARY DISORDERS	肾脏及泌尿系统疾病	1.12 ( 0.57 - 2.19 )	1.12 ( 0.1 )	1.1 ( 0.63 )	0.14 ( -1.57 )	否	否	否	否
LIMB DISCOMFORT	limb discomfort	10	8906	30	55726	2.09	1.02	4.27	2.08	4.23	1.37	2.8	1.81	1	0.86	-0.87	肢体不适	MUSCULOSKELETAL AND CONNECTIVE TISSUE DISORDERS	各种肌肉骨骼及结缔组织疾病	2.09 ( 1.02 - 4.27 )	2.08 ( 4.23 )	1.81 ( 1 )	0.86 ( -0.87 )	是	是	否	否
PRODUCT ADMINISTRATION INTERRUPTED	product administration interrupted	10	8906	0	55756	#NUM!	#NUM!	#NUM!	#NUM!	62.54	#NUM!	#NUM!	7.25	0	2.86	0.98	产品给用中断	INJURY, POISONING AND PROCEDURAL COMPLICATIONS	各类损伤、中毒及操作并发症	Inf ( NaN - Inf )	Inf ( 62.54 )	7.25 ( 0 )	2.86 ( 0.98 )	否	是	否	是
TUMOUR EXCISION	tumour excision	10	8906	40	55716	1.56	0.78	3.13	1.56	1.63	0.87	2.26	1.45	0.81	0.54	-1.18	肿瘤切除	SURGICAL AND MEDICAL PROCEDURES	各种手术及医疗操作	1.56 ( 0.78 - 3.13 )	1.56 ( 1.63 )	1.45 ( 0.81 )	0.54 ( -1.18 )	否	否	否	否
VISUAL IMPAIRMENT	visual impairment	10	8906	63	55693	0.99	0.51	1.94	0.99	0	0.33	1.66	0.99	0.57	-0.01	-1.71	视觉损害	EYE DISORDERS	眼器官疾病	0.99 ( 0.51 - 1.94 )	0.99 ( 0 )	0.99 ( 0.57 )	-0.01 ( -1.71 )	否	否	否	否
WHITE BLOOD CELL COUNT INCREASED	white blood cell count increased	10	8906	41	55715	1.53	0.76	3.05	1.53	1.46	0.83	2.22	1.42	0.8	0.51	-1.21	白细胞计数升高	INVESTIGATIONS	各类检查	1.53 ( 0.76 - 3.05 )	1.53 ( 1.46 )	1.42 ( 0.8 )	0.51 ( -1.21 )	否	否	否	否
SQUAMOUS CELL CARCINOMA OF SKIN	squamous cell carcinoma of skin	10	8906	2	55754	31.3	6.86	142.88	31.27	48.84	29.75	32.79	6.04	1.7	2.6	0.75	皮肤鳞状细胞癌	NEOPLASMS BENIGN, MALIGNANT AND UNSPECIFIED (INCL CYSTS AND POLYPS)	良性、恶性及性质不明的肿瘤（包括囊状和息肉状）	31.3 ( 6.86 - 142.88 )	31.27 ( 48.84 )	6.04 ( 1.7 )	2.6 ( 0.75 )	是	是	否	是
GASTROINTESTINAL DISORDER	gastrointestinal disorder	10	8906	89	55667	0.7	0.37	1.35	0.7	1.13	0.05	1.36	0.73	0.42	-0.45	-2.14	胃肠疾病	GASTROINTESTINAL DISORDERS	胃肠系统疾病	0.7 ( 0.37 - 1.35 )	0.7 ( 1.13 )	0.73 ( 0.42 )	-0.45 ( -2.14 )	否	否	否	否
HEPATIC NEOPLASM	hepatic neoplasm	10	8906	52	55704	1.2	0.61	2.37	1.2	0.29	0.53	1.88	1.17	0.66	0.23	-1.48	肝肿瘤	NEOPLASMS BENIGN, MALIGNANT AND UNSPECIFIED (INCL CYSTS AND POLYPS)	良性、恶性及性质不明的肿瘤（包括囊状和息肉状）	1.2 ( 0.61 - 2.37 )	1.2 ( 0.29 )	1.17 ( 0.66 )	0.23 ( -1.48 )	否	否	否	否
CANCER PAIN	cancer pain	10	8906	7	55749	8.94	3.4	23.5	8.93	29.02	7.97	9.9	4.27	1.9	2.09	0.29	癌症疼痛	NEOPLASMS BENIGN, MALIGNANT AND UNSPECIFIED (INCL CYSTS AND POLYPS)	良性、恶性及性质不明的肿瘤（包括囊状和息肉状）	8.94 ( 3.4 - 23.5 )	8.93 ( 29.02 )	4.27 ( 1.9 )	2.09 ( 0.29 )	是	是	否	是
RASH MACULAR	rash macular	10	8906	36	55720	1.74	0.86	3.5	1.74	2.45	1.04	2.44	1.58	0.88	0.66	-1.06	斑状皮疹	SKIN AND SUBCUTANEOUS TISSUE DISORDERS	皮肤及皮下组织类疾病	1.74 ( 0.86 - 3.5 )	1.74 ( 2.45 )	1.58 ( 0.88 )	0.66 ( -1.06 )	否	否	否	否
MUSCULAR WEAKNESS	muscular weakness	10	8906	89	55667	0.7	0.37	1.35	0.7	1.13	0.05	1.36	0.73	0.42	-0.45	-2.14	肌无力	MUSCULOSKELETAL AND CONNECTIVE TISSUE DISORDERS	各种肌肉骨骼及结缔组织疾病	0.7 ( 0.37 - 1.35 )	0.7 ( 1.13 )	0.73 ( 0.42 )	-0.45 ( -2.14 )	否	否	否	否
SLEEP DISORDER	sleep disorder	10	8906	35	55721	1.79	0.88	3.61	1.79	2.7	1.08	2.49	1.61	0.89	0.69	-1.03	睡眠障碍	PSYCHIATRIC DISORDERS	精神病类	1.79 ( 0.88 - 3.61 )	1.79 ( 2.7 )	1.61 ( 0.89 )	0.69 ( -1.03 )	否	否	否	否
IMPAIRED HEALING	impaired healing	10	8906	44	55712	1.42	0.72	2.83	1.42	1.02	0.73	2.11	1.34	0.76	0.43	-1.29	愈合不良	GENERAL DISORDERS AND ADMINISTRATION SITE CONDITIONS	全身性疾病及给药部位各种反应	1.42 ( 0.72 - 2.83 )	1.42 ( 1.02 )	1.34 ( 0.76 )	0.43 ( -1.29 )	否	否	否	否
MYOCARDIAL INFARCTION	myocardial infarction	10	8906	100	55656	0.62	0.33	1.2	0.63	2.04	-0.02	1.28	0.66	0.38	-0.6	-2.29	心肌梗死	CARDIAC DISORDERS	心脏器官疾病	0.62 ( 0.33 - 1.2 )	0.63 ( 2.04 )	0.66 ( 0.38 )	-0.6 ( -2.29 )	否	否	否	否
POLLAKIURIA	pollakiuria	10	8906	47	55709	1.33	0.67	2.63	1.33	0.68	0.65	2.01	1.27	0.72	0.35	-1.36	尿频	RENAL AND URINARY DISORDERS	肾脏及泌尿系统疾病	1.33 ( 0.67 - 2.63 )	1.33 ( 0.68 )	1.27 ( 0.72 )	0.35 ( -1.36 )	否	否	否	否
CONTUSION	contusion	10	8906	75	55681	0.83	0.43	1.61	0.83	0.29	0.17	1.49	0.85	0.49	-0.23	-1.92	挫伤	INJURY, POISONING AND PROCEDURAL COMPLICATIONS	各类损伤、中毒及操作并发症	0.83 ( 0.43 - 1.61 )	0.83 ( 0.29 )	0.85 ( 0.49 )	-0.23 ( -1.92 )	否	否	否	否
HAEMORRHAGE	haemorrhage	10	8906	118	55638	0.53	0.28	1.01	0.53	3.85	-0.12	1.18	0.57	0.33	-0.82	-2.5	出血	VASCULAR DISORDERS	血管与淋巴管类疾病	0.53 ( 0.28 - 1.01 )	0.53 ( 3.85 )	0.57 ( 0.33 )	-0.82 ( -2.5 )	否	否	否	否
SKIN CANCER	skin cancer	9	8907	5	55751	11.27	3.77	33.63	11.26	30.04	10.16	12.35	4.66	1.87	2.22	0.4	皮肤癌	NEOPLASMS BENIGN, MALIGNANT AND UNSPECIFIED (INCL CYSTS AND POLYPS)	良性、恶性及性质不明的肿瘤（包括囊状和息肉状）	11.27 ( 3.77 - 33.63 )	11.26 ( 30.04 )	4.66 ( 1.87 )	2.22 ( 0.4 )	是	是	否	是
THERAPEUTIC RESPONSE UNEXPECTED	therapeutic response unexpected	9	8907	8	55748	7.04	2.72	18.25	7.04	21.93	6.08	7.99	3.84	1.73	1.94	0.14	意外的治疗反应	GENERAL DISORDERS AND ADMINISTRATION SITE CONDITIONS	全身性疾病及给药部位各种反应	7.04 ( 2.72 - 18.25 )	7.04 ( 21.93 )	3.84 ( 1.73 )	1.94 ( 0.14 )	是	是	否	是
THYROID DISORDER	thyroid disorder	9	8907	22	55734	2.56	1.18	5.56	2.56	6.07	1.78	3.33	2.11	1.1	1.07	-0.67	甲状腺疾病	ENDOCRINE DISORDERS	内分泌系统疾病	2.56 ( 1.18 - 5.56 )	2.56 ( 6.07 )	2.11 ( 1.1 )	1.07 ( -0.67 )	是	是	否	否
ERUCTATION	eructation	9	8907	14	55742	4.02	1.74	9.3	4.02	12.43	3.18	4.86	2.84	1.41	1.51	-0.26	嗳气	GASTROINTESTINAL DISORDERS	胃肠系统疾病	4.02 ( 1.74 - 9.3 )	4.02 ( 12.43 )	2.84 ( 1.41 )	1.51 ( -0.26 )	是	是	否	否
STRESS	stress	9	8907	34	55722	1.66	0.79	3.45	1.66	1.85	0.92	2.39	1.52	0.82	0.6	-1.12	应激	PSYCHIATRIC DISORDERS	精神病类	1.66 ( 0.79 - 3.45 )	1.66 ( 1.85 )	1.52 ( 0.82 )	0.6 ( -1.12 )	否	否	否	否
NEOPLASM MALIGNANT	neoplasm malignant	9	8907	255	55501	0.22	0.11	0.43	0.22	24.02	-0.44	0.89	0.25	0.14	-2.02	-3.69	恶性肿瘤	NEOPLASMS BENIGN, MALIGNANT AND UNSPECIFIED (INCL CYSTS AND POLYPS)	良性、恶性及性质不明的肿瘤（包括囊状和息肉状）	0.22 ( 0.11 - 0.43 )	0.22 ( 24.02 )	0.25 ( 0.14 )	-2.02 ( -3.69 )	否	否	否	否
RHINORRHOEA	rhinorrhoea	9	8907	30	55726	1.88	0.89	3.95	1.88	2.83	1.13	2.62	1.67	0.9	0.74	-0.98	流涕	RESPIRATORY, THORACIC AND MEDIASTINAL DISORDERS	呼吸系统、胸及纵隔疾病	1.88 ( 0.89 - 3.95 )	1.88 ( 2.83 )	1.67 ( 0.9 )	0.74 ( -0.98 )	否	否	否	否
RENAL IMPAIRMENT	renal impairment	9	8907	130	55626	0.43	0.22	0.85	0.43	6.27	-0.24	1.11	0.47	0.27	-1.09	-2.77	肾功能损害	RENAL AND URINARY DISORDERS	肾脏及泌尿系统疾病	0.43 ( 0.22 - 0.85 )	0.43 ( 6.27 )	0.47 ( 0.27 )	-1.09 ( -2.77 )	否	否	否	否
SYNCOPE	syncope	9	8907	54	55702	1.04	0.51	2.11	1.04	0.01	0.34	1.75	1.04	0.57	0.05	-1.65	晕厥	NERVOUS SYSTEM DISORDERS	各类神经系统疾病	1.04 ( 0.51 - 2.11 )	1.04 ( 0.01 )	1.04 ( 0.57 )	0.05 ( -1.65 )	否	否	否	否
SKIN BURNING SENSATION	skin burning sensation	9	8907	11	55745	5.12	2.12	12.36	5.12	16.4	4.24	6	3.26	1.56	1.71	-0.07	皮肤烧灼感	SKIN AND SUBCUTANEOUS TISSUE DISORDERS	皮肤及皮下组织类疾病	5.12 ( 2.12 - 12.36 )	5.12 ( 16.4 )	3.26 ( 1.56 )	1.71 ( -0.07 )	是	是	否	否
MOBILITY DECREASED	mobility decreased	9	8907	19	55737	2.96	1.34	6.55	2.96	7.94	2.17	3.75	2.33	1.2	1.22	-0.53	活动度降低	MUSCULOSKELETAL AND CONNECTIVE TISSUE DISORDERS	各种肌肉骨骼及结缔组织疾病	2.96 ( 1.34 - 6.55 )	2.96 ( 7.94 )	2.33 ( 1.2 )	1.22 ( -0.53 )	是	是	否	否
RETCHING	retching	8	8908	28	55728	1.79	0.81	3.92	1.79	2.16	1	2.57	1.61	0.83	0.69	-1.04	干呕	GASTROINTESTINAL DISORDERS	胃肠系统疾病	1.79 ( 0.81 - 3.92 )	1.79 ( 2.16 )	1.61 ( 0.83 )	0.69 ( -1.04 )	否	否	否	否
SKIN IRRITATION	skin irritation	8	8908	15	55741	3.34	1.41	7.87	3.34	8.53	2.48	4.19	2.52	1.23	1.34	-0.43	皮肤刺激	SKIN AND SUBCUTANEOUS TISSUE DISORDERS	皮肤及皮下组织类疾病	3.34 ( 1.41 - 7.87 )	3.34 ( 8.53 )	2.52 ( 1.23 )	1.34 ( -0.43 )	是	是	否	否
LIVER DISORDER	liver disorder	8	8908	63	55693	0.79	0.38	1.66	0.79	0.38	0.06	1.53	0.82	0.44	-0.29	-1.99	肝脏疾病	HEPATOBILIARY DISORDERS	肝胆系统疾病	0.79 ( 0.38 - 1.66 )	0.79 ( 0.38 )	0.82 ( 0.44 )	-0.29 ( -1.99 )	否	否	否	否
FLUID RETENTION	fluid retention	8	8908	157	55599	0.32	0.16	0.65	0.32	11.12	-0.39	1.03	0.35	0.19	-1.51	-3.19	体液潴留	METABOLISM AND NUTRITION DISORDERS	代谢及营养类疾病	0.32 ( 0.16 - 0.65 )	0.32 ( 11.12 )	0.35 ( 0.19 )	-1.51 ( -3.19 )	否	否	否	否
WEIGHT INCREASED	weight increased	8	8908	123	55633	0.41	0.2	0.83	0.41	6.51	-0.31	1.12	0.44	0.24	-1.17	-2.86	体重增加	INVESTIGATIONS	各类检查	0.41 ( 0.2 - 0.83 )	0.41 ( 6.51 )	0.44 ( 0.24 )	-1.17 ( -2.86 )	否	否	否	否
GLOSSODYNIA	glossodynia	8	8908	65	55691	0.77	0.37	1.6	0.77	0.49	0.04	1.5	0.79	0.43	-0.33	-2.03	舌痛	GASTROINTESTINAL DISORDERS	胃肠系统疾病	0.77 ( 0.37 - 1.6 )	0.77 ( 0.49 )	0.79 ( 0.43 )	-0.33 ( -2.03 )	否	否	否	否
PRODUCT USE IN UNAPPROVED INDICATION	product use in unapproved indication	8	8908	59	55697	0.85	0.4	1.77	0.85	0.19	0.11	1.59	0.87	0.47	-0.21	-1.91	产品用于未经批准的适应症	INJURY, POISONING AND PROCEDURAL COMPLICATIONS	各类损伤、中毒及操作并发症	0.85 ( 0.4 - 1.77 )	0.85 ( 0.19 )	0.87 ( 0.47 )	-0.21 ( -1.91 )	否	否	否	否
TOXICITY TO VARIOUS AGENTS	toxicity to various agents	8	8908	51	55705	0.98	0.47	2.07	0.98	0	0.24	1.73	0.98	0.53	-0.02	-1.73	各种制剂毒性	INJURY, POISONING AND PROCEDURAL COMPLICATIONS	各类损伤、中毒及操作并发症	0.98 ( 0.47 - 2.07 )	0.98 ( 0 )	0.98 ( 0.53 )	-0.02 ( -1.73 )	否	否	否	否
BLOOD SODIUM DECREASED	blood sodium decreased	8	8908	27	55729	1.85	0.84	4.08	1.85	2.42	1.06	2.64	1.66	0.86	0.73	-1	血钠降低	INVESTIGATIONS	各类检查	1.85 ( 0.84 - 4.08 )	1.85 ( 2.42 )	1.66 ( 0.86 )	0.73 ( -1 )	否	否	否	否
ASCITES	ascites	7	8909	236	55520	0.18	0.09	0.39	0.19	24.41	-0.57	0.94	0.21	0.11	-2.26	-3.94	腹水	GASTROINTESTINAL DISORDERS	胃肠系统疾病	0.18 ( 0.09 - 0.39 )	0.19 ( 24.41 )	0.21 ( 0.11 )	-2.26 ( -3.94 )	否	否	否	否
SWELLING	swelling	7	8909	149	55607	0.29	0.14	0.63	0.29	11.38	-0.46	1.05	0.33	0.17	-1.62	-3.3	肿胀	GENERAL DISORDERS AND ADMINISTRATION SITE CONDITIONS	全身性疾病及给药部位各种反应	0.29 ( 0.14 - 0.63 )	0.29 ( 11.38 )	0.33 ( 0.17 )	-1.62 ( -3.3 )	否	否	否	否
HEPATIC LESION	hepatic lesion	7	8909	44	55712	0.99	0.45	2.21	0.99	0	0.2	1.79	1	0.51	-0.01	-1.72	肝病损	HEPATOBILIARY DISORDERS	肝胆系统疾病	0.99 ( 0.45 - 2.21 )	0.99 ( 0 )	1 ( 0.51 )	-0.01 ( -1.72 )	否	否	否	否
HYPERHIDROSIS	hyperhidrosis	7	8909	50	55706	0.88	0.4	1.93	0.88	0.11	0.08	1.67	0.89	0.46	-0.17	-1.88	多汗	SKIN AND SUBCUTANEOUS TISSUE DISORDERS	皮肤及皮下组织类疾病	0.88 ( 0.4 - 1.93 )	0.88 ( 0.11 )	0.89 ( 0.46 )	-0.17 ( -1.88 )	否	否	否	否
OVERDOSE	overdose	7	8909	19	55737	2.3	0.97	5.48	2.3	3.78	1.44	3.17	1.95	0.95	0.97	-0.79	用药过量	INJURY, POISONING AND PROCEDURAL COMPLICATIONS	各类损伤、中毒及操作并发症	2.3 ( 0.97 - 5.48 )	2.3 ( 3.78 )	1.95 ( 0.95 )	0.97 ( -0.79 )	否	否	否	否
THERAPY CHANGE	therapy change	7	8909	6	55750	7.3	2.45	21.73	7.3	17.56	6.21	8.39	3.91	1.57	1.97	0.13	治疗改变	SURGICAL AND MEDICAL PROCEDURES	各种手术及医疗操作	7.3 ( 2.45 - 21.73 )	7.3 ( 17.56 )	3.91 ( 1.57 )	1.97 ( 0.13 )	是	是	否	是
PRODUCT USE COMPLAINT	product use complaint	7	8909	2	55754	21.9	4.55	105.46	21.89	31.01	20.32	23.46	5.64	1.51	2.5	0.6	产品使用投诉	INJURY, POISONING AND PROCEDURAL COMPLICATIONS	各类损伤、中毒及操作并发症	21.9 ( 4.55 - 105.46 )	21.89 ( 31.01 )	5.64 ( 1.51 )	2.5 ( 0.6 )	是	是	否	是
BLOOD PRESSURE DECREASED	blood pressure decreased	7	8909	42	55714	1.04	0.47	2.32	1.04	0.01	0.24	1.84	1.04	0.53	0.05	-1.66	血压降低	INVESTIGATIONS	各类检查	1.04 ( 0.47 - 2.32 )	1.04 ( 0.01 )	1.04 ( 0.53 )	0.05 ( -1.66 )	否	否	否	否
RASH ERYTHEMATOUS	rash erythematous	7	8909	40	55716	1.09	0.49	2.44	1.09	0.05	0.29	1.9	1.08	0.55	0.11	-1.61	红色皮疹	SKIN AND SUBCUTANEOUS TISSUE DISORDERS	皮肤及皮下组织类疾病	1.09 ( 0.49 - 2.44 )	1.09 ( 0.05 )	1.08 ( 0.55 )	0.11 ( -1.61 )	否	否	否	否
SENSITIVE SKIN	sensitive skin	7	8909	19	55737	2.3	0.97	5.48	2.3	3.78	1.44	3.17	1.95	0.95	0.97	-0.79	皮肤敏感	SKIN AND SUBCUTANEOUS TISSUE DISORDERS	皮肤及皮下组织类疾病	2.3 ( 0.97 - 5.48 )	2.3 ( 3.78 )	1.95 ( 0.95 )	0.97 ( -0.79 )	否	否	否	否
PULMONARY EMBOLISM	pulmonary embolism	7	8909	54	55702	0.81	0.37	1.78	0.81	0.27	0.02	1.6	0.83	0.43	-0.26	-1.97	肺栓塞	RESPIRATORY, THORACIC AND MEDIASTINAL DISORDERS	呼吸系统、胸及纵隔疾病	0.81 ( 0.37 - 1.78 )	0.81 ( 0.27 )	0.83 ( 0.43 )	-0.26 ( -1.97 )	否	否	否	否
TUMOUR COMPRESSION	tumour compression	7	8909	14	55742	3.13	1.26	7.75	3.13	6.75	2.22	4.03	2.42	1.13	1.27	-0.5	肿瘤压迫	NEOPLASMS BENIGN, MALIGNANT AND UNSPECIFIED (INCL CYSTS AND POLYPS)	良性、恶性及性质不明的肿瘤（包括囊状和息肉状）	3.13 ( 1.26 - 7.75 )	3.13 ( 6.75 )	2.42 ( 1.13 )	1.27 ( -0.5 )	是	是	否	否
HOT FLUSH	hot flush	7	8909	13	55743	3.37	1.34	8.45	3.37	7.57	2.45	4.29	2.54	1.18	1.34	-0.44	潮热	VASCULAR DISORDERS	血管与淋巴管类疾病	3.37 ( 1.34 - 8.45 )	3.37 ( 7.57 )	2.54 ( 1.18 )	1.34 ( -0.44 )	是	是	否	否
LETHARGY	lethargy	7	8909	51	55705	0.86	0.39	1.89	0.86	0.14	0.07	1.65	0.88	0.45	-0.19	-1.9	困倦	NERVOUS SYSTEM DISORDERS	各类神经系统疾病	0.86 ( 0.39 - 1.89 )	0.86 ( 0.14 )	0.88 ( 0.45 )	-0.19 ( -1.9 )	否	否	否	否
SEPSIS	sepsis	7	8909	105	55651	0.42	0.19	0.9	0.42	5.36	-0.35	1.18	0.45	0.24	-1.14	-2.83	脓毒症	INFECTIONS AND INFESTATIONS	感染及侵染类疾病	0.42 ( 0.19 - 0.9 )	0.42 ( 5.36 )	0.45 ( 0.24 )	-1.14 ( -2.83 )	否	否	否	否
PERICARDIAL EFFUSION	pericardial effusion	7	8909	58	55698	0.75	0.34	1.65	0.75	0.5	-0.03	1.54	0.78	0.41	-0.36	-2.06	心包积液	CARDIAC DISORDERS	心脏器官疾病	0.75 ( 0.34 - 1.65 )	0.75 ( 0.5 )	0.78 ( 0.41 )	-0.36 ( -2.06 )	否	否	否	否
TASTE DISORDER	taste disorder	7	8909	95	55661	0.46	0.21	0.99	0.46	4.12	-0.31	1.23	0.5	0.26	-1.01	-2.7	味觉障碍	NERVOUS SYSTEM DISORDERS	各类神经系统疾病	0.46 ( 0.21 - 0.99 )	0.46 ( 4.12 )	0.5 ( 0.26 )	-1.01 ( -2.7 )	否	否	否	否
CHILLS	chills	7	8909	85	55671	0.51	0.24	1.11	0.51	2.96	-0.26	1.29	0.55	0.29	-0.86	-2.55	寒战	GENERAL DISORDERS AND ADMINISTRATION SITE CONDITIONS	全身性疾病及给药部位各种反应	0.51 ( 0.24 - 1.11 )	0.51 ( 2.96 )	0.55 ( 0.29 )	-0.86 ( -2.55 )	否	否	否	否
FREQUENT BOWEL MOVEMENTS	frequent bowel movements	7	8909	25	55731	1.75	0.76	4.05	1.75	1.76	0.91	2.59	1.59	0.79	0.67	-1.07	排便频率增加	GASTROINTESTINAL DISORDERS	胃肠系统疾病	1.75 ( 0.76 - 4.05 )	1.75 ( 1.76 )	1.59 ( 0.79 )	0.67 ( -1.07 )	否	否	否	否
NEOPLASM	neoplasm	7	8909	106	55650	0.41	0.19	0.89	0.41	5.49	-0.35	1.18	0.45	0.24	-1.15	-2.84	肿瘤	NEOPLASMS BENIGN, MALIGNANT AND UNSPECIFIED (INCL CYSTS AND POLYPS)	良性、恶性及性质不明的肿瘤（包括囊状和息肉状）	0.41 ( 0.19 - 0.89 )	0.41 ( 5.49 )	0.45 ( 0.24 )	-1.15 ( -2.84 )	否	否	否	否
PRODUCTIVE COUGH	productive cough	7	8909	21	55735	2.09	0.89	4.91	2.08	2.96	1.23	2.94	1.81	0.89	0.86	-0.89	排痰性咳嗽	RESPIRATORY, THORACIC AND MEDIASTINAL DISORDERS	呼吸系统、胸及纵隔疾病	2.09 ( 0.89 - 4.91 )	2.08 ( 2.96 )	1.81 ( 0.89 )	0.86 ( -0.89 )	否	否	否	否
HAEMATOCRIT DECREASED	haematocrit decreased	7	8909	60	55696	0.73	0.33	1.6	0.73	0.63	-0.05	1.51	0.76	0.39	-0.4	-2.1	红细胞压积降低	INVESTIGATIONS	各类检查	0.73 ( 0.33 - 1.6 )	0.73 ( 0.63 )	0.76 ( 0.39 )	-0.4 ( -2.1 )	否	否	否	否
ASPARTATE AMINOTRANSFERASE INCREASED	aspartate aminotransferase increased	7	8909	97	55659	0.45	0.21	0.97	0.45	4.36	-0.32	1.22	0.49	0.26	-1.03	-2.72	天门冬氨酸氨基转移酶升高	INVESTIGATIONS	各类检查	0.45 ( 0.21 - 0.97 )	0.45 ( 4.36 )	0.49 ( 0.26 )	-1.03 ( -2.72 )	否	否	否	否
BLOOD ALBUMIN DECREASED	blood albumin decreased	7	8909	31	55725	1.41	0.62	3.21	1.41	0.69	0.59	2.23	1.34	0.67	0.42	-1.31	血白蛋白降低	INVESTIGATIONS	各类检查	1.41 ( 0.62 - 3.21 )	1.41 ( 0.69 )	1.34 ( 0.67 )	0.42 ( -1.31 )	否	否	否	否
BLOOD ALKALINE PHOSPHATASE INCREASED	blood alkaline phosphatase increased	7	8909	54	55702	0.81	0.37	1.78	0.81	0.27	0.02	1.6	0.83	0.43	-0.26	-1.97	血碱性磷酸酶升高	INVESTIGATIONS	各类检查	0.81 ( 0.37 - 1.78 )	0.81 ( 0.27 )	0.83 ( 0.43 )	-0.26 ( -1.97 )	否	否	否	否
TOOTH EXTRACTION	tooth extraction	6	8910	5	55751	7.51	2.29	24.61	7.5	15.38	6.32	8.69	3.96	1.47	1.98	0.12	拔牙	SURGICAL AND MEDICAL PROCEDURES	各种手术及医疗操作	7.51 ( 2.29 - 24.61 )	7.5 ( 15.38 )	3.96 ( 1.47 )	1.98 ( 0.12 )	是	是	否	是
FAECES DISCOLOURED	faeces discoloured	6	8910	53	55703	0.71	0.3	1.65	0.71	0.65	-0.14	1.55	0.74	0.36	-0.44	-2.15	粪便变色	GASTROINTESTINAL DISORDERS	胃肠系统疾病	0.71 ( 0.3 - 1.65 )	0.71 ( 0.65 )	0.74 ( 0.36 )	-0.44 ( -2.15 )	否	否	否	否
NIGHT SWEATS	night sweats	6	8910	27	55729	1.39	0.57	3.37	1.39	0.54	0.51	2.27	1.32	0.63	0.4	-1.34	盗汗	SKIN AND SUBCUTANEOUS TISSUE DISORDERS	皮肤及皮下组织类疾病	1.39 ( 0.57 - 3.37 )	1.39 ( 0.54 )	1.32 ( 0.63 )	0.4 ( -1.34 )	否	否	否	否
TREMOR	tremor	6	8910	66	55690	0.57	0.25	1.31	0.57	1.8	-0.27	1.4	0.6	0.3	-0.73	-2.43	震颤	NERVOUS SYSTEM DISORDERS	各类神经系统疾病	0.57 ( 0.25 - 1.31 )	0.57 ( 1.8 )	0.6 ( 0.3 )	-0.73 ( -2.43 )	否	否	否	否
TENDERNESS	tenderness	6	8910	13	55743	2.89	1.1	7.6	2.89	5.06	1.92	3.85	2.29	1.02	1.2	-0.59	触痛	GENERAL DISORDERS AND ADMINISTRATION SITE CONDITIONS	全身性疾病及给药部位各种反应	2.89 ( 1.1 - 7.6 )	2.89 ( 5.06 )	2.29 ( 1.02 )	1.2 ( -0.59 )	是	是	否	否
NECK PAIN	neck pain	6	8910	21	55735	1.79	0.72	4.43	1.79	1.62	0.88	2.69	1.61	0.75	0.69	-1.06	颈痛	MUSCULOSKELETAL AND CONNECTIVE TISSUE DISORDERS	各种肌肉骨骼及结缔组织疾病	1.79 ( 0.72 - 4.43 )	1.79 ( 1.62 )	1.61 ( 0.75 )	0.69 ( -1.06 )	否	否	否	否
FEELING HOT	feeling hot	6	8910	31	55725	1.21	0.5	2.9	1.21	0.18	0.34	2.08	1.18	0.57	0.23	-1.5	感觉热	GENERAL DISORDERS AND ADMINISTRATION SITE CONDITIONS	全身性疾病及给药部位各种反应	1.21 ( 0.5 - 2.9 )	1.21 ( 0.18 )	1.18 ( 0.57 )	0.23 ( -1.5 )	否	否	否	否
DISCOMFORT	discomfort	6	8910	51	55705	0.74	0.32	1.71	0.74	0.51	-0.11	1.58	0.76	0.38	-0.39	-2.1	不适	GENERAL DISORDERS AND ADMINISTRATION SITE CONDITIONS	全身性疾病及给药部位各种反应	0.74 ( 0.32 - 1.71 )	0.74 ( 0.51 )	0.76 ( 0.38 )	-0.39 ( -2.1 )	否	否	否	否
PRODUCT COATING ISSUE	product coating issue	6	8910	0	55756	#NUM!	#NUM!	#NUM!	#NUM!	37.52	#NUM!	#NUM!	7.25	0	2.86	0.87	产品外膜问题	PRODUCT ISSUES	产品问题	Inf ( NaN - Inf )	Inf ( 37.52 )	7.25 ( 0 )	2.86 ( 0.87 )	否	是	否	是
RASH PRURITIC	rash pruritic	6	8910	47	55709	0.8	0.34	1.87	0.8	0.27	-0.05	1.65	0.82	0.4	-0.28	-2	瘙痒性皮疹	SKIN AND SUBCUTANEOUS TISSUE DISORDERS	皮肤及皮下组织类疾病	0.8 ( 0.34 - 1.87 )	0.8 ( 0.27 )	0.82 ( 0.4 )	-0.28 ( -2 )	否	否	否	否
URTICARIA	urticaria	6	8910	40	55716	0.94	0.4	2.21	0.94	0.02	0.08	1.8	0.95	0.46	-0.08	-1.8	荨麻疹	SKIN AND SUBCUTANEOUS TISSUE DISORDERS	皮肤及皮下组织类疾病	0.94 ( 0.4 - 2.21 )	0.94 ( 0.02 )	0.95 ( 0.46 )	-0.08 ( -1.8 )	否	否	否	否
PRODUCT SIZE ISSUE	product size issue	6	8910	0	55756	#NUM!	#NUM!	#NUM!	#NUM!	37.52	#NUM!	#NUM!	7.25	0	2.86	0.87	产品尺寸问题	PRODUCT ISSUES	产品问题	Inf ( NaN - Inf )	Inf ( 37.52 )	7.25 ( 0 )	2.86 ( 0.87 )	否	是	否	是
GASTROENTERITIS VIRAL	gastroenteritis viral	6	8910	16	55740	2.35	0.92	6	2.35	3.37	1.41	3.28	1.98	0.9	0.98	-0.79	病毒性胃肠炎	INFECTIONS AND INFESTATIONS	感染及侵染类疾病	2.35 ( 0.92 - 6 )	2.35 ( 3.37 )	1.98 ( 0.9 )	0.98 ( -0.79 )	否	否	否	否
VISION BLURRED	vision blurred	6	8910	70	55686	0.54	0.23	1.23	0.54	2.22	-0.3	1.37	0.57	0.28	-0.8	-2.5	视物模糊	EYE DISORDERS	眼器官疾病	0.54 ( 0.23 - 1.23 )	0.54 ( 2.22 )	0.57 ( 0.28 )	-0.8 ( -2.5 )	否	否	否	否
TOOTH DISORDER	tooth disorder	6	8910	24	55732	1.56	0.64	3.83	1.56	0.97	0.67	2.46	1.45	0.69	0.54	-1.21	牙病	GASTROINTESTINAL DISORDERS	胃肠系统疾病	1.56 ( 0.64 - 3.83 )	1.56 ( 0.97 )	1.45 ( 0.69 )	0.54 ( -1.21 )	否	否	否	否
METASTASES TO PERITONEUM	metastases to peritoneum	6	8910	74	55682	0.51	0.22	1.16	0.51	2.66	-0.32	1.34	0.54	0.27	-0.88	-2.57	腹膜转移	NEOPLASMS BENIGN, MALIGNANT AND UNSPECIFIED (INCL CYSTS AND POLYPS)	良性、恶性及性质不明的肿瘤（包括囊状和息肉状）	0.51 ( 0.22 - 1.16 )	0.51 ( 2.66 )	0.54 ( 0.27 )	-0.88 ( -2.57 )	否	否	否	否
BLOOD PHOSPHORUS DECREASED	blood phosphorus decreased	6	8910	14	55742	2.68	1.03	6.98	2.68	4.42	1.72	3.64	2.18	0.98	1.12	-0.66	血磷降低	INVESTIGATIONS	各类检查	2.68 ( 1.03 - 6.98 )	2.68 ( 4.42 )	2.18 ( 0.98 )	1.12 ( -0.66 )	是	是	否	否
EPHELIDES	ephelides	6	8910	1	55755	37.55	4.52	311.91	37.52	30.47	35.4	39.64	6.22	1.06	2.64	0.68	雀斑	SKIN AND SUBCUTANEOUS TISSUE DISORDERS	皮肤及皮下组织类疾病	37.55 ( 4.52 - 311.91 )	37.52 ( 30.47 )	6.22 ( 1.06 )	2.64 ( 0.68 )	是	是	否	是
GASTROINTESTINAL HAEMORRHAGE	gastrointestinal haemorrhage	6	8910	115	55641	0.33	0.14	0.74	0.33	7.95	-0.49	1.15	0.36	0.18	-1.48	-3.16	胃肠出血	GASTROINTESTINAL DISORDERS	胃肠系统疾病	0.33 ( 0.14 - 0.74 )	0.33 ( 7.95 )	0.36 ( 0.18 )	-1.48 ( -3.16 )	否	否	否	否
METASTASES TO BONE	metastases to bone	6	8910	32	55724	1.17	0.49	2.81	1.17	0.13	0.3	2.04	1.15	0.55	0.2	-1.53	骨转移	NEOPLASMS BENIGN, MALIGNANT AND UNSPECIFIED (INCL CYSTS AND POLYPS)	良性、恶性及性质不明的肿瘤（包括囊状和息肉状）	1.17 ( 0.49 - 2.81 )	1.17 ( 0.13 )	1.15 ( 0.55 )	0.2 ( -1.53 )	否	否	否	否
HAIR GROWTH ABNORMAL	hair growth abnormal	6	8910	5	55751	7.51	2.29	24.61	7.5	15.38	6.32	8.69	3.96	1.47	1.98	0.12	毛发生长异常	SKIN AND SUBCUTANEOUS TISSUE DISORDERS	皮肤及皮下组织类疾病	7.51 ( 2.29 - 24.61 )	7.5 ( 15.38 )	3.96 ( 1.47 )	1.98 ( 0.12 )	是	是	否	是
CHOLELITHIASIS	cholelithiasis	6	8910	32	55724	1.17	0.49	2.81	1.17	0.13	0.3	2.04	1.15	0.55	0.2	-1.53	胆石症	HEPATOBILIARY DISORDERS	肝胆系统疾病	1.17 ( 0.49 - 2.81 )	1.17 ( 0.13 )	1.15 ( 0.55 )	0.2 ( -1.53 )	否	否	否	否
BLOOD CREATININE INCREASED	blood creatinine increased	6	8910	142	55614	0.26	0.12	0.6	0.26	11.82	-0.55	1.08	0.29	0.15	-1.77	-3.45	血肌酐升高	INVESTIGATIONS	各类检查	0.26 ( 0.12 - 0.6 )	0.26 ( 11.82 )	0.29 ( 0.15 )	-1.77 ( -3.45 )	否	否	否	否
BLOOD CALCIUM DECREASED	blood calcium decreased	6	8910	18	55738	2.09	0.83	5.25	2.08	2.54	1.16	3.01	1.81	0.84	0.86	-0.9	血钙降低	INVESTIGATIONS	各类检查	2.09 ( 0.83 - 5.25 )	2.08 ( 2.54 )	1.81 ( 0.84 )	0.86 ( -0.9 )	否	否	否	否
SEASONAL ALLERGY	seasonal allergy	6	8910	25	55731	1.5	0.62	3.66	1.5	0.81	0.61	2.39	1.4	0.67	0.49	-1.25	季节性过敏	IMMUNE SYSTEM DISORDERS	免疫系统疾病	1.5 ( 0.62 - 3.66 )	1.5 ( 0.81 )	1.4 ( 0.67 )	0.49 ( -1.25 )	否	否	否	否
ARTHRITIS	arthritis	6	8910	44	55712	0.85	0.36	2	0.85	0.13	0	1.71	0.87	0.43	-0.2	-1.91	关节炎	MUSCULOSKELETAL AND CONNECTIVE TISSUE DISORDERS	各种肌肉骨骼及结缔组织疾病	0.85 ( 0.36 - 2 )	0.85 ( 0.13 )	0.87 ( 0.43 )	-0.2 ( -1.91 )	否	否	否	否
SINUSITIS	sinusitis	6	8910	41	55715	0.92	0.39	2.16	0.92	0.04	0.06	1.77	0.93	0.45	-0.11	-1.83	鼻窦炎	INFECTIONS AND INFESTATIONS	感染及侵染类疾病	0.92 ( 0.39 - 2.16 )	0.92 ( 0.04 )	0.93 ( 0.45 )	-0.11 ( -1.83 )	否	否	否	否
SCAB	scab	5	8911	9	55747	3.48	1.16	10.37	3.47	5.66	2.38	4.57	2.59	1.04	1.37	-0.45	痂	SKIN AND SUBCUTANEOUS TISSUE DISORDERS	皮肤及皮下组织类疾病	3.48 ( 1.16 - 10.37 )	3.47 ( 5.66 )	2.59 ( 1.04 )	1.37 ( -0.45 )	是	是	否	否
PRESCRIBED OVERDOSE	prescribed overdose	5	8911	2	55754	15.64	3.03	80.64	15.63	19.57	13.99	17.27	5.18	1.31	2.37	0.42	处方用药过量	INJURY, POISONING AND PROCEDURAL COMPLICATIONS	各类损伤、中毒及操作并发症	15.64 ( 3.03 - 80.64 )	15.63 ( 19.57 )	5.18 ( 1.31 )	2.37 ( 0.42 )	是	是	否	是
AMNESIA	amnesia	5	8911	71	55685	0.44	0.18	1.09	0.44	3.33	-0.47	1.35	0.48	0.22	-1.07	-2.77	失忆症	NERVOUS SYSTEM DISORDERS	各类神经系统疾病	0.44 ( 0.18 - 1.09 )	0.44 ( 3.33 )	0.48 ( 0.22 )	-1.07 ( -2.77 )	否	否	否	否
HALLUCINATION	hallucination	5	8911	23	55733	1.36	0.52	3.58	1.36	0.39	0.39	2.33	1.3	0.58	0.37	-1.38	幻觉	PSYCHIATRIC DISORDERS	精神病类	1.36 ( 0.52 - 3.58 )	1.36 ( 0.39 )	1.3 ( 0.58 )	0.37 ( -1.38 )	否	否	否	否
LOCALISED INFECTION	localised infection	5	8911	15	55741	2.09	0.76	5.74	2.08	2.12	1.07	3.1	1.81	0.78	0.86	-0.92	局部感染	INFECTIONS AND INFESTATIONS	感染及侵染类疾病	2.09 ( 0.76 - 5.74 )	2.08 ( 2.12 )	1.81 ( 0.78 )	0.86 ( -0.92 )	否	否	否	否
GINGIVAL PAIN	gingival pain	5	8911	16	55740	1.95	0.72	5.34	1.95	1.78	0.95	2.96	1.73	0.75	0.79	-0.99	牙龈疼痛	GASTROINTESTINAL DISORDERS	胃肠系统疾病	1.95 ( 0.72 - 5.34 )	1.95 ( 1.78 )	1.73 ( 0.75 )	0.79 ( -0.99 )	否	否	否	否
PRODUCT SOLUBILITY ABNORMAL	product solubility abnormal	5	8911	0	55756	#NUM!	#NUM!	#NUM!	#NUM!	31.27	#NUM!	#NUM!	7.25	0	2.86	0.82	产品可溶性异常	PRODUCT ISSUES	产品问题	Inf ( NaN - Inf )	Inf ( 31.27 )	7.25 ( 0 )	2.86 ( 0.82 )	否	是	否	是
LYMPHADENOPATHY	lymphadenopathy	5	8911	40	55716	0.78	0.31	1.98	0.78	0.27	-0.15	1.71	0.81	0.37	-0.31	-2.03	淋巴结病	BLOOD AND LYMPHATIC SYSTEM DISORDERS	血液及淋巴系统疾病	0.78 ( 0.31 - 1.98 )	0.78 ( 0.27 )	0.81 ( 0.37 )	-0.31 ( -2.03 )	否	否	否	否
HAEMATOCHEZIA	haematochezia	5	8911	65	55691	0.48	0.19	1.19	0.48	2.6	-0.43	1.39	0.52	0.24	-0.95	-2.65	便血	GASTROINTESTINAL DISORDERS	胃肠系统疾病	0.48 ( 0.19 - 1.19 )	0.48 ( 2.6 )	0.52 ( 0.24 )	-0.95 ( -2.65 )	否	否	否	否
BLOOD GLUCOSE DECREASED	blood glucose decreased	5	8911	43	55713	0.73	0.29	1.84	0.73	0.46	-0.2	1.65	0.76	0.35	-0.4	-2.12	血葡萄糖降低	INVESTIGATIONS	各类检查	0.73 ( 0.29 - 1.84 )	0.73 ( 0.46 )	0.76 ( 0.35 )	-0.4 ( -2.12 )	否	否	否	否
SPEECH DISORDER	speech disorder	5	8911	40	55716	0.78	0.31	1.98	0.78	0.27	-0.15	1.71	0.81	0.37	-0.31	-2.03	言语障碍	NERVOUS SYSTEM DISORDERS	各类神经系统疾病	0.78 ( 0.31 - 1.98 )	0.78 ( 0.27 )	0.81 ( 0.37 )	-0.31 ( -2.03 )	否	否	否	否
WEIGHT GAIN POOR	weight gain poor	5	8911	6	55750	5.21	1.59	17.09	5.21	9.28	4.02	6.4	3.3	1.22	1.72	-0.14	体重增加不足	METABOLISM AND NUTRITION DISORDERS	代谢及营养类疾病	5.21 ( 1.59 - 17.09 )	5.21 ( 9.28 )	3.3 ( 1.22 )	1.72 ( -0.14 )	是	是	否	否
NEURALGIA	neuralgia	5	8911	16	55740	1.95	0.72	5.34	1.95	1.78	0.95	2.96	1.73	0.75	0.79	-0.99	神经痛	NERVOUS SYSTEM DISORDERS	各类神经系统疾病	1.95 ( 0.72 - 5.34 )	1.95 ( 1.78 )	1.73 ( 0.75 )	0.79 ( -0.99 )	否	否	否	否
COGNITIVE DISORDER	cognitive disorder	5	8911	127	55629	0.25	0.1	0.6	0.25	11.13	-0.65	1.14	0.27	0.13	-1.86	-3.55	认知障碍	NERVOUS SYSTEM DISORDERS	各类神经系统疾病	0.25 ( 0.1 - 0.6 )	0.25 ( 11.13 )	0.27 ( 0.13 )	-1.86 ( -3.55 )	否	否	否	否
LOSS OF CONSCIOUSNESS	loss of consciousness	5	8911	53	55703	0.59	0.24	1.48	0.59	1.3	-0.33	1.51	0.63	0.29	-0.68	-2.39	意识丧失	NERVOUS SYSTEM DISORDERS	各类神经系统疾病	0.59 ( 0.24 - 1.48 )	0.59 ( 1.3 )	0.63 ( 0.29 )	-0.68 ( -2.39 )	否	否	否	否
DRY THROAT	dry throat	5	8911	7	55749	4.47	1.42	14.08	4.47	7.85	3.32	5.61	3.02	1.16	1.6	-0.25	咽干	RESPIRATORY, THORACIC AND MEDIASTINAL DISORDERS	呼吸系统、胸及纵隔疾病	4.47 ( 1.42 - 14.08 )	4.47 ( 7.85 )	3.02 ( 1.16 )	1.6 ( -0.25 )	是	是	否	否
WOUND	wound	5	8911	33	55723	0.95	0.37	2.43	0.95	0.01	0.01	1.89	0.95	0.43	-0.07	-1.8	伤口	INJURY, POISONING AND PROCEDURAL COMPLICATIONS	各类损伤、中毒及操作并发症	0.95 ( 0.37 - 2.43 )	0.95 ( 0.01 )	0.95 ( 0.43 )	-0.07 ( -1.8 )	否	否	否	否
BLOOD GLUCOSE ABNORMAL	blood glucose abnormal	5	8911	6	55750	5.21	1.59	17.09	5.21	9.28	4.02	6.4	3.3	1.22	1.72	-0.14	血葡萄糖异常	INVESTIGATIONS	各类检查	5.21 ( 1.59 - 17.09 )	5.21 ( 9.28 )	3.3 ( 1.22 )	1.72 ( -0.14 )	是	是	否	否
FULL BLOOD COUNT DECREASED	full blood count decreased	5	8911	18	55738	1.74	0.64	4.68	1.74	1.22	0.75	2.73	1.58	0.69	0.66	-1.11	全血细胞计数减少	INVESTIGATIONS	各类检查	1.74 ( 0.64 - 4.68 )	1.74 ( 1.22 )	1.58 ( 0.69 )	0.66 ( -1.11 )	否	否	否	否
POST PROCEDURAL COMPLICATION	post procedural complication	5	8911	29	55727	1.08	0.42	2.79	1.08	0.02	0.13	2.03	1.07	0.48	0.09	-1.64	操作后并发症	INJURY, POISONING AND PROCEDURAL COMPLICATIONS	各类损伤、中毒及操作并发症	1.08 ( 0.42 - 2.79 )	1.08 ( 0.02 )	1.07 ( 0.48 )	0.09 ( -1.64 )	否	否	否	否
MUSCULOSKELETAL DISCOMFORT	musculoskeletal discomfort	5	8911	18	55738	1.74	0.64	4.68	1.74	1.22	0.75	2.73	1.58	0.69	0.66	-1.11	肌肉骨骼不适	MUSCULOSKELETAL AND CONNECTIVE TISSUE DISORDERS	各种肌肉骨骼及结缔组织疾病	1.74 ( 0.64 - 4.68 )	1.74 ( 1.22 )	1.58 ( 0.69 )	0.66 ( -1.11 )	否	否	否	否
BLOOD THYROID STIMULATING HORMONE INCREASED	blood thyroid stimulating hormone increased	5	8911	14	55742	2.23	0.8	6.2	2.23	2.51	1.21	3.25	1.91	0.81	0.93	-0.85	血促甲状腺激素升高	INVESTIGATIONS	各类检查	2.23 ( 0.8 - 6.2 )	2.23 ( 2.51 )	1.91 ( 0.81 )	0.93 ( -0.85 )	否	否	否	否
ORAL PAIN	oral pain	5	8911	112	55644	0.28	0.11	0.68	0.28	8.92	-0.62	1.17	0.31	0.15	-1.69	-3.38	口腔疼痛	GASTROINTESTINAL DISORDERS	胃肠系统疾病	0.28 ( 0.11 - 0.68 )	0.28 ( 8.92 )	0.31 ( 0.15 )	-1.69 ( -3.38 )	否	否	否	否
NASAL CONGESTION	nasal congestion	5	8911	34	55722	0.92	0.36	2.35	0.92	0.03	-0.02	1.86	0.93	0.42	-0.1	-1.83	鼻充血	RESPIRATORY, THORACIC AND MEDIASTINAL DISORDERS	呼吸系统、胸及纵隔疾病	0.92 ( 0.36 - 2.35 )	0.92 ( 0.03 )	0.93 ( 0.42 )	-0.1 ( -1.83 )	否	否	否	否
HEPATIC FAILURE	hepatic failure	5	8911	61	55695	0.51	0.21	1.28	0.51	2.14	-0.4	1.42	0.55	0.26	-0.86	-2.57	肝衰竭	HEPATOBILIARY DISORDERS	肝胆系统疾病	0.51 ( 0.21 - 1.28 )	0.51 ( 2.14 )	0.55 ( 0.26 )	-0.86 ( -2.57 )	否	否	否	否
DEPRESSED MOOD	depressed mood	5	8911	38	55718	0.82	0.32	2.09	0.82	0.17	-0.11	1.75	0.84	0.39	-0.25	-1.97	心境抑郁	PSYCHIATRIC DISORDERS	精神病类	0.82 ( 0.32 - 2.09 )	0.82 ( 0.17 )	0.84 ( 0.39 )	-0.25 ( -1.97 )	否	否	否	否
HERNIA	hernia	5	8911	43	55713	0.73	0.29	1.84	0.73	0.46	-0.2	1.65	0.76	0.35	-0.4	-2.12	疝气	GENERAL DISORDERS AND ADMINISTRATION SITE CONDITIONS	全身性疾病及给药部位各种反应	0.73 ( 0.29 - 1.84 )	0.73 ( 0.46 )	0.76 ( 0.35 )	-0.4 ( -2.12 )	否	否	否	否
EAR DISCOMFORT	ear discomfort	5	8911	8	55748	3.91	1.28	11.95	3.91	6.66	2.79	5.03	2.79	1.1	1.48	-0.36	耳部不适	EAR AND LABYRINTH DISORDERS	耳及迷路类疾病	3.91 ( 1.28 - 11.95 )	3.91 ( 6.66 )	2.79 ( 1.1 )	1.48 ( -0.36 )	是	是	否	否
MUSCLE ATROPHY	muscle atrophy	5	8911	5	55751	6.26	1.81	21.62	6.25	11.04	5.01	7.49	3.63	1.29	1.86	-0.02	肌肉萎缩	MUSCULOSKELETAL AND CONNECTIVE TISSUE DISORDERS	各种肌肉骨骼及结缔组织疾病	6.26 ( 1.81 - 21.62 )	6.25 ( 11.04 )	3.63 ( 1.29 )	1.86 ( -0.02 )	是	是	否	否
LIMB INJURY	limb injury	5	8911	25	55731	1.25	0.48	3.27	1.25	0.21	0.29	2.21	1.21	0.54	0.27	-1.47	肢体损伤	INJURY, POISONING AND PROCEDURAL COMPLICATIONS	各类损伤、中毒及操作并发症	1.25 ( 0.48 - 3.27 )	1.25 ( 0.21 )	1.21 ( 0.54 )	0.27 ( -1.47 )	否	否	否	否
GASTROINTESTINAL STROMAL TUMOUR	gastrointestinal stromal tumour	5	8911	1536	54220	0.02	0.01	0.05	0.02	240.7	-0.86	0.9	0.02	0.01	-5.41	-7.08	胃肠基质肿瘤	NEOPLASMS BENIGN, MALIGNANT AND UNSPECIFIED (INCL CYSTS AND POLYPS)	良性、恶性及性质不明的肿瘤（包括囊状和息肉状）	0.02 ( 0.01 - 0.05 )	0.02 ( 240.7 )	0.02 ( 0.01 )	-5.41 ( -7.08 )	否	否	否	否
GASTRIC NEOPLASM	gastric neoplasm	5	8911	11	55745	2.84	0.99	8.19	2.84	4.11	1.79	3.9	2.27	0.94	1.18	-0.63	胃肿瘤	NEOPLASMS BENIGN, MALIGNANT AND UNSPECIFIED (INCL CYSTS AND POLYPS)	良性、恶性及性质不明的肿瘤（包括囊状和息肉状）	2.84 ( 0.99 - 8.19 )	2.84 ( 4.11 )	2.27 ( 0.94 )	1.18 ( -0.63 )	否	是	否	否
HEART RATE DECREASED	heart rate decreased	5	8911	20	55736	1.56	0.59	4.17	1.56	0.81	0.58	2.54	1.45	0.64	0.54	-1.22	心率降低	INVESTIGATIONS	各类检查	1.56 ( 0.59 - 4.17 )	1.56 ( 0.81 )	1.45 ( 0.64 )	0.54 ( -1.22 )	否	否	否	否
PRODUCT SUPPLY ISSUE	product supply issue	5	8911	0	55756	#NUM!	#NUM!	#NUM!	#NUM!	31.27	#NUM!	#NUM!	7.25	0	2.86	0.82	产品供应问题	PRODUCT ISSUES	产品问题	Inf ( NaN - Inf )	Inf ( 31.27 )	7.25 ( 0 )	2.86 ( 0.82 )	否	是	否	是
ROAD TRAFFIC ACCIDENT	road traffic accident	5	8911	14	55742	2.23	0.8	6.2	2.23	2.51	1.21	3.25	1.91	0.81	0.93	-0.85	道路交通事故	INJURY, POISONING AND PROCEDURAL COMPLICATIONS	各类损伤、中毒及操作并发症	2.23 ( 0.8 - 6.2 )	2.23 ( 2.51 )	1.91 ( 0.81 )	0.93 ( -0.85 )	否	否	否	否
SKIN ATROPHY	skin atrophy	5	8911	23	55733	1.36	0.52	3.58	1.36	0.39	0.39	2.33	1.3	0.58	0.37	-1.38	皮肤萎缩	SKIN AND SUBCUTANEOUS TISSUE DISORDERS	皮肤及皮下组织类疾病	1.36 ( 0.52 - 3.58 )	1.36 ( 0.39 )	1.3 ( 0.58 )	0.37 ( -1.38 )	否	否	否	否
INCREASED TENDENCY TO BRUISE	increased tendency to bruise	5	8911	10	55746	3.13	1.07	9.15	3.13	4.82	2.05	4.2	2.42	0.98	1.27	-0.54	瘀青趋向增加	BLOOD AND LYMPHATIC SYSTEM DISORDERS	血液及淋巴系统疾病	3.13 ( 1.07 - 9.15 )	3.13 ( 4.82 )	2.42 ( 0.98 )	1.27 ( -0.54 )	是	是	否	否
PRESCRIBED UNDERDOSE	prescribed underdose	5	8911	9	55747	3.48	1.16	10.37	3.47	5.66	2.38	4.57	2.59	1.04	1.37	-0.45	医嘱处方致用药剂量不足	INJURY, POISONING AND PROCEDURAL COMPLICATIONS	各类损伤、中毒及操作并发症	3.48 ( 1.16 - 10.37 )	3.47 ( 5.66 )	2.59 ( 1.04 )	1.37 ( -0.45 )	是	是	否	否
RENAL FAILURE	renal failure	4	8912	107	55649	0.23	0.09	0.63	0.23	9.7	-0.76	1.23	0.26	0.11	-1.94	-3.62	肾衰	RENAL AND URINARY DISORDERS	肾脏及泌尿系统疾病	0.23 ( 0.09 - 0.63 )	0.23 ( 9.7 )	0.26 ( 0.11 )	-1.94 ( -3.62 )	否	否	否	否
HYPERAESTHESIA	hyperaesthesia	4	8912	19	55737	1.32	0.45	3.87	1.32	0.25	0.24	2.39	1.26	0.51	0.34	-1.43	感觉过敏	NERVOUS SYSTEM DISORDERS	各类神经系统疾病	1.32 ( 0.45 - 3.87 )	1.32 ( 0.25 )	1.26 ( 0.51 )	0.34 ( -1.43 )	否	否	否	否
CARDIAC FAILURE CONGESTIVE	cardiac failure congestive	4	8912	54	55702	0.46	0.17	1.28	0.46	2.32	-0.55	1.48	0.5	0.21	-1	-2.71	充血性心力衰竭	CARDIAC DISORDERS	心脏器官疾病	0.46 ( 0.17 - 1.28 )	0.46 ( 2.32 )	0.5 ( 0.21 )	-1 ( -2.71 )	否	否	否	否
MALIGNANT MELANOMA	malignant melanoma	4	8912	12	55744	2.08	0.67	6.47	2.08	1.69	0.95	3.22	1.81	0.7	0.86	-0.95	恶性黑素瘤	NEOPLASMS BENIGN, MALIGNANT AND UNSPECIFIED (INCL CYSTS AND POLYPS)	良性、恶性及性质不明的肿瘤（包括囊状和息肉状）	2.08 ( 0.67 - 6.47 )	2.08 ( 1.69 )	1.81 ( 0.7 )	0.86 ( -0.95 )	否	否	否	否
TRANSFUSION	transfusion	4	8912	16	55740	1.56	0.52	4.68	1.56	0.65	0.47	2.66	1.45	0.58	0.54	-1.24	输血	SURGICAL AND MEDICAL PROCEDURES	各种手术及医疗操作	1.56 ( 0.52 - 4.68 )	1.56 ( 0.65 )	1.45 ( 0.58 )	0.54 ( -1.24 )	否	否	否	否
BLOOD CALCIUM INCREASED	blood calcium increased	4	8912	10	55746	2.5	0.78	7.98	2.5	2.58	1.34	3.66	2.07	0.79	1.05	-0.77	血钙升高	INVESTIGATIONS	各类检查	2.5 ( 0.78 - 7.98 )	2.5 ( 2.58 )	2.07 ( 0.79 )	1.05 ( -0.77 )	否	否	否	否
HYPOGLYCAEMIA	hypoglycaemia	4	8912	53	55703	0.47	0.17	1.3	0.47	2.2	-0.54	1.49	0.51	0.22	-0.97	-2.68	低血糖	METABOLISM AND NUTRITION DISORDERS	代谢及营养类疾病	0.47 ( 0.17 - 1.3 )	0.47 ( 2.2 )	0.51 ( 0.22 )	-0.97 ( -2.68 )	否	否	否	否
PROSTATOMEGALY	prostatomegaly	4	8912	10	55746	2.5	0.78	7.98	2.5	2.58	1.34	3.66	2.07	0.79	1.05	-0.77	前列腺肥大	REPRODUCTIVE SYSTEM AND BREAST DISORDERS	生殖系统及乳腺疾病	2.5 ( 0.78 - 7.98 )	2.5 ( 2.58 )	2.07 ( 0.79 )	1.05 ( -0.77 )	否	否	否	否
BLOOD CREATININE DECREASED	blood creatinine decreased	4	8912	3	55753	8.34	1.87	37.28	8.34	11.07	6.84	9.83	4.14	1.18	2.05	0.1	血肌酐降低	INVESTIGATIONS	各类检查	8.34 ( 1.87 - 37.28 )	8.34 ( 11.07 )	4.14 ( 1.18 )	2.05 ( 0.1 )	是	是	否	是
FISTULA	fistula	4	8912	23	55733	1.09	0.38	3.15	1.09	0.02	0.03	2.15	1.07	0.44	0.1	-1.65	瘘管	MUSCULOSKELETAL AND CONNECTIVE TISSUE DISORDERS	各种肌肉骨骼及结缔组织疾病	1.09 ( 0.38 - 3.15 )	1.09 ( 0.02 )	1.07 ( 0.44 )	0.1 ( -1.65 )	否	否	否	否
CYST	cyst	4	8912	20	55736	1.25	0.43	3.66	1.25	0.17	0.18	2.32	1.21	0.49	0.27	-1.49	囊肿	GENERAL DISORDERS AND ADMINISTRATION SITE CONDITIONS	全身性疾病及给药部位各种反应	1.25 ( 0.43 - 3.66 )	1.25 ( 0.17 )	1.21 ( 0.49 )	0.27 ( -1.49 )	否	否	否	否
DIVERTICULITIS	diverticulitis	4	8912	28	55728	0.89	0.31	2.55	0.89	0.04	-0.15	1.94	0.91	0.38	-0.14	-1.88	憩室炎	INFECTIONS AND INFESTATIONS	感染及侵染类疾病	0.89 ( 0.31 - 2.55 )	0.89 ( 0.04 )	0.91 ( 0.38 )	-0.14 ( -1.88 )	否	否	否	否
PIGMENTATION DISORDER	pigmentation disorder	4	8912	29	55727	0.86	0.3	2.45	0.86	0.08	-0.18	1.91	0.88	0.37	-0.19	-1.92	色素沉着障碍	SKIN AND SUBCUTANEOUS TISSUE DISORDERS	皮肤及皮下组织类疾病	0.86 ( 0.3 - 2.45 )	0.86 ( 0.08 )	0.88 ( 0.37 )	-0.19 ( -1.92 )	否	否	否	否
SLUGGISHNESS	sluggishness	4	8912	14	55742	1.79	0.59	5.43	1.79	1.08	0.68	2.9	1.61	0.64	0.69	-1.1	反应迟缓	GENERAL DISORDERS AND ADMINISTRATION SITE CONDITIONS	全身性疾病及给药部位各种反应	1.79 ( 0.59 - 5.43 )	1.79 ( 1.08 )	1.61 ( 0.64 )	0.69 ( -1.1 )	否	否	否	否
BLOOD PRESSURE SYSTOLIC INCREASED	blood pressure systolic increased	4	8912	14	55742	1.79	0.59	5.43	1.79	1.08	0.68	2.9	1.61	0.64	0.69	-1.1	收缩压升高	INVESTIGATIONS	各类检查	1.79 ( 0.59 - 5.43 )	1.79 ( 1.08 )	1.61 ( 0.64 )	0.69 ( -1.1 )	否	否	否	否
TUMOUR HAEMORRHAGE	tumour haemorrhage	4	8912	88	55668	0.28	0.1	0.77	0.28	6.91	-0.72	1.29	0.32	0.14	-1.66	-3.36	肿瘤出血	NEOPLASMS BENIGN, MALIGNANT AND UNSPECIFIED (INCL CYSTS AND POLYPS)	良性、恶性及性质不明的肿瘤（包括囊状和息肉状）	0.28 ( 0.1 - 0.77 )	0.28 ( 6.91 )	0.32 ( 0.14 )	-1.66 ( -3.36 )	否	否	否	否
PLATELET COUNT DECREASED	platelet count decreased	4	8912	243	55513	0.1	0.04	0.28	0.1	30.88	-0.88	1.09	0.12	0.05	-3.09	-4.77	血小板计数降低	INVESTIGATIONS	各类检查	0.1 ( 0.04 - 0.28 )	0.1 ( 30.88 )	0.12 ( 0.05 )	-3.09 ( -4.77 )	否	否	否	否
COLOSTOMY	colostomy	4	8912	3	55753	8.34	1.87	37.28	8.34	11.07	6.84	9.83	4.14	1.18	2.05	0.1	结肠造瘘术	SURGICAL AND MEDICAL PROCEDURES	各种手术及医疗操作	8.34 ( 1.87 - 37.28 )	8.34 ( 11.07 )	4.14 ( 1.18 )	2.05 ( 0.1 )	是	是	否	是
AGITATION	agitation	4	8912	19	55737	1.32	0.45	3.87	1.32	0.25	0.24	2.39	1.26	0.51	0.34	-1.43	激越	PSYCHIATRIC DISORDERS	精神病类	1.32 ( 0.45 - 3.87 )	1.32 ( 0.25 )	1.26 ( 0.51 )	0.34 ( -1.43 )	否	否	否	否
MENTAL STATUS CHANGES	mental status changes	4	8912	27	55729	0.93	0.32	2.65	0.93	0.02	-0.12	1.98	0.94	0.39	-0.1	-1.84	精神状态改变	PSYCHIATRIC DISORDERS	精神病类	0.93 ( 0.32 - 2.65 )	0.93 ( 0.02 )	0.94 ( 0.39 )	-0.1 ( -1.84 )	否	否	否	否
CONDITION AGGRAVATED	condition aggravated	4	8912	108	55648	0.23	0.09	0.63	0.23	9.85	-0.77	1.23	0.26	0.11	-1.95	-3.64	病情恶化	GENERAL DISORDERS AND ADMINISTRATION SITE CONDITIONS	全身性疾病及给药部位各种反应	0.23 ( 0.09 - 0.63 )	0.23 ( 9.85 )	0.26 ( 0.11 )	-1.95 ( -3.64 )	否	否	否	否
INTERNAL HAEMORRHAGE	internal haemorrhage	4	8912	30	55726	0.83	0.29	2.37	0.83	0.12	-0.21	1.88	0.85	0.36	-0.23	-1.96	内出血	VASCULAR DISORDERS	血管与淋巴管类疾病	0.83 ( 0.29 - 2.37 )	0.83 ( 0.12 )	0.85 ( 0.36 )	-0.23 ( -1.96 )	否	否	否	否
BLOOD MAGNESIUM DECREASED	blood magnesium decreased	4	8912	25	55731	1	0.35	2.88	1	0	-0.05	2.06	1	0.41	0	-1.75	血镁降低	INVESTIGATIONS	各类检查	1 ( 0.35 - 2.88 )	1 ( 0 )	1 ( 0.41 )	0 ( -1.75 )	否	否	否	否
RECURRENT CANCER	recurrent cancer	4	8912	130	55626	0.19	0.07	0.52	0.19	13.18	-0.8	1.19	0.22	0.09	-2.21	-3.89	复发癌	NEOPLASMS BENIGN, MALIGNANT AND UNSPECIFIED (INCL CYSTS AND POLYPS)	良性、恶性及性质不明的肿瘤（包括囊状和息肉状）	0.19 ( 0.07 - 0.52 )	0.19 ( 13.18 )	0.22 ( 0.09 )	-2.21 ( -3.89 )	否	否	否	否
NERVE INJURY	nerve injury	4	8912	1	55755	25.02	2.8	223.93	25.01	18.44	22.82	27.21	5.8	0.93	2.54	0.5	神经损伤	INJURY, POISONING AND PROCEDURAL COMPLICATIONS	各类损伤、中毒及操作并发症	25.02 ( 2.8 - 223.93 )	25.01 ( 18.44 )	5.8 ( 0.93 )	2.54 ( 0.5 )	是	是	否	是
HEPATIC ENCEPHALOPATHY	hepatic encephalopathy	4	8912	25	55731	1	0.35	2.88	1	0	-0.05	2.06	1	0.41	0	-1.75	肝性脑病	NERVOUS SYSTEM DISORDERS	各类神经系统疾病	1 ( 0.35 - 2.88 )	1 ( 0 )	1 ( 0.41 )	0 ( -1.75 )	否	否	否	否
METASTASES TO LUNG	metastases to lung	4	8912	35	55721	0.71	0.25	2.01	0.71	0.41	-0.32	1.75	0.74	0.31	-0.43	-2.15	肺转移	NEOPLASMS BENIGN, MALIGNANT AND UNSPECIFIED (INCL CYSTS AND POLYPS)	良性、恶性及性质不明的肿瘤（包括囊状和息肉状）	0.71 ( 0.25 - 2.01 )	0.71 ( 0.41 )	0.74 ( 0.31 )	-0.43 ( -2.15 )	否	否	否	否
PANCREATITIS	pancreatitis	4	8912	18	55738	1.39	0.47	4.11	1.39	0.36	0.31	2.47	1.32	0.53	0.4	-1.37	胰腺炎	GASTROINTESTINAL DISORDERS	胃肠系统疾病	1.39 ( 0.47 - 4.11 )	1.39 ( 0.36 )	1.32 ( 0.53 )	0.4 ( -1.37 )	否	否	否	否
HEPATIC CANCER	hepatic cancer	4	8912	8	55748	3.13	0.94	10.39	3.13	3.86	1.93	4.33	2.42	0.89	1.27	-0.57	肝癌	NEOPLASMS BENIGN, MALIGNANT AND UNSPECIFIED (INCL CYSTS AND POLYPS)	良性、恶性及性质不明的肿瘤（包括囊状和息肉状）	3.13 ( 0.94 - 10.39 )	3.13 ( 3.86 )	2.42 ( 0.89 )	1.27 ( -0.57 )	否	否	否	否
ARTHROPATHY	arthropathy	4	8912	20	55736	1.25	0.43	3.66	1.25	0.17	0.18	2.32	1.21	0.49	0.27	-1.49	关节病	MUSCULOSKELETAL AND CONNECTIVE TISSUE DISORDERS	各种肌肉骨骼及结缔组织疾病	1.25 ( 0.43 - 3.66 )	1.25 ( 0.17 )	1.21 ( 0.49 )	0.27 ( -1.49 )	否	否	否	否
GASTROOESOPHAGEAL REFLUX DISEASE	gastrooesophageal reflux disease	4	8912	111	55645	0.23	0.08	0.61	0.23	10.3	-0.77	1.22	0.25	0.11	-1.99	-3.67	胃食管反流病	GASTROINTESTINAL DISORDERS	胃肠系统疾病	0.23 ( 0.08 - 0.61 )	0.23 ( 10.3 )	0.25 ( 0.11 )	-1.99 ( -3.67 )	否	否	否	否
METASTASES TO LYMPH NODES	metastases to lymph nodes	4	8912	23	55733	1.09	0.38	3.15	1.09	0.02	0.03	2.15	1.07	0.44	0.1	-1.65	淋巴结转移	NEOPLASMS BENIGN, MALIGNANT AND UNSPECIFIED (INCL CYSTS AND POLYPS)	良性、恶性及性质不明的肿瘤（包括囊状和息肉状）	1.09 ( 0.38 - 3.15 )	1.09 ( 0.02 )	1.07 ( 0.44 )	0.1 ( -1.65 )	否	否	否	否
HEAD INJURY	head injury	4	8912	21	55735	1.19	0.41	3.47	1.19	0.1	0.12	2.26	1.16	0.47	0.21	-1.54	头部损伤	INJURY, POISONING AND PROCEDURAL COMPLICATIONS	各类损伤、中毒及操作并发症	1.19 ( 0.41 - 3.47 )	1.19 ( 0.1 )	1.16 ( 0.47 )	0.21 ( -1.54 )	否	否	否	否
INFLAMMATION	inflammation	4	8912	40	55716	0.63	0.22	1.75	0.63	0.82	-0.4	1.65	0.66	0.28	-0.6	-2.32	炎症	GENERAL DISORDERS AND ADMINISTRATION SITE CONDITIONS	全身性疾病及给药部位各种反应	0.63 ( 0.22 - 1.75 )	0.63 ( 0.82 )	0.66 ( 0.28 )	-0.6 ( -2.32 )	否	否	否	否
THROMBOCYTOPENIA	thrombocytopenia	4	8912	107	55649	0.23	0.09	0.63	0.23	9.7	-0.76	1.23	0.26	0.11	-1.94	-3.62	血小板减少症	BLOOD AND LYMPHATIC SYSTEM DISORDERS	血液及淋巴系统疾病	0.23 ( 0.09 - 0.63 )	0.23 ( 9.7 )	0.26 ( 0.11 )	-1.94 ( -3.62 )	否	否	否	否
TONGUE DISCOMFORT	tongue discomfort	4	8912	18	55738	1.39	0.47	4.11	1.39	0.36	0.31	2.47	1.32	0.53	0.4	-1.37	舌不适	GASTROINTESTINAL DISORDERS	胃肠系统疾病	1.39 ( 0.47 - 4.11 )	1.39 ( 0.36 )	1.32 ( 0.53 )	0.4 ( -1.37 )	否	否	否	否
HEART RATE IRREGULAR	heart rate irregular	4	8912	12	55744	2.08	0.67	6.47	2.08	1.69	0.95	3.22	1.81	0.7	0.86	-0.95	心率不规则	INVESTIGATIONS	各类检查	2.08 ( 0.67 - 6.47 )	2.08 ( 1.69 )	1.81 ( 0.7 )	0.86 ( -0.95 )	否	否	否	否
AGEUSIA	ageusia	4	8912	91	55665	0.27	0.1	0.75	0.27	7.34	-0.73	1.28	0.31	0.13	-1.71	-3.4	味觉丧失	NERVOUS SYSTEM DISORDERS	各类神经系统疾病	0.27 ( 0.1 - 0.75 )	0.27 ( 7.34 )	0.31 ( 0.13 )	-1.71 ( -3.4 )	否	否	否	否
THROAT IRRITATION	throat irritation	4	8912	22	55734	1.14	0.39	3.3	1.14	0.06	0.07	2.2	1.12	0.46	0.16	-1.6	咽喉刺激	RESPIRATORY, THORACIC AND MEDIASTINAL DISORDERS	呼吸系统、胸及纵隔疾病	1.14 ( 0.39 - 3.3 )	1.14 ( 0.06 )	1.12 ( 0.46 )	0.16 ( -1.6 )	否	否	否	否
CARDIAC FAILURE	cardiac failure	4	8912	87	55669	0.29	0.11	0.78	0.29	6.76	-0.71	1.29	0.32	0.14	-1.65	-3.34	心力衰竭	CARDIAC DISORDERS	心脏器官疾病	0.29 ( 0.11 - 0.78 )	0.29 ( 6.76 )	0.32 ( 0.14 )	-1.65 ( -3.34 )	否	否	否	否
LACRIMATION INCREASED	lacrimation increased	4	8912	206	55550	0.12	0.04	0.33	0.12	25.02	-0.87	1.11	0.14	0.06	-2.86	-4.53	流泪增加	EYE DISORDERS	眼器官疾病	0.12 ( 0.04 - 0.33 )	0.12 ( 25.02 )	0.14 ( 0.06 )	-2.86 ( -4.53 )	否	否	否	否
ACROCHORDON	acrochordon	4	8912	3	55753	8.34	1.87	37.28	8.34	11.07	6.84	9.83	4.14	1.18	2.05	0.1	软垂疣	NEOPLASMS BENIGN, MALIGNANT AND UNSPECIFIED (INCL CYSTS AND POLYPS)	良性、恶性及性质不明的肿瘤（包括囊状和息肉状）	8.34 ( 1.87 - 37.28 )	8.34 ( 11.07 )	4.14 ( 1.18 )	2.05 ( 0.1 )	是	是	否	是
NEOPLASM SKIN	neoplasm skin	4	8912	2	55754	12.51	2.29	68.32	12.51	14.12	10.81	14.2	4.84	1.17	2.27	0.28	皮肤肿瘤	NEOPLASMS BENIGN, MALIGNANT AND UNSPECIFIED (INCL CYSTS AND POLYPS)	良性、恶性及性质不明的肿瘤（包括囊状和息肉状）	12.51 ( 2.29 - 68.32 )	12.51 ( 14.12 )	4.84 ( 1.17 )	2.27 ( 0.28 )	是	是	否	是
DERMATITIS	dermatitis	4	8912	16	55740	1.56	0.52	4.68	1.56	0.65	0.47	2.66	1.45	0.58	0.54	-1.24	皮炎	SKIN AND SUBCUTANEOUS TISSUE DISORDERS	皮肤及皮下组织类疾病	1.56 ( 0.52 - 4.68 )	1.56 ( 0.65 )	1.45 ( 0.58 )	0.54 ( -1.24 )	否	否	否	否
BREAST PAIN	breast pain	4	8912	6	55750	4.17	1.18	14.78	4.17	5.78	2.9	5.43	2.9	1.01	1.54	-0.34	乳房疼痛	REPRODUCTIVE SYSTEM AND BREAST DISORDERS	生殖系统及乳腺疾病	4.17 ( 1.18 - 14.78 )	4.17 ( 5.78 )	2.9 ( 1.01 )	1.54 ( -0.34 )	是	是	否	否
EAR INFECTION	ear infection	4	8912	12	55744	2.08	0.67	6.47	2.08	1.69	0.95	3.22	1.81	0.7	0.86	-0.95	耳部感染	INFECTIONS AND INFESTATIONS	感染及侵染类疾病	2.08 ( 0.67 - 6.47 )	2.08 ( 1.69 )	1.81 ( 0.7 )	0.86 ( -0.95 )	否	否	否	否
DYSURIA	dysuria	4	8912	44	55712	0.57	0.2	1.58	0.57	1.2	-0.45	1.59	0.6	0.26	-0.73	-2.44	排尿困难	RENAL AND URINARY DISORDERS	肾脏及泌尿系统疾病	0.57 ( 0.2 - 1.58 )	0.57 ( 1.2 )	0.6 ( 0.26 )	-0.73 ( -2.44 )	否	否	否	否
CATARACT	cataract	4	8912	33	55723	0.76	0.27	2.14	0.76	0.28	-0.28	1.8	0.78	0.33	-0.35	-2.08	白内障	EYE DISORDERS	眼器官疾病	0.76 ( 0.27 - 2.14 )	0.76 ( 0.28 )	0.78 ( 0.33 )	-0.35 ( -2.08 )	否	否	否	否
LUNG DISORDER	lung disorder	4	8912	48	55708	0.52	0.19	1.44	0.52	1.63	-0.5	1.54	0.56	0.24	-0.84	-2.55	肺部疾病	RESPIRATORY, THORACIC AND MEDIASTINAL DISORDERS	呼吸系统、胸及纵隔疾病	0.52 ( 0.19 - 1.44 )	0.52 ( 1.63 )	0.56 ( 0.24 )	-0.84 ( -2.55 )	否	否	否	否
UPPER-AIRWAY COUGH SYNDROME	upper-airway cough syndrome	4	8912	3	55753	8.34	1.87	37.28	8.34	11.07	6.84	9.83	4.14	1.18	2.05	0.1	上气道咳嗽综合征	RESPIRATORY, THORACIC AND MEDIASTINAL DISORDERS	呼吸系统、胸及纵隔疾病	8.34 ( 1.87 - 37.28 )	8.34 ( 11.07 )	4.14 ( 1.18 )	2.05 ( 0.1 )	是	是	否	是
RED CELL DISTRIBUTION WIDTH INCREASED	red cell distribution width increased	4	8912	9	55747	2.78	0.86	9.03	2.78	3.16	1.6	3.96	2.23	0.83	1.16	-0.68	红细胞体积分布宽度增加	INVESTIGATIONS	各类检查	2.78 ( 0.86 - 9.03 )	2.78 ( 3.16 )	2.23 ( 0.83 )	1.16 ( -0.68 )	否	否	否	否
PROTEIN TOTAL DECREASED	protein total decreased	4	8912	24	55732	1.04	0.36	3	1.04	0.01	-0.02	2.1	1.04	0.43	0.05	-1.7	总蛋白降低	INVESTIGATIONS	各类检查	1.04 ( 0.36 - 3 )	1.04 ( 0.01 )	1.04 ( 0.43 )	0.05 ( -1.7 )	否	否	否	否
ALANINE AMINOTRANSFERASE INCREASED	alanine aminotransferase increased	4	8912	83	55673	0.3	0.11	0.82	0.3	6.19	-0.7	1.3	0.33	0.14	-1.58	-3.28	丙氨酸氨基转移酶升高	INVESTIGATIONS	各类检查	0.3 ( 0.11 - 0.82 )	0.3 ( 6.19 )	0.33 ( 0.14 )	-1.58 ( -3.28 )	否	否	否	否
EYE PRURITUS	eye pruritus	4	8912	21	55735	1.19	0.41	3.47	1.19	0.1	0.12	2.26	1.16	0.47	0.21	-1.54	眼睛瘙痒	EYE DISORDERS	眼器官疾病	1.19 ( 0.41 - 3.47 )	1.19 ( 0.1 )	1.16 ( 0.47 )	0.21 ( -1.54 )	否	否	否	否
BLOOD CHOLESTEROL INCREASED	blood cholesterol increased	4	8912	14	55742	1.79	0.59	5.43	1.79	1.08	0.68	2.9	1.61	0.64	0.69	-1.1	血胆固醇升高	INVESTIGATIONS	各类检查	1.79 ( 0.59 - 5.43 )	1.79 ( 1.08 )	1.61 ( 0.64 )	0.69 ( -1.1 )	否	否	否	否
PRODUCT DISTRIBUTION ISSUE	product distribution issue	4	8912	1	55755	25.02	2.8	223.93	25.01	18.44	22.82	27.21	5.8	0.93	2.54	0.5	产品经销问题	PRODUCT ISSUES	产品问题	25.02 ( 2.8 - 223.93 )	25.01 ( 18.44 )	5.8 ( 0.93 )	2.54 ( 0.5 )	是	是	否	是
TACHYCARDIA	tachycardia	4	8912	28	55728	0.89	0.31	2.55	0.89	0.04	-0.15	1.94	0.91	0.38	-0.14	-1.88	心动过速	CARDIAC DISORDERS	心脏器官疾病	0.89 ( 0.31 - 2.55 )	0.89 ( 0.04 )	0.91 ( 0.38 )	-0.14 ( -1.88 )	否	否	否	否
LARGE INTESTINE PERFORATION	large intestine perforation	3	8913	9	55747	2.08	0.56	7.7	2.08	1.27	0.78	3.39	1.81	0.61	0.86	-0.99	大肠穿孔	GASTROINTESTINAL DISORDERS	胃肠系统疾病	2.08 ( 0.56 - 7.7 )	2.08 ( 1.27 )	1.81 ( 0.61 )	0.86 ( -0.99 )	否	否	否	否
DRUG INTERACTION	drug interaction	3	8913	110	55646	0.17	0.05	0.54	0.17	11.8	-0.98	1.32	0.19	0.07	-2.38	-4.06	药物相互作用	GENERAL DISORDERS AND ADMINISTRATION SITE CONDITIONS	全身性疾病及给药部位各种反应	0.17 ( 0.05 - 0.54 )	0.17 ( 11.8 )	0.19 ( 0.07 )	-2.38 ( -4.06 )	否	否	否	否
BLOOD UREA INCREASED	blood urea increased	3	8913	31	55725	0.61	0.18	1.98	0.61	0.7	-0.58	1.79	0.64	0.24	-0.64	-2.38	血尿素升高	INVESTIGATIONS	各类检查	0.61 ( 0.18 - 1.98 )	0.61 ( 0.7 )	0.64 ( 0.24 )	-0.64 ( -2.38 )	否	否	否	否
DIALYSIS	dialysis	3	8913	9	55747	2.08	0.56	7.7	2.08	1.27	0.78	3.39	1.81	0.61	0.86	-0.99	透析	SURGICAL AND MEDICAL PROCEDURES	各种手术及医疗操作	2.08 ( 0.56 - 7.7 )	2.08 ( 1.27 )	1.81 ( 0.61 )	0.86 ( -0.99 )	否	否	否	否
PROCEDURAL PAIN	procedural pain	3	8913	15	55741	1.25	0.36	4.32	1.25	0.13	0.01	2.49	1.21	0.43	0.27	-1.52	操作性疼痛	INJURY, POISONING AND PROCEDURAL COMPLICATIONS	各类损伤、中毒及操作并发症	1.25 ( 0.36 - 4.32 )	1.25 ( 0.13 )	1.21 ( 0.43 )	0.27 ( -1.52 )	否	否	否	否
INCREASED APPETITE	increased appetite	3	8913	9	55747	2.08	0.56	7.7	2.08	1.27	0.78	3.39	1.81	0.61	0.86	-0.99	食欲增加	METABOLISM AND NUTRITION DISORDERS	代谢及营养类疾病	2.08 ( 0.56 - 7.7 )	2.08 ( 1.27 )	1.81 ( 0.61 )	0.86 ( -0.99 )	否	否	否	否
SWOLLEN TONGUE	swollen tongue	3	8913	29	55727	0.65	0.2	2.12	0.65	0.52	-0.54	1.84	0.68	0.25	-0.56	-2.3	肿舌	GASTROINTESTINAL DISORDERS	胃肠系统疾病	0.65 ( 0.2 - 2.12 )	0.65 ( 0.52 )	0.68 ( 0.25 )	-0.56 ( -2.3 )	否	否	否	否
MUSCLE TIGHTNESS	muscle tightness	3	8913	12	55744	1.56	0.44	5.54	1.56	0.49	0.3	2.83	1.45	0.5	0.54	-1.28	肌紧张	MUSCULOSKELETAL AND CONNECTIVE TISSUE DISORDERS	各种肌肉骨骼及结缔组织疾病	1.56 ( 0.44 - 5.54 )	1.56 ( 0.49 )	1.45 ( 0.5 )	0.54 ( -1.28 )	否	否	否	否
CARDIAC ARREST	cardiac arrest	3	8913	39	55717	0.48	0.15	1.56	0.48	1.56	-0.69	1.66	0.52	0.19	-0.95	-2.67	心脏停搏	CARDIAC DISORDERS	心脏器官疾病	0.48 ( 0.15 - 1.56 )	0.48 ( 1.56 )	0.52 ( 0.19 )	-0.95 ( -2.67 )	否	否	否	否
APPETITE DISORDER	appetite disorder	3	8913	18	55738	1.04	0.31	3.54	1.04	0	-0.18	2.26	1.04	0.37	0.05	-1.72	食欲障碍	METABOLISM AND NUTRITION DISORDERS	代谢及营养类疾病	1.04 ( 0.31 - 3.54 )	1.04 ( 0 )	1.04 ( 0.37 )	0.05 ( -1.72 )	否	否	否	否
TONGUE DISORDER	tongue disorder	3	8913	17	55739	1.1	0.32	3.77	1.1	0.02	-0.12	2.33	1.09	0.39	0.12	-1.66	舌病	GASTROINTESTINAL DISORDERS	胃肠系统疾病	1.1 ( 0.32 - 3.77 )	1.1 ( 0.02 )	1.09 ( 0.39 )	0.12 ( -1.66 )	否	否	否	否
RESPIRATORY DISORDER	respiratory disorder	3	8913	11	55745	1.71	0.48	6.12	1.71	0.69	0.43	2.98	1.55	0.53	0.64	-1.19	呼吸系统疾病	RESPIRATORY, THORACIC AND MEDIASTINAL DISORDERS	呼吸系统、胸及纵隔疾病	1.71 ( 0.48 - 6.12 )	1.71 ( 0.69 )	1.55 ( 0.53 )	0.64 ( -1.19 )	否	否	否	否
RED BLOOD CELL COUNT INCREASED	red blood cell count increased	3	8913	3	55753	6.26	1.26	31	6.25	6.62	4.65	7.85	3.63	0.95	1.86	-0.13	红细胞计数升高	INVESTIGATIONS	各类检查	6.26 ( 1.26 - 31 )	6.25 ( 6.62 )	3.63 ( 0.95 )	1.86 ( -0.13 )	是	是	否	否
TONGUE HAEMORRHAGE	tongue haemorrhage	3	8913	2	55754	9.38	1.57	56.16	9.38	8.98	7.59	11.17	4.35	0.97	2.12	0.08	舌出血	GASTROINTESTINAL DISORDERS	胃肠系统疾病	9.38 ( 1.57 - 56.16 )	9.38 ( 8.98 )	4.35 ( 0.97 )	2.12 ( 0.08 )	是	是	否	是
TONGUE ULCERATION	tongue ulceration	3	8913	3	55753	6.26	1.26	31	6.25	6.62	4.65	7.85	3.63	0.95	1.86	-0.13	舌溃疡	GASTROINTESTINAL DISORDERS	胃肠系统疾病	6.26 ( 1.26 - 31 )	6.25 ( 6.62 )	3.63 ( 0.95 )	1.86 ( -0.13 )	是	是	否	否
ABDOMINAL NEOPLASM	abdominal neoplasm	3	8913	15	55741	1.25	0.36	4.32	1.25	0.13	0.01	2.49	1.21	0.43	0.27	-1.52	腹部肿瘤	NEOPLASMS BENIGN, MALIGNANT AND UNSPECIFIED (INCL CYSTS AND POLYPS)	良性、恶性及性质不明的肿瘤（包括囊状和息肉状）	1.25 ( 0.36 - 4.32 )	1.25 ( 0.13 )	1.21 ( 0.43 )	0.27 ( -1.52 )	否	否	否	否
PRODUCT SHAPE ISSUE	product shape issue	3	8913	0	55756	#NUM!	#NUM!	#NUM!	#NUM!	18.76	#NUM!	#NUM!	7.25	0	2.86	0.65	产品形状问题	PRODUCT ISSUES	产品问题	Inf ( NaN - Inf )	Inf ( 18.76 )	7.25 ( 0 )	2.86 ( 0.65 )	否	是	否	是
MUSCLE FATIGUE	muscle fatigue	3	8913	4	55752	4.69	1.05	20.97	4.69	4.98	3.19	6.19	3.11	0.89	1.64	-0.32	肌肉疲劳	MUSCULOSKELETAL AND CONNECTIVE TISSUE DISORDERS	各种肌肉骨骼及结缔组织疾病	4.69 ( 1.05 - 20.97 )	4.69 ( 4.98 )	3.11 ( 0.89 )	1.64 ( -0.32 )	是	是	否	否
HERPES ZOSTER	herpes zoster	3	8913	16	55740	1.17	0.34	4.03	1.17	0.06	-0.06	2.41	1.15	0.41	0.2	-1.59	带状疱疹	INFECTIONS AND INFESTATIONS	感染及侵染类疾病	1.17 ( 0.34 - 4.03 )	1.17 ( 0.06 )	1.15 ( 0.41 )	0.2 ( -1.59 )	否	否	否	否
FEEDING DISORDER	feeding disorder	3	8913	37	55719	0.51	0.16	1.64	0.51	1.33	-0.67	1.68	0.54	0.2	-0.88	-2.6	喂养障碍	METABOLISM AND NUTRITION DISORDERS	代谢及营养类疾病	0.51 ( 0.16 - 1.64 )	0.51 ( 1.33 )	0.54 ( 0.2 )	-0.88 ( -2.6 )	否	否	否	否
HEPATIC EMBOLISATION	hepatic embolisation	3	8913	3	55753	6.26	1.26	31	6.25	6.62	4.65	7.85	3.63	0.95	1.86	-0.13	肝栓塞术	SURGICAL AND MEDICAL PROCEDURES	各种手术及医疗操作	6.26 ( 1.26 - 31 )	6.25 ( 6.62 )	3.63 ( 0.95 )	1.86 ( -0.13 )	是	是	否	否
ENCEPHALOPATHY	encephalopathy	3	8913	22	55734	0.85	0.26	2.85	0.85	0.07	-0.35	2.06	0.87	0.32	-0.2	-1.96	脑病	NERVOUS SYSTEM DISORDERS	各类神经系统疾病	0.85 ( 0.26 - 2.85 )	0.85 ( 0.07 )	0.87 ( 0.32 )	-0.2 ( -1.96 )	否	否	否	否
IMPAIRED QUALITY OF LIFE	impaired quality of life	3	8913	0	55756	#NUM!	#NUM!	#NUM!	#NUM!	18.76	#NUM!	#NUM!	7.25	0	2.86	0.65	生活质量受损	SOCIAL CIRCUMSTANCES	社会环境	Inf ( NaN - Inf )	Inf ( 18.76 )	7.25 ( 0 )	2.86 ( 0.65 )	否	是	否	是
CARDIOMYOPATHY	cardiomyopathy	3	8913	22	55734	0.85	0.26	2.85	0.85	0.07	-0.35	2.06	0.87	0.32	-0.2	-1.96	心肌病	CARDIAC DISORDERS	心脏器官疾病	0.85 ( 0.26 - 2.85 )	0.85 ( 0.07 )	0.87 ( 0.32 )	-0.2 ( -1.96 )	否	否	否	否
PAIN IN JAW	pain in jaw	3	8913	14	55742	1.34	0.39	4.66	1.34	0.21	0.09	2.59	1.28	0.45	0.36	-1.44	颌骨疼痛	MUSCULOSKELETAL AND CONNECTIVE TISSUE DISORDERS	各种肌肉骨骼及结缔组织疾病	1.34 ( 0.39 - 4.66 )	1.34 ( 0.21 )	1.28 ( 0.45 )	0.36 ( -1.44 )	否	否	否	否
SKIN INJURY	skin injury	3	8913	3	55753	6.26	1.26	31	6.25	6.62	4.65	7.85	3.63	0.95	1.86	-0.13	皮肤损伤	INJURY, POISONING AND PROCEDURAL COMPLICATIONS	各类损伤、中毒及操作并发症	6.26 ( 1.26 - 31 )	6.25 ( 6.62 )	3.63 ( 0.95 )	1.86 ( -0.13 )	是	是	否	否
OEDEMA	oedema	3	8913	279	55477	0.07	0.02	0.21	0.07	38.57	-1.07	1.2	0.08	0.03	-3.7	-5.37	水肿	GENERAL DISORDERS AND ADMINISTRATION SITE CONDITIONS	全身性疾病及给药部位各种反应	0.07 ( 0.02 - 0.21 )	0.07 ( 38.57 )	0.08 ( 0.03 )	-3.7 ( -5.37 )	否	否	否	否
LIPASE INCREASED	lipase increased	3	8913	9	55747	2.08	0.56	7.7	2.08	1.27	0.78	3.39	1.81	0.61	0.86	-0.99	脂肪酶升高	INVESTIGATIONS	各类检查	2.08 ( 0.56 - 7.7 )	2.08 ( 1.27 )	1.81 ( 0.61 )	0.86 ( -0.99 )	否	否	否	否
CELLULITIS	cellulitis	3	8913	26	55730	0.72	0.22	2.38	0.72	0.29	-0.47	1.92	0.75	0.28	-0.41	-2.16	蜂窝织炎	INFECTIONS AND INFESTATIONS	感染及侵染类疾病	0.72 ( 0.22 - 2.38 )	0.72 ( 0.29 )	0.75 ( 0.28 )	-0.41 ( -2.16 )	否	否	否	否
PHOTOSENSITIVITY REACTION	photosensitivity reaction	3	8913	38	55718	0.49	0.15	1.6	0.49	1.44	-0.68	1.67	0.53	0.2	-0.91	-2.64	光敏性反应	SKIN AND SUBCUTANEOUS TISSUE DISORDERS	皮肤及皮下组织类疾病	0.49 ( 0.15 - 1.6 )	0.49 ( 1.44 )	0.53 ( 0.2 )	-0.91 ( -2.64 )	否	否	否	否
NIPPLE DISORDER	nipple disorder	3	8913	0	55756	#NUM!	#NUM!	#NUM!	#NUM!	18.76	#NUM!	#NUM!	7.25	0	2.86	0.65	乳头疾病	REPRODUCTIVE SYSTEM AND BREAST DISORDERS	生殖系统及乳腺疾病	Inf ( NaN - Inf )	Inf ( 18.76 )	7.25 ( 0 )	2.86 ( 0.65 )	否	是	否	是
PRODUCT PHYSICAL CONSISTENCY ISSUE	product physical consistency issue	3	8913	0	55756	#NUM!	#NUM!	#NUM!	#NUM!	18.76	#NUM!	#NUM!	7.25	0	2.86	0.65	产品的物理一致性问题	PRODUCT ISSUES	产品问题	Inf ( NaN - Inf )	Inf ( 18.76 )	7.25 ( 0 )	2.86 ( 0.65 )	否	是	否	是
EATING DISORDER	eating disorder	3	8913	55	55701	0.34	0.11	1.09	0.34	3.62	-0.82	1.5	0.38	0.14	-1.41	-3.12	进食障碍	PSYCHIATRIC DISORDERS	精神病类	0.34 ( 0.11 - 1.09 )	0.34 ( 3.62 )	0.38 ( 0.14 )	-1.41 ( -3.12 )	否	否	否	否
NUTRITIONAL CONDITION ABNORMAL	nutritional condition abnormal	3	8913	3	55753	6.26	1.26	31	6.25	6.62	4.65	7.85	3.63	0.95	1.86	-0.13	营养状况异常	INVESTIGATIONS	各类检查	6.26 ( 1.26 - 31 )	6.25 ( 6.62 )	3.63 ( 0.95 )	1.86 ( -0.13 )	是	是	否	否
PANCREATITIS ACUTE	pancreatitis acute	3	8913	10	55746	1.88	0.52	6.82	1.88	0.94	0.59	3.17	1.67	0.57	0.74	-1.09	急性胰腺炎	GASTROINTESTINAL DISORDERS	胃肠系统疾病	1.88 ( 0.52 - 6.82 )	1.88 ( 0.94 )	1.67 ( 0.57 )	0.74 ( -1.09 )	否	否	否	否
INTRA-ABDOMINAL FLUID COLLECTION	intra-abdominal fluid collection	3	8913	5	55751	3.75	0.9	15.71	3.75	3.79	2.32	5.18	2.72	0.82	1.44	-0.48	腹内积液	GASTROINTESTINAL DISORDERS	胃肠系统疾病	3.75 ( 0.9 - 15.71 )	3.75 ( 3.79 )	2.72 ( 0.82 )	1.44 ( -0.48 )	否	否	否	否
BLOOD ELECTROLYTES DECREASED	blood electrolytes decreased	3	8913	0	55756	#NUM!	#NUM!	#NUM!	#NUM!	18.76	#NUM!	#NUM!	7.25	0	2.86	0.65	血电解质降低	INVESTIGATIONS	各类检查	Inf ( NaN - Inf )	Inf ( 18.76 )	7.25 ( 0 )	2.86 ( 0.65 )	否	是	否	是
PULMONARY OEDEMA	pulmonary oedema	3	8913	59	55697	0.32	0.1	1.01	0.32	4.18	-0.84	1.48	0.35	0.13	-1.51	-3.22	肺水肿	RESPIRATORY, THORACIC AND MEDIASTINAL DISORDERS	呼吸系统、胸及纵隔疾病	0.32 ( 0.1 - 1.01 )	0.32 ( 4.18 )	0.35 ( 0.13 )	-1.51 ( -3.22 )	否	否	否	否
ROTATOR CUFF SYNDROME	rotator cuff syndrome	3	8913	4	55752	4.69	1.05	20.97	4.69	4.98	3.19	6.19	3.11	0.89	1.64	-0.32	肩袖综合征	MUSCULOSKELETAL AND CONNECTIVE TISSUE DISORDERS	各种肌肉骨骼及结缔组织疾病	4.69 ( 1.05 - 20.97 )	4.69 ( 4.98 )	3.11 ( 0.89 )	1.64 ( -0.32 )	是	是	否	否
FEELING COLD	feeling cold	3	8913	44	55712	0.43	0.13	1.37	0.43	2.17	-0.74	1.6	0.46	0.17	-1.11	-2.83	感到寒冷	GENERAL DISORDERS AND ADMINISTRATION SITE CONDITIONS	全身性疾病及给药部位各种反应	0.43 ( 0.13 - 1.37 )	0.43 ( 2.17 )	0.46 ( 0.17 )	-1.11 ( -2.83 )	否	否	否	否
SMALL INTESTINAL OBSTRUCTION	small intestinal obstruction	3	8913	17	55739	1.1	0.32	3.77	1.1	0.02	-0.12	2.33	1.09	0.39	0.12	-1.66	小肠梗阻	GASTROINTESTINAL DISORDERS	胃肠系统疾病	1.1 ( 0.32 - 3.77 )	1.1 ( 0.02 )	1.09 ( 0.39 )	0.12 ( -1.66 )	否	否	否	否
GASTROINTESTINAL PERFORATION	gastrointestinal perforation	3	8913	12	55744	1.56	0.44	5.54	1.56	0.49	0.3	2.83	1.45	0.5	0.54	-1.28	胃肠穿孔	GASTROINTESTINAL DISORDERS	胃肠系统疾病	1.56 ( 0.44 - 5.54 )	1.56 ( 0.49 )	1.45 ( 0.5 )	0.54 ( -1.28 )	否	否	否	否
APHONIA	aphonia	3	8913	13	55743	1.44	0.41	5.07	1.44	0.33	0.19	2.7	1.36	0.48	0.44	-1.36	失声	RESPIRATORY, THORACIC AND MEDIASTINAL DISORDERS	呼吸系统、胸及纵隔疾病	1.44 ( 0.41 - 5.07 )	1.44 ( 0.33 )	1.36 ( 0.48 )	0.44 ( -1.36 )	否	否	否	否
SWELLING FACE	swelling face	3	8913	240	55516	0.08	0.02	0.24	0.08	32.33	-1.06	1.22	0.09	0.03	-3.48	-5.16	面肿	GENERAL DISORDERS AND ADMINISTRATION SITE CONDITIONS	全身性疾病及给药部位各种反应	0.08 ( 0.02 - 0.24 )	0.08 ( 32.33 )	0.09 ( 0.03 )	-3.48 ( -5.16 )	否	否	否	否
RENAL FUNCTION TEST ABNORMAL	renal function test abnormal	3	8913	6	55750	3.13	0.78	12.51	3.13	2.89	1.74	4.51	2.42	0.76	1.27	-0.63	肾脏功能检查异常	INVESTIGATIONS	各类检查	3.13 ( 0.78 - 12.51 )	3.13 ( 2.89 )	2.42 ( 0.76 )	1.27 ( -0.63 )	否	否	否	否
ORAL DISORDER	oral disorder	3	8913	8	55748	2.35	0.62	8.84	2.35	1.68	1.02	3.67	1.98	0.65	0.98	-0.88	口腔病	GASTROINTESTINAL DISORDERS	胃肠系统疾病	2.35 ( 0.62 - 8.84 )	2.35 ( 1.68 )	1.98 ( 0.65 )	0.98 ( -0.88 )	否	否	否	否
MENTAL DISORDER	mental disorder	3	8913	18	55738	1.04	0.31	3.54	1.04	0	-0.18	2.26	1.04	0.37	0.05	-1.72	精神障碍	PSYCHIATRIC DISORDERS	精神病类	1.04 ( 0.31 - 3.54 )	1.04 ( 0 )	1.04 ( 0.37 )	0.05 ( -1.72 )	否	否	否	否
HEPATIC ENZYME INCREASED	hepatic enzyme increased	3	8913	39	55717	0.48	0.15	1.56	0.48	1.56	-0.69	1.66	0.52	0.19	-0.95	-2.67	肝酶升高	INVESTIGATIONS	各类检查	0.48 ( 0.15 - 1.56 )	0.48 ( 1.56 )	0.52 ( 0.19 )	-0.95 ( -2.67 )	否	否	否	否
SERUM FERRITIN DECREASED	serum ferritin decreased	3	8913	2	55754	9.38	1.57	56.16	9.38	8.98	7.59	11.17	4.35	0.97	2.12	0.08	血清铁蛋白降低	INVESTIGATIONS	各类检查	9.38 ( 1.57 - 56.16 )	9.38 ( 8.98 )	4.35 ( 0.97 )	2.12 ( 0.08 )	是	是	否	是
PRODUCT PHYSICAL ISSUE	product physical issue	3	8913	4	55752	4.69	1.05	20.97	4.69	4.98	3.19	6.19	3.11	0.89	1.64	-0.32	产品的物理问题	PRODUCT ISSUES	产品问题	4.69 ( 1.05 - 20.97 )	4.69 ( 4.98 )	3.11 ( 0.89 )	1.64 ( -0.32 )	是	是	否	否
HAEMOPTYSIS	haemoptysis	3	8913	20	55736	0.94	0.28	3.16	0.94	0.01	-0.28	2.15	0.95	0.34	-0.08	-1.85	咯血	RESPIRATORY, THORACIC AND MEDIASTINAL DISORDERS	呼吸系统、胸及纵隔疾病	0.94 ( 0.28 - 3.16 )	0.94 ( 0.01 )	0.95 ( 0.34 )	-0.08 ( -1.85 )	否	否	否	否
PARALYSIS	paralysis	3	8913	12	55744	1.56	0.44	5.54	1.56	0.49	0.3	2.83	1.45	0.5	0.54	-1.28	瘫痪	NERVOUS SYSTEM DISORDERS	各类神经系统疾病	1.56 ( 0.44 - 5.54 )	1.56 ( 0.49 )	1.45 ( 0.5 )	0.54 ( -1.28 )	否	否	否	否
TRANSIENT ISCHAEMIC ATTACK	transient ischaemic attack	3	8913	22	55734	0.85	0.26	2.85	0.85	0.07	-0.35	2.06	0.87	0.32	-0.2	-1.96	短暂性脑缺血发作	NERVOUS SYSTEM DISORDERS	各类神经系统疾病	0.85 ( 0.26 - 2.85 )	0.85 ( 0.07 )	0.87 ( 0.32 )	-0.2 ( -1.96 )	否	否	否	否
VITAMIN D DECREASED	vitamin d decreased	3	8913	10	55746	1.88	0.52	6.82	1.88	0.94	0.59	3.17	1.67	0.57	0.74	-1.09	维生素 D 降低	INVESTIGATIONS	各类检查	1.88 ( 0.52 - 6.82 )	1.88 ( 0.94 )	1.67 ( 0.57 )	0.74 ( -1.09 )	否	否	否	否
BLOOD POTASSIUM ABNORMAL	blood potassium abnormal	3	8913	5	55751	3.75	0.9	15.71	3.75	3.79	2.32	5.18	2.72	0.82	1.44	-0.48	血钾异常	INVESTIGATIONS	各类检查	3.75 ( 0.9 - 15.71 )	3.75 ( 3.79 )	2.72 ( 0.82 )	1.44 ( -0.48 )	否	否	否	否
QUALITY OF LIFE DECREASED	quality of life decreased	3	8913	8	55748	2.35	0.62	8.84	2.35	1.68	1.02	3.67	1.98	0.65	0.98	-0.88	生活质量下降	INVESTIGATIONS	各类检查	2.35 ( 0.62 - 8.84 )	2.35 ( 1.68 )	1.98 ( 0.65 )	0.98 ( -0.88 )	否	否	否	否
NERVOUSNESS	nervousness	3	8913	18	55738	1.04	0.31	3.54	1.04	0	-0.18	2.26	1.04	0.37	0.05	-1.72	神经紧张不安	PSYCHIATRIC DISORDERS	精神病类	1.04 ( 0.31 - 3.54 )	1.04 ( 0 )	1.04 ( 0.37 )	0.05 ( -1.72 )	否	否	否	否
PRODUCT PACKAGING QUANTITY ISSUE	product packaging quantity issue	3	8913	0	55756	#NUM!	#NUM!	#NUM!	#NUM!	18.76	#NUM!	#NUM!	7.25	0	2.86	0.65	产品包装数量问题	PRODUCT ISSUES	产品问题	Inf ( NaN - Inf )	Inf ( 18.76 )	7.25 ( 0 )	2.86 ( 0.65 )	否	是	否	是
EAR PAIN	ear pain	3	8913	15	55741	1.25	0.36	4.32	1.25	0.13	0.01	2.49	1.21	0.43	0.27	-1.52	耳痛	EAR AND LABYRINTH DISORDERS	耳及迷路类疾病	1.25 ( 0.36 - 4.32 )	1.25 ( 0.13 )	1.21 ( 0.43 )	0.27 ( -1.52 )	否	否	否	否
DECREASED ACTIVITY	decreased activity	3	8913	12	55744	1.56	0.44	5.54	1.56	0.49	0.3	2.83	1.45	0.5	0.54	-1.28	活动减少	GENERAL DISORDERS AND ADMINISTRATION SITE CONDITIONS	全身性疾病及给药部位各种反应	1.56 ( 0.44 - 5.54 )	1.56 ( 0.49 )	1.45 ( 0.5 )	0.54 ( -1.28 )	否	否	否	否
THROAT TIGHTNESS	throat tightness	3	8913	3	55753	6.26	1.26	31	6.25	6.62	4.65	7.85	3.63	0.95	1.86	-0.13	咽喉缩紧感	RESPIRATORY, THORACIC AND MEDIASTINAL DISORDERS	呼吸系统、胸及纵隔疾病	6.26 ( 1.26 - 31 )	6.25 ( 6.62 )	3.63 ( 0.95 )	1.86 ( -0.13 )	是	是	否	否
LIVER FUNCTION TEST INCREASED	liver function test increased	3	8913	15	55741	1.25	0.36	4.32	1.25	0.13	0.01	2.49	1.21	0.43	0.27	-1.52	肝脏功能检查值升高	INVESTIGATIONS	各类检查	1.25 ( 0.36 - 4.32 )	1.25 ( 0.13 )	1.21 ( 0.43 )	0.27 ( -1.52 )	否	否	否	否
PELVIC PAIN	pelvic pain	3	8913	5	55751	3.75	0.9	15.71	3.75	3.79	2.32	5.18	2.72	0.82	1.44	-0.48	盆腔疼痛	REPRODUCTIVE SYSTEM AND BREAST DISORDERS	生殖系统及乳腺疾病	3.75 ( 0.9 - 15.71 )	3.75 ( 3.79 )	2.72 ( 0.82 )	1.44 ( -0.48 )	否	否	否	否
FULL BLOOD COUNT ABNORMAL	full blood count abnormal	3	8913	16	55740	1.17	0.34	4.03	1.17	0.06	-0.06	2.41	1.15	0.41	0.2	-1.59	全血细胞计数异常	INVESTIGATIONS	各类检查	1.17 ( 0.34 - 4.03 )	1.17 ( 0.06 )	1.15 ( 0.41 )	0.2 ( -1.59 )	否	否	否	否
TINNITUS	tinnitus	3	8913	31	55725	0.61	0.18	1.98	0.61	0.7	-0.58	1.79	0.64	0.24	-0.64	-2.38	耳鸣	EAR AND LABYRINTH DISORDERS	耳及迷路类疾病	0.61 ( 0.18 - 1.98 )	0.61 ( 0.7 )	0.64 ( 0.24 )	-0.64 ( -2.38 )	否	否	否	否
SMALL INTESTINAL PERFORATION	small intestinal perforation	3	8913	10	55746	1.88	0.52	6.82	1.88	0.94	0.59	3.17	1.67	0.57	0.74	-1.09	小肠穿孔	GASTROINTESTINAL DISORDERS	胃肠系统疾病	1.88 ( 0.52 - 6.82 )	1.88 ( 0.94 )	1.67 ( 0.57 )	0.74 ( -1.09 )	否	否	否	否
COVID-19 PNEUMONIA	covid-19 pneumonia	3	8913	2	55754	9.38	1.57	56.16	9.38	8.98	7.59	11.17	4.35	0.97	2.12	0.08	COVID-19 肺炎	INFECTIONS AND INFESTATIONS	感染及侵染类疾病	9.38 ( 1.57 - 56.16 )	9.38 ( 8.98 )	4.35 ( 0.97 )	2.12 ( 0.08 )	是	是	否	是
HYPERCHLORHYDRIA	hyperchlorhydria	3	8913	6	55750	3.13	0.78	12.51	3.13	2.89	1.74	4.51	2.42	0.76	1.27	-0.63	胃酸过多	GASTROINTESTINAL DISORDERS	胃肠系统疾病	3.13 ( 0.78 - 12.51 )	3.13 ( 2.89 )	2.42 ( 0.76 )	1.27 ( -0.63 )	否	否	否	否
NEUTROPHIL COUNT INCREASED	neutrophil count increased	3	8913	9	55747	2.08	0.56	7.7	2.08	1.27	0.78	3.39	1.81	0.61	0.86	-0.99	中性粒细胞计数升高	INVESTIGATIONS	各类检查	2.08 ( 0.56 - 7.7 )	2.08 ( 1.27 )	1.81 ( 0.61 )	0.86 ( -0.99 )	否	否	否	否
BLOOD CHLORIDE DECREASED	blood chloride decreased	3	8913	2	55754	9.38	1.57	56.16	9.38	8.98	7.59	11.17	4.35	0.97	2.12	0.08	血氯化物降低	INVESTIGATIONS	各类检查	9.38 ( 1.57 - 56.16 )	9.38 ( 8.98 )	4.35 ( 0.97 )	2.12 ( 0.08 )	是	是	否	是
LIVER ABSCESS	liver abscess	3	8913	30	55726	0.63	0.19	2.05	0.63	0.61	-0.56	1.81	0.66	0.24	-0.6	-2.34	肝脓肿	INFECTIONS AND INFESTATIONS	感染及侵染类疾病	0.63 ( 0.19 - 2.05 )	0.63 ( 0.61 )	0.66 ( 0.24 )	-0.6 ( -2.34 )	否	否	否	否
ABSCESS	abscess	3	8913	28	55728	0.67	0.2	2.2	0.67	0.44	-0.52	1.86	0.7	0.26	-0.51	-2.25	脓肿	INFECTIONS AND INFESTATIONS	感染及侵染类疾病	0.67 ( 0.2 - 2.2 )	0.67 ( 0.44 )	0.7 ( 0.26 )	-0.51 ( -2.25 )	否	否	否	否
BRONCHITIS	bronchitis	3	8913	22	55734	0.85	0.26	2.85	0.85	0.07	-0.35	2.06	0.87	0.32	-0.2	-1.96	支气管炎	INFECTIONS AND INFESTATIONS	感染及侵染类疾病	0.85 ( 0.26 - 2.85 )	0.85 ( 0.07 )	0.87 ( 0.32 )	-0.2 ( -1.96 )	否	否	否	否
EYE DISORDER	eye disorder	3	8913	24	55732	0.78	0.24	2.6	0.78	0.16	-0.42	1.98	0.81	0.3	-0.31	-2.06	眼部疾病	EYE DISORDERS	眼器官疾病	0.78 ( 0.24 - 2.6 )	0.78 ( 0.16 )	0.81 ( 0.3 )	-0.31 ( -2.06 )	否	否	否	否
DIABETES MELLITUS	diabetes mellitus	3	8913	39	55717	0.48	0.15	1.56	0.48	1.56	-0.69	1.66	0.52	0.19	-0.95	-2.67	糖尿病	METABOLISM AND NUTRITION DISORDERS	代谢及营养类疾病	0.48 ( 0.15 - 1.56 )	0.48 ( 1.56 )	0.52 ( 0.19 )	-0.95 ( -2.67 )	否	否	否	否
RENAL PAIN	renal pain	3	8913	4	55752	4.69	1.05	20.97	4.69	4.98	3.19	6.19	3.11	0.89	1.64	-0.32	肾疼痛	RENAL AND URINARY DISORDERS	肾脏及泌尿系统疾病	4.69 ( 1.05 - 20.97 )	4.69 ( 4.98 )	3.11 ( 0.89 )	1.64 ( -0.32 )	是	是	否	否
SCAR	scar	3	8913	15	55741	1.25	0.36	4.32	1.25	0.13	0.01	2.49	1.21	0.43	0.27	-1.52	瘢痕	INJURY, POISONING AND PROCEDURAL COMPLICATIONS	各类损伤、中毒及操作并发症	1.25 ( 0.36 - 4.32 )	1.25 ( 0.13 )	1.21 ( 0.43 )	0.27 ( -1.52 )	否	否	否	否
NO ADVERSE EVENT	no adverse event	3	8913	18	55738	1.04	0.31	3.54	1.04	0	-0.18	2.26	1.04	0.37	0.05	-1.72	无不良事件	GENERAL DISORDERS AND ADMINISTRATION SITE CONDITIONS	全身性疾病及给药部位各种反应	1.04 ( 0.31 - 3.54 )	1.04 ( 0 )	1.04 ( 0.37 )	0.05 ( -1.72 )	否	否	否	否
METASTASIS	metastasis	3	8913	74	55682	0.25	0.08	0.8	0.25	6.34	-0.9	1.41	0.28	0.11	-1.82	-3.52	转移	NEOPLASMS BENIGN, MALIGNANT AND UNSPECIFIED (INCL CYSTS AND POLYPS)	良性、恶性及性质不明的肿瘤（包括囊状和息肉状）	0.25 ( 0.08 - 0.8 )	0.25 ( 6.34 )	0.28 ( 0.11 )	-1.82 ( -3.52 )	否	否	否	否
THERAPEUTIC PRODUCT EFFECT DECREASED	therapeutic product effect decreased	3	8913	5	55751	3.75	0.9	15.71	3.75	3.79	2.32	5.18	2.72	0.82	1.44	-0.48	治疗产品效果下降	GENERAL DISORDERS AND ADMINISTRATION SITE CONDITIONS	全身性疾病及给药部位各种反应	3.75 ( 0.9 - 15.71 )	3.75 ( 3.79 )	2.72 ( 0.82 )	1.44 ( -0.48 )	否	否	否	否
JAUNDICE	jaundice	3	8913	77	55679	0.24	0.08	0.77	0.24	6.79	-0.91	1.4	0.27	0.1	-1.88	-3.57	黄疸	HEPATOBILIARY DISORDERS	肝胆系统疾病	0.24 ( 0.08 - 0.77 )	0.24 ( 6.79 )	0.27 ( 0.1 )	-1.88 ( -3.57 )	否	否	否	否
INTENTIONAL UNDERDOSE	intentional underdose	3	8913	2	55754	9.38	1.57	56.16	9.38	8.98	7.59	11.17	4.35	0.97	2.12	0.08	故意致用药剂量不足	INJURY, POISONING AND PROCEDURAL COMPLICATIONS	各类损伤、中毒及操作并发症	9.38 ( 1.57 - 56.16 )	9.38 ( 8.98 )	4.35 ( 0.97 )	2.12 ( 0.08 )	是	是	否	是
IRRITABILITY	irritability	3	8913	18	55738	1.04	0.31	3.54	1.04	0	-0.18	2.26	1.04	0.37	0.05	-1.72	易激惹	PSYCHIATRIC DISORDERS	精神病类	1.04 ( 0.31 - 3.54 )	1.04 ( 0 )	1.04 ( 0.37 )	0.05 ( -1.72 )	否	否	否	否
HEPATIC PAIN	hepatic pain	3	8913	11	55745	1.71	0.48	6.12	1.71	0.69	0.43	2.98	1.55	0.53	0.64	-1.19	肝痛	HEPATOBILIARY DISORDERS	肝胆系统疾病	1.71 ( 0.48 - 6.12 )	1.71 ( 0.69 )	1.55 ( 0.53 )	0.64 ( -1.19 )	否	否	否	否
FAECALOMA	faecaloma	2	8914	3	55753	4.17	0.7	24.96	4.17	2.89	2.38	5.96	2.9	0.65	1.54	-0.5	粪瘤	GASTROINTESTINAL DISORDERS	胃肠系统疾病	4.17 ( 0.7 - 24.96 )	4.17 ( 2.89 )	2.9 ( 0.65 )	1.54 ( -0.5 )	否	否	否	否
METABOLIC ENCEPHALOPATHY	metabolic encephalopathy	2	8914	0	55756	#NUM!	#NUM!	#NUM!	#NUM!	12.51	#NUM!	#NUM!	7.25	0	2.86	0.5	代谢性脑病	NERVOUS SYSTEM DISORDERS	各类神经系统疾病	Inf ( NaN - Inf )	Inf ( 12.51 )	7.25 ( 0 )	2.86 ( 0.5 )	否	否	否	是
HYPERTENSIVE URGENCY	hypertensive urgency	2	8914	0	55756	#NUM!	#NUM!	#NUM!	#NUM!	12.51	#NUM!	#NUM!	7.25	0	2.86	0.5	高血压亚急症	VASCULAR DISORDERS	血管与淋巴管类疾病	Inf ( NaN - Inf )	Inf ( 12.51 )	7.25 ( 0 )	2.86 ( 0.5 )	否	否	否	是
INTERSTITIAL LUNG DISEASE	interstitial lung disease	2	8914	82	55674	0.15	0.04	0.62	0.15	9.21	-1.25	1.56	0.17	0.05	-2.53	-4.23	间质性肺疾病	RESPIRATORY, THORACIC AND MEDIASTINAL DISORDERS	呼吸系统、胸及纵隔疾病	0.15 ( 0.04 - 0.62 )	0.15 ( 9.21 )	0.17 ( 0.05 )	-2.53 ( -4.23 )	否	否	否	否
PLASMA CELL MYELOMA	plasma cell myeloma	2	8914	5	55751	2.5	0.49	12.9	2.5	1.29	0.86	4.14	2.07	0.53	1.05	-0.9	浆细胞骨髓瘤	NEOPLASMS BENIGN, MALIGNANT AND UNSPECIFIED (INCL CYSTS AND POLYPS)	良性、恶性及性质不明的肿瘤（包括囊状和息肉状）	2.5 ( 0.49 - 12.9 )	2.5 ( 1.29 )	2.07 ( 0.53 )	1.05 ( -0.9 )	否	否	否	否
SUPRAVENTRICULAR TACHYCARDIA	supraventricular tachycardia	2	8914	2	55754	6.25	0.88	44.41	6.25	4.41	4.29	8.21	3.63	0.7	1.86	-0.25	室上性心动过速	CARDIAC DISORDERS	心脏器官疾病	6.25 ( 0.88 - 44.41 )	6.25 ( 4.41 )	3.63 ( 0.7 )	1.86 ( -0.25 )	否	否	否	否
CHRONIC OBSTRUCTIVE PULMONARY DISEASE	chronic obstructive pulmonary disease	2	8914	11	55745	1.14	0.25	5.13	1.14	0.03	-0.37	2.64	1.12	0.32	0.16	-1.68	慢性阻塞性肺疾病	RESPIRATORY, THORACIC AND MEDIASTINAL DISORDERS	呼吸系统、胸及纵隔疾病	1.14 ( 0.25 - 5.13 )	1.14 ( 0.03 )	1.12 ( 0.32 )	0.16 ( -1.68 )	否	否	否	否
PULMONARY MASS	pulmonary mass	2	8914	25	55731	0.5	0.12	2.11	0.5	0.92	-0.94	1.94	0.54	0.16	-0.9	-2.65	肺部肿块	RESPIRATORY, THORACIC AND MEDIASTINAL DISORDERS	呼吸系统、胸及纵隔疾病	0.5 ( 0.12 - 2.11 )	0.5 ( 0.92 )	0.54 ( 0.16 )	-0.9 ( -2.65 )	否	否	否	否
GASTROINTESTINAL MOTILITY DISORDER	gastrointestinal motility disorder	2	8914	7	55749	1.79	0.37	8.6	1.79	0.54	0.22	3.36	1.61	0.43	0.69	-1.21	胃肠动力障碍	GASTROINTESTINAL DISORDERS	胃肠系统疾病	1.79 ( 0.37 - 8.6 )	1.79 ( 0.54 )	1.61 ( 0.43 )	0.69 ( -1.21 )	否	否	否	否
INFLUENZA LIKE ILLNESS	influenza like illness	2	8914	24	55732	0.52	0.12	2.2	0.52	0.81	-0.92	1.96	0.56	0.17	-0.84	-2.6	流感样疾病	GENERAL DISORDERS AND ADMINISTRATION SITE CONDITIONS	全身性疾病及给药部位各种反应	0.52 ( 0.12 - 2.2 )	0.52 ( 0.81 )	0.56 ( 0.17 )	-0.84 ( -2.6 )	否	否	否	否
FOOD POISONING	food poisoning	2	8914	4	55752	3.13	0.57	17.08	3.13	1.93	1.43	4.82	2.42	0.58	1.27	-0.72	食物中毒	GASTROINTESTINAL DISORDERS	胃肠系统疾病	3.13 ( 0.57 - 17.08 )	3.13 ( 1.93 )	2.42 ( 0.58 )	1.27 ( -0.72 )	否	否	否	否
MILIARIA	miliaria	2	8914	3	55753	4.17	0.7	24.96	4.17	2.89	2.38	5.96	2.9	0.65	1.54	-0.5	粟疹	SKIN AND SUBCUTANEOUS TISSUE DISORDERS	皮肤及皮下组织类疾病	4.17 ( 0.7 - 24.96 )	4.17 ( 2.89 )	2.9 ( 0.65 )	1.54 ( -0.5 )	否	否	否	否
ARTHROPOD BITE	arthropod bite	2	8914	4	55752	3.13	0.57	17.08	3.13	1.93	1.43	4.82	2.42	0.58	1.27	-0.72	节肢动物咬伤	INJURY, POISONING AND PROCEDURAL COMPLICATIONS	各类损伤、中毒及操作并发症	3.13 ( 0.57 - 17.08 )	3.13 ( 1.93 )	2.42 ( 0.58 )	1.27 ( -0.72 )	否	否	否	否
SENSORY DISTURBANCE	sensory disturbance	2	8914	2	55754	6.25	0.88	44.41	6.25	4.41	4.29	8.21	3.63	0.7	1.86	-0.25	感觉障碍	NERVOUS SYSTEM DISORDERS	各类神经系统疾病	6.25 ( 0.88 - 44.41 )	6.25 ( 4.41 )	3.63 ( 0.7 )	1.86 ( -0.25 )	否	否	否	否
SEBORRHOEIC DERMATITIS	seborrhoeic dermatitis	2	8914	1	55755	12.51	1.13	137.98	12.51	7.06	10.11	14.91	4.84	0.65	2.27	0.07	脂溢性皮炎	SKIN AND SUBCUTANEOUS TISSUE DISORDERS	皮肤及皮下组织类疾病	12.51 ( 1.13 - 137.98 )	12.51 ( 7.06 )	4.84 ( 0.65 )	2.27 ( 0.07 )	否	否	否	是
ECHOCARDIOGRAM ABNORMAL	echocardiogram abnormal	2	8914	4	55752	3.13	0.57	17.08	3.13	1.93	1.43	4.82	2.42	0.58	1.27	-0.72	超声心动图异常	INVESTIGATIONS	各类检查	3.13 ( 0.57 - 17.08 )	3.13 ( 1.93 )	2.42 ( 0.58 )	1.27 ( -0.72 )	否	否	否	否
EMOTIONAL DISTRESS	emotional distress	2	8914	2	55754	6.25	0.88	44.41	6.25	4.41	4.29	8.21	3.63	0.7	1.86	-0.25	情绪困扰	PSYCHIATRIC DISORDERS	精神病类	6.25 ( 0.88 - 44.41 )	6.25 ( 4.41 )	3.63 ( 0.7 )	1.86 ( -0.25 )	否	否	否	否
MIGRAINE	migraine	2	8914	19	55737	0.66	0.15	2.83	0.66	0.32	-0.8	2.12	0.69	0.2	-0.53	-2.31	偏头痛	NERVOUS SYSTEM DISORDERS	各类神经系统疾病	0.66 ( 0.15 - 2.83 )	0.66 ( 0.32 )	0.69 ( 0.2 )	-0.53 ( -2.31 )	否	否	否	否
ILL-DEFINED DISORDER	ill-defined disorder	2	8914	21	55735	0.6	0.14	2.54	0.6	0.5	-0.85	2.05	0.63	0.19	-0.66	-2.43	未明确定义的疾病	GENERAL DISORDERS AND ADMINISTRATION SITE CONDITIONS	全身性疾病及给药部位各种反应	0.6 ( 0.14 - 2.54 )	0.6 ( 0.5 )	0.63 ( 0.19 )	-0.66 ( -2.43 )	否	否	否	否
INFREQUENT BOWEL MOVEMENTS	infrequent bowel movements	2	8914	1	55755	12.51	1.13	137.98	12.51	7.06	10.11	14.91	4.84	0.65	2.27	0.07	大便次数少	GASTROINTESTINAL DISORDERS	胃肠系统疾病	12.51 ( 1.13 - 137.98 )	12.51 ( 7.06 )	4.84 ( 0.65 )	2.27 ( 0.07 )	否	否	否	是
AMMONIA INCREASED	ammonia increased	2	8914	13	55743	0.96	0.22	4.26	0.96	0	-0.53	2.45	0.97	0.28	-0.05	-1.86	氨升高	INVESTIGATIONS	各类检查	0.96 ( 0.22 - 4.26 )	0.96 ( 0 )	0.97 ( 0.28 )	-0.05 ( -1.86 )	否	否	否	否
EMERGENCY CARE	emergency care	2	8914	5	55751	2.5	0.49	12.9	2.5	1.29	0.86	4.14	2.07	0.53	1.05	-0.9	急救护理	SURGICAL AND MEDICAL PROCEDURES	各种手术及医疗操作	2.5 ( 0.49 - 12.9 )	2.5 ( 1.29 )	2.07 ( 0.53 )	1.05 ( -0.9 )	否	否	否	否
HYPERTENSIVE CRISIS	hypertensive crisis	2	8914	12	55744	1.04	0.23	4.66	1.04	0	-0.45	2.54	1.04	0.3	0.05	-1.77	高血压危象	VASCULAR DISORDERS	血管与淋巴管类疾病	1.04 ( 0.23 - 4.66 )	1.04 ( 0 )	1.04 ( 0.3 )	0.05 ( -1.77 )	否	否	否	否
HICCUPS	hiccups	2	8914	10	55746	1.25	0.27	5.71	1.25	0.08	-0.27	2.77	1.21	0.34	0.27	-1.57	呃逆	RESPIRATORY, THORACIC AND MEDIASTINAL DISORDERS	呼吸系统、胸及纵隔疾病	1.25 ( 0.27 - 5.71 )	1.25 ( 0.08 )	1.21 ( 0.34 )	0.27 ( -1.57 )	否	否	否	否
HEAD DISCOMFORT	head discomfort	2	8914	11	55745	1.14	0.25	5.13	1.14	0.03	-0.37	2.64	1.12	0.32	0.16	-1.68	头部不适	NERVOUS SYSTEM DISORDERS	各类神经系统疾病	1.14 ( 0.25 - 5.13 )	1.14 ( 0.03 )	1.12 ( 0.32 )	0.16 ( -1.68 )	否	否	否	否
SEIZURE	seizure	2	8914	19	55737	0.66	0.15	2.83	0.66	0.32	-0.8	2.12	0.69	0.2	-0.53	-2.31	痫性发作	NERVOUS SYSTEM DISORDERS	各类神经系统疾病	0.66 ( 0.15 - 2.83 )	0.66 ( 0.32 )	0.69 ( 0.2 )	-0.53 ( -2.31 )	否	否	否	否
NAIL DISCOLOURATION	nail discolouration	2	8914	19	55737	0.66	0.15	2.83	0.66	0.32	-0.8	2.12	0.69	0.2	-0.53	-2.31	指甲变色	SKIN AND SUBCUTANEOUS TISSUE DISORDERS	皮肤及皮下组织类疾病	0.66 ( 0.15 - 2.83 )	0.66 ( 0.32 )	0.69 ( 0.2 )	-0.53 ( -2.31 )	否	否	否	否
RESTLESS LEGS SYNDROME	restless legs syndrome	2	8914	4	55752	3.13	0.57	17.08	3.13	1.93	1.43	4.82	2.42	0.58	1.27	-0.72	不宁腿综合征	NERVOUS SYSTEM DISORDERS	各类神经系统疾病	3.13 ( 0.57 - 17.08 )	3.13 ( 1.93 )	2.42 ( 0.58 )	1.27 ( -0.72 )	否	否	否	否
HAEMORRHOIDS	haemorrhoids	2	8914	25	55731	0.5	0.12	2.11	0.5	0.92	-0.94	1.94	0.54	0.16	-0.9	-2.65	痔疮	GASTROINTESTINAL DISORDERS	胃肠系统疾病	0.5 ( 0.12 - 2.11 )	0.5 ( 0.92 )	0.54 ( 0.16 )	-0.9 ( -2.65 )	否	否	否	否
NIPPLE PAIN	nipple pain	2	8914	1	55755	12.51	1.13	137.98	12.51	7.06	10.11	14.91	4.84	0.65	2.27	0.07	乳头疼痛	REPRODUCTIVE SYSTEM AND BREAST DISORDERS	生殖系统及乳腺疾病	12.51 ( 1.13 - 137.98 )	12.51 ( 7.06 )	4.84 ( 0.65 )	2.27 ( 0.07 )	否	否	否	是
COMPLICATION ASSOCIATED WITH DEVICE	complication associated with device	2	8914	0	55756	#NUM!	#NUM!	#NUM!	#NUM!	12.51	#NUM!	#NUM!	7.25	0	2.86	0.5	装置相关并发症	GENERAL DISORDERS AND ADMINISTRATION SITE CONDITIONS	全身性疾病及给药部位各种反应	Inf ( NaN - Inf )	Inf ( 12.51 )	7.25 ( 0 )	2.86 ( 0.5 )	否	否	否	是
GROIN PAIN	groin pain	2	8914	4	55752	3.13	0.57	17.08	3.13	1.93	1.43	4.82	2.42	0.58	1.27	-0.72	腹股沟疼痛	MUSCULOSKELETAL AND CONNECTIVE TISSUE DISORDERS	各种肌肉骨骼及结缔组织疾病	3.13 ( 0.57 - 17.08 )	3.13 ( 1.93 )	2.42 ( 0.58 )	1.27 ( -0.72 )	否	否	否	否
PERIARTHRITIS	periarthritis	2	8914	1	55755	12.51	1.13	137.98	12.51	7.06	10.11	14.91	4.84	0.65	2.27	0.07	关节周围炎	MUSCULOSKELETAL AND CONNECTIVE TISSUE DISORDERS	各种肌肉骨骼及结缔组织疾病	12.51 ( 1.13 - 137.98 )	12.51 ( 7.06 )	4.84 ( 0.65 )	2.27 ( 0.07 )	否	否	否	是
WEIGHT BEARING DIFFICULTY	weight bearing difficulty	2	8914	0	55756	#NUM!	#NUM!	#NUM!	#NUM!	12.51	#NUM!	#NUM!	7.25	0	2.86	0.5	支撑体重困难	MUSCULOSKELETAL AND CONNECTIVE TISSUE DISORDERS	各种肌肉骨骼及结缔组织疾病	Inf ( NaN - Inf )	Inf ( 12.51 )	7.25 ( 0 )	2.86 ( 0.5 )	否	否	否	是
SPINAL PAIN	spinal pain	2	8914	6	55750	2.08	0.42	10.33	2.08	0.85	0.48	3.68	1.81	0.48	0.86	-1.07	脊柱疼痛	MUSCULOSKELETAL AND CONNECTIVE TISSUE DISORDERS	各种肌肉骨骼及结缔组织疾病	2.08 ( 0.42 - 10.33 )	2.08 ( 0.85 )	1.81 ( 0.48 )	0.86 ( -1.07 )	否	否	否	否
HAEMATEMESIS	haematemesis	2	8914	44	55712	0.28	0.07	1.17	0.28	3.45	-1.13	1.7	0.32	0.1	-1.66	-3.38	呕血	GASTROINTESTINAL DISORDERS	胃肠系统疾病	0.28 ( 0.07 - 1.17 )	0.28 ( 3.45 )	0.32 ( 0.1 )	-1.66 ( -3.38 )	否	否	否	否
CARDIAC DYSFUNCTION	cardiac dysfunction	2	8914	3	55753	4.17	0.7	24.96	4.17	2.89	2.38	5.96	2.9	0.65	1.54	-0.5	心功能失调	CARDIAC DISORDERS	心脏器官疾病	4.17 ( 0.7 - 24.96 )	4.17 ( 2.89 )	2.9 ( 0.65 )	1.54 ( -0.5 )	否	否	否	否
LYMPHOEDEMA	lymphoedema	2	8914	2	55754	6.25	0.88	44.41	6.25	4.41	4.29	8.21	3.63	0.7	1.86	-0.25	淋巴水肿	VASCULAR DISORDERS	血管与淋巴管类疾病	6.25 ( 0.88 - 44.41 )	6.25 ( 4.41 )	3.63 ( 0.7 )	1.86 ( -0.25 )	否	否	否	否
LEFT VENTRICULAR DYSFUNCTION	left ventricular dysfunction	2	8914	8	55748	1.56	0.33	7.36	1.56	0.32	0.01	3.11	1.45	0.4	0.54	-1.34	左心室功能障碍	CARDIAC DISORDERS	心脏器官疾病	1.56 ( 0.33 - 7.36 )	1.56 ( 0.32 )	1.45 ( 0.4 )	0.54 ( -1.34 )	否	否	否	否
FAECES HARD	faeces hard	2	8914	8	55748	1.56	0.33	7.36	1.56	0.32	0.01	3.11	1.45	0.4	0.54	-1.34	硬便	GASTROINTESTINAL DISORDERS	胃肠系统疾病	1.56 ( 0.33 - 7.36 )	1.56 ( 0.32 )	1.45 ( 0.4 )	0.54 ( -1.34 )	否	否	否	否
SALIVARY HYPERSECRETION	salivary hypersecretion	2	8914	31	55725	0.4	0.1	1.69	0.4	1.66	-1.03	1.83	0.44	0.13	-1.19	-2.92	唾液分泌过多	GASTROINTESTINAL DISORDERS	胃肠系统疾病	0.4 ( 0.1 - 1.69 )	0.4 ( 1.66 )	0.44 ( 0.13 )	-1.19 ( -2.92 )	否	否	否	否
GAIT INABILITY	gait inability	2	8914	22	55734	0.57	0.13	2.42	0.57	0.6	-0.88	2.02	0.6	0.18	-0.73	-2.49	步态无力	GENERAL DISORDERS AND ADMINISTRATION SITE CONDITIONS	全身性疾病及给药部位各种反应	0.57 ( 0.13 - 2.42 )	0.57 ( 0.6 )	0.6 ( 0.18 )	-0.73 ( -2.49 )	否	否	否	否
MUSCULOSKELETAL CHEST PAIN	musculoskeletal chest pain	2	8914	14	55742	0.89	0.2	3.93	0.89	0.02	-0.59	2.37	0.91	0.26	-0.14	-1.95	胸部肌肉骨骼疼痛	MUSCULOSKELETAL AND CONNECTIVE TISSUE DISORDERS	各种肌肉骨骼及结缔组织疾病	0.89 ( 0.2 - 3.93 )	0.89 ( 0.02 )	0.91 ( 0.26 )	-0.14 ( -1.95 )	否	否	否	否
CHOLECYSTECTOMY	cholecystectomy	2	8914	9	55747	1.39	0.3	6.43	1.39	0.18	-0.14	2.92	1.32	0.37	0.4	-1.46	胆囊切除术	SURGICAL AND MEDICAL PROCEDURES	各种手术及医疗操作	1.39 ( 0.3 - 6.43 )	1.39 ( 0.18 )	1.32 ( 0.37 )	0.4 ( -1.46 )	否	否	否	否
SEXUAL DYSFUNCTION	sexual dysfunction	2	8914	0	55756	#NUM!	#NUM!	#NUM!	#NUM!	12.51	#NUM!	#NUM!	7.25	0	2.86	0.5	性功能障碍	REPRODUCTIVE SYSTEM AND BREAST DISORDERS	生殖系统及乳腺疾病	Inf ( NaN - Inf )	Inf ( 12.51 )	7.25 ( 0 )	2.86 ( 0.5 )	否	否	否	是
PHOTOPHOBIA	photophobia	2	8914	20	55736	0.63	0.15	2.68	0.63	0.41	-0.83	2.08	0.66	0.2	-0.6	-2.37	畏光	EYE DISORDERS	眼器官疾病	0.63 ( 0.15 - 2.68 )	0.63 ( 0.41 )	0.66 ( 0.2 )	-0.6 ( -2.37 )	否	否	否	否
SKIN ULCER	skin ulcer	2	8914	37	55719	0.34	0.08	1.4	0.34	2.46	-1.08	1.76	0.37	0.11	-1.43	-3.15	皮肤溃疡	SKIN AND SUBCUTANEOUS TISSUE DISORDERS	皮肤及皮下组织类疾病	0.34 ( 0.08 - 1.4 )	0.34 ( 2.46 )	0.37 ( 0.11 )	-1.43 ( -3.15 )	否	否	否	否
EMPYEMA	empyema	2	8914	1	55755	12.51	1.13	137.98	12.51	7.06	10.11	14.91	4.84	0.65	2.27	0.07	积脓症	INFECTIONS AND INFESTATIONS	感染及侵染类疾病	12.51 ( 1.13 - 137.98 )	12.51 ( 7.06 )	4.84 ( 0.65 )	2.27 ( 0.07 )	否	否	否	是
COLECTOMY	colectomy	2	8914	12	55744	1.04	0.23	4.66	1.04	0	-0.45	2.54	1.04	0.3	0.05	-1.77	结肠切除术	SURGICAL AND MEDICAL PROCEDURES	各种手术及医疗操作	1.04 ( 0.23 - 4.66 )	1.04 ( 0 )	1.04 ( 0.3 )	0.05 ( -1.77 )	否	否	否	否
INCONTINENCE	incontinence	2	8914	10	55746	1.25	0.27	5.71	1.25	0.08	-0.27	2.77	1.21	0.34	0.27	-1.57	失禁	RENAL AND URINARY DISORDERS	肾脏及泌尿系统疾病	1.25 ( 0.27 - 5.71 )	1.25 ( 0.08 )	1.21 ( 0.34 )	0.27 ( -1.57 )	否	否	否	否
WHITE BLOOD CELL COUNT ABNORMAL	white blood cell count abnormal	2	8914	9	55747	1.39	0.3	6.43	1.39	0.18	-0.14	2.92	1.32	0.37	0.4	-1.46	白细胞计数异常	INVESTIGATIONS	各类检查	1.39 ( 0.3 - 6.43 )	1.39 ( 0.18 )	1.32 ( 0.37 )	0.4 ( -1.46 )	否	否	否	否
BLOOD URINE PRESENT	blood urine present	2	8914	13	55743	0.96	0.22	4.26	0.96	0	-0.53	2.45	0.97	0.28	-0.05	-1.86	尿中带血	INVESTIGATIONS	各类检查	0.96 ( 0.22 - 4.26 )	0.96 ( 0 )	0.97 ( 0.28 )	-0.05 ( -1.86 )	否	否	否	否
CLOSTRIDIUM DIFFICILE INFECTION	clostridium difficile infection	2	8914	7	55749	1.79	0.37	8.6	1.79	0.54	0.22	3.36	1.61	0.43	0.69	-1.21	难辨梭状芽胞杆菌感染	INFECTIONS AND INFESTATIONS	感染及侵染类疾病	1.79 ( 0.37 - 8.6 )	1.79 ( 0.54 )	1.61 ( 0.43 )	0.69 ( -1.21 )	否	否	否	否
EXPIRED PRODUCT ADMINISTERED	expired product administered	2	8914	3	55753	4.17	0.7	24.96	4.17	2.89	2.38	5.96	2.9	0.65	1.54	-0.5	给用了过期产品	INJURY, POISONING AND PROCEDURAL COMPLICATIONS	各类损伤、中毒及操作并发症	4.17 ( 0.7 - 24.96 )	4.17 ( 2.89 )	2.9 ( 0.65 )	1.54 ( -0.5 )	否	否	否	否
PRODUCT PRESCRIBING ERROR	product prescribing error	2	8914	6	55750	2.08	0.42	10.33	2.08	0.85	0.48	3.68	1.81	0.48	0.86	-1.07	产品处方错误	INJURY, POISONING AND PROCEDURAL COMPLICATIONS	各类损伤、中毒及操作并发症	2.08 ( 0.42 - 10.33 )	2.08 ( 0.85 )	1.81 ( 0.48 )	0.86 ( -1.07 )	否	否	否	否
ENERGY INCREASED	energy increased	2	8914	5	55751	2.5	0.49	12.9	2.5	1.29	0.86	4.14	2.07	0.53	1.05	-0.9	精力增加	GENERAL DISORDERS AND ADMINISTRATION SITE CONDITIONS	全身性疾病及给药部位各种反应	2.5 ( 0.49 - 12.9 )	2.5 ( 1.29 )	2.07 ( 0.53 )	1.05 ( -0.9 )	否	否	否	否
CATARACT OPERATION	cataract operation	2	8914	3	55753	4.17	0.7	24.96	4.17	2.89	2.38	5.96	2.9	0.65	1.54	-0.5	白内障手术	SURGICAL AND MEDICAL PROCEDURES	各种手术及医疗操作	4.17 ( 0.7 - 24.96 )	4.17 ( 2.89 )	2.9 ( 0.65 )	1.54 ( -0.5 )	否	否	否	否
TUMOUR RUPTURE	tumour rupture	2	8914	45	55711	0.28	0.07	1.15	0.28	3.59	-1.14	1.69	0.31	0.09	-1.7	-3.41	肿瘤破裂	NEOPLASMS BENIGN, MALIGNANT AND UNSPECIFIED (INCL CYSTS AND POLYPS)	良性、恶性及性质不明的肿瘤（包括囊状和息肉状）	0.28 ( 0.07 - 1.15 )	0.28 ( 3.59 )	0.31 ( 0.09 )	-1.7 ( -3.41 )	否	否	否	否
BONE CONTUSION	bone contusion	2	8914	0	55756	#NUM!	#NUM!	#NUM!	#NUM!	12.51	#NUM!	#NUM!	7.25	0	2.86	0.5	骨挫伤	INJURY, POISONING AND PROCEDURAL COMPLICATIONS	各类损伤、中毒及操作并发症	Inf ( NaN - Inf )	Inf ( 12.51 )	7.25 ( 0 )	2.86 ( 0.5 )	否	否	否	是
GLOMERULAR FILTRATION RATE DECREASED	glomerular filtration rate decreased	2	8914	18	55738	0.69	0.16	2.99	0.69	0.24	-0.77	2.16	0.73	0.21	-0.46	-2.24	肾小球滤过率降低	INVESTIGATIONS	各类检查	0.69 ( 0.16 - 2.99 )	0.69 ( 0.24 )	0.73 ( 0.21 )	-0.46 ( -2.24 )	否	否	否	否
LOW DENSITY LIPOPROTEIN INCREASED	low density lipoprotein increased	2	8914	1	55755	12.51	1.13	137.98	12.51	7.06	10.11	14.91	4.84	0.65	2.27	0.07	低密度脂蛋白升高	INVESTIGATIONS	各类检查	12.51 ( 1.13 - 137.98 )	12.51 ( 7.06 )	4.84 ( 0.65 )	2.27 ( 0.07 )	否	否	否	是
TOOTH LOSS	tooth loss	2	8914	6	55750	2.08	0.42	10.33	2.08	0.85	0.48	3.68	1.81	0.48	0.86	-1.07	牙齿脱落	GASTROINTESTINAL DISORDERS	胃肠系统疾病	2.08 ( 0.42 - 10.33 )	2.08 ( 0.85 )	1.81 ( 0.48 )	0.86 ( -1.07 )	否	否	否	否
DENTAL CARIES	dental caries	2	8914	5	55751	2.5	0.49	12.9	2.5	1.29	0.86	4.14	2.07	0.53	1.05	-0.9	龋齿	GASTROINTESTINAL DISORDERS	胃肠系统疾病	2.5 ( 0.49 - 12.9 )	2.5 ( 1.29 )	2.07 ( 0.53 )	1.05 ( -0.9 )	否	否	否	否
HAEMATOMA	haematoma	2	8914	20	55736	0.63	0.15	2.68	0.63	0.41	-0.83	2.08	0.66	0.2	-0.6	-2.37	血肿	VASCULAR DISORDERS	血管与淋巴管类疾病	0.63 ( 0.15 - 2.68 )	0.63 ( 0.41 )	0.66 ( 0.2 )	-0.6 ( -2.37 )	否	否	否	否
ORAL DISCOMFORT	oral discomfort	2	8914	31	55725	0.4	0.1	1.69	0.4	1.66	-1.03	1.83	0.44	0.13	-1.19	-2.92	口腔不适	GASTROINTESTINAL DISORDERS	胃肠系统疾病	0.4 ( 0.1 - 1.69 )	0.4 ( 1.66 )	0.44 ( 0.13 )	-1.19 ( -2.92 )	否	否	否	否
OROPHARYNGEAL DISCOMFORT	oropharyngeal discomfort	2	8914	4	55752	3.13	0.57	17.08	3.13	1.93	1.43	4.82	2.42	0.58	1.27	-0.72	口咽不适感	RESPIRATORY, THORACIC AND MEDIASTINAL DISORDERS	呼吸系统、胸及纵隔疾病	3.13 ( 0.57 - 17.08 )	3.13 ( 1.93 )	2.42 ( 0.58 )	1.27 ( -0.72 )	否	否	否	否
BLOOD TESTOSTERONE DECREASED	blood testosterone decreased	2	8914	1	55755	12.51	1.13	137.98	12.51	7.06	10.11	14.91	4.84	0.65	2.27	0.07	血睾酮降低	INVESTIGATIONS	各类检查	12.51 ( 1.13 - 137.98 )	12.51 ( 7.06 )	4.84 ( 0.65 )	2.27 ( 0.07 )	否	否	否	是
HYPONATRAEMIA	hyponatraemia	2	8914	33	55723	0.38	0.09	1.58	0.38	1.92	-1.05	1.81	0.41	0.13	-1.27	-3	低钠血症	METABOLISM AND NUTRITION DISORDERS	代谢及营养类疾病	0.38 ( 0.09 - 1.58 )	0.38 ( 1.92 )	0.41 ( 0.13 )	-1.27 ( -3 )	否	否	否	否
BRAIN NEOPLASM	brain neoplasm	2	8914	5	55751	2.5	0.49	12.9	2.5	1.29	0.86	4.14	2.07	0.53	1.05	-0.9	脑肿瘤	NEOPLASMS BENIGN, MALIGNANT AND UNSPECIFIED (INCL CYSTS AND POLYPS)	良性、恶性及性质不明的肿瘤（包括囊状和息肉状）	2.5 ( 0.49 - 12.9 )	2.5 ( 1.29 )	2.07 ( 0.53 )	1.05 ( -0.9 )	否	否	否	否
SKIN MASS	skin mass	2	8914	3	55753	4.17	0.7	24.96	4.17	2.89	2.38	5.96	2.9	0.65	1.54	-0.5	皮肤肿块	SKIN AND SUBCUTANEOUS TISSUE DISORDERS	皮肤及皮下组织类疾病	4.17 ( 0.7 - 24.96 )	4.17 ( 2.89 )	2.9 ( 0.65 )	1.54 ( -0.5 )	否	否	否	否
FEAR	fear	2	8914	4	55752	3.13	0.57	17.08	3.13	1.93	1.43	4.82	2.42	0.58	1.27	-0.72	恐惧	PSYCHIATRIC DISORDERS	精神病类	3.13 ( 0.57 - 17.08 )	3.13 ( 1.93 )	2.42 ( 0.58 )	1.27 ( -0.72 )	否	否	否	否
BLADDER DISORDER	bladder disorder	2	8914	10	55746	1.25	0.27	5.71	1.25	0.08	-0.27	2.77	1.21	0.34	0.27	-1.57	膀胱疾病	RENAL AND URINARY DISORDERS	肾脏及泌尿系统疾病	1.25 ( 0.27 - 5.71 )	1.25 ( 0.08 )	1.21 ( 0.34 )	0.27 ( -1.57 )	否	否	否	否
THERAPEUTIC PROCEDURE	therapeutic procedure	2	8914	0	55756	#NUM!	#NUM!	#NUM!	#NUM!	12.51	#NUM!	#NUM!	7.25	0	2.86	0.5	治疗性操作	SURGICAL AND MEDICAL PROCEDURES	各种手术及医疗操作	Inf ( NaN - Inf )	Inf ( 12.51 )	7.25 ( 0 )	2.86 ( 0.5 )	否	否	否	是
GALLBLADDER DISORDER	gallbladder disorder	2	8914	9	55747	1.39	0.3	6.43	1.39	0.18	-0.14	2.92	1.32	0.37	0.4	-1.46	胆囊病变	HEPATOBILIARY DISORDERS	肝胆系统疾病	1.39 ( 0.3 - 6.43 )	1.39 ( 0.18 )	1.32 ( 0.37 )	0.4 ( -1.46 )	否	否	否	否
TREATMENT NONCOMPLIANCE	treatment noncompliance	2	8914	11	55745	1.14	0.25	5.13	1.14	0.03	-0.37	2.64	1.12	0.32	0.16	-1.68	治疗不服从	GENERAL DISORDERS AND ADMINISTRATION SITE CONDITIONS	全身性疾病及给药部位各种反应	1.14 ( 0.25 - 5.13 )	1.14 ( 0.03 )	1.12 ( 0.32 )	0.16 ( -1.68 )	否	否	否	否
GASTROENTERITIS	gastroenteritis	2	8914	7	55749	1.79	0.37	8.6	1.79	0.54	0.22	3.36	1.61	0.43	0.69	-1.21	胃肠炎	INFECTIONS AND INFESTATIONS	感染及侵染类疾病	1.79 ( 0.37 - 8.6 )	1.79 ( 0.54 )	1.61 ( 0.43 )	0.69 ( -1.21 )	否	否	否	否
ABNORMAL BEHAVIOUR	abnormal behaviour	2	8914	18	55738	0.69	0.16	2.99	0.69	0.24	-0.77	2.16	0.73	0.21	-0.46	-2.24	异常行为	PSYCHIATRIC DISORDERS	精神病类	0.69 ( 0.16 - 2.99 )	0.69 ( 0.24 )	0.73 ( 0.21 )	-0.46 ( -2.24 )	否	否	否	否
COLD SWEAT	cold sweat	2	8914	11	55745	1.14	0.25	5.13	1.14	0.03	-0.37	2.64	1.12	0.32	0.16	-1.68	冷汗	SKIN AND SUBCUTANEOUS TISSUE DISORDERS	皮肤及皮下组织类疾病	1.14 ( 0.25 - 5.13 )	1.14 ( 0.03 )	1.12 ( 0.32 )	0.16 ( -1.68 )	否	否	否	否
DYSGEUSIA	dysgeusia	2	8914	208	55548	0.06	0.01	0.24	0.06	29.2	-1.33	1.45	0.07	0.02	-3.86	-5.53	味觉倒错	NERVOUS SYSTEM DISORDERS	各类神经系统疾病	0.06 ( 0.01 - 0.24 )	0.06 ( 29.2 )	0.07 ( 0.02 )	-3.86 ( -5.53 )	否	否	否	否
PULMONARY PAIN	pulmonary pain	2	8914	0	55756	#NUM!	#NUM!	#NUM!	#NUM!	12.51	#NUM!	#NUM!	7.25	0	2.86	0.5	肺疼痛	RESPIRATORY, THORACIC AND MEDIASTINAL DISORDERS	呼吸系统、胸及纵隔疾病	Inf ( NaN - Inf )	Inf ( 12.51 )	7.25 ( 0 )	2.86 ( 0.5 )	否	否	否	是
BLOOD CREATININE ABNORMAL	blood creatinine abnormal	2	8914	3	55753	4.17	0.7	24.96	4.17	2.89	2.38	5.96	2.9	0.65	1.54	-0.5	血肌酐异常	INVESTIGATIONS	各类检查	4.17 ( 0.7 - 24.96 )	4.17 ( 2.89 )	2.9 ( 0.65 )	1.54 ( -0.5 )	否	否	否	否
EPIGASTRIC DISCOMFORT	epigastric discomfort	2	8914	5	55751	2.5	0.49	12.9	2.5	1.29	0.86	4.14	2.07	0.53	1.05	-0.9	中上腹不适	GASTROINTESTINAL DISORDERS	胃肠系统疾病	2.5 ( 0.49 - 12.9 )	2.5 ( 1.29 )	2.07 ( 0.53 )	1.05 ( -0.9 )	否	否	否	否
NEUROTOXICITY	neurotoxicity	2	8914	13	55743	0.96	0.22	4.26	0.96	0	-0.53	2.45	0.97	0.28	-0.05	-1.86	神经毒性	NERVOUS SYSTEM DISORDERS	各类神经系统疾病	0.96 ( 0.22 - 4.26 )	0.96 ( 0 )	0.97 ( 0.28 )	-0.05 ( -1.86 )	否	否	否	否
TUMOUR ABLATION	tumour ablation	2	8914	0	55756	#NUM!	#NUM!	#NUM!	#NUM!	12.51	#NUM!	#NUM!	7.25	0	2.86	0.5	肿瘤消融术	SURGICAL AND MEDICAL PROCEDURES	各种手术及医疗操作	Inf ( NaN - Inf )	Inf ( 12.51 )	7.25 ( 0 )	2.86 ( 0.5 )	否	否	否	是
PNEUMONITIS	pneumonitis	2	8914	27	55729	0.46	0.11	1.95	0.46	1.16	-0.97	1.9	0.5	0.15	-1	-2.75	肺部炎症	RESPIRATORY, THORACIC AND MEDIASTINAL DISORDERS	呼吸系统、胸及纵隔疾病	0.46 ( 0.11 - 1.95 )	0.46 ( 1.16 )	0.5 ( 0.15 )	-1 ( -2.75 )	否	否	否	否
SNEEZING	sneezing	2	8914	10	55746	1.25	0.27	5.71	1.25	0.08	-0.27	2.77	1.21	0.34	0.27	-1.57	喷嚏	RESPIRATORY, THORACIC AND MEDIASTINAL DISORDERS	呼吸系统、胸及纵隔疾病	1.25 ( 0.27 - 5.71 )	1.25 ( 0.08 )	1.21 ( 0.34 )	0.27 ( -1.57 )	否	否	否	否
URINARY INCONTINENCE	urinary incontinence	2	8914	11	55745	1.14	0.25	5.13	1.14	0.03	-0.37	2.64	1.12	0.32	0.16	-1.68	尿失禁	RENAL AND URINARY DISORDERS	肾脏及泌尿系统疾病	1.14 ( 0.25 - 5.13 )	1.14 ( 0.03 )	1.12 ( 0.32 )	0.16 ( -1.68 )	否	否	否	否
TESTICULAR PAIN	testicular pain	2	8914	3	55753	4.17	0.7	24.96	4.17	2.89	2.38	5.96	2.9	0.65	1.54	-0.5	睾丸疼痛	REPRODUCTIVE SYSTEM AND BREAST DISORDERS	生殖系统及乳腺疾病	4.17 ( 0.7 - 24.96 )	4.17 ( 2.89 )	2.9 ( 0.65 )	1.54 ( -0.5 )	否	否	否	否
C-REACTIVE PROTEIN INCREASED	c-reactive protein increased	2	8914	37	55719	0.34	0.08	1.4	0.34	2.46	-1.08	1.76	0.37	0.11	-1.43	-3.15	C 反应蛋白升高	INVESTIGATIONS	各类检查	0.34 ( 0.08 - 1.4 )	0.34 ( 2.46 )	0.37 ( 0.11 )	-1.43 ( -3.15 )	否	否	否	否
PANCREATIC DISORDER	pancreatic disorder	2	8914	8	55748	1.56	0.33	7.36	1.56	0.32	0.01	3.11	1.45	0.4	0.54	-1.34	胰腺疾病	GASTROINTESTINAL DISORDERS	胃肠系统疾病	1.56 ( 0.33 - 7.36 )	1.56 ( 0.32 )	1.45 ( 0.4 )	0.54 ( -1.34 )	否	否	否	否
BLOOD POTASSIUM INCREASED	blood potassium increased	2	8914	20	55736	0.63	0.15	2.68	0.63	0.41	-0.83	2.08	0.66	0.2	-0.6	-2.37	血钾升高	INVESTIGATIONS	各类检查	0.63 ( 0.15 - 2.68 )	0.63 ( 0.41 )	0.66 ( 0.2 )	-0.6 ( -2.37 )	否	否	否	否
SLEEP DEFICIT	sleep deficit	2	8914	2	55754	6.25	0.88	44.41	6.25	4.41	4.29	8.21	3.63	0.7	1.86	-0.25	睡眠缺乏	NERVOUS SYSTEM DISORDERS	各类神经系统疾病	6.25 ( 0.88 - 44.41 )	6.25 ( 4.41 )	3.63 ( 0.7 )	1.86 ( -0.25 )	否	否	否	否
PHARYNGEAL HAEMORRHAGE	pharyngeal haemorrhage	2	8914	2	55754	6.25	0.88	44.41	6.25	4.41	4.29	8.21	3.63	0.7	1.86	-0.25	咽部出血	RESPIRATORY, THORACIC AND MEDIASTINAL DISORDERS	呼吸系统、胸及纵隔疾病	6.25 ( 0.88 - 44.41 )	6.25 ( 4.41 )	3.63 ( 0.7 )	1.86 ( -0.25 )	否	否	否	否
HYPERCALCAEMIA OF MALIGNANCY	hypercalcaemia of malignancy	2	8914	0	55756	#NUM!	#NUM!	#NUM!	#NUM!	12.51	#NUM!	#NUM!	7.25	0	2.86	0.5	恶性高钙血症	ENDOCRINE DISORDERS	内分泌系统疾病	Inf ( NaN - Inf )	Inf ( 12.51 )	7.25 ( 0 )	2.86 ( 0.5 )	否	否	否	是
RENAL CYST	renal cyst	2	8914	23	55733	0.54	0.13	2.31	0.54	0.7	-0.9	1.99	0.58	0.17	-0.79	-2.54	肾脏囊肿	RENAL AND URINARY DISORDERS	肾脏及泌尿系统疾病	0.54 ( 0.13 - 2.31 )	0.54 ( 0.7 )	0.58 ( 0.17 )	-0.79 ( -2.54 )	否	否	否	否
SCAN ABNORMAL	scan abnormal	2	8914	2	55754	6.25	0.88	44.41	6.25	4.41	4.29	8.21	3.63	0.7	1.86	-0.25	扫描异常	INVESTIGATIONS	各类检查	6.25 ( 0.88 - 44.41 )	6.25 ( 4.41 )	3.63 ( 0.7 )	1.86 ( -0.25 )	否	否	否	否
KNEE OPERATION	knee operation	2	8914	0	55756	#NUM!	#NUM!	#NUM!	#NUM!	12.51	#NUM!	#NUM!	7.25	0	2.86	0.5	膝关节手术	SURGICAL AND MEDICAL PROCEDURES	各种手术及医疗操作	Inf ( NaN - Inf )	Inf ( 12.51 )	7.25 ( 0 )	2.86 ( 0.5 )	否	否	否	是
DYSPNOEA EXERTIONAL	dyspnoea exertional	2	8914	28	55728	0.45	0.11	1.87	0.45	1.28	-0.99	1.88	0.48	0.15	-1.05	-2.79	劳力性呼吸困难	RESPIRATORY, THORACIC AND MEDIASTINAL DISORDERS	呼吸系统、胸及纵隔疾病	0.45 ( 0.11 - 1.87 )	0.45 ( 1.28 )	0.48 ( 0.15 )	-1.05 ( -2.79 )	否	否	否	否
INTERVERTEBRAL DISC PROTRUSION	intervertebral disc protrusion	2	8914	5	55751	2.5	0.49	12.9	2.5	1.29	0.86	4.14	2.07	0.53	1.05	-0.9	椎间盘突出	MUSCULOSKELETAL AND CONNECTIVE TISSUE DISORDERS	各种肌肉骨骼及结缔组织疾病	2.5 ( 0.49 - 12.9 )	2.5 ( 1.29 )	2.07 ( 0.53 )	1.05 ( -0.9 )	否	否	否	否
ARRHYTHMIA	arrhythmia	2	8914	18	55738	0.69	0.16	2.99	0.69	0.24	-0.77	2.16	0.73	0.21	-0.46	-2.24	心律失常	CARDIAC DISORDERS	心脏器官疾病	0.69 ( 0.16 - 2.99 )	0.69 ( 0.24 )	0.73 ( 0.21 )	-0.46 ( -2.24 )	否	否	否	否
BLOOD MAGNESIUM ABNORMAL	blood magnesium abnormal	2	8914	2	55754	6.25	0.88	44.41	6.25	4.41	4.29	8.21	3.63	0.7	1.86	-0.25	血镁异常	INVESTIGATIONS	各类检查	6.25 ( 0.88 - 44.41 )	6.25 ( 4.41 )	3.63 ( 0.7 )	1.86 ( -0.25 )	否	否	否	否
KIDNEY INFECTION	kidney infection	2	8914	8	55748	1.56	0.33	7.36	1.56	0.32	0.01	3.11	1.45	0.4	0.54	-1.34	肾脏感染	INFECTIONS AND INFESTATIONS	感染及侵染类疾病	1.56 ( 0.33 - 7.36 )	1.56 ( 0.32 )	1.45 ( 0.4 )	0.54 ( -1.34 )	否	否	否	否
PULMONARY THROMBOSIS	pulmonary thrombosis	2	8914	4	55752	3.13	0.57	17.08	3.13	1.93	1.43	4.82	2.42	0.58	1.27	-0.72	肺血栓形成	RESPIRATORY, THORACIC AND MEDIASTINAL DISORDERS	呼吸系统、胸及纵隔疾病	3.13 ( 0.57 - 17.08 )	3.13 ( 1.93 )	2.42 ( 0.58 )	1.27 ( -0.72 )	否	否	否	否
VIRAL INFECTION	viral infection	2	8914	13	55743	0.96	0.22	4.26	0.96	0	-0.53	2.45	0.97	0.28	-0.05	-1.86	病毒感染	INFECTIONS AND INFESTATIONS	感染及侵染类疾病	0.96 ( 0.22 - 4.26 )	0.96 ( 0 )	0.97 ( 0.28 )	-0.05 ( -1.86 )	否	否	否	否
PERIPHERAL COLDNESS	peripheral coldness	2	8914	14	55742	0.89	0.2	3.93	0.89	0.02	-0.59	2.37	0.91	0.26	-0.14	-1.95	四肢发冷	VASCULAR DISORDERS	血管与淋巴管类疾病	0.89 ( 0.2 - 3.93 )	0.89 ( 0.02 )	0.91 ( 0.26 )	-0.14 ( -1.95 )	否	否	否	否
BOWEN'S DISEASE	bowen's disease	2	8914	0	55756	#NUM!	#NUM!	#NUM!	#NUM!	12.51	#NUM!	#NUM!	7.25	0	2.86	0.5	鲍温病	NEOPLASMS BENIGN, MALIGNANT AND UNSPECIFIED (INCL CYSTS AND POLYPS)	良性、恶性及性质不明的肿瘤（包括囊状和息肉状）	Inf ( NaN - Inf )	Inf ( 12.51 )	7.25 ( 0 )	2.86 ( 0.5 )	否	否	否	是
HAEMORRHOIDAL HAEMORRHAGE	haemorrhoidal haemorrhage	2	8914	9	55747	1.39	0.3	6.43	1.39	0.18	-0.14	2.92	1.32	0.37	0.4	-1.46	痔疮出血	GASTROINTESTINAL DISORDERS	胃肠系统疾病	1.39 ( 0.3 - 6.43 )	1.39 ( 0.18 )	1.32 ( 0.37 )	0.4 ( -1.46 )	否	否	否	否
IRON DEFICIENCY	iron deficiency	2	8914	4	55752	3.13	0.57	17.08	3.13	1.93	1.43	4.82	2.42	0.58	1.27	-0.72	铁缺乏症	METABOLISM AND NUTRITION DISORDERS	代谢及营养类疾病	3.13 ( 0.57 - 17.08 )	3.13 ( 1.93 )	2.42 ( 0.58 )	1.27 ( -0.72 )	否	否	否	否
RECTAL HAEMORRHAGE	rectal haemorrhage	2	8914	50	55706	0.25	0.06	1.03	0.25	4.33	-1.16	1.66	0.28	0.09	-1.84	-3.55	直肠出血	GASTROINTESTINAL DISORDERS	胃肠系统疾病	0.25 ( 0.06 - 1.03 )	0.25 ( 4.33 )	0.28 ( 0.09 )	-1.84 ( -3.55 )	否	否	否	否
INTESTINAL PERFORATION	intestinal perforation	2	8914	15	55741	0.83	0.19	3.65	0.83	0.06	-0.64	2.31	0.85	0.25	-0.23	-2.03	肠穿孔	GASTROINTESTINAL DISORDERS	胃肠系统疾病	0.83 ( 0.19 - 3.65 )	0.83 ( 0.06 )	0.85 ( 0.25 )	-0.23 ( -2.03 )	否	否	否	否
ORAL HERPES	oral herpes	2	8914	4	55752	3.13	0.57	17.08	3.13	1.93	1.43	4.82	2.42	0.58	1.27	-0.72	口腔疱疹	INFECTIONS AND INFESTATIONS	感染及侵染类疾病	3.13 ( 0.57 - 17.08 )	3.13 ( 1.93 )	2.42 ( 0.58 )	1.27 ( -0.72 )	否	否	否	否
COMPUTERISED TOMOGRAM ABNORMAL	computerised tomogram abnormal	2	8914	9	55747	1.39	0.3	6.43	1.39	0.18	-0.14	2.92	1.32	0.37	0.4	-1.46	计算机断层成像异常	INVESTIGATIONS	各类检查	1.39 ( 0.3 - 6.43 )	1.39 ( 0.18 )	1.32 ( 0.37 )	0.4 ( -1.46 )	否	否	否	否
TEMPERATURE INTOLERANCE	temperature intolerance	2	8914	24	55732	0.52	0.12	2.2	0.52	0.81	-0.92	1.96	0.56	0.17	-0.84	-2.6	温度变化不耐受	GENERAL DISORDERS AND ADMINISTRATION SITE CONDITIONS	全身性疾病及给药部位各种反应	0.52 ( 0.12 - 2.2 )	0.52 ( 0.81 )	0.56 ( 0.17 )	-0.84 ( -2.6 )	否	否	否	否
HYPERTHYROIDISM	hyperthyroidism	2	8914	19	55737	0.66	0.15	2.83	0.66	0.32	-0.8	2.12	0.69	0.2	-0.53	-2.31	甲状腺功能亢进症	ENDOCRINE DISORDERS	内分泌系统疾病	0.66 ( 0.15 - 2.83 )	0.66 ( 0.32 )	0.69 ( 0.2 )	-0.53 ( -2.31 )	否	否	否	否
CYSTITIS	cystitis	2	8914	22	55734	0.57	0.13	2.42	0.57	0.6	-0.88	2.02	0.6	0.18	-0.73	-2.49	膀胱炎	INFECTIONS AND INFESTATIONS	感染及侵染类疾病	0.57 ( 0.13 - 2.42 )	0.57 ( 0.6 )	0.6 ( 0.18 )	-0.73 ( -2.49 )	否	否	否	否
ABDOMINAL WALL MASS	abdominal wall mass	2	8914	3	55753	4.17	0.7	24.96	4.17	2.89	2.38	5.96	2.9	0.65	1.54	-0.5	腹壁肿块	GASTROINTESTINAL DISORDERS	胃肠系统疾病	4.17 ( 0.7 - 24.96 )	4.17 ( 2.89 )	2.9 ( 0.65 )	1.54 ( -0.5 )	否	否	否	否
SINUS HEADACHE	sinus headache	2	8914	5	55751	2.5	0.49	12.9	2.5	1.29	0.86	4.14	2.07	0.53	1.05	-0.9	窦性头痛	NERVOUS SYSTEM DISORDERS	各类神经系统疾病	2.5 ( 0.49 - 12.9 )	2.5 ( 1.29 )	2.07 ( 0.53 )	1.05 ( -0.9 )	否	否	否	否
FAILURE TO THRIVE	failure to thrive	2	8914	8	55748	1.56	0.33	7.36	1.56	0.32	0.01	3.11	1.45	0.4	0.54	-1.34	发育停滞	METABOLISM AND NUTRITION DISORDERS	代谢及营养类疾病	1.56 ( 0.33 - 7.36 )	1.56 ( 0.32 )	1.45 ( 0.4 )	0.54 ( -1.34 )	否	否	否	否
PRODUCT DISPENSING ERROR	product dispensing error	2	8914	3	55753	4.17	0.7	24.96	4.17	2.89	2.38	5.96	2.9	0.65	1.54	-0.5	产品配发错误	INJURY, POISONING AND PROCEDURAL COMPLICATIONS	各类损伤、中毒及操作并发症	4.17 ( 0.7 - 24.96 )	4.17 ( 2.89 )	2.9 ( 0.65 )	1.54 ( -0.5 )	否	否	否	否
BLOOD TRIGLYCERIDES INCREASED	blood triglycerides increased	2	8914	7	55749	1.79	0.37	8.6	1.79	0.54	0.22	3.36	1.61	0.43	0.69	-1.21	血甘油三酯升高	INVESTIGATIONS	各类检查	1.79 ( 0.37 - 8.6 )	1.79 ( 0.54 )	1.61 ( 0.43 )	0.69 ( -1.21 )	否	否	否	否
ANION GAP DECREASED	anion gap decreased	2	8914	0	55756	#NUM!	#NUM!	#NUM!	#NUM!	12.51	#NUM!	#NUM!	7.25	0	2.86	0.5	阴离子间隙降低	INVESTIGATIONS	各类检查	Inf ( NaN - Inf )	Inf ( 12.51 )	7.25 ( 0 )	2.86 ( 0.5 )	否	否	否	是
CARBON DIOXIDE INCREASED	carbon dioxide increased	2	8914	1	55755	12.51	1.13	137.98	12.51	7.06	10.11	14.91	4.84	0.65	2.27	0.07	二氧化碳增加	INVESTIGATIONS	各类检查	12.51 ( 1.13 - 137.98 )	12.51 ( 7.06 )	4.84 ( 0.65 )	2.27 ( 0.07 )	否	否	否	是
MONOCYTE COUNT INCREASED	monocyte count increased	2	8914	6	55750	2.08	0.42	10.33	2.08	0.85	0.48	3.68	1.81	0.48	0.86	-1.07	单核细胞计数升高	INVESTIGATIONS	各类检查	2.08 ( 0.42 - 10.33 )	2.08 ( 0.85 )	1.81 ( 0.48 )	0.86 ( -1.07 )	否	否	否	否
METASTASES TO PELVIS	metastases to pelvis	2	8914	14	55742	0.89	0.2	3.93	0.89	0.02	-0.59	2.37	0.91	0.26	-0.14	-1.95	骨盆转移	NEOPLASMS BENIGN, MALIGNANT AND UNSPECIFIED (INCL CYSTS AND POLYPS)	良性、恶性及性质不明的肿瘤（包括囊状和息肉状）	0.89 ( 0.2 - 3.93 )	0.89 ( 0.02 )	0.91 ( 0.26 )	-0.14 ( -1.95 )	否	否	否	否
GLOBULINS INCREASED	globulins increased	2	8914	0	55756	#NUM!	#NUM!	#NUM!	#NUM!	12.51	#NUM!	#NUM!	7.25	0	2.86	0.5	球蛋白升高	INVESTIGATIONS	各类检查	Inf ( NaN - Inf )	Inf ( 12.51 )	7.25 ( 0 )	2.86 ( 0.5 )	否	否	否	是
LYMPHOCYTE COUNT DECREASED	lymphocyte count decreased	2	8914	17	55739	0.74	0.17	3.18	0.74	0.17	-0.73	2.2	0.76	0.22	-0.39	-2.18	淋巴细胞计数降低	INVESTIGATIONS	各类检查	0.74 ( 0.17 - 3.18 )	0.74 ( 0.17 )	0.76 ( 0.22 )	-0.39 ( -2.18 )	否	否	否	否
BLOOD OSMOLARITY DECREASED	blood osmolarity decreased	2	8914	0	55756	#NUM!	#NUM!	#NUM!	#NUM!	12.51	#NUM!	#NUM!	7.25	0	2.86	0.5	血渗透压降低	INVESTIGATIONS	各类检查	Inf ( NaN - Inf )	Inf ( 12.51 )	7.25 ( 0 )	2.86 ( 0.5 )	否	否	否	是
ULCER HAEMORRHAGE	ulcer haemorrhage	2	8914	11	55745	1.14	0.25	5.13	1.14	0.03	-0.37	2.64	1.12	0.32	0.16	-1.68	溃疡出血	GENERAL DISORDERS AND ADMINISTRATION SITE CONDITIONS	全身性疾病及给药部位各种反应	1.14 ( 0.25 - 5.13 )	1.14 ( 0.03 )	1.12 ( 0.32 )	0.16 ( -1.68 )	否	否	否	否
GRIP STRENGTH DECREASED	grip strength decreased	2	8914	3	55753	4.17	0.7	24.96	4.17	2.89	2.38	5.96	2.9	0.65	1.54	-0.5	握力减弱	INVESTIGATIONS	各类检查	4.17 ( 0.7 - 24.96 )	4.17 ( 2.89 )	2.9 ( 0.65 )	1.54 ( -0.5 )	否	否	否	否
SINUS DISORDER	sinus disorder	2	8914	24	55732	0.52	0.12	2.2	0.52	0.81	-0.92	1.96	0.56	0.17	-0.84	-2.6	鼻窦疾病	RESPIRATORY, THORACIC AND MEDIASTINAL DISORDERS	呼吸系统、胸及纵隔疾病	0.52 ( 0.12 - 2.2 )	0.52 ( 0.81 )	0.56 ( 0.17 )	-0.84 ( -2.6 )	否	否	否	否
SCIATICA	sciatica	2	8914	23	55733	0.54	0.13	2.31	0.54	0.7	-0.9	1.99	0.58	0.17	-0.79	-2.54	坐骨神经痛	NERVOUS SYSTEM DISORDERS	各类神经系统疾病	0.54 ( 0.13 - 2.31 )	0.54 ( 0.7 )	0.58 ( 0.17 )	-0.79 ( -2.54 )	否	否	否	否
NASAL DISORDER	nasal disorder	2	8914	3	55753	4.17	0.7	24.96	4.17	2.89	2.38	5.96	2.9	0.65	1.54	-0.5	鼻部疾病	RESPIRATORY, THORACIC AND MEDIASTINAL DISORDERS	呼吸系统、胸及纵隔疾病	4.17 ( 0.7 - 24.96 )	4.17 ( 2.89 )	2.9 ( 0.65 )	1.54 ( -0.5 )	否	否	否	否
MAGNETIC RESONANCE IMAGING ABNORMAL	magnetic resonance imaging abnormal	2	8914	0	55756	#NUM!	#NUM!	#NUM!	#NUM!	12.51	#NUM!	#NUM!	7.25	0	2.86	0.5	磁共振成像异常	INVESTIGATIONS	各类检查	Inf ( NaN - Inf )	Inf ( 12.51 )	7.25 ( 0 )	2.86 ( 0.5 )	否	否	否	是
WRONG TECHNIQUE IN PRODUCT USAGE PROCESS	wrong technique in product usage process	2	8914	27	55729	0.46	0.11	1.95	0.46	1.16	-0.97	1.9	0.5	0.15	-1	-2.75	产品使用过程中的技术性错误	INJURY, POISONING AND PROCEDURAL COMPLICATIONS	各类损伤、中毒及操作并发症	0.46 ( 0.11 - 1.95 )	0.46 ( 1.16 )	0.5 ( 0.15 )	-1 ( -2.75 )	否	否	否	否
INTENTIONAL DOSE OMISSION	intentional dose omission	2	8914	62	55694	0.2	0.05	0.82	0.2	6.13	-1.21	1.61	0.23	0.07	-2.14	-3.85	故意漏用药物	INJURY, POISONING AND PROCEDURAL COMPLICATIONS	各类损伤、中毒及操作并发症	0.2 ( 0.05 - 0.82 )	0.2 ( 6.13 )	0.23 ( 0.07 )	-2.14 ( -3.85 )	否	否	否	否
ADVERSE REACTION	adverse reaction	2	8914	2	55754	6.25	0.88	44.41	6.25	4.41	4.29	8.21	3.63	0.7	1.86	-0.25	不良反应	GENERAL DISORDERS AND ADMINISTRATION SITE CONDITIONS	全身性疾病及给药部位各种反应	6.25 ( 0.88 - 44.41 )	6.25 ( 4.41 )	3.63 ( 0.7 )	1.86 ( -0.25 )	否	否	否	否
FACE OEDEMA	face oedema	2	8914	170	55586	0.07	0.02	0.3	0.07	23.12	-1.32	1.47	0.08	0.03	-3.57	-5.25	面部水肿	GENERAL DISORDERS AND ADMINISTRATION SITE CONDITIONS	全身性疾病及给药部位各种反应	0.07 ( 0.02 - 0.3 )	0.07 ( 23.12 )	0.08 ( 0.03 )	-3.57 ( -5.25 )	否	否	否	否
LEUKOPENIA	leukopenia	2	8914	47	55709	0.27	0.06	1.1	0.27	3.89	-1.15	1.68	0.3	0.09	-1.76	-3.47	白细胞减少症	BLOOD AND LYMPHATIC SYSTEM DISORDERS	血液及淋巴系统疾病	0.27 ( 0.06 - 1.1 )	0.27 ( 3.89 )	0.3 ( 0.09 )	-1.76 ( -3.47 )	否	否	否	否
BLINDNESS	blindness	2	8914	22	55734	0.57	0.13	2.42	0.57	0.6	-0.88	2.02	0.6	0.18	-0.73	-2.49	失明	EYE DISORDERS	眼器官疾病	0.57 ( 0.13 - 2.42 )	0.57 ( 0.6 )	0.6 ( 0.18 )	-0.73 ( -2.49 )	否	否	否	否
BLOOD CHOLESTEROL ABNORMAL	blood cholesterol abnormal	2	8914	0	55756	#NUM!	#NUM!	#NUM!	#NUM!	12.51	#NUM!	#NUM!	7.25	0	2.86	0.5	血胆固醇异常	INVESTIGATIONS	各类检查	Inf ( NaN - Inf )	Inf ( 12.51 )	7.25 ( 0 )	2.86 ( 0.5 )	否	否	否	是
GLOSSITIS	glossitis	2	8914	10	55746	1.25	0.27	5.71	1.25	0.08	-0.27	2.77	1.21	0.34	0.27	-1.57	舌炎	GASTROINTESTINAL DISORDERS	胃肠系统疾病	1.25 ( 0.27 - 5.71 )	1.25 ( 0.08 )	1.21 ( 0.34 )	0.27 ( -1.57 )	否	否	否	否
BILIARY CATHETER INSERTION	biliary catheter insertion	2	8914	0	55756	#NUM!	#NUM!	#NUM!	#NUM!	12.51	#NUM!	#NUM!	7.25	0	2.86	0.5	胆道置管术	SURGICAL AND MEDICAL PROCEDURES	各种手术及医疗操作	Inf ( NaN - Inf )	Inf ( 12.51 )	7.25 ( 0 )	2.86 ( 0.5 )	否	否	否	是
DYSGRAPHIA	dysgraphia	2	8914	4	55752	3.13	0.57	17.08	3.13	1.93	1.43	4.82	2.42	0.58	1.27	-0.72	书写困难	NERVOUS SYSTEM DISORDERS	各类神经系统疾病	3.13 ( 0.57 - 17.08 )	3.13 ( 1.93 )	2.42 ( 0.58 )	1.27 ( -0.72 )	否	否	否	否
DRUG RESISTANCE	drug resistance	2	8914	248	55508	0.05	0.01	0.2	0.05	35.61	-1.34	1.44	0.06	0.02	-4.11	-5.78	耐药	GENERAL DISORDERS AND ADMINISTRATION SITE CONDITIONS	全身性疾病及给药部位各种反应	0.05 ( 0.01 - 0.2 )	0.05 ( 35.61 )	0.06 ( 0.02 )	-4.11 ( -5.78 )	否	否	否	否
PARKINSON'S DISEASE	parkinson's disease	2	8914	10	55746	1.25	0.27	5.71	1.25	0.08	-0.27	2.77	1.21	0.34	0.27	-1.57	帕金森病	NERVOUS SYSTEM DISORDERS	各类神经系统疾病	1.25 ( 0.27 - 5.71 )	1.25 ( 0.08 )	1.21 ( 0.34 )	0.27 ( -1.57 )	否	否	否	否
LEUKOCYTOSIS	leukocytosis	2	8914	7	55749	1.79	0.37	8.6	1.79	0.54	0.22	3.36	1.61	0.43	0.69	-1.21	白细胞增多症	BLOOD AND LYMPHATIC SYSTEM DISORDERS	血液及淋巴系统疾病	1.79 ( 0.37 - 8.6 )	1.79 ( 0.54 )	1.61 ( 0.43 )	0.69 ( -1.21 )	否	否	否	否
PRODUCT AVAILABILITY ISSUE	product availability issue	2	8914	5	55751	2.5	0.49	12.9	2.5	1.29	0.86	4.14	2.07	0.53	1.05	-0.9	产品可获性问题	PRODUCT ISSUES	产品问题	2.5 ( 0.49 - 12.9 )	2.5 ( 1.29 )	2.07 ( 0.53 )	1.05 ( -0.9 )	否	否	否	否
BACK INJURY	back injury	2	8914	4	55752	3.13	0.57	17.08	3.13	1.93	1.43	4.82	2.42	0.58	1.27	-0.72	背部损伤	INJURY, POISONING AND PROCEDURAL COMPLICATIONS	各类损伤、中毒及操作并发症	3.13 ( 0.57 - 17.08 )	3.13 ( 1.93 )	2.42 ( 0.58 )	1.27 ( -0.72 )	否	否	否	否
BLOOD UREA ABNORMAL	blood urea abnormal	2	8914	3	55753	4.17	0.7	24.96	4.17	2.89	2.38	5.96	2.9	0.65	1.54	-0.5	血尿素异常	INVESTIGATIONS	各类检查	4.17 ( 0.7 - 24.96 )	4.17 ( 2.89 )	2.9 ( 0.65 )	1.54 ( -0.5 )	否	否	否	否
VAGINAL HAEMORRHAGE	vaginal haemorrhage	2	8914	7	55749	1.79	0.37	8.6	1.79	0.54	0.22	3.36	1.61	0.43	0.69	-1.21	阴道出血	REPRODUCTIVE SYSTEM AND BREAST DISORDERS	生殖系统及乳腺疾病	1.79 ( 0.37 - 8.6 )	1.79 ( 0.54 )	1.61 ( 0.43 )	0.69 ( -1.21 )	否	否	否	否
PLICATED TONGUE	plicated tongue	2	8914	0	55756	#NUM!	#NUM!	#NUM!	#NUM!	12.51	#NUM!	#NUM!	7.25	0	2.86	0.5	裂缝舌	GASTROINTESTINAL DISORDERS	胃肠系统疾病	Inf ( NaN - Inf )	Inf ( 12.51 )	7.25 ( 0 )	2.86 ( 0.5 )	否	否	否	是
PRODUCT TASTE ABNORMAL	product taste abnormal	2	8914	5	55751	2.5	0.49	12.9	2.5	1.29	0.86	4.14	2.07	0.53	1.05	-0.9	产品味道异常	PRODUCT ISSUES	产品问题	2.5 ( 0.49 - 12.9 )	2.5 ( 1.29 )	2.07 ( 0.53 )	1.05 ( -0.9 )	否	否	否	否
VITAMIN B12 DECREASED	vitamin b12 decreased	2	8914	11	55745	1.14	0.25	5.13	1.14	0.03	-0.37	2.64	1.12	0.32	0.16	-1.68	维生素 B12 降低	INVESTIGATIONS	各类检查	1.14 ( 0.25 - 5.13 )	1.14 ( 0.03 )	1.12 ( 0.32 )	0.16 ( -1.68 )	否	否	否	否
ELECTROCARDIOGRAM ABNORMAL	electrocardiogram abnormal	2	8914	4	55752	3.13	0.57	17.08	3.13	1.93	1.43	4.82	2.42	0.58	1.27	-0.72	心电图异常	INVESTIGATIONS	各类检查	3.13 ( 0.57 - 17.08 )	3.13 ( 1.93 )	2.42 ( 0.58 )	1.27 ( -0.72 )	否	否	否	否
BLOOD ALBUMIN INCREASED	blood albumin increased	2	8914	0	55756	#NUM!	#NUM!	#NUM!	#NUM!	12.51	#NUM!	#NUM!	7.25	0	2.86	0.5	血白蛋白升高	INVESTIGATIONS	各类检查	Inf ( NaN - Inf )	Inf ( 12.51 )	7.25 ( 0 )	2.86 ( 0.5 )	否	否	否	是
IRRITABLE BOWEL SYNDROME	irritable bowel syndrome	2	8914	5	55751	2.5	0.49	12.9	2.5	1.29	0.86	4.14	2.07	0.53	1.05	-0.9	肠易激综合症	GASTROINTESTINAL DISORDERS	胃肠系统疾病	2.5 ( 0.49 - 12.9 )	2.5 ( 1.29 )	2.07 ( 0.53 )	1.05 ( -0.9 )	否	否	否	否
THYROID FUNCTION TEST ABNORMAL	thyroid function test abnormal	2	8914	19	55737	0.66	0.15	2.83	0.66	0.32	-0.8	2.12	0.69	0.2	-0.53	-2.31	甲状腺功能检查异常	INVESTIGATIONS	各类检查	0.66 ( 0.15 - 2.83 )	0.66 ( 0.32 )	0.69 ( 0.2 )	-0.53 ( -2.31 )	否	否	否	否
GASTRIC INFECTION	gastric infection	2	8914	5	55751	2.5	0.49	12.9	2.5	1.29	0.86	4.14	2.07	0.53	1.05	-0.9	胃部感染	INFECTIONS AND INFESTATIONS	感染及侵染类疾病	2.5 ( 0.49 - 12.9 )	2.5 ( 1.29 )	2.07 ( 0.53 )	1.05 ( -0.9 )	否	否	否	否
DYSARTHRIA	dysarthria	2	8914	20	55736	0.63	0.15	2.68	0.63	0.41	-0.83	2.08	0.66	0.2	-0.6	-2.37	构音不良	NERVOUS SYSTEM DISORDERS	各类神经系统疾病	0.63 ( 0.15 - 2.68 )	0.63 ( 0.41 )	0.66 ( 0.2 )	-0.6 ( -2.37 )	否	否	否	否
MUSCLE TWITCHING	muscle twitching	2	8914	5	55751	2.5	0.49	12.9	2.5	1.29	0.86	4.14	2.07	0.53	1.05	-0.9	肌肉抽搐	MUSCULOSKELETAL AND CONNECTIVE TISSUE DISORDERS	各种肌肉骨骼及结缔组织疾病	2.5 ( 0.49 - 12.9 )	2.5 ( 1.29 )	2.07 ( 0.53 )	1.05 ( -0.9 )	否	否	否	否
TUMOUR INVASION	tumour invasion	2	8914	5	55751	2.5	0.49	12.9	2.5	1.29	0.86	4.14	2.07	0.53	1.05	-0.9	肿瘤侵润	NEOPLASMS BENIGN, MALIGNANT AND UNSPECIFIED (INCL CYSTS AND POLYPS)	良性、恶性及性质不明的肿瘤（包括囊状和息肉状）	2.5 ( 0.49 - 12.9 )	2.5 ( 1.29 )	2.07 ( 0.53 )	1.05 ( -0.9 )	否	否	否	否
THERAPEUTIC PRODUCT EFFECT INCOMPLETE	therapeutic product effect incomplete	2	8914	7	55749	1.79	0.37	8.6	1.79	0.54	0.22	3.36	1.61	0.43	0.69	-1.21	治疗产品效果不全	GENERAL DISORDERS AND ADMINISTRATION SITE CONDITIONS	全身性疾病及给药部位各种反应	1.79 ( 0.37 - 8.6 )	1.79 ( 0.54 )	1.61 ( 0.43 )	0.69 ( -1.21 )	否	否	否	否
OESOPHAGEAL DISORDER	oesophageal disorder	2	8914	5	55751	2.5	0.49	12.9	2.5	1.29	0.86	4.14	2.07	0.53	1.05	-0.9	食管疾病	GASTROINTESTINAL DISORDERS	胃肠系统疾病	2.5 ( 0.49 - 12.9 )	2.5 ( 1.29 )	2.07 ( 0.53 )	1.05 ( -0.9 )	否	否	否	否
THIRST	thirst	2	8914	6	55750	2.08	0.42	10.33	2.08	0.85	0.48	3.68	1.81	0.48	0.86	-1.07	口渴	GENERAL DISORDERS AND ADMINISTRATION SITE CONDITIONS	全身性疾病及给药部位各种反应	2.08 ( 0.42 - 10.33 )	2.08 ( 0.85 )	1.81 ( 0.48 )	0.86 ( -1.07 )	否	否	否	否
BRAIN FOG	brain fog	2	8914	19	55737	0.66	0.15	2.83	0.66	0.32	-0.8	2.12	0.69	0.2	-0.53	-2.31	脑雾	NERVOUS SYSTEM DISORDERS	各类神经系统疾病	0.66 ( 0.15 - 2.83 )	0.66 ( 0.32 )	0.69 ( 0.2 )	-0.53 ( -2.31 )	否	否	否	否
OCULAR ICTERUS	ocular icterus	2	8914	17	55739	0.74	0.17	3.18	0.74	0.17	-0.73	2.2	0.76	0.22	-0.39	-2.18	眼黄疸	HEPATOBILIARY DISORDERS	肝胆系统疾病	0.74 ( 0.17 - 3.18 )	0.74 ( 0.17 )	0.76 ( 0.22 )	-0.39 ( -2.18 )	否	否	否	否
DISORIENTATION	disorientation	2	8914	27	55729	0.46	0.11	1.95	0.46	1.16	-0.97	1.9	0.5	0.15	-1	-2.75	定向力障碍	PSYCHIATRIC DISORDERS	精神病类	0.46 ( 0.11 - 1.95 )	0.46 ( 1.16 )	0.5 ( 0.15 )	-1 ( -2.75 )	否	否	否	否
TONGUE DRY	tongue dry	2	8914	2	55754	6.25	0.88	44.41	6.25	4.41	4.29	8.21	3.63	0.7	1.86	-0.25	舌干	GASTROINTESTINAL DISORDERS	胃肠系统疾病	6.25 ( 0.88 - 44.41 )	6.25 ( 4.41 )	3.63 ( 0.7 )	1.86 ( -0.25 )	否	否	否	否
BENIGN PROSTATIC HYPERPLASIA	benign prostatic hyperplasia	2	8914	3	55753	4.17	0.7	24.96	4.17	2.89	2.38	5.96	2.9	0.65	1.54	-0.5	良性前列腺增生	REPRODUCTIVE SYSTEM AND BREAST DISORDERS	生殖系统及乳腺疾病	4.17 ( 0.7 - 24.96 )	4.17 ( 2.89 )	2.9 ( 0.65 )	1.54 ( -0.5 )	否	否	否	否
DRY EYE	dry eye	2	8914	29	55727	0.43	0.1	1.81	0.43	1.4	-1	1.86	0.47	0.14	-1.1	-2.84	干眼	EYE DISORDERS	眼器官疾病	0.43 ( 0.1 - 1.81 )	0.43 ( 1.4 )	0.47 ( 0.14 )	-1.1 ( -2.84 )	否	否	否	否
MEAN CELL VOLUME INCREASED	mean cell volume increased	2	8914	6	55750	2.08	0.42	10.33	2.08	0.85	0.48	3.68	1.81	0.48	0.86	-1.07	平均细胞体积增大	INVESTIGATIONS	各类检查	2.08 ( 0.42 - 10.33 )	2.08 ( 0.85 )	1.81 ( 0.48 )	0.86 ( -1.07 )	否	否	否	否
AORTIC DISSECTION	aortic dissection	1	8915	8	55748	0.78	0.1	6.25	0.78	0.05	-1.3	2.86	0.81	0.14	-0.31	-2.21	主动脉夹层	VASCULAR DISORDERS	血管与淋巴管类疾病	0.78 ( 0.1 - 6.25 )	0.78 ( 0.05 )	0.81 ( 0.14 )	-0.31 ( -2.21 )	否	否	否	否
WRONG DOSAGE FORMULATION	wrong dosage formulation	1	8915	0	55756	#NUM!	#NUM!	#NUM!	#NUM!	6.25	#NUM!	#NUM!	7.25	0	2.86	0.22	制剂配方有误	INJURY, POISONING AND PROCEDURAL COMPLICATIONS	各类损伤、中毒及操作并发症	Inf ( NaN - Inf )	Inf ( 6.25 )	7.25 ( 0 )	2.86 ( 0.22 )	否	否	否	是
EJECTION FRACTION DECREASED	ejection fraction decreased	1	8915	20	55736	0.31	0.04	2.33	0.31	1.44	-1.7	2.32	0.35	0.06	-1.53	-3.31	射血分数降低	INVESTIGATIONS	各类检查	0.31 ( 0.04 - 2.33 )	0.31 ( 1.44 )	0.35 ( 0.06 )	-1.53 ( -3.31 )	否	否	否	否
IMPLANT SITE HAEMORRHAGE	implant site haemorrhage	1	8915	0	55756	#NUM!	#NUM!	#NUM!	#NUM!	6.25	#NUM!	#NUM!	7.25	0	2.86	0.22	植入物部位出血	GENERAL DISORDERS AND ADMINISTRATION SITE CONDITIONS	全身性疾病及给药部位各种反应	Inf ( NaN - Inf )	Inf ( 6.25 )	7.25 ( 0 )	2.86 ( 0.22 )	否	否	否	是
ELECTIVE PROCEDURE	elective procedure	1	8915	0	55756	#NUM!	#NUM!	#NUM!	#NUM!	6.25	#NUM!	#NUM!	7.25	0	2.86	0.22	择期操作	SURGICAL AND MEDICAL PROCEDURES	各种手术及医疗操作	Inf ( NaN - Inf )	Inf ( 6.25 )	7.25 ( 0 )	2.86 ( 0.22 )	否	否	否	是
SUPPORTIVE CARE	supportive care	1	8915	0	55756	#NUM!	#NUM!	#NUM!	#NUM!	6.25	#NUM!	#NUM!	7.25	0	2.86	0.22	支持性护理	SURGICAL AND MEDICAL PROCEDURES	各种手术及医疗操作	Inf ( NaN - Inf )	Inf ( 6.25 )	7.25 ( 0 )	2.86 ( 0.22 )	否	否	否	是
IMMUNE THROMBOCYTOPENIA	immune thrombocytopenia	1	8915	1	55755	6.25	0.39	100	6.25	2.21	3.48	9.03	3.63	0.36	1.86	-0.5	免疫性血小板减少症	BLOOD AND LYMPHATIC SYSTEM DISORDERS	血液及淋巴系统疾病	6.25 ( 0.39 - 100 )	6.25 ( 2.21 )	3.63 ( 0.36 )	1.86 ( -0.5 )	否	否	否	否
TUMOUR NECROSIS	tumour necrosis	1	8915	61	55695	0.1	0.01	0.74	0.1	7.74	-1.87	2.08	0.12	0.02	-3.1	-4.8	肿瘤坏死	NEOPLASMS BENIGN, MALIGNANT AND UNSPECIFIED (INCL CYSTS AND POLYPS)	良性、恶性及性质不明的肿瘤（包括囊状和息肉状）	0.1 ( 0.01 - 0.74 )	0.1 ( 7.74 )	0.12 ( 0.02 )	-3.1 ( -4.8 )	否	否	否	否
SPINAL FRACTURE	spinal fracture	1	8915	9	55747	0.69	0.09	5.48	0.69	0.12	-1.37	2.76	0.73	0.13	-0.46	-2.34	脊柱骨折	INJURY, POISONING AND PROCEDURAL COMPLICATIONS	各类损伤、中毒及操作并发症	0.69 ( 0.09 - 5.48 )	0.69 ( 0.12 )	0.73 ( 0.13 )	-0.46 ( -2.34 )	否	否	否	否
RESPIRATORY FAILURE	respiratory failure	1	8915	65	55691	0.1	0.01	0.69	0.1	8.37	-1.88	2.07	0.11	0.02	-3.19	-4.89	呼吸衰竭	RESPIRATORY, THORACIC AND MEDIASTINAL DISORDERS	呼吸系统、胸及纵隔疾病	0.1 ( 0.01 - 0.69 )	0.1 ( 8.37 )	0.11 ( 0.02 )	-3.19 ( -4.89 )	否	否	否	否
INFUSION	infusion	1	8915	0	55756	#NUM!	#NUM!	#NUM!	#NUM!	6.25	#NUM!	#NUM!	7.25	0	2.86	0.22	输液	SURGICAL AND MEDICAL PROCEDURES	各种手术及医疗操作	Inf ( NaN - Inf )	Inf ( 6.25 )	7.25 ( 0 )	2.86 ( 0.22 )	否	否	否	是
URINARY TRACT DISORDER	urinary tract disorder	1	8915	4	55752	1.56	0.17	13.99	1.56	0.16	-0.63	3.75	1.45	0.23	0.54	-1.5	尿路疾病	RENAL AND URINARY DISORDERS	肾脏及泌尿系统疾病	1.56 ( 0.17 - 13.99 )	1.56 ( 0.16 )	1.45 ( 0.23 )	0.54 ( -1.5 )	否	否	否	否
HIATUS HERNIA	hiatus hernia	1	8915	12	55744	0.52	0.07	4.01	0.52	0.41	-1.52	2.56	0.56	0.1	-0.84	-2.68	裂孔疝	GASTROINTESTINAL DISORDERS	胃肠系统疾病	0.52 ( 0.07 - 4.01 )	0.52 ( 0.41 )	0.56 ( 0.1 )	-0.84 ( -2.68 )	否	否	否	否
TINEA INFECTION	tinea infection	1	8915	1	55755	6.25	0.39	100	6.25	2.21	3.48	9.03	3.63	0.36	1.86	-0.5	癣菌感染	INFECTIONS AND INFESTATIONS	感染及侵染类疾病	6.25 ( 0.39 - 100 )	6.25 ( 2.21 )	3.63 ( 0.36 )	1.86 ( -0.5 )	否	否	否	否
CANDIDA INFECTION	candida infection	1	8915	8	55748	0.78	0.1	6.25	0.78	0.05	-1.3	2.86	0.81	0.14	-0.31	-2.21	念珠菌感染	INFECTIONS AND INFESTATIONS	感染及侵染类疾病	0.78 ( 0.1 - 6.25 )	0.78 ( 0.05 )	0.81 ( 0.14 )	-0.31 ( -2.21 )	否	否	否	否
MEDICAL PROCEDURE	medical procedure	1	8915	3	55753	2.08	0.22	20.04	2.08	0.42	-0.18	4.35	1.81	0.27	0.86	-1.25	医疗操作	SURGICAL AND MEDICAL PROCEDURES	各种手术及医疗操作	2.08 ( 0.22 - 20.04 )	2.08 ( 0.42 )	1.81 ( 0.27 )	0.86 ( -1.25 )	否	否	否	否
CARDIO-RESPIRATORY ARREST	cardio-respiratory arrest	1	8915	31	55725	0.2	0.03	1.48	0.2	3.06	-1.79	2.19	0.23	0.04	-2.14	-3.88	心脏呼吸骤停	CARDIAC DISORDERS	心脏器官疾病	0.2 ( 0.03 - 1.48 )	0.2 ( 3.06 )	0.23 ( 0.04 )	-2.14 ( -3.88 )	否	否	否	否
CORONARY ARTERY DISEASE	coronary artery disease	1	8915	13	55743	0.48	0.06	3.68	0.48	0.52	-1.55	2.51	0.52	0.09	-0.95	-2.77	冠状动脉疾病	CARDIAC DISORDERS	心脏器官疾病	0.48 ( 0.06 - 3.68 )	0.48 ( 0.52 )	0.52 ( 0.09 )	-0.95 ( -2.77 )	否	否	否	否
TROMBIDIASIS	trombidiasis	1	8915	0	55756	#NUM!	#NUM!	#NUM!	#NUM!	6.25	#NUM!	#NUM!	7.25	0	2.86	0.22	恙螨病	INFECTIONS AND INFESTATIONS	感染及侵染类疾病	Inf ( NaN - Inf )	Inf ( 6.25 )	7.25 ( 0 )	2.86 ( 0.22 )	否	否	否	是
GINGIVAL DISCOMFORT	gingival discomfort	1	8915	2	55754	3.13	0.28	34.49	3.13	0.96	0.73	5.53	2.42	0.32	1.27	-0.93	牙龈不适	GASTROINTESTINAL DISORDERS	胃肠系统疾病	3.13 ( 0.28 - 34.49 )	3.13 ( 0.96 )	2.42 ( 0.32 )	1.27 ( -0.93 )	否	否	否	否
HAIR DISORDER	hair disorder	1	8915	6	55750	1.04	0.13	8.66	1.04	0	-1.07	3.16	1.04	0.18	0.05	-1.9	毛发异常	SKIN AND SUBCUTANEOUS TISSUE DISORDERS	皮肤及皮下组织类疾病	1.04 ( 0.13 - 8.66 )	1.04 ( 0 )	1.04 ( 0.18 )	0.05 ( -1.9 )	否	否	否	否
MOOD ALTERED	mood altered	1	8915	11	55745	0.57	0.07	4.4	0.57	0.3	-1.48	2.62	0.6	0.11	-0.73	-2.57	情绪改变	PSYCHIATRIC DISORDERS	精神病类	0.57 ( 0.07 - 4.4 )	0.57 ( 0.3 )	0.6 ( 0.11 )	-0.73 ( -2.57 )	否	否	否	否
MUCOSAL DISORDER	mucosal disorder	1	8915	2	55754	3.13	0.28	34.49	3.13	0.96	0.73	5.53	2.42	0.32	1.27	-0.93	粘膜疾病	GENERAL DISORDERS AND ADMINISTRATION SITE CONDITIONS	全身性疾病及给药部位各种反应	3.13 ( 0.28 - 34.49 )	3.13 ( 0.96 )	2.42 ( 0.32 )	1.27 ( -0.93 )	否	否	否	否
HALLUCINATION, VISUAL	hallucination, visual	1	8915	5	55751	1.25	0.15	10.71	1.25	0.04	-0.9	3.4	1.21	0.2	0.27	-1.72	幻觉，视觉	PSYCHIATRIC DISORDERS	精神病类	1.25 ( 0.15 - 10.71 )	1.25 ( 0.04 )	1.21 ( 0.2 )	0.27 ( -1.72 )	否	否	否	否
TRIGGER FINGER	trigger finger	1	8915	3	55753	2.08	0.22	20.04	2.08	0.42	-0.18	4.35	1.81	0.27	0.86	-1.25	扳机状指	MUSCULOSKELETAL AND CONNECTIVE TISSUE DISORDERS	各种肌肉骨骼及结缔组织疾病	2.08 ( 0.22 - 20.04 )	2.08 ( 0.42 )	1.81 ( 0.27 )	0.86 ( -1.25 )	否	否	否	否
ABDOMINAL INFECTION	abdominal infection	1	8915	3	55753	2.08	0.22	20.04	2.08	0.42	-0.18	4.35	1.81	0.27	0.86	-1.25	腹部感染	INFECTIONS AND INFESTATIONS	感染及侵染类疾病	2.08 ( 0.22 - 20.04 )	2.08 ( 0.42 )	1.81 ( 0.27 )	0.86 ( -1.25 )	否	否	否	否
SPINAL OSTEOARTHRITIS	spinal osteoarthritis	1	8915	8	55748	0.78	0.1	6.25	0.78	0.05	-1.3	2.86	0.81	0.14	-0.31	-2.21	脊柱骨关节炎	MUSCULOSKELETAL AND CONNECTIVE TISSUE DISORDERS	各种肌肉骨骼及结缔组织疾病	0.78 ( 0.1 - 6.25 )	0.78 ( 0.05 )	0.81 ( 0.14 )	-0.31 ( -2.21 )	否	否	否	否
DERMATITIS ACNEIFORM	dermatitis acneiform	1	8915	2	55754	3.13	0.28	34.49	3.13	0.96	0.73	5.53	2.42	0.32	1.27	-0.93	痤疮样皮炎	SKIN AND SUBCUTANEOUS TISSUE DISORDERS	皮肤及皮下组织类疾病	3.13 ( 0.28 - 34.49 )	3.13 ( 0.96 )	2.42 ( 0.32 )	1.27 ( -0.93 )	否	否	否	否
PERIPHERAL ARTERIAL OCCLUSIVE DISEASE	peripheral arterial occlusive disease	1	8915	6	55750	1.04	0.13	8.66	1.04	0	-1.07	3.16	1.04	0.18	0.05	-1.9	外周动脉闭塞性疾病	VASCULAR DISORDERS	血管与淋巴管类疾病	1.04 ( 0.13 - 8.66 )	1.04 ( 0 )	1.04 ( 0.18 )	0.05 ( -1.9 )	否	否	否	否
DROOLING	drooling	1	8915	1	55755	6.25	0.39	100	6.25	2.21	3.48	9.03	3.63	0.36	1.86	-0.5	流涎	NERVOUS SYSTEM DISORDERS	各类神经系统疾病	6.25 ( 0.39 - 100 )	6.25 ( 2.21 )	3.63 ( 0.36 )	1.86 ( -0.5 )	否	否	否	否
POSTURE ABNORMAL	posture abnormal	1	8915	7	55749	0.89	0.11	7.26	0.89	0.01	-1.2	2.99	0.91	0.16	-0.14	-2.07	姿势异常	MUSCULOSKELETAL AND CONNECTIVE TISSUE DISORDERS	各种肌肉骨骼及结缔组织疾病	0.89 ( 0.11 - 7.26 )	0.89 ( 0.01 )	0.91 ( 0.16 )	-0.14 ( -2.07 )	否	否	否	否
BREAST TENDERNESS	breast tenderness	1	8915	1	55755	6.25	0.39	100	6.25	2.21	3.48	9.03	3.63	0.36	1.86	-0.5	乳房压痛	REPRODUCTIVE SYSTEM AND BREAST DISORDERS	生殖系统及乳腺疾病	6.25 ( 0.39 - 100 )	6.25 ( 2.21 )	3.63 ( 0.36 )	1.86 ( -0.5 )	否	否	否	否
ENDOSCOPY	endoscopy	1	8915	0	55756	#NUM!	#NUM!	#NUM!	#NUM!	6.25	#NUM!	#NUM!	7.25	0	2.86	0.22	内窥镜检查	INVESTIGATIONS	各类检查	Inf ( NaN - Inf )	Inf ( 6.25 )	7.25 ( 0 )	2.86 ( 0.22 )	否	否	否	是
CHOKING SENSATION	choking sensation	1	8915	1	55755	6.25	0.39	100	6.25	2.21	3.48	9.03	3.63	0.36	1.86	-0.5	呛噎感	RESPIRATORY, THORACIC AND MEDIASTINAL DISORDERS	呼吸系统、胸及纵隔疾病	6.25 ( 0.39 - 100 )	6.25 ( 2.21 )	3.63 ( 0.36 )	1.86 ( -0.5 )	否	否	否	否
EAR PRURITUS	ear pruritus	1	8915	0	55756	#NUM!	#NUM!	#NUM!	#NUM!	6.25	#NUM!	#NUM!	7.25	0	2.86	0.22	耳瘙痒	EAR AND LABYRINTH DISORDERS	耳及迷路类疾病	Inf ( NaN - Inf )	Inf ( 6.25 )	7.25 ( 0 )	2.86 ( 0.22 )	否	否	否	是
GASTROINTESTINAL PAIN	gastrointestinal pain	1	8915	20	55736	0.31	0.04	2.33	0.31	1.44	-1.7	2.32	0.35	0.06	-1.53	-3.31	胃肠痛	GASTROINTESTINAL DISORDERS	胃肠系统疾病	0.31 ( 0.04 - 2.33 )	0.31 ( 1.44 )	0.35 ( 0.06 )	-1.53 ( -3.31 )	否	否	否	否
RASH PAPULAR	rash papular	1	8915	16	55740	0.39	0.05	2.95	0.39	0.89	-1.63	2.41	0.43	0.08	-1.23	-3.03	丘疹样皮疹	SKIN AND SUBCUTANEOUS TISSUE DISORDERS	皮肤及皮下组织类疾病	0.39 ( 0.05 - 2.95 )	0.39 ( 0.89 )	0.43 ( 0.08 )	-1.23 ( -3.03 )	否	否	否	否
PRODUCT AFTER TASTE	product after taste	1	8915	1	55755	6.25	0.39	100	6.25	2.21	3.48	9.03	3.63	0.36	1.86	-0.5	产品余味	PRODUCT ISSUES	产品问题	6.25 ( 0.39 - 100 )	6.25 ( 2.21 )	3.63 ( 0.36 )	1.86 ( -0.5 )	否	否	否	否
HYPOPNOEA	hypopnoea	1	8915	1	55755	6.25	0.39	100	6.25	2.21	3.48	9.03	3.63	0.36	1.86	-0.5	呼吸不足	RESPIRATORY, THORACIC AND MEDIASTINAL DISORDERS	呼吸系统、胸及纵隔疾病	6.25 ( 0.39 - 100 )	6.25 ( 2.21 )	3.63 ( 0.36 )	1.86 ( -0.5 )	否	否	否	否
PNEUMONIA KLEBSIELLA	pneumonia klebsiella	1	8915	1	55755	6.25	0.39	100	6.25	2.21	3.48	9.03	3.63	0.36	1.86	-0.5	克雷伯菌性肺炎	INFECTIONS AND INFESTATIONS	感染及侵染类疾病	6.25 ( 0.39 - 100 )	6.25 ( 2.21 )	3.63 ( 0.36 )	1.86 ( -0.5 )	否	否	否	否
CRYING	crying	1	8915	6	55750	1.04	0.13	8.66	1.04	0	-1.07	3.16	1.04	0.18	0.05	-1.9	哭	GENERAL DISORDERS AND ADMINISTRATION SITE CONDITIONS	全身性疾病及给药部位各种反应	1.04 ( 0.13 - 8.66 )	1.04 ( 0 )	1.04 ( 0.18 )	0.05 ( -1.9 )	否	否	否	否
NECK MASS	neck mass	1	8915	4	55752	1.56	0.17	13.99	1.56	0.16	-0.63	3.75	1.45	0.23	0.54	-1.5	颈部肿块	MUSCULOSKELETAL AND CONNECTIVE TISSUE DISORDERS	各种肌肉骨骼及结缔组织疾病	1.56 ( 0.17 - 13.99 )	1.56 ( 0.16 )	1.45 ( 0.23 )	0.54 ( -1.5 )	否	否	否	否
H1N1 INFLUENZA	h1n1 influenza	1	8915	1	55755	6.25	0.39	100	6.25	2.21	3.48	9.03	3.63	0.36	1.86	-0.5	H1N1流感	INFECTIONS AND INFESTATIONS	感染及侵染类疾病	6.25 ( 0.39 - 100 )	6.25 ( 2.21 )	3.63 ( 0.36 )	1.86 ( -0.5 )	否	否	否	否
OBSTRUCTION	obstruction	1	8915	3	55753	2.08	0.22	20.04	2.08	0.42	-0.18	4.35	1.81	0.27	0.86	-1.25	阻塞	GENERAL DISORDERS AND ADMINISTRATION SITE CONDITIONS	全身性疾病及给药部位各种反应	2.08 ( 0.22 - 20.04 )	2.08 ( 0.42 )	1.81 ( 0.27 )	0.86 ( -1.25 )	否	否	否	否
LOWER GASTROINTESTINAL HAEMORRHAGE	lower gastrointestinal haemorrhage	1	8915	5	55751	1.25	0.15	10.71	1.25	0.04	-0.9	3.4	1.21	0.2	0.27	-1.72	下消化道出血	GASTROINTESTINAL DISORDERS	胃肠系统疾病	1.25 ( 0.15 - 10.71 )	1.25 ( 0.04 )	1.21 ( 0.2 )	0.27 ( -1.72 )	否	否	否	否
CARDIOMEGALY	cardiomegaly	1	8915	11	55745	0.57	0.07	4.4	0.57	0.3	-1.48	2.62	0.6	0.11	-0.73	-2.57	心脏扩大	CARDIAC DISORDERS	心脏器官疾病	0.57 ( 0.07 - 4.4 )	0.57 ( 0.3 )	0.6 ( 0.11 )	-0.73 ( -2.57 )	否	否	否	否
RETROPERITONEAL CANCER	retroperitoneal cancer	1	8915	1	55755	6.25	0.39	100	6.25	2.21	3.48	9.03	3.63	0.36	1.86	-0.5	腹膜后癌	NEOPLASMS BENIGN, MALIGNANT AND UNSPECIFIED (INCL CYSTS AND POLYPS)	良性、恶性及性质不明的肿瘤（包括囊状和息肉状）	6.25 ( 0.39 - 100 )	6.25 ( 2.21 )	3.63 ( 0.36 )	1.86 ( -0.5 )	否	否	否	否
HERNIA REPAIR	hernia repair	1	8915	3	55753	2.08	0.22	20.04	2.08	0.42	-0.18	4.35	1.81	0.27	0.86	-1.25	疝修补术	SURGICAL AND MEDICAL PROCEDURES	各种手术及医疗操作	2.08 ( 0.22 - 20.04 )	2.08 ( 0.42 )	1.81 ( 0.27 )	0.86 ( -1.25 )	否	否	否	否
INTESTINAL RESECTION	intestinal resection	1	8915	3	55753	2.08	0.22	20.04	2.08	0.42	-0.18	4.35	1.81	0.27	0.86	-1.25	肠道切除术	SURGICAL AND MEDICAL PROCEDURES	各种手术及医疗操作	2.08 ( 0.22 - 20.04 )	2.08 ( 0.42 )	1.81 ( 0.27 )	0.86 ( -1.25 )	否	否	否	否
DYSSTASIA	dysstasia	1	8915	25	55731	0.25	0.03	1.85	0.25	2.16	-1.75	2.25	0.28	0.05	-1.84	-3.6	起立困难	NERVOUS SYSTEM DISORDERS	各类神经系统疾病	0.25 ( 0.03 - 1.85 )	0.25 ( 2.16 )	0.28 ( 0.05 )	-1.84 ( -3.6 )	否	否	否	否
HYPOALBUMINAEMIA	hypoalbuminaemia	1	8915	21	55735	0.3	0.04	2.21	0.3	1.58	-1.71	2.3	0.33	0.06	-1.6	-3.37	低白蛋白血症	METABOLISM AND NUTRITION DISORDERS	代谢及营养类疾病	0.3 ( 0.04 - 2.21 )	0.3 ( 1.58 )	0.33 ( 0.06 )	-1.6 ( -3.37 )	否	否	否	否
OSTEOARTHRITIS	osteoarthritis	1	8915	8	55748	0.78	0.1	6.25	0.78	0.05	-1.3	2.86	0.81	0.14	-0.31	-2.21	骨关节炎	MUSCULOSKELETAL AND CONNECTIVE TISSUE DISORDERS	各种肌肉骨骼及结缔组织疾病	0.78 ( 0.1 - 6.25 )	0.78 ( 0.05 )	0.81 ( 0.14 )	-0.31 ( -2.21 )	否	否	否	否
SKIN STRIAE	skin striae	1	8915	0	55756	#NUM!	#NUM!	#NUM!	#NUM!	6.25	#NUM!	#NUM!	7.25	0	2.86	0.22	皮肤皮纹	SKIN AND SUBCUTANEOUS TISSUE DISORDERS	皮肤及皮下组织类疾病	Inf ( NaN - Inf )	Inf ( 6.25 )	7.25 ( 0 )	2.86 ( 0.22 )	否	否	否	是
TUMOUR ULCERATION	tumour ulceration	1	8915	8	55748	0.78	0.1	6.25	0.78	0.05	-1.3	2.86	0.81	0.14	-0.31	-2.21	肿瘤溃疡	NEOPLASMS BENIGN, MALIGNANT AND UNSPECIFIED (INCL CYSTS AND POLYPS)	良性、恶性及性质不明的肿瘤（包括囊状和息肉状）	0.78 ( 0.1 - 6.25 )	0.78 ( 0.05 )	0.81 ( 0.14 )	-0.31 ( -2.21 )	否	否	否	否
THERAPEUTIC EMBOLISATION	therapeutic embolisation	1	8915	2	55754	3.13	0.28	34.49	3.13	0.96	0.73	5.53	2.42	0.32	1.27	-0.93	治疗性栓塞术	SURGICAL AND MEDICAL PROCEDURES	各种手术及医疗操作	3.13 ( 0.28 - 34.49 )	3.13 ( 0.96 )	2.42 ( 0.32 )	1.27 ( -0.93 )	否	否	否	否
COLONIC LAVAGE	colonic lavage	1	8915	0	55756	#NUM!	#NUM!	#NUM!	#NUM!	6.25	#NUM!	#NUM!	7.25	0	2.86	0.22	结肠灌洗	SURGICAL AND MEDICAL PROCEDURES	各种手术及医疗操作	Inf ( NaN - Inf )	Inf ( 6.25 )	7.25 ( 0 )	2.86 ( 0.22 )	否	否	否	是
GASTROINTESTINAL STOMA OUTPUT INCREASED	gastrointestinal stoma output increased	1	8915	0	55756	#NUM!	#NUM!	#NUM!	#NUM!	6.25	#NUM!	#NUM!	7.25	0	2.86	0.22	胃肠造口排便量增加	INVESTIGATIONS	各类检查	Inf ( NaN - Inf )	Inf ( 6.25 )	7.25 ( 0 )	2.86 ( 0.22 )	否	否	否	是
JOINT STIFFNESS	joint stiffness	1	8915	21	55735	0.3	0.04	2.21	0.3	1.58	-1.71	2.3	0.33	0.06	-1.6	-3.37	关节僵硬	MUSCULOSKELETAL AND CONNECTIVE TISSUE DISORDERS	各种肌肉骨骼及结缔组织疾病	0.3 ( 0.04 - 2.21 )	0.3 ( 1.58 )	0.33 ( 0.06 )	-1.6 ( -3.37 )	否	否	否	否
FUNCTIONAL GASTROINTESTINAL DISORDER	functional gastrointestinal disorder	1	8915	10	55746	0.63	0.08	4.89	0.63	0.2	-1.43	2.68	0.66	0.12	-0.6	-2.46	功能性胃肠紊乱	GASTROINTESTINAL DISORDERS	胃肠系统疾病	0.63 ( 0.08 - 4.89 )	0.63 ( 0.2 )	0.66 ( 0.12 )	-0.6 ( -2.46 )	否	否	否	否
PNEUMOTHORAX	pneumothorax	1	8915	13	55743	0.48	0.06	3.68	0.48	0.52	-1.55	2.51	0.52	0.09	-0.95	-2.77	气胸	RESPIRATORY, THORACIC AND MEDIASTINAL DISORDERS	呼吸系统、胸及纵隔疾病	0.48 ( 0.06 - 3.68 )	0.48 ( 0.52 )	0.52 ( 0.09 )	-0.95 ( -2.77 )	否	否	否	否
BASAL CELL CARCINOMA	basal cell carcinoma	1	8915	4	55752	1.56	0.17	13.99	1.56	0.16	-0.63	3.75	1.45	0.23	0.54	-1.5	基底细胞癌	NEOPLASMS BENIGN, MALIGNANT AND UNSPECIFIED (INCL CYSTS AND POLYPS)	良性、恶性及性质不明的肿瘤（包括囊状和息肉状）	1.56 ( 0.17 - 13.99 )	1.56 ( 0.16 )	1.45 ( 0.23 )	0.54 ( -1.5 )	否	否	否	否
MYOCLONUS	myoclonus	1	8915	1	55755	6.25	0.39	100	6.25	2.21	3.48	9.03	3.63	0.36	1.86	-0.5	肌阵挛	NERVOUS SYSTEM DISORDERS	各类神经系统疾病	6.25 ( 0.39 - 100 )	6.25 ( 2.21 )	3.63 ( 0.36 )	1.86 ( -0.5 )	否	否	否	否
MASS EXCISION	mass excision	1	8915	1	55755	6.25	0.39	100	6.25	2.21	3.48	9.03	3.63	0.36	1.86	-0.5	肿物切除术	SURGICAL AND MEDICAL PROCEDURES	各种手术及医疗操作	6.25 ( 0.39 - 100 )	6.25 ( 2.21 )	3.63 ( 0.36 )	1.86 ( -0.5 )	否	否	否	否
STEVENS-JOHNSON SYNDROME	stevens-johnson syndrome	1	8915	8	55748	0.78	0.1	6.25	0.78	0.05	-1.3	2.86	0.81	0.14	-0.31	-2.21	史蒂文斯-约翰逊综合征	SKIN AND SUBCUTANEOUS TISSUE DISORDERS	皮肤及皮下组织类疾病	0.78 ( 0.1 - 6.25 )	0.78 ( 0.05 )	0.81 ( 0.14 )	-0.31 ( -2.21 )	否	否	否	否
PANCREATICODUODENECTOMY	pancreaticoduodenectomy	1	8915	4	55752	1.56	0.17	13.99	1.56	0.16	-0.63	3.75	1.45	0.23	0.54	-1.5	胰十二指肠切除术	SURGICAL AND MEDICAL PROCEDURES	各种手术及医疗操作	1.56 ( 0.17 - 13.99 )	1.56 ( 0.16 )	1.45 ( 0.23 )	0.54 ( -1.5 )	否	否	否	否
CARDIOVERSION	cardioversion	1	8915	1	55755	6.25	0.39	100	6.25	2.21	3.48	9.03	3.63	0.36	1.86	-0.5	心脏复律	SURGICAL AND MEDICAL PROCEDURES	各种手术及医疗操作	6.25 ( 0.39 - 100 )	6.25 ( 2.21 )	3.63 ( 0.36 )	1.86 ( -0.5 )	否	否	否	否
DYSCHEZIA	dyschezia	1	8915	8	55748	0.78	0.1	6.25	0.78	0.05	-1.3	2.86	0.81	0.14	-0.31	-2.21	排便困难	GASTROINTESTINAL DISORDERS	胃肠系统疾病	0.78 ( 0.1 - 6.25 )	0.78 ( 0.05 )	0.81 ( 0.14 )	-0.31 ( -2.21 )	否	否	否	否
URINARY RETENTION	urinary retention	1	8915	20	55736	0.31	0.04	2.33	0.31	1.44	-1.7	2.32	0.35	0.06	-1.53	-3.31	尿潴留	RENAL AND URINARY DISORDERS	肾脏及泌尿系统疾病	0.31 ( 0.04 - 2.33 )	0.31 ( 1.44 )	0.35 ( 0.06 )	-1.53 ( -3.31 )	否	否	否	否
LIFE EXPECTANCY SHORTENED	life expectancy shortened	1	8915	0	55756	#NUM!	#NUM!	#NUM!	#NUM!	6.25	#NUM!	#NUM!	7.25	0	2.86	0.22	期望寿命缩短	SOCIAL CIRCUMSTANCES	社会环境	Inf ( NaN - Inf )	Inf ( 6.25 )	7.25 ( 0 )	2.86 ( 0.22 )	否	否	否	是
MEDIAL TIBIAL STRESS SYNDROME	medial tibial stress syndrome	1	8915	0	55756	#NUM!	#NUM!	#NUM!	#NUM!	6.25	#NUM!	#NUM!	7.25	0	2.86	0.22	胫骨内侧压力症候群	MUSCULOSKELETAL AND CONNECTIVE TISSUE DISORDERS	各种肌肉骨骼及结缔组织疾病	Inf ( NaN - Inf )	Inf ( 6.25 )	7.25 ( 0 )	2.86 ( 0.22 )	否	否	否	是
COLONIC FISTULA	colonic fistula	1	8915	1	55755	6.25	0.39	100	6.25	2.21	3.48	9.03	3.63	0.36	1.86	-0.5	结肠瘘	GASTROINTESTINAL DISORDERS	胃肠系统疾病	6.25 ( 0.39 - 100 )	6.25 ( 2.21 )	3.63 ( 0.36 )	1.86 ( -0.5 )	否	否	否	否
URINARY TRACT STOMA COMPLICATION	urinary tract stoma complication	1	8915	0	55756	#NUM!	#NUM!	#NUM!	#NUM!	6.25	#NUM!	#NUM!	7.25	0	2.86	0.22	尿路造口并发症	INJURY, POISONING AND PROCEDURAL COMPLICATIONS	各类损伤、中毒及操作并发症	Inf ( NaN - Inf )	Inf ( 6.25 )	7.25 ( 0 )	2.86 ( 0.22 )	否	否	否	是
URETERIC REPAIR	ureteric repair	1	8915	0	55756	#NUM!	#NUM!	#NUM!	#NUM!	6.25	#NUM!	#NUM!	7.25	0	2.86	0.22	输尿管修复	SURGICAL AND MEDICAL PROCEDURES	各种手术及医疗操作	Inf ( NaN - Inf )	Inf ( 6.25 )	7.25 ( 0 )	2.86 ( 0.22 )	否	否	否	是
URETERIC FISTULA	ureteric fistula	1	8915	0	55756	#NUM!	#NUM!	#NUM!	#NUM!	6.25	#NUM!	#NUM!	7.25	0	2.86	0.22	输尿管瘘	RENAL AND URINARY DISORDERS	肾脏及泌尿系统疾病	Inf ( NaN - Inf )	Inf ( 6.25 )	7.25 ( 0 )	2.86 ( 0.22 )	否	否	否	是
POST PROCEDURAL URINE LEAK	post procedural urine leak	1	8915	0	55756	#NUM!	#NUM!	#NUM!	#NUM!	6.25	#NUM!	#NUM!	7.25	0	2.86	0.22	操作后尿漏	INJURY, POISONING AND PROCEDURAL COMPLICATIONS	各类损伤、中毒及操作并发症	Inf ( NaN - Inf )	Inf ( 6.25 )	7.25 ( 0 )	2.86 ( 0.22 )	否	否	否	是
LIP HAEMORRHAGE	lip haemorrhage	1	8915	0	55756	#NUM!	#NUM!	#NUM!	#NUM!	6.25	#NUM!	#NUM!	7.25	0	2.86	0.22	嘴唇出血	GASTROINTESTINAL DISORDERS	胃肠系统疾病	Inf ( NaN - Inf )	Inf ( 6.25 )	7.25 ( 0 )	2.86 ( 0.22 )	否	否	否	是
WHEEZING	wheezing	1	8915	13	55743	0.48	0.06	3.68	0.48	0.52	-1.55	2.51	0.52	0.09	-0.95	-2.77	哮鸣	RESPIRATORY, THORACIC AND MEDIASTINAL DISORDERS	呼吸系统、胸及纵隔疾病	0.48 ( 0.06 - 3.68 )	0.48 ( 0.52 )	0.52 ( 0.09 )	-0.95 ( -2.77 )	否	否	否	否
LUNG NEOPLASM MALIGNANT	lung neoplasm malignant	1	8915	32	55724	0.2	0.03	1.43	0.2	3.21	-1.79	2.19	0.22	0.04	-2.19	-3.92	肺恶性肿瘤	NEOPLASMS BENIGN, MALIGNANT AND UNSPECIFIED (INCL CYSTS AND POLYPS)	良性、恶性及性质不明的肿瘤（包括囊状和息肉状）	0.2 ( 0.03 - 1.43 )	0.2 ( 3.21 )	0.22 ( 0.04 )	-2.19 ( -3.92 )	否	否	否	否
TENDONITIS	tendonitis	1	8915	17	55739	0.37	0.05	2.76	0.37	1.03	-1.65	2.38	0.4	0.07	-1.31	-3.1	肌腱炎	MUSCULOSKELETAL AND CONNECTIVE TISSUE DISORDERS	各种肌肉骨骼及结缔组织疾病	0.37 ( 0.05 - 2.76 )	0.37 ( 1.03 )	0.4 ( 0.07 )	-1.31 ( -3.1 )	否	否	否	否
METASTASES TO RETROPERITONEUM	metastases to retroperitoneum	1	8915	2	55754	3.13	0.28	34.49	3.13	0.96	0.73	5.53	2.42	0.32	1.27	-0.93	腹膜后转移	NEOPLASMS BENIGN, MALIGNANT AND UNSPECIFIED (INCL CYSTS AND POLYPS)	良性、恶性及性质不明的肿瘤（包括囊状和息肉状）	3.13 ( 0.28 - 34.49 )	3.13 ( 0.96 )	2.42 ( 0.32 )	1.27 ( -0.93 )	否	否	否	否
ORAL MUCOSAL ROUGHENING	oral mucosal roughening	1	8915	0	55756	#NUM!	#NUM!	#NUM!	#NUM!	6.25	#NUM!	#NUM!	7.25	0	2.86	0.22	口腔粘膜变粗糙	GASTROINTESTINAL DISORDERS	胃肠系统疾病	Inf ( NaN - Inf )	Inf ( 6.25 )	7.25 ( 0 )	2.86 ( 0.22 )	否	否	否	是
OCULAR DISCOMFORT	ocular discomfort	1	8915	7	55749	0.89	0.11	7.26	0.89	0.01	-1.2	2.99	0.91	0.16	-0.14	-2.07	眼睛不适	EYE DISORDERS	眼器官疾病	0.89 ( 0.11 - 7.26 )	0.89 ( 0.01 )	0.91 ( 0.16 )	-0.14 ( -2.07 )	否	否	否	否
AUTOIMMUNE HAEMOLYTIC ANAEMIA	autoimmune haemolytic anaemia	1	8915	2	55754	3.13	0.28	34.49	3.13	0.96	0.73	5.53	2.42	0.32	1.27	-0.93	自身免疫性溶血性贫血	BLOOD AND LYMPHATIC SYSTEM DISORDERS	血液及淋巴系统疾病	3.13 ( 0.28 - 34.49 )	3.13 ( 0.96 )	2.42 ( 0.32 )	1.27 ( -0.93 )	否	否	否	否
FEBRILE NONHAEMOLYTIC TRANSFUSION REACTION	febrile nonhaemolytic transfusion reaction	1	8915	0	55756	#NUM!	#NUM!	#NUM!	#NUM!	6.25	#NUM!	#NUM!	7.25	0	2.86	0.22	非溶血性发热性输血反应	INJURY, POISONING AND PROCEDURAL COMPLICATIONS	各类损伤、中毒及操作并发症	Inf ( NaN - Inf )	Inf ( 6.25 )	7.25 ( 0 )	2.86 ( 0.22 )	否	否	否	是
RADIOEMBOLISATION	radioembolisation	1	8915	0	55756	#NUM!	#NUM!	#NUM!	#NUM!	6.25	#NUM!	#NUM!	7.25	0	2.86	0.22	放射性栓塞治疗	SURGICAL AND MEDICAL PROCEDURES	各种手术及医疗操作	Inf ( NaN - Inf )	Inf ( 6.25 )	7.25 ( 0 )	2.86 ( 0.22 )	否	否	否	是
PRODUCT CONTAINER SEAL ISSUE	product container seal issue	1	8915	0	55756	#NUM!	#NUM!	#NUM!	#NUM!	6.25	#NUM!	#NUM!	7.25	0	2.86	0.22	产品容器密封问题	PRODUCT ISSUES	产品问题	Inf ( NaN - Inf )	Inf ( 6.25 )	7.25 ( 0 )	2.86 ( 0.22 )	否	否	否	是
FIBROMYALGIA	fibromyalgia	1	8915	0	55756	#NUM!	#NUM!	#NUM!	#NUM!	6.25	#NUM!	#NUM!	7.25	0	2.86	0.22	纤维肌痛	MUSCULOSKELETAL AND CONNECTIVE TISSUE DISORDERS	各种肌肉骨骼及结缔组织疾病	Inf ( NaN - Inf )	Inf ( 6.25 )	7.25 ( 0 )	2.86 ( 0.22 )	否	否	否	是
INTESTINAL MASS	intestinal mass	1	8915	6	55750	1.04	0.13	8.66	1.04	0	-1.07	3.16	1.04	0.18	0.05	-1.9	肠道肿块	GASTROINTESTINAL DISORDERS	胃肠系统疾病	1.04 ( 0.13 - 8.66 )	1.04 ( 0 )	1.04 ( 0.18 )	0.05 ( -1.9 )	否	否	否	否
BREATH SOUNDS ABNORMAL	breath sounds abnormal	1	8915	2	55754	3.13	0.28	34.49	3.13	0.96	0.73	5.53	2.42	0.32	1.27	-0.93	呼吸音异常	INVESTIGATIONS	各类检查	3.13 ( 0.28 - 34.49 )	3.13 ( 0.96 )	2.42 ( 0.32 )	1.27 ( -0.93 )	否	否	否	否
CIRCUMSTANCE OR INFORMATION CAPABLE OF LEADING TO MEDICATION ERROR	circumstance or information capable of leading to medication error	1	8915	1	55755	6.25	0.39	100	6.25	2.21	3.48	9.03	3.63	0.36	1.86	-0.5	可导致用药错误的情况或信息	INJURY, POISONING AND PROCEDURAL COMPLICATIONS	各类损伤、中毒及操作并发症	6.25 ( 0.39 - 100 )	6.25 ( 2.21 )	3.63 ( 0.36 )	1.86 ( -0.5 )	否	否	否	否
RASH PUSTULAR	rash pustular	1	8915	6	55750	1.04	0.13	8.66	1.04	0	-1.07	3.16	1.04	0.18	0.05	-1.9	脓疱疹	INFECTIONS AND INFESTATIONS	感染及侵染类疾病	1.04 ( 0.13 - 8.66 )	1.04 ( 0 )	1.04 ( 0.18 )	0.05 ( -1.9 )	否	否	否	否
MUSCLE DISORDER	muscle disorder	1	8915	4	55752	1.56	0.17	13.99	1.56	0.16	-0.63	3.75	1.45	0.23	0.54	-1.5	肌肉疾病	MUSCULOSKELETAL AND CONNECTIVE TISSUE DISORDERS	各种肌肉骨骼及结缔组织疾病	1.56 ( 0.17 - 13.99 )	1.56 ( 0.16 )	1.45 ( 0.23 )	0.54 ( -1.5 )	否	否	否	否
CONJUNCTIVITIS	conjunctivitis	1	8915	13	55743	0.48	0.06	3.68	0.48	0.52	-1.55	2.51	0.52	0.09	-0.95	-2.77	结膜炎	INFECTIONS AND INFESTATIONS	感染及侵染类疾病	0.48 ( 0.06 - 3.68 )	0.48 ( 0.52 )	0.52 ( 0.09 )	-0.95 ( -2.77 )	否	否	否	否
JOINT LOCK	joint lock	1	8915	2	55754	3.13	0.28	34.49	3.13	0.96	0.73	5.53	2.42	0.32	1.27	-0.93	关节锁住	MUSCULOSKELETAL AND CONNECTIVE TISSUE DISORDERS	各种肌肉骨骼及结缔组织疾病	3.13 ( 0.28 - 34.49 )	3.13 ( 0.96 )	2.42 ( 0.32 )	1.27 ( -0.93 )	否	否	否	否
MUSCULOSKELETAL DISORDER	musculoskeletal disorder	1	8915	10	55746	0.63	0.08	4.89	0.63	0.2	-1.43	2.68	0.66	0.12	-0.6	-2.46	肌肉骨骼疾病	MUSCULOSKELETAL AND CONNECTIVE TISSUE DISORDERS	各种肌肉骨骼及结缔组织疾病	0.63 ( 0.08 - 4.89 )	0.63 ( 0.2 )	0.66 ( 0.12 )	-0.6 ( -2.46 )	否	否	否	否
JOINT INJURY	joint injury	1	8915	11	55745	0.57	0.07	4.4	0.57	0.3	-1.48	2.62	0.6	0.11	-0.73	-2.57	关节损伤	INJURY, POISONING AND PROCEDURAL COMPLICATIONS	各类损伤、中毒及操作并发症	0.57 ( 0.07 - 4.4 )	0.57 ( 0.3 )	0.6 ( 0.11 )	-0.73 ( -2.57 )	否	否	否	否
TENSION	tension	1	8915	0	55756	#NUM!	#NUM!	#NUM!	#NUM!	6.25	#NUM!	#NUM!	7.25	0	2.86	0.22	紧张	PSYCHIATRIC DISORDERS	精神病类	Inf ( NaN - Inf )	Inf ( 6.25 )	7.25 ( 0 )	2.86 ( 0.22 )	否	否	否	是
BILIARY-BRONCHIAL FISTULA	biliary-bronchial fistula	1	8915	0	55756	#NUM!	#NUM!	#NUM!	#NUM!	6.25	#NUM!	#NUM!	7.25	0	2.86	0.22	胆管支气管瘘	HEPATOBILIARY DISORDERS	肝胆系统疾病	Inf ( NaN - Inf )	Inf ( 6.25 )	7.25 ( 0 )	2.86 ( 0.22 )	否	否	否	是
CYTOREDUCTIVE SURGERY	cytoreductive surgery	1	8915	3	55753	2.08	0.22	20.04	2.08	0.42	-0.18	4.35	1.81	0.27	0.86	-1.25	减瘤手术	SURGICAL AND MEDICAL PROCEDURES	各种手术及医疗操作	2.08 ( 0.22 - 20.04 )	2.08 ( 0.42 )	1.81 ( 0.27 )	0.86 ( -1.25 )	否	否	否	否
ABDOMINAL ABSCESS	abdominal abscess	1	8915	24	55732	0.26	0.04	1.93	0.26	2.02	-1.74	2.26	0.29	0.05	-1.79	-3.54	腹部脓肿	INFECTIONS AND INFESTATIONS	感染及侵染类疾病	0.26 ( 0.04 - 1.93 )	0.26 ( 2.02 )	0.29 ( 0.05 )	-1.79 ( -3.54 )	否	否	否	否
CARDIAC VALVE DISEASE	cardiac valve disease	1	8915	5	55751	1.25	0.15	10.71	1.25	0.04	-0.9	3.4	1.21	0.2	0.27	-1.72	心瓣膜疾病	CARDIAC DISORDERS	心脏器官疾病	1.25 ( 0.15 - 10.71 )	1.25 ( 0.04 )	1.21 ( 0.2 )	0.27 ( -1.72 )	否	否	否	否
CEREBRAL HAEMORRHAGE	cerebral haemorrhage	1	8915	28	55728	0.22	0.03	1.64	0.22	2.61	-1.77	2.22	0.25	0.05	-2	-3.75	大脑出血	NERVOUS SYSTEM DISORDERS	各类神经系统疾病	0.22 ( 0.03 - 1.64 )	0.22 ( 2.61 )	0.25 ( 0.05 )	-2 ( -3.75 )	否	否	否	否
INTRA-ABDOMINAL HAEMORRHAGE	intra-abdominal haemorrhage	1	8915	23	55733	0.27	0.04	2.01	0.27	1.87	-1.73	2.27	0.3	0.06	-1.73	-3.49	腹内出血	GASTROINTESTINAL DISORDERS	胃肠系统疾病	0.27 ( 0.04 - 2.01 )	0.27 ( 1.87 )	0.3 ( 0.06 )	-1.73 ( -3.49 )	否	否	否	否
CALCULUS BLADDER	calculus bladder	1	8915	3	55753	2.08	0.22	20.04	2.08	0.42	-0.18	4.35	1.81	0.27	0.86	-1.25	膀胱结石	RENAL AND URINARY DISORDERS	肾脏及泌尿系统疾病	2.08 ( 0.22 - 20.04 )	2.08 ( 0.42 )	1.81 ( 0.27 )	0.86 ( -1.25 )	否	否	否	否
OESOPHAGITIS	oesophagitis	1	8915	11	55745	0.57	0.07	4.4	0.57	0.3	-1.48	2.62	0.6	0.11	-0.73	-2.57	食管炎	GASTROINTESTINAL DISORDERS	胃肠系统疾病	0.57 ( 0.07 - 4.4 )	0.57 ( 0.3 )	0.6 ( 0.11 )	-0.73 ( -2.57 )	否	否	否	否
HERPES OPHTHALMIC	herpes ophthalmic	1	8915	0	55756	#NUM!	#NUM!	#NUM!	#NUM!	6.25	#NUM!	#NUM!	7.25	0	2.86	0.22	眼部疱疹	INFECTIONS AND INFESTATIONS	感染及侵染类疾病	Inf ( NaN - Inf )	Inf ( 6.25 )	7.25 ( 0 )	2.86 ( 0.22 )	否	否	否	是
LISTLESS	listless	1	8915	3	55753	2.08	0.22	20.04	2.08	0.42	-0.18	4.35	1.81	0.27	0.86	-1.25	倦怠	PSYCHIATRIC DISORDERS	精神病类	2.08 ( 0.22 - 20.04 )	2.08 ( 0.42 )	1.81 ( 0.27 )	0.86 ( -1.25 )	否	否	否	否
APPENDICITIS	appendicitis	1	8915	8	55748	0.78	0.1	6.25	0.78	0.05	-1.3	2.86	0.81	0.14	-0.31	-2.21	阑尾炎	INFECTIONS AND INFESTATIONS	感染及侵染类疾病	0.78 ( 0.1 - 6.25 )	0.78 ( 0.05 )	0.81 ( 0.14 )	-0.31 ( -2.21 )	否	否	否	否
APPENDICITIS PERFORATED	appendicitis perforated	1	8915	1	55755	6.25	0.39	100	6.25	2.21	3.48	9.03	3.63	0.36	1.86	-0.5	穿孔性阑尾炎	INFECTIONS AND INFESTATIONS	感染及侵染类疾病	6.25 ( 0.39 - 100 )	6.25 ( 2.21 )	3.63 ( 0.36 )	1.86 ( -0.5 )	否	否	否	否
STOMA COMPLICATION	stoma complication	1	8915	0	55756	#NUM!	#NUM!	#NUM!	#NUM!	6.25	#NUM!	#NUM!	7.25	0	2.86	0.22	造口并发症	INJURY, POISONING AND PROCEDURAL COMPLICATIONS	各类损伤、中毒及操作并发症	Inf ( NaN - Inf )	Inf ( 6.25 )	7.25 ( 0 )	2.86 ( 0.22 )	否	否	否	是
SPINAL LAMINECTOMY	spinal laminectomy	1	8915	2	55754	3.13	0.28	34.49	3.13	0.96	0.73	5.53	2.42	0.32	1.27	-0.93	椎板切除术	SURGICAL AND MEDICAL PROCEDURES	各种手术及医疗操作	3.13 ( 0.28 - 34.49 )	3.13 ( 0.96 )	2.42 ( 0.32 )	1.27 ( -0.93 )	否	否	否	否
BLOOD IRON INCREASED	blood iron increased	1	8915	1	55755	6.25	0.39	100	6.25	2.21	3.48	9.03	3.63	0.36	1.86	-0.5	血铁升高	INVESTIGATIONS	各类检查	6.25 ( 0.39 - 100 )	6.25 ( 2.21 )	3.63 ( 0.36 )	1.86 ( -0.5 )	否	否	否	否
WOUND DEHISCENCE	wound dehiscence	1	8915	5	55751	1.25	0.15	10.71	1.25	0.04	-0.9	3.4	1.21	0.2	0.27	-1.72	伤口裂开	INJURY, POISONING AND PROCEDURAL COMPLICATIONS	各类损伤、中毒及操作并发症	1.25 ( 0.15 - 10.71 )	1.25 ( 0.04 )	1.21 ( 0.2 )	0.27 ( -1.72 )	否	否	否	否
CEREBELLAR ISCHAEMIA	cerebellar ischaemia	1	8915	1	55755	6.25	0.39	100	6.25	2.21	3.48	9.03	3.63	0.36	1.86	-0.5	小脑缺血	NERVOUS SYSTEM DISORDERS	各类神经系统疾病	6.25 ( 0.39 - 100 )	6.25 ( 2.21 )	3.63 ( 0.36 )	1.86 ( -0.5 )	否	否	否	否
CEREBRAL ISCHAEMIA	cerebral ischaemia	1	8915	7	55749	0.89	0.11	7.26	0.89	0.01	-1.2	2.99	0.91	0.16	-0.14	-2.07	大脑缺血	NERVOUS SYSTEM DISORDERS	各类神经系统疾病	0.89 ( 0.11 - 7.26 )	0.89 ( 0.01 )	0.91 ( 0.16 )	-0.14 ( -2.07 )	否	否	否	否
REHABILITATION THERAPY	rehabilitation therapy	1	8915	2	55754	3.13	0.28	34.49	3.13	0.96	0.73	5.53	2.42	0.32	1.27	-0.93	康复治疗	SURGICAL AND MEDICAL PROCEDURES	各种手术及医疗操作	3.13 ( 0.28 - 34.49 )	3.13 ( 0.96 )	2.42 ( 0.32 )	1.27 ( -0.93 )	否	否	否	否
PROSTATIC SPECIFIC ANTIGEN DECREASED	prostatic specific antigen decreased	1	8915	0	55756	#NUM!	#NUM!	#NUM!	#NUM!	6.25	#NUM!	#NUM!	7.25	0	2.86	0.22	前列腺特异抗原降低	INVESTIGATIONS	各类检查	Inf ( NaN - Inf )	Inf ( 6.25 )	7.25 ( 0 )	2.86 ( 0.22 )	否	否	否	是
PRODUCT QUALITY ISSUE	product quality issue	1	8915	5	55751	1.25	0.15	10.71	1.25	0.04	-0.9	3.4	1.21	0.2	0.27	-1.72	产品质量问题	PRODUCT ISSUES	产品问题	1.25 ( 0.15 - 10.71 )	1.25 ( 0.04 )	1.21 ( 0.2 )	0.27 ( -1.72 )	否	否	否	否
VITAMIN C DEFICIENCY	vitamin c deficiency	1	8915	1	55755	6.25	0.39	100	6.25	2.21	3.48	9.03	3.63	0.36	1.86	-0.5	维生素 C 缺乏症	METABOLISM AND NUTRITION DISORDERS	代谢及营养类疾病	6.25 ( 0.39 - 100 )	6.25 ( 2.21 )	3.63 ( 0.36 )	1.86 ( -0.5 )	否	否	否	否
AFFECTIVE DISORDER	affective disorder	1	8915	3	55753	2.08	0.22	20.04	2.08	0.42	-0.18	4.35	1.81	0.27	0.86	-1.25	情感障碍	PSYCHIATRIC DISORDERS	精神病类	2.08 ( 0.22 - 20.04 )	2.08 ( 0.42 )	1.81 ( 0.27 )	0.86 ( -1.25 )	否	否	否	否
ANORECTAL INFECTION	anorectal infection	1	8915	0	55756	#NUM!	#NUM!	#NUM!	#NUM!	6.25	#NUM!	#NUM!	7.25	0	2.86	0.22	肛门直肠感染	INFECTIONS AND INFESTATIONS	感染及侵染类疾病	Inf ( NaN - Inf )	Inf ( 6.25 )	7.25 ( 0 )	2.86 ( 0.22 )	否	否	否	是
ACUTE HEPATIC FAILURE	acute hepatic failure	1	8915	13	55743	0.48	0.06	3.68	0.48	0.52	-1.55	2.51	0.52	0.09	-0.95	-2.77	急性肝衰竭	HEPATOBILIARY DISORDERS	肝胆系统疾病	0.48 ( 0.06 - 3.68 )	0.48 ( 0.52 )	0.52 ( 0.09 )	-0.95 ( -2.77 )	否	否	否	否
COLON OPERATION	colon operation	1	8915	1	55755	6.25	0.39	100	6.25	2.21	3.48	9.03	3.63	0.36	1.86	-0.5	结肠手术	SURGICAL AND MEDICAL PROCEDURES	各种手术及医疗操作	6.25 ( 0.39 - 100 )	6.25 ( 2.21 )	3.63 ( 0.36 )	1.86 ( -0.5 )	否	否	否	否
KERATOSIS PILARIS	keratosis pilaris	1	8915	0	55756	#NUM!	#NUM!	#NUM!	#NUM!	6.25	#NUM!	#NUM!	7.25	0	2.86	0.22	毛发角化病	SKIN AND SUBCUTANEOUS TISSUE DISORDERS	皮肤及皮下组织类疾病	Inf ( NaN - Inf )	Inf ( 6.25 )	7.25 ( 0 )	2.86 ( 0.22 )	否	否	否	是
JOINT DISLOCATION	joint dislocation	1	8915	4	55752	1.56	0.17	13.99	1.56	0.16	-0.63	3.75	1.45	0.23	0.54	-1.5	关节脱位	INJURY, POISONING AND PROCEDURAL COMPLICATIONS	各类损伤、中毒及操作并发症	1.56 ( 0.17 - 13.99 )	1.56 ( 0.16 )	1.45 ( 0.23 )	0.54 ( -1.5 )	否	否	否	否
REACTION TO AZO-DYES	reaction to azo-dyes	1	8915	0	55756	#NUM!	#NUM!	#NUM!	#NUM!	6.25	#NUM!	#NUM!	7.25	0	2.86	0.22	偶氮染料反应	IMMUNE SYSTEM DISORDERS	免疫系统疾病	Inf ( NaN - Inf )	Inf ( 6.25 )	7.25 ( 0 )	2.86 ( 0.22 )	否	否	否	是
VENOMOUS STING	venomous sting	1	8915	1	55755	6.25	0.39	100	6.25	2.21	3.48	9.03	3.63	0.36	1.86	-0.5	毒物蛰伤	INJURY, POISONING AND PROCEDURAL COMPLICATIONS	各类损伤、中毒及操作并发症	6.25 ( 0.39 - 100 )	6.25 ( 2.21 )	3.63 ( 0.36 )	1.86 ( -0.5 )	否	否	否	否
ONCOLOGIC COMPLICATION	oncologic complication	1	8915	12	55744	0.52	0.07	4.01	0.52	0.41	-1.52	2.56	0.56	0.1	-0.84	-2.68	肿瘤并发症	NEOPLASMS BENIGN, MALIGNANT AND UNSPECIFIED (INCL CYSTS AND POLYPS)	良性、恶性及性质不明的肿瘤（包括囊状和息肉状）	0.52 ( 0.07 - 4.01 )	0.52 ( 0.41 )	0.56 ( 0.1 )	-0.84 ( -2.68 )	否	否	否	否
GASTRIC ULCER	gastric ulcer	1	8915	17	55739	0.37	0.05	2.76	0.37	1.03	-1.65	2.38	0.4	0.07	-1.31	-3.1	胃溃疡	GASTROINTESTINAL DISORDERS	胃肠系统疾病	0.37 ( 0.05 - 2.76 )	0.37 ( 1.03 )	0.4 ( 0.07 )	-1.31 ( -3.1 )	否	否	否	否
DENTAL CARE	dental care	1	8915	3	55753	2.08	0.22	20.04	2.08	0.42	-0.18	4.35	1.81	0.27	0.86	-1.25	牙齿护理	SURGICAL AND MEDICAL PROCEDURES	各种手术及医疗操作	2.08 ( 0.22 - 20.04 )	2.08 ( 0.42 )	1.81 ( 0.27 )	0.86 ( -1.25 )	否	否	否	否
SARCOMA	sarcoma	1	8915	3	55753	2.08	0.22	20.04	2.08	0.42	-0.18	4.35	1.81	0.27	0.86	-1.25	肉瘤	NEOPLASMS BENIGN, MALIGNANT AND UNSPECIFIED (INCL CYSTS AND POLYPS)	良性、恶性及性质不明的肿瘤（包括囊状和息肉状）	2.08 ( 0.22 - 20.04 )	2.08 ( 0.42 )	1.81 ( 0.27 )	0.86 ( -1.25 )	否	否	否	否
ENTERITIS INFECTIOUS	enteritis infectious	1	8915	0	55756	#NUM!	#NUM!	#NUM!	#NUM!	6.25	#NUM!	#NUM!	7.25	0	2.86	0.22	感染性肠炎	INFECTIONS AND INFESTATIONS	感染及侵染类疾病	Inf ( NaN - Inf )	Inf ( 6.25 )	7.25 ( 0 )	2.86 ( 0.22 )	否	否	否	是
ALOPECIA AREATA	alopecia areata	1	8915	0	55756	#NUM!	#NUM!	#NUM!	#NUM!	6.25	#NUM!	#NUM!	7.25	0	2.86	0.22	斑秃	SKIN AND SUBCUTANEOUS TISSUE DISORDERS	皮肤及皮下组织类疾病	Inf ( NaN - Inf )	Inf ( 6.25 )	7.25 ( 0 )	2.86 ( 0.22 )	否	否	否	是
POOR PERIPHERAL CIRCULATION	poor peripheral circulation	1	8915	7	55749	0.89	0.11	7.26	0.89	0.01	-1.2	2.99	0.91	0.16	-0.14	-2.07	外周循环不良	VASCULAR DISORDERS	血管与淋巴管类疾病	0.89 ( 0.11 - 7.26 )	0.89 ( 0.01 )	0.91 ( 0.16 )	-0.14 ( -2.07 )	否	否	否	否
FOLATE DEFICIENCY	folate deficiency	1	8915	0	55756	#NUM!	#NUM!	#NUM!	#NUM!	6.25	#NUM!	#NUM!	7.25	0	2.86	0.22	叶酸缺乏症	METABOLISM AND NUTRITION DISORDERS	代谢及营养类疾病	Inf ( NaN - Inf )	Inf ( 6.25 )	7.25 ( 0 )	2.86 ( 0.22 )	否	否	否	是
SPLINTER HAEMORRHAGES	splinter haemorrhages	1	8915	2	55754	3.13	0.28	34.49	3.13	0.96	0.73	5.53	2.42	0.32	1.27	-0.93	裂片形出血	SKIN AND SUBCUTANEOUS TISSUE DISORDERS	皮肤及皮下组织类疾病	3.13 ( 0.28 - 34.49 )	3.13 ( 0.96 )	2.42 ( 0.32 )	1.27 ( -0.93 )	否	否	否	否
DENTAL PLAQUE	dental plaque	1	8915	0	55756	#NUM!	#NUM!	#NUM!	#NUM!	6.25	#NUM!	#NUM!	7.25	0	2.86	0.22	牙菌斑	GASTROINTESTINAL DISORDERS	胃肠系统疾病	Inf ( NaN - Inf )	Inf ( 6.25 )	7.25 ( 0 )	2.86 ( 0.22 )	否	否	否	是
PROSTATE INFECTION	prostate infection	1	8915	0	55756	#NUM!	#NUM!	#NUM!	#NUM!	6.25	#NUM!	#NUM!	7.25	0	2.86	0.22	前列腺感染	INFECTIONS AND INFESTATIONS	感染及侵染类疾病	Inf ( NaN - Inf )	Inf ( 6.25 )	7.25 ( 0 )	2.86 ( 0.22 )	否	否	否	是
SUICIDAL IDEATION	suicidal ideation	1	8915	11	55745	0.57	0.07	4.4	0.57	0.3	-1.48	2.62	0.6	0.11	-0.73	-2.57	自杀想法	PSYCHIATRIC DISORDERS	精神病类	0.57 ( 0.07 - 4.4 )	0.57 ( 0.3 )	0.6 ( 0.11 )	-0.73 ( -2.57 )	否	否	否	否
RADIATION ASSOCIATED PAIN	radiation associated pain	1	8915	0	55756	#NUM!	#NUM!	#NUM!	#NUM!	6.25	#NUM!	#NUM!	7.25	0	2.86	0.22	放射相关疼痛	INJURY, POISONING AND PROCEDURAL COMPLICATIONS	各类损伤、中毒及操作并发症	Inf ( NaN - Inf )	Inf ( 6.25 )	7.25 ( 0 )	2.86 ( 0.22 )	否	否	否	是
GASTROINTESTINAL WALL THICKENING	gastrointestinal wall thickening	1	8915	4	55752	1.56	0.17	13.99	1.56	0.16	-0.63	3.75	1.45	0.23	0.54	-1.5	胃肠壁增厚	GASTROINTESTINAL DISORDERS	胃肠系统疾病	1.56 ( 0.17 - 13.99 )	1.56 ( 0.16 )	1.45 ( 0.23 )	0.54 ( -1.5 )	否	否	否	否
COLITIS	colitis	1	8915	39	55717	0.16	0.02	1.17	0.16	4.29	-1.82	2.15	0.18	0.03	-2.46	-4.19	结肠炎	GASTROINTESTINAL DISORDERS	胃肠系统疾病	0.16 ( 0.02 - 1.17 )	0.16 ( 4.29 )	0.18 ( 0.03 )	-2.46 ( -4.19 )	否	否	否	否
OCCULT BLOOD	occult blood	1	8915	4	55752	1.56	0.17	13.99	1.56	0.16	-0.63	3.75	1.45	0.23	0.54	-1.5	潜血	INVESTIGATIONS	各类检查	1.56 ( 0.17 - 13.99 )	1.56 ( 0.16 )	1.45 ( 0.23 )	0.54 ( -1.5 )	否	否	否	否
GASTRIC ULCER HAEMORRHAGE	gastric ulcer haemorrhage	1	8915	3	55753	2.08	0.22	20.04	2.08	0.42	-0.18	4.35	1.81	0.27	0.86	-1.25	胃溃疡出血	GASTROINTESTINAL DISORDERS	胃肠系统疾病	2.08 ( 0.22 - 20.04 )	2.08 ( 0.42 )	1.81 ( 0.27 )	0.86 ( -1.25 )	否	否	否	否
REFRACTORY CANCER	refractory cancer	1	8915	0	55756	#NUM!	#NUM!	#NUM!	#NUM!	6.25	#NUM!	#NUM!	7.25	0	2.86	0.22	难治性癌	NEOPLASMS BENIGN, MALIGNANT AND UNSPECIFIED (INCL CYSTS AND POLYPS)	良性、恶性及性质不明的肿瘤（包括囊状和息肉状）	Inf ( NaN - Inf )	Inf ( 6.25 )	7.25 ( 0 )	2.86 ( 0.22 )	否	否	否	是
TRANSAMINASES INCREASED	transaminases increased	1	8915	31	55725	0.2	0.03	1.48	0.2	3.06	-1.79	2.19	0.23	0.04	-2.14	-3.88	转氨酶升高	INVESTIGATIONS	各类检查	0.2 ( 0.03 - 1.48 )	0.2 ( 3.06 )	0.23 ( 0.04 )	-2.14 ( -3.88 )	否	否	否	否
SEPTIC SHOCK	septic shock	1	8915	45	55711	0.14	0.02	1.01	0.14	5.22	-1.84	2.12	0.16	0.03	-2.66	-4.38	感染性休克	INFECTIONS AND INFESTATIONS	感染及侵染类疾病	0.14 ( 0.02 - 1.01 )	0.14 ( 5.22 )	0.16 ( 0.03 )	-2.66 ( -4.38 )	否	否	否	否
ACUTE RESPIRATORY FAILURE	acute respiratory failure	1	8915	10	55746	0.63	0.08	4.89	0.63	0.2	-1.43	2.68	0.66	0.12	-0.6	-2.46	急性呼吸衰竭	RESPIRATORY, THORACIC AND MEDIASTINAL DISORDERS	呼吸系统、胸及纵隔疾病	0.63 ( 0.08 - 4.89 )	0.63 ( 0.2 )	0.66 ( 0.12 )	-0.6 ( -2.46 )	否	否	否	否
ESCHERICHIA SEPSIS	escherichia sepsis	1	8915	2	55754	3.13	0.28	34.49	3.13	0.96	0.73	5.53	2.42	0.32	1.27	-0.93	埃希菌性脓毒症	INFECTIONS AND INFESTATIONS	感染及侵染类疾病	3.13 ( 0.28 - 34.49 )	3.13 ( 0.96 )	2.42 ( 0.32 )	1.27 ( -0.93 )	否	否	否	否
LACTIC ACIDOSIS	lactic acidosis	1	8915	2	55754	3.13	0.28	34.49	3.13	0.96	0.73	5.53	2.42	0.32	1.27	-0.93	乳酸酸中毒	METABOLISM AND NUTRITION DISORDERS	代谢及营养类疾病	3.13 ( 0.28 - 34.49 )	3.13 ( 0.96 )	2.42 ( 0.32 )	1.27 ( -0.93 )	否	否	否	否
SPINAL CORD NEOPLASM	spinal cord neoplasm	1	8915	1	55755	6.25	0.39	100	6.25	2.21	3.48	9.03	3.63	0.36	1.86	-0.5	脊髓肿瘤	NEOPLASMS BENIGN, MALIGNANT AND UNSPECIFIED (INCL CYSTS AND POLYPS)	良性、恶性及性质不明的肿瘤（包括囊状和息肉状）	6.25 ( 0.39 - 100 )	6.25 ( 2.21 )	3.63 ( 0.36 )	1.86 ( -0.5 )	否	否	否	否
SUBDURAL HAEMORRHAGE	subdural haemorrhage	1	8915	0	55756	#NUM!	#NUM!	#NUM!	#NUM!	6.25	#NUM!	#NUM!	7.25	0	2.86	0.22	硬膜下出血	INJURY, POISONING AND PROCEDURAL COMPLICATIONS	各类损伤、中毒及操作并发症	Inf ( NaN - Inf )	Inf ( 6.25 )	7.25 ( 0 )	2.86 ( 0.22 )	否	否	否	是
DIABETIC WOUND	diabetic wound	1	8915	0	55756	#NUM!	#NUM!	#NUM!	#NUM!	6.25	#NUM!	#NUM!	7.25	0	2.86	0.22	糖尿病伤口	SKIN AND SUBCUTANEOUS TISSUE DISORDERS	皮肤及皮下组织类疾病	Inf ( NaN - Inf )	Inf ( 6.25 )	7.25 ( 0 )	2.86 ( 0.22 )	否	否	否	是
CANCER SURGERY	cancer surgery	1	8915	6	55750	1.04	0.13	8.66	1.04	0	-1.07	3.16	1.04	0.18	0.05	-1.9	癌症手术	SURGICAL AND MEDICAL PROCEDURES	各种手术及医疗操作	1.04 ( 0.13 - 8.66 )	1.04 ( 0 )	1.04 ( 0.18 )	0.05 ( -1.9 )	否	否	否	否
DISEASE RECURRENCE	disease recurrence	1	8915	72	55684	0.09	0.01	0.62	0.09	9.48	-1.89	2.06	0.1	0.02	-3.33	-5.03	疾病复发	GENERAL DISORDERS AND ADMINISTRATION SITE CONDITIONS	全身性疾病及给药部位各种反应	0.09 ( 0.01 - 0.62 )	0.09 ( 9.48 )	0.1 ( 0.02 )	-3.33 ( -5.03 )	否	否	否	否
ANGULAR CHEILITIS	angular cheilitis	1	8915	3	55753	2.08	0.22	20.04	2.08	0.42	-0.18	4.35	1.81	0.27	0.86	-1.25	唇角炎	GASTROINTESTINAL DISORDERS	胃肠系统疾病	2.08 ( 0.22 - 20.04 )	2.08 ( 0.42 )	1.81 ( 0.27 )	0.86 ( -1.25 )	否	否	否	否
CHRONIC KIDNEY DISEASE	chronic kidney disease	1	8915	21	55735	0.3	0.04	2.21	0.3	1.58	-1.71	2.3	0.33	0.06	-1.6	-3.37	慢性肾脏疾病	RENAL AND URINARY DISORDERS	肾脏及泌尿系统疾病	0.3 ( 0.04 - 2.21 )	0.3 ( 1.58 )	0.33 ( 0.06 )	-1.6 ( -3.37 )	否	否	否	否
SHOULDER ARTHROPLASTY	shoulder arthroplasty	1	8915	0	55756	#NUM!	#NUM!	#NUM!	#NUM!	6.25	#NUM!	#NUM!	7.25	0	2.86	0.22	肩关节成形术	SURGICAL AND MEDICAL PROCEDURES	各种手术及医疗操作	Inf ( NaN - Inf )	Inf ( 6.25 )	7.25 ( 0 )	2.86 ( 0.22 )	否	否	否	是
SENSITIVITY TO WEATHER CHANGE	sensitivity to weather change	1	8915	0	55756	#NUM!	#NUM!	#NUM!	#NUM!	6.25	#NUM!	#NUM!	7.25	0	2.86	0.22	对天气变化的敏感性	GENERAL DISORDERS AND ADMINISTRATION SITE CONDITIONS	全身性疾病及给药部位各种反应	Inf ( NaN - Inf )	Inf ( 6.25 )	7.25 ( 0 )	2.86 ( 0.22 )	否	否	否	是
PRODUCT ADMINISTRATION ERROR	product administration error	1	8915	1	55755	6.25	0.39	100	6.25	2.21	3.48	9.03	3.63	0.36	1.86	-0.5	产品给用错误	INJURY, POISONING AND PROCEDURAL COMPLICATIONS	各类损伤、中毒及操作并发症	6.25 ( 0.39 - 100 )	6.25 ( 2.21 )	3.63 ( 0.36 )	1.86 ( -0.5 )	否	否	否	否
LOWER LIMB FRACTURE	lower limb fracture	1	8915	8	55748	0.78	0.1	6.25	0.78	0.05	-1.3	2.86	0.81	0.14	-0.31	-2.21	下肢骨折	INJURY, POISONING AND PROCEDURAL COMPLICATIONS	各类损伤、中毒及操作并发症	0.78 ( 0.1 - 6.25 )	0.78 ( 0.05 )	0.81 ( 0.14 )	-0.31 ( -2.21 )	否	否	否	否
ALLODYNIA	allodynia	1	8915	0	55756	#NUM!	#NUM!	#NUM!	#NUM!	6.25	#NUM!	#NUM!	7.25	0	2.86	0.22	痛觉异常	NERVOUS SYSTEM DISORDERS	各类神经系统疾病	Inf ( NaN - Inf )	Inf ( 6.25 )	7.25 ( 0 )	2.86 ( 0.22 )	否	否	否	是
SLEEP APNOEA SYNDROME	sleep apnoea syndrome	1	8915	14	55742	0.45	0.06	3.4	0.45	0.64	-1.58	2.48	0.48	0.09	-1.05	-2.86	睡眠呼吸暂停综合征	RESPIRATORY, THORACIC AND MEDIASTINAL DISORDERS	呼吸系统、胸及纵隔疾病	0.45 ( 0.06 - 3.4 )	0.45 ( 0.64 )	0.48 ( 0.09 )	-1.05 ( -2.86 )	否	否	否	否
GINGIVAL RECESSION	gingival recession	1	8915	3	55753	2.08	0.22	20.04	2.08	0.42	-0.18	4.35	1.81	0.27	0.86	-1.25	牙龈退缩	GASTROINTESTINAL DISORDERS	胃肠系统疾病	2.08 ( 0.22 - 20.04 )	2.08 ( 0.42 )	1.81 ( 0.27 )	0.86 ( -1.25 )	否	否	否	否
URINE ABNORMALITY	urine abnormality	1	8915	3	55753	2.08	0.22	20.04	2.08	0.42	-0.18	4.35	1.81	0.27	0.86	-1.25	尿异常	RENAL AND URINARY DISORDERS	肾脏及泌尿系统疾病	2.08 ( 0.22 - 20.04 )	2.08 ( 0.42 )	1.81 ( 0.27 )	0.86 ( -1.25 )	否	否	否	否
LIMB MASS	limb mass	1	8915	0	55756	#NUM!	#NUM!	#NUM!	#NUM!	6.25	#NUM!	#NUM!	7.25	0	2.86	0.22	肢体肿物	MUSCULOSKELETAL AND CONNECTIVE TISSUE DISORDERS	各种肌肉骨骼及结缔组织疾病	Inf ( NaN - Inf )	Inf ( 6.25 )	7.25 ( 0 )	2.86 ( 0.22 )	否	否	否	是
AORTIC VALVE INCOMPETENCE	aortic valve incompetence	1	8915	5	55751	1.25	0.15	10.71	1.25	0.04	-0.9	3.4	1.21	0.2	0.27	-1.72	主动脉瓣关闭不全	CARDIAC DISORDERS	心脏器官疾病	1.25 ( 0.15 - 10.71 )	1.25 ( 0.04 )	1.21 ( 0.2 )	0.27 ( -1.72 )	否	否	否	否
FOOT FRACTURE	foot fracture	1	8915	4	55752	1.56	0.17	13.99	1.56	0.16	-0.63	3.75	1.45	0.23	0.54	-1.5	足部骨折	INJURY, POISONING AND PROCEDURAL COMPLICATIONS	各类损伤、中毒及操作并发症	1.56 ( 0.17 - 13.99 )	1.56 ( 0.16 )	1.45 ( 0.23 )	0.54 ( -1.5 )	否	否	否	否
HEPATIC MASS	hepatic mass	1	8915	22	55734	0.28	0.04	2.11	0.28	1.72	-1.72	2.29	0.32	0.06	-1.66	-3.43	肝脏肿块	HEPATOBILIARY DISORDERS	肝胆系统疾病	0.28 ( 0.04 - 2.11 )	0.28 ( 1.72 )	0.32 ( 0.06 )	-1.66 ( -3.43 )	否	否	否	否
HYSTERECTOMY	hysterectomy	1	8915	1	55755	6.25	0.39	100	6.25	2.21	3.48	9.03	3.63	0.36	1.86	-0.5	子宫切除	SURGICAL AND MEDICAL PROCEDURES	各种手术及医疗操作	6.25 ( 0.39 - 100 )	6.25 ( 2.21 )	3.63 ( 0.36 )	1.86 ( -0.5 )	否	否	否	否
OOPHORECTOMY	oophorectomy	1	8915	0	55756	#NUM!	#NUM!	#NUM!	#NUM!	6.25	#NUM!	#NUM!	7.25	0	2.86	0.22	卵巢切除术	SURGICAL AND MEDICAL PROCEDURES	各种手术及医疗操作	Inf ( NaN - Inf )	Inf ( 6.25 )	7.25 ( 0 )	2.86 ( 0.22 )	否	否	否	是
SMALL INTESTINAL RESECTION	small intestinal resection	1	8915	4	55752	1.56	0.17	13.99	1.56	0.16	-0.63	3.75	1.45	0.23	0.54	-1.5	小肠切除术	SURGICAL AND MEDICAL PROCEDURES	各种手术及医疗操作	1.56 ( 0.17 - 13.99 )	1.56 ( 0.16 )	1.45 ( 0.23 )	0.54 ( -1.5 )	否	否	否	否
BLADDER OPERATION	bladder operation	1	8915	2	55754	3.13	0.28	34.49	3.13	0.96	0.73	5.53	2.42	0.32	1.27	-0.93	膀胱手术	SURGICAL AND MEDICAL PROCEDURES	各种手术及医疗操作	3.13 ( 0.28 - 34.49 )	3.13 ( 0.96 )	2.42 ( 0.32 )	1.27 ( -0.93 )	否	否	否	否
INCISIONAL HERNIA	incisional hernia	1	8915	2	55754	3.13	0.28	34.49	3.13	0.96	0.73	5.53	2.42	0.32	1.27	-0.93	切口疝	INJURY, POISONING AND PROCEDURAL COMPLICATIONS	各类损伤、中毒及操作并发症	3.13 ( 0.28 - 34.49 )	3.13 ( 0.96 )	2.42 ( 0.32 )	1.27 ( -0.93 )	否	否	否	否
EARLY SATIETY	early satiety	1	8915	5	55751	1.25	0.15	10.71	1.25	0.04	-0.9	3.4	1.21	0.2	0.27	-1.72	早饱	GENERAL DISORDERS AND ADMINISTRATION SITE CONDITIONS	全身性疾病及给药部位各种反应	1.25 ( 0.15 - 10.71 )	1.25 ( 0.04 )	1.21 ( 0.2 )	0.27 ( -1.72 )	否	否	否	否
KETOACIDOSIS	ketoacidosis	1	8915	2	55754	3.13	0.28	34.49	3.13	0.96	0.73	5.53	2.42	0.32	1.27	-0.93	酮症酸中毒	METABOLISM AND NUTRITION DISORDERS	代谢及营养类疾病	3.13 ( 0.28 - 34.49 )	3.13 ( 0.96 )	2.42 ( 0.32 )	1.27 ( -0.93 )	否	否	否	否
PLEURITIC PAIN	pleuritic pain	1	8915	5	55751	1.25	0.15	10.71	1.25	0.04	-0.9	3.4	1.21	0.2	0.27	-1.72	胸膜痛	RESPIRATORY, THORACIC AND MEDIASTINAL DISORDERS	呼吸系统、胸及纵隔疾病	1.25 ( 0.15 - 10.71 )	1.25 ( 0.04 )	1.21 ( 0.2 )	0.27 ( -1.72 )	否	否	否	否
DENTAL RESTORATION FAILURE	dental restoration failure	1	8915	0	55756	#NUM!	#NUM!	#NUM!	#NUM!	6.25	#NUM!	#NUM!	7.25	0	2.86	0.22	牙齿修复失败	INJURY, POISONING AND PROCEDURAL COMPLICATIONS	各类损伤、中毒及操作并发症	Inf ( NaN - Inf )	Inf ( 6.25 )	7.25 ( 0 )	2.86 ( 0.22 )	否	否	否	是
LIMB OPERATION	limb operation	1	8915	2	55754	3.13	0.28	34.49	3.13	0.96	0.73	5.53	2.42	0.32	1.27	-0.93	肢体手术	SURGICAL AND MEDICAL PROCEDURES	各种手术及医疗操作	3.13 ( 0.28 - 34.49 )	3.13 ( 0.96 )	2.42 ( 0.32 )	1.27 ( -0.93 )	否	否	否	否
NEOPLASM RECURRENCE	neoplasm recurrence	1	8915	161	55595	0.04	0.01	0.28	0.04	23.7	-1.93	2	0.04	0.01	-4.48	-6.16	肿瘤复发	NEOPLASMS BENIGN, MALIGNANT AND UNSPECIFIED (INCL CYSTS AND POLYPS)	良性、恶性及性质不明的肿瘤（包括囊状和息肉状）	0.04 ( 0.01 - 0.28 )	0.04 ( 23.7 )	0.04 ( 0.01 )	-4.48 ( -6.16 )	否	否	否	否
SPINAL OPERATION	spinal operation	1	8915	1	55755	6.25	0.39	100	6.25	2.21	3.48	9.03	3.63	0.36	1.86	-0.5	脊椎手术	SURGICAL AND MEDICAL PROCEDURES	各种手术及医疗操作	6.25 ( 0.39 - 100 )	6.25 ( 2.21 )	3.63 ( 0.36 )	1.86 ( -0.5 )	否	否	否	否
PULMONARY HAEMORRHAGE	pulmonary haemorrhage	1	8915	2	55754	3.13	0.28	34.49	3.13	0.96	0.73	5.53	2.42	0.32	1.27	-0.93	肺出血	RESPIRATORY, THORACIC AND MEDIASTINAL DISORDERS	呼吸系统、胸及纵隔疾病	3.13 ( 0.28 - 34.49 )	3.13 ( 0.96 )	2.42 ( 0.32 )	1.27 ( -0.93 )	否	否	否	否
AFFECT LABILITY	affect lability	1	8915	1	55755	6.25	0.39	100	6.25	2.21	3.48	9.03	3.63	0.36	1.86	-0.5	情感易变	PSYCHIATRIC DISORDERS	精神病类	6.25 ( 0.39 - 100 )	6.25 ( 2.21 )	3.63 ( 0.36 )	1.86 ( -0.5 )	否	否	否	否
AXILLARY PAIN	axillary pain	1	8915	0	55756	#NUM!	#NUM!	#NUM!	#NUM!	6.25	#NUM!	#NUM!	7.25	0	2.86	0.22	腋痛	GENERAL DISORDERS AND ADMINISTRATION SITE CONDITIONS	全身性疾病及给药部位各种反应	Inf ( NaN - Inf )	Inf ( 6.25 )	7.25 ( 0 )	2.86 ( 0.22 )	否	否	否	是
INCOHERENT	incoherent	1	8915	2	55754	3.13	0.28	34.49	3.13	0.96	0.73	5.53	2.42	0.32	1.27	-0.93	语无伦次	NERVOUS SYSTEM DISORDERS	各类神经系统疾病	3.13 ( 0.28 - 34.49 )	3.13 ( 0.96 )	2.42 ( 0.32 )	1.27 ( -0.93 )	否	否	否	否
MUSCULOSKELETAL PAIN	musculoskeletal pain	1	8915	46	55710	0.14	0.02	0.99	0.14	5.38	-1.85	2.12	0.15	0.03	-2.7	-4.41	骨骼肌肉疼痛	MUSCULOSKELETAL AND CONNECTIVE TISSUE DISORDERS	各种肌肉骨骼及结缔组织疾病	0.14 ( 0.02 - 0.99 )	0.14 ( 5.38 )	0.15 ( 0.03 )	-2.7 ( -4.41 )	否	否	否	否
AXILLARY MASS	axillary mass	1	8915	1	55755	6.25	0.39	100	6.25	2.21	3.48	9.03	3.63	0.36	1.86	-0.5	腋窝肿块	MUSCULOSKELETAL AND CONNECTIVE TISSUE DISORDERS	各种肌肉骨骼及结缔组织疾病	6.25 ( 0.39 - 100 )	6.25 ( 2.21 )	3.63 ( 0.36 )	1.86 ( -0.5 )	否	否	否	否
NON-CARDIAC CHEST PAIN	non-cardiac chest pain	1	8915	4	55752	1.56	0.17	13.99	1.56	0.16	-0.63	3.75	1.45	0.23	0.54	-1.5	非心源性胸痛	GENERAL DISORDERS AND ADMINISTRATION SITE CONDITIONS	全身性疾病及给药部位各种反应	1.56 ( 0.17 - 13.99 )	1.56 ( 0.16 )	1.45 ( 0.23 )	0.54 ( -1.5 )	否	否	否	否
URINARY HESITATION	urinary hesitation	1	8915	0	55756	#NUM!	#NUM!	#NUM!	#NUM!	6.25	#NUM!	#NUM!	7.25	0	2.86	0.22	排尿迟缓	RENAL AND URINARY DISORDERS	肾脏及泌尿系统疾病	Inf ( NaN - Inf )	Inf ( 6.25 )	7.25 ( 0 )	2.86 ( 0.22 )	否	否	否	是
TESTICULAR SWELLING	testicular swelling	1	8915	2	55754	3.13	0.28	34.49	3.13	0.96	0.73	5.53	2.42	0.32	1.27	-0.93	睾丸肿胀	REPRODUCTIVE SYSTEM AND BREAST DISORDERS	生殖系统及乳腺疾病	3.13 ( 0.28 - 34.49 )	3.13 ( 0.96 )	2.42 ( 0.32 )	1.27 ( -0.93 )	否	否	否	否
RENAL NEOPLASM	renal neoplasm	1	8915	5	55751	1.25	0.15	10.71	1.25	0.04	-0.9	3.4	1.21	0.2	0.27	-1.72	肾肿瘤	NEOPLASMS BENIGN, MALIGNANT AND UNSPECIFIED (INCL CYSTS AND POLYPS)	良性、恶性及性质不明的肿瘤（包括囊状和息肉状）	1.25 ( 0.15 - 10.71 )	1.25 ( 0.04 )	1.21 ( 0.2 )	0.27 ( -1.72 )	否	否	否	否
STOMA SITE PAIN	stoma site pain	1	8915	1	55755	6.25	0.39	100	6.25	2.21	3.48	9.03	3.63	0.36	1.86	-0.5	造口部位疼痛	INJURY, POISONING AND PROCEDURAL COMPLICATIONS	各类损伤、中毒及操作并发症	6.25 ( 0.39 - 100 )	6.25 ( 2.21 )	3.63 ( 0.36 )	1.86 ( -0.5 )	否	否	否	否
BLOOD TEST ABNORMAL	blood test abnormal	1	8915	43	55713	0.15	0.02	1.06	0.15	4.91	-1.84	2.13	0.16	0.03	-2.6	-4.32	血液检查异常	INVESTIGATIONS	各类检查	0.15 ( 0.02 - 1.06 )	0.15 ( 4.91 )	0.16 ( 0.03 )	-2.6 ( -4.32 )	否	否	否	否
ANAEMIA MACROCYTIC	anaemia macrocytic	1	8915	3	55753	2.08	0.22	20.04	2.08	0.42	-0.18	4.35	1.81	0.27	0.86	-1.25	巨红细胞性贫血	BLOOD AND LYMPHATIC SYSTEM DISORDERS	血液及淋巴系统疾病	2.08 ( 0.22 - 20.04 )	2.08 ( 0.42 )	1.81 ( 0.27 )	0.86 ( -1.25 )	否	否	否	否
BLOOD CREATINE PHOSPHOKINASE INCREASED	blood creatine phosphokinase increased	1	8915	52	55704	0.12	0.02	0.87	0.12	6.32	-1.86	2.1	0.14	0.03	-2.87	-4.58	血肌酸磷酸激酶升高	INVESTIGATIONS	各类检查	0.12 ( 0.02 - 0.87 )	0.12 ( 6.32 )	0.14 ( 0.03 )	-2.87 ( -4.58 )	否	否	否	否
METABOLIC ACIDOSIS	metabolic acidosis	1	8915	12	55744	0.52	0.07	4.01	0.52	0.41	-1.52	2.56	0.56	0.1	-0.84	-2.68	代谢性酸中毒	METABOLISM AND NUTRITION DISORDERS	代谢及营养类疾病	0.52 ( 0.07 - 4.01 )	0.52 ( 0.41 )	0.56 ( 0.1 )	-0.84 ( -2.68 )	否	否	否	否
INTENTIONAL PRODUCT USE ISSUE	intentional product use issue	1	8915	26	55730	0.24	0.03	1.77	0.24	2.31	-1.76	2.24	0.27	0.05	-1.9	-3.65	故意导致的产品使用问题	INJURY, POISONING AND PROCEDURAL COMPLICATIONS	各类损伤、中毒及操作并发症	0.24 ( 0.03 - 1.77 )	0.24 ( 2.31 )	0.27 ( 0.05 )	-1.9 ( -3.65 )	否	否	否	否
PSYCHOMOTOR HYPERACTIVITY	psychomotor hyperactivity	1	8915	2	55754	3.13	0.28	34.49	3.13	0.96	0.73	5.53	2.42	0.32	1.27	-0.93	精神运动功能亢进	NERVOUS SYSTEM DISORDERS	各类神经系统疾病	3.13 ( 0.28 - 34.49 )	3.13 ( 0.96 )	2.42 ( 0.32 )	1.27 ( -0.93 )	否	否	否	否
SEASONAL AFFECTIVE DISORDER	seasonal affective disorder	1	8915	0	55756	#NUM!	#NUM!	#NUM!	#NUM!	6.25	#NUM!	#NUM!	7.25	0	2.86	0.22	季节性情感障碍	PSYCHIATRIC DISORDERS	精神病类	Inf ( NaN - Inf )	Inf ( 6.25 )	7.25 ( 0 )	2.86 ( 0.22 )	否	否	否	是
ANAL FISSURE	anal fissure	1	8915	8	55748	0.78	0.1	6.25	0.78	0.05	-1.3	2.86	0.81	0.14	-0.31	-2.21	肛裂	GASTROINTESTINAL DISORDERS	胃肠系统疾病	0.78 ( 0.1 - 6.25 )	0.78 ( 0.05 )	0.81 ( 0.14 )	-0.31 ( -2.21 )	否	否	否	否
BLOOD MAGNESIUM INCREASED	blood magnesium increased	1	8915	0	55756	#NUM!	#NUM!	#NUM!	#NUM!	6.25	#NUM!	#NUM!	7.25	0	2.86	0.22	血镁升高	INVESTIGATIONS	各类检查	Inf ( NaN - Inf )	Inf ( 6.25 )	7.25 ( 0 )	2.86 ( 0.22 )	否	否	否	是
MOUTH HAEMORRHAGE	mouth haemorrhage	1	8915	7	55749	0.89	0.11	7.26	0.89	0.01	-1.2	2.99	0.91	0.16	-0.14	-2.07	口腔出血	GASTROINTESTINAL DISORDERS	胃肠系统疾病	0.89 ( 0.11 - 7.26 )	0.89 ( 0.01 )	0.91 ( 0.16 )	-0.14 ( -2.07 )	否	否	否	否
NEPHROPATHY	nephropathy	1	8915	7	55749	0.89	0.11	7.26	0.89	0.01	-1.2	2.99	0.91	0.16	-0.14	-2.07	肾病	RENAL AND URINARY DISORDERS	肾脏及泌尿系统疾病	0.89 ( 0.11 - 7.26 )	0.89 ( 0.01 )	0.91 ( 0.16 )	-0.14 ( -2.07 )	否	否	否	否
EAR CONGESTION	ear congestion	1	8915	2	55754	3.13	0.28	34.49	3.13	0.96	0.73	5.53	2.42	0.32	1.27	-0.93	耳充血	EAR AND LABYRINTH DISORDERS	耳及迷路类疾病	3.13 ( 0.28 - 34.49 )	3.13 ( 0.96 )	2.42 ( 0.32 )	1.27 ( -0.93 )	否	否	否	否
GINGIVAL SWELLING	gingival swelling	1	8915	9	55747	0.69	0.09	5.48	0.69	0.12	-1.37	2.76	0.73	0.13	-0.46	-2.34	牙龈肿胀	GASTROINTESTINAL DISORDERS	胃肠系统疾病	0.69 ( 0.09 - 5.48 )	0.69 ( 0.12 )	0.73 ( 0.13 )	-0.46 ( -2.34 )	否	否	否	否
HYPOTHYROIDISM	hypothyroidism	1	8915	90	55666	0.07	0.01	0.5	0.07	12.34	-1.9	2.04	0.08	0.02	-3.65	-5.34	甲状腺功能减退症	ENDOCRINE DISORDERS	内分泌系统疾病	0.07 ( 0.01 - 0.5 )	0.07 ( 12.34 )	0.08 ( 0.02 )	-3.65 ( -5.34 )	否	否	否	否
ESSENTIAL HYPERTENSION	essential hypertension	1	8915	3	55753	2.08	0.22	20.04	2.08	0.42	-0.18	4.35	1.81	0.27	0.86	-1.25	原发性高血压	VASCULAR DISORDERS	血管与淋巴管类疾病	2.08 ( 0.22 - 20.04 )	2.08 ( 0.42 )	1.81 ( 0.27 )	0.86 ( -1.25 )	否	否	否	否
ORAL CANDIDIASIS	oral candidiasis	1	8915	4	55752	1.56	0.17	13.99	1.56	0.16	-0.63	3.75	1.45	0.23	0.54	-1.5	口腔念珠菌病	INFECTIONS AND INFESTATIONS	感染及侵染类疾病	1.56 ( 0.17 - 13.99 )	1.56 ( 0.16 )	1.45 ( 0.23 )	0.54 ( -1.5 )	否	否	否	否
HYPERNATRAEMIA	hypernatraemia	1	8915	2	55754	3.13	0.28	34.49	3.13	0.96	0.73	5.53	2.42	0.32	1.27	-0.93	高钠血症	METABOLISM AND NUTRITION DISORDERS	代谢及营养类疾病	3.13 ( 0.28 - 34.49 )	3.13 ( 0.96 )	2.42 ( 0.32 )	1.27 ( -0.93 )	否	否	否	否
HYPERGLYCAEMIA	hyperglycaemia	1	8915	21	55735	0.3	0.04	2.21	0.3	1.58	-1.71	2.3	0.33	0.06	-1.6	-3.37	高血糖症	METABOLISM AND NUTRITION DISORDERS	代谢及营养类疾病	0.3 ( 0.04 - 2.21 )	0.3 ( 1.58 )	0.33 ( 0.06 )	-1.6 ( -3.37 )	否	否	否	否
MALNUTRITION	malnutrition	1	8915	29	55727	0.22	0.03	1.58	0.22	2.76	-1.78	2.21	0.24	0.05	-2.05	-3.79	营养不良	METABOLISM AND NUTRITION DISORDERS	代谢及营养类疾病	0.22 ( 0.03 - 1.58 )	0.22 ( 2.76 )	0.24 ( 0.05 )	-2.05 ( -3.79 )	否	否	否	否
DRAIN SITE COMPLICATION	drain site complication	1	8915	0	55756	#NUM!	#NUM!	#NUM!	#NUM!	6.25	#NUM!	#NUM!	7.25	0	2.86	0.22	引流部位并发症	INJURY, POISONING AND PROCEDURAL COMPLICATIONS	各类损伤、中毒及操作并发症	Inf ( NaN - Inf )	Inf ( 6.25 )	7.25 ( 0 )	2.86 ( 0.22 )	否	否	否	是
KERATOSIS FOLLICULAR	keratosis follicular	1	8915	0	55756	#NUM!	#NUM!	#NUM!	#NUM!	6.25	#NUM!	#NUM!	7.25	0	2.86	0.22	毛囊角化病	CONGENITAL, FAMILIAL AND GENETIC DISORDERS	各种先天性家族性遗传性疾病	Inf ( NaN - Inf )	Inf ( 6.25 )	7.25 ( 0 )	2.86 ( 0.22 )	否	否	否	是
FOREIGN BODY IN THROAT	foreign body in throat	1	8915	0	55756	#NUM!	#NUM!	#NUM!	#NUM!	6.25	#NUM!	#NUM!	7.25	0	2.86	0.22	喉部异物	INJURY, POISONING AND PROCEDURAL COMPLICATIONS	各类损伤、中毒及操作并发症	Inf ( NaN - Inf )	Inf ( 6.25 )	7.25 ( 0 )	2.86 ( 0.22 )	否	否	否	是
RHINITIS	rhinitis	1	8915	2	55754	3.13	0.28	34.49	3.13	0.96	0.73	5.53	2.42	0.32	1.27	-0.93	鼻炎	INFECTIONS AND INFESTATIONS	感染及侵染类疾病	3.13 ( 0.28 - 34.49 )	3.13 ( 0.96 )	2.42 ( 0.32 )	1.27 ( -0.93 )	否	否	否	否
NASAL CRUSTING	nasal crusting	1	8915	0	55756	#NUM!	#NUM!	#NUM!	#NUM!	6.25	#NUM!	#NUM!	7.25	0	2.86	0.22	鼻结痂	RESPIRATORY, THORACIC AND MEDIASTINAL DISORDERS	呼吸系统、胸及纵隔疾病	Inf ( NaN - Inf )	Inf ( 6.25 )	7.25 ( 0 )	2.86 ( 0.22 )	否	否	否	是
EYELID IRRITATION	eyelid irritation	1	8915	2	55754	3.13	0.28	34.49	3.13	0.96	0.73	5.53	2.42	0.32	1.27	-0.93	眼睑刺激	EYE DISORDERS	眼器官疾病	3.13 ( 0.28 - 34.49 )	3.13 ( 0.96 )	2.42 ( 0.32 )	1.27 ( -0.93 )	否	否	否	否
ORAL SURGERY	oral surgery	1	8915	1	55755	6.25	0.39	100	6.25	2.21	3.48	9.03	3.63	0.36	1.86	-0.5	口腔手术	SURGICAL AND MEDICAL PROCEDURES	各种手术及医疗操作	6.25 ( 0.39 - 100 )	6.25 ( 2.21 )	3.63 ( 0.36 )	1.86 ( -0.5 )	否	否	否	否
PERIPHERAL VASCULAR DISORDER	peripheral vascular disorder	1	8915	1	55755	6.25	0.39	100	6.25	2.21	3.48	9.03	3.63	0.36	1.86	-0.5	外周血管疾病	VASCULAR DISORDERS	血管与淋巴管类疾病	6.25 ( 0.39 - 100 )	6.25 ( 2.21 )	3.63 ( 0.36 )	1.86 ( -0.5 )	否	否	否	否
CARDIAC FLUTTER	cardiac flutter	1	8915	4	55752	1.56	0.17	13.99	1.56	0.16	-0.63	3.75	1.45	0.23	0.54	-1.5	心脏扑动	CARDIAC DISORDERS	心脏器官疾病	1.56 ( 0.17 - 13.99 )	1.56 ( 0.16 )	1.45 ( 0.23 )	0.54 ( -1.5 )	否	否	否	否
JOINT CONTRACTURE	joint contracture	1	8915	0	55756	#NUM!	#NUM!	#NUM!	#NUM!	6.25	#NUM!	#NUM!	7.25	0	2.86	0.22	关节挛缩	MUSCULOSKELETAL AND CONNECTIVE TISSUE DISORDERS	各种肌肉骨骼及结缔组织疾病	Inf ( NaN - Inf )	Inf ( 6.25 )	7.25 ( 0 )	2.86 ( 0.22 )	否	否	否	是
INTESTINAL HAEMORRHAGE	intestinal haemorrhage	1	8915	10	55746	0.63	0.08	4.89	0.63	0.2	-1.43	2.68	0.66	0.12	-0.6	-2.46	肠出血	GASTROINTESTINAL DISORDERS	胃肠系统疾病	0.63 ( 0.08 - 4.89 )	0.63 ( 0.2 )	0.66 ( 0.12 )	-0.6 ( -2.46 )	否	否	否	否
DIASTASIS RECTI ABDOMINIS	diastasis recti abdominis	1	8915	0	55756	#NUM!	#NUM!	#NUM!	#NUM!	6.25	#NUM!	#NUM!	7.25	0	2.86	0.22	腹直肌分离	MUSCULOSKELETAL AND CONNECTIVE TISSUE DISORDERS	各种肌肉骨骼及结缔组织疾病	Inf ( NaN - Inf )	Inf ( 6.25 )	7.25 ( 0 )	2.86 ( 0.22 )	否	否	否	是
POST PROCEDURAL HAEMORRHAGE	post procedural haemorrhage	1	8915	4	55752	1.56	0.17	13.99	1.56	0.16	-0.63	3.75	1.45	0.23	0.54	-1.5	操作后出血	INJURY, POISONING AND PROCEDURAL COMPLICATIONS	各类损伤、中毒及操作并发症	1.56 ( 0.17 - 13.99 )	1.56 ( 0.16 )	1.45 ( 0.23 )	0.54 ( -1.5 )	否	否	否	否
BALANOPOSTHITIS	balanoposthitis	1	8915	0	55756	#NUM!	#NUM!	#NUM!	#NUM!	6.25	#NUM!	#NUM!	7.25	0	2.86	0.22	龟头包皮炎	REPRODUCTIVE SYSTEM AND BREAST DISORDERS	生殖系统及乳腺疾病	Inf ( NaN - Inf )	Inf ( 6.25 )	7.25 ( 0 )	2.86 ( 0.22 )	否	否	否	是
SUPRAVENTRICULAR EXTRASYSTOLES	supraventricular extrasystoles	1	8915	2	55754	3.13	0.28	34.49	3.13	0.96	0.73	5.53	2.42	0.32	1.27	-0.93	室上性期外收缩	CARDIAC DISORDERS	心脏器官疾病	3.13 ( 0.28 - 34.49 )	3.13 ( 0.96 )	2.42 ( 0.32 )	1.27 ( -0.93 )	否	否	否	否
SPINAL STENOSIS	spinal stenosis	1	8915	0	55756	#NUM!	#NUM!	#NUM!	#NUM!	6.25	#NUM!	#NUM!	7.25	0	2.86	0.22	椎管狭窄	MUSCULOSKELETAL AND CONNECTIVE TISSUE DISORDERS	各种肌肉骨骼及结缔组织疾病	Inf ( NaN - Inf )	Inf ( 6.25 )	7.25 ( 0 )	2.86 ( 0.22 )	否	否	否	是
HAIR INJURY	hair injury	1	8915	2	55754	3.13	0.28	34.49	3.13	0.96	0.73	5.53	2.42	0.32	1.27	-0.93	毛发损伤	INJURY, POISONING AND PROCEDURAL COMPLICATIONS	各类损伤、中毒及操作并发症	3.13 ( 0.28 - 34.49 )	3.13 ( 0.96 )	2.42 ( 0.32 )	1.27 ( -0.93 )	否	否	否	否
LOWER RESPIRATORY TRACT INFECTION	lower respiratory tract infection	1	8915	7	55749	0.89	0.11	7.26	0.89	0.01	-1.2	2.99	0.91	0.16	-0.14	-2.07	下呼吸道感染	INFECTIONS AND INFESTATIONS	感染及侵染类疾病	0.89 ( 0.11 - 7.26 )	0.89 ( 0.01 )	0.91 ( 0.16 )	-0.14 ( -2.07 )	否	否	否	否
LUNG ABSCESS	lung abscess	1	8915	7	55749	0.89	0.11	7.26	0.89	0.01	-1.2	2.99	0.91	0.16	-0.14	-2.07	肺脓肿	INFECTIONS AND INFESTATIONS	感染及侵染类疾病	0.89 ( 0.11 - 7.26 )	0.89 ( 0.01 )	0.91 ( 0.16 )	-0.14 ( -2.07 )	否	否	否	否
TACHYARRHYTHMIA	tachyarrhythmia	1	8915	3	55753	2.08	0.22	20.04	2.08	0.42	-0.18	4.35	1.81	0.27	0.86	-1.25	快速性心律失常	CARDIAC DISORDERS	心脏器官疾病	2.08 ( 0.22 - 20.04 )	2.08 ( 0.42 )	1.81 ( 0.27 )	0.86 ( -1.25 )	否	否	否	否
BRADYCARDIA	bradycardia	1	8915	24	55732	0.26	0.04	1.93	0.26	2.02	-1.74	2.26	0.29	0.05	-1.79	-3.54	心动过缓	CARDIAC DISORDERS	心脏器官疾病	0.26 ( 0.04 - 1.93 )	0.26 ( 2.02 )	0.29 ( 0.05 )	-1.79 ( -3.54 )	否	否	否	否
ATRIOVENTRICULAR BLOCK	atrioventricular block	1	8915	3	55753	2.08	0.22	20.04	2.08	0.42	-0.18	4.35	1.81	0.27	0.86	-1.25	房室阻滞	CARDIAC DISORDERS	心脏器官疾病	2.08 ( 0.22 - 20.04 )	2.08 ( 0.42 )	1.81 ( 0.27 )	0.86 ( -1.25 )	否	否	否	否
OSTOMY BAG PLACEMENT	ostomy bag placement	1	8915	0	55756	#NUM!	#NUM!	#NUM!	#NUM!	6.25	#NUM!	#NUM!	7.25	0	2.86	0.22	造口袋放置术	SURGICAL AND MEDICAL PROCEDURES	各种手术及医疗操作	Inf ( NaN - Inf )	Inf ( 6.25 )	7.25 ( 0 )	2.86 ( 0.22 )	否	否	否	是
BIOPSY KIDNEY	biopsy kidney	1	8915	1	55755	6.25	0.39	100	6.25	2.21	3.48	9.03	3.63	0.36	1.86	-0.5	肾脏活检	INVESTIGATIONS	各类检查	6.25 ( 0.39 - 100 )	6.25 ( 2.21 )	3.63 ( 0.36 )	1.86 ( -0.5 )	否	否	否	否
REGURGITATION	regurgitation	1	8915	3	55753	2.08	0.22	20.04	2.08	0.42	-0.18	4.35	1.81	0.27	0.86	-1.25	反流	GASTROINTESTINAL DISORDERS	胃肠系统疾病	2.08 ( 0.22 - 20.04 )	2.08 ( 0.42 )	1.81 ( 0.27 )	0.86 ( -1.25 )	否	否	否	否
PALLOR	pallor	1	8915	37	55719	0.17	0.02	1.23	0.17	3.98	-1.82	2.16	0.19	0.04	-2.39	-4.12	苍白	VASCULAR DISORDERS	血管与淋巴管类疾病	0.17 ( 0.02 - 1.23 )	0.17 ( 3.98 )	0.19 ( 0.04 )	-2.39 ( -4.12 )	否	否	否	否
RESPIRATORY TRACT CONGESTION	respiratory tract congestion	1	8915	4	55752	1.56	0.17	13.99	1.56	0.16	-0.63	3.75	1.45	0.23	0.54	-1.5	呼吸道充血	RESPIRATORY, THORACIC AND MEDIASTINAL DISORDERS	呼吸系统、胸及纵隔疾病	1.56 ( 0.17 - 13.99 )	1.56 ( 0.16 )	1.45 ( 0.23 )	0.54 ( -1.5 )	否	否	否	否
PARANASAL SINUS DISCOMFORT	paranasal sinus discomfort	1	8915	4	55752	1.56	0.17	13.99	1.56	0.16	-0.63	3.75	1.45	0.23	0.54	-1.5	副鼻窦不适	RESPIRATORY, THORACIC AND MEDIASTINAL DISORDERS	呼吸系统、胸及纵隔疾病	1.56 ( 0.17 - 13.99 )	1.56 ( 0.16 )	1.45 ( 0.23 )	0.54 ( -1.5 )	否	否	否	否
GLYCOSYLATED HAEMOGLOBIN INCREASED	glycosylated haemoglobin increased	1	8915	6	55750	1.04	0.13	8.66	1.04	0	-1.07	3.16	1.04	0.18	0.05	-1.9	糖化血红蛋白升高	INVESTIGATIONS	各类检查	1.04 ( 0.13 - 8.66 )	1.04 ( 0 )	1.04 ( 0.18 )	0.05 ( -1.9 )	否	否	否	否
SQUAMOUS CELL CARCINOMA	squamous cell carcinoma	1	8915	10	55746	0.63	0.08	4.89	0.63	0.2	-1.43	2.68	0.66	0.12	-0.6	-2.46	鳞状细胞癌	NEOPLASMS BENIGN, MALIGNANT AND UNSPECIFIED (INCL CYSTS AND POLYPS)	良性、恶性及性质不明的肿瘤（包括囊状和息肉状）	0.63 ( 0.08 - 4.89 )	0.63 ( 0.2 )	0.66 ( 0.12 )	-0.6 ( -2.46 )	否	否	否	否
PRESYNCOPE	presyncope	1	8915	5	55751	1.25	0.15	10.71	1.25	0.04	-0.9	3.4	1.21	0.2	0.27	-1.72	晕厥前期	NERVOUS SYSTEM DISORDERS	各类神经系统疾病	1.25 ( 0.15 - 10.71 )	1.25 ( 0.04 )	1.21 ( 0.2 )	0.27 ( -1.72 )	否	否	否	否
RASH MACULO-PAPULAR	rash maculo-papular	1	8915	28	55728	0.22	0.03	1.64	0.22	2.61	-1.77	2.22	0.25	0.05	-2	-3.75	斑丘疹	SKIN AND SUBCUTANEOUS TISSUE DISORDERS	皮肤及皮下组织类疾病	0.22 ( 0.03 - 1.64 )	0.22 ( 2.61 )	0.25 ( 0.05 )	-2 ( -3.75 )	否	否	否	否
METASTASES TO GASTROINTESTINAL TRACT	metastases to gastrointestinal tract	1	8915	9	55747	0.69	0.09	5.48	0.69	0.12	-1.37	2.76	0.73	0.13	-0.46	-2.34	胃肠道转移	NEOPLASMS BENIGN, MALIGNANT AND UNSPECIFIED (INCL CYSTS AND POLYPS)	良性、恶性及性质不明的肿瘤（包括囊状和息肉状）	0.69 ( 0.09 - 5.48 )	0.69 ( 0.12 )	0.73 ( 0.13 )	-0.46 ( -2.34 )	否	否	否	否
ORTHOPNOEA	orthopnoea	1	8915	4	55752	1.56	0.17	13.99	1.56	0.16	-0.63	3.75	1.45	0.23	0.54	-1.5	端坐呼吸	RESPIRATORY, THORACIC AND MEDIASTINAL DISORDERS	呼吸系统、胸及纵隔疾病	1.56 ( 0.17 - 13.99 )	1.56 ( 0.16 )	1.45 ( 0.23 )	0.54 ( -1.5 )	否	否	否	否
POOR QUALITY SLEEP	poor quality sleep	1	8915	19	55737	0.33	0.04	2.46	0.33	1.3	-1.68	2.34	0.36	0.07	-1.46	-3.24	睡眠质量差	PSYCHIATRIC DISORDERS	精神病类	0.33 ( 0.04 - 2.46 )	0.33 ( 1.3 )	0.36 ( 0.07 )	-1.46 ( -3.24 )	否	否	否	否
ILEUS	ileus	1	8915	28	55728	0.22	0.03	1.64	0.22	2.61	-1.77	2.22	0.25	0.05	-2	-3.75	肠梗阻（机能性）	GASTROINTESTINAL DISORDERS	胃肠系统疾病	0.22 ( 0.03 - 1.64 )	0.22 ( 2.61 )	0.25 ( 0.05 )	-2 ( -3.75 )	否	否	否	否
SPUTUM INCREASED	sputum increased	1	8915	1	55755	6.25	0.39	100	6.25	2.21	3.48	9.03	3.63	0.36	1.86	-0.5	痰增多	RESPIRATORY, THORACIC AND MEDIASTINAL DISORDERS	呼吸系统、胸及纵隔疾病	6.25 ( 0.39 - 100 )	6.25 ( 2.21 )	3.63 ( 0.36 )	1.86 ( -0.5 )	否	否	否	否
CARDIAC DISCOMFORT	cardiac discomfort	1	8915	1	55755	6.25	0.39	100	6.25	2.21	3.48	9.03	3.63	0.36	1.86	-0.5	心脏不适	CARDIAC DISORDERS	心脏器官疾病	6.25 ( 0.39 - 100 )	6.25 ( 2.21 )	3.63 ( 0.36 )	1.86 ( -0.5 )	否	否	否	否
PHOTOPSIA	photopsia	1	8915	3	55753	2.08	0.22	20.04	2.08	0.42	-0.18	4.35	1.81	0.27	0.86	-1.25	闪光幻觉	EYE DISORDERS	眼器官疾病	2.08 ( 0.22 - 20.04 )	2.08 ( 0.42 )	1.81 ( 0.27 )	0.86 ( -1.25 )	否	否	否	否
PRERENAL FAILURE	prerenal failure	1	8915	0	55756	#NUM!	#NUM!	#NUM!	#NUM!	6.25	#NUM!	#NUM!	7.25	0	2.86	0.22	肾前性肾衰	RENAL AND URINARY DISORDERS	肾脏及泌尿系统疾病	Inf ( NaN - Inf )	Inf ( 6.25 )	7.25 ( 0 )	2.86 ( 0.22 )	否	否	否	是
POLYCYTHAEMIA	polycythaemia	1	8915	2	55754	3.13	0.28	34.49	3.13	0.96	0.73	5.53	2.42	0.32	1.27	-0.93	红细胞增多症	BLOOD AND LYMPHATIC SYSTEM DISORDERS	血液及淋巴系统疾病	3.13 ( 0.28 - 34.49 )	3.13 ( 0.96 )	2.42 ( 0.32 )	1.27 ( -0.93 )	否	否	否	否
HEPATORENAL SYNDROME	hepatorenal syndrome	1	8915	2	55754	3.13	0.28	34.49	3.13	0.96	0.73	5.53	2.42	0.32	1.27	-0.93	肝肾综合征	HEPATOBILIARY DISORDERS	肝胆系统疾病	3.13 ( 0.28 - 34.49 )	3.13 ( 0.96 )	2.42 ( 0.32 )	1.27 ( -0.93 )	否	否	否	否
BLOOD DISORDER	blood disorder	1	8915	15	55741	0.42	0.06	3.16	0.42	0.76	-1.61	2.44	0.45	0.08	-1.14	-2.95	血液疾病	BLOOD AND LYMPHATIC SYSTEM DISORDERS	血液及淋巴系统疾病	0.42 ( 0.06 - 3.16 )	0.42 ( 0.76 )	0.45 ( 0.08 )	-1.14 ( -2.95 )	否	否	否	否
CARDIAC FAILURE ACUTE	cardiac failure acute	1	8915	6	55750	1.04	0.13	8.66	1.04	0	-1.07	3.16	1.04	0.18	0.05	-1.9	急性心力衰竭	CARDIAC DISORDERS	心脏器官疾病	1.04 ( 0.13 - 8.66 )	1.04 ( 0 )	1.04 ( 0.18 )	0.05 ( -1.9 )	否	否	否	否
ABDOMINAL HERNIA	abdominal hernia	1	8915	0	55756	#NUM!	#NUM!	#NUM!	#NUM!	6.25	#NUM!	#NUM!	7.25	0	2.86	0.22	腹疝	GASTROINTESTINAL DISORDERS	胃肠系统疾病	Inf ( NaN - Inf )	Inf ( 6.25 )	7.25 ( 0 )	2.86 ( 0.22 )	否	否	否	是
DEFIANT BEHAVIOUR	defiant behaviour	1	8915	0	55756	#NUM!	#NUM!	#NUM!	#NUM!	6.25	#NUM!	#NUM!	7.25	0	2.86	0.22	违抗行为	PSYCHIATRIC DISORDERS	精神病类	Inf ( NaN - Inf )	Inf ( 6.25 )	7.25 ( 0 )	2.86 ( 0.22 )	否	否	否	是
EATING DISORDER SYMPTOM	eating disorder symptom	1	8915	1	55755	6.25	0.39	100	6.25	2.21	3.48	9.03	3.63	0.36	1.86	-0.5	进食障碍症状	METABOLISM AND NUTRITION DISORDERS	代谢及营养类疾病	6.25 ( 0.39 - 100 )	6.25 ( 2.21 )	3.63 ( 0.36 )	1.86 ( -0.5 )	否	否	否	否
THERAPY NON-RESPONDER	therapy non-responder	1	8915	38	55718	0.16	0.02	1.2	0.16	4.13	-1.82	2.15	0.19	0.04	-2.43	-4.15	治疗无反应者	GENERAL DISORDERS AND ADMINISTRATION SITE CONDITIONS	全身性疾病及给药部位各种反应	0.16 ( 0.02 - 1.2 )	0.16 ( 4.13 )	0.19 ( 0.04 )	-2.43 ( -4.15 )	否	否	否	否
CHONDROPATHY	chondropathy	1	8915	0	55756	#NUM!	#NUM!	#NUM!	#NUM!	6.25	#NUM!	#NUM!	7.25	0	2.86	0.22	软骨病	MUSCULOSKELETAL AND CONNECTIVE TISSUE DISORDERS	各种肌肉骨骼及结缔组织疾病	Inf ( NaN - Inf )	Inf ( 6.25 )	7.25 ( 0 )	2.86 ( 0.22 )	否	否	否	是
PRODUCT LABEL CONFUSION	product label confusion	1	8915	0	55756	#NUM!	#NUM!	#NUM!	#NUM!	6.25	#NUM!	#NUM!	7.25	0	2.86	0.22	产品标签混淆	INJURY, POISONING AND PROCEDURAL COMPLICATIONS	各类损伤、中毒及操作并发症	Inf ( NaN - Inf )	Inf ( 6.25 )	7.25 ( 0 )	2.86 ( 0.22 )	否	否	否	是
BONE LESION	bone lesion	1	8915	5	55751	1.25	0.15	10.71	1.25	0.04	-0.9	3.4	1.21	0.2	0.27	-1.72	骨病损	MUSCULOSKELETAL AND CONNECTIVE TISSUE DISORDERS	各种肌肉骨骼及结缔组织疾病	1.25 ( 0.15 - 10.71 )	1.25 ( 0.04 )	1.21 ( 0.2 )	0.27 ( -1.72 )	否	否	否	否
BEDRIDDEN	bedridden	1	8915	7	55749	0.89	0.11	7.26	0.89	0.01	-1.2	2.99	0.91	0.16	-0.14	-2.07	卧床不起的	SOCIAL CIRCUMSTANCES	社会环境	0.89 ( 0.11 - 7.26 )	0.89 ( 0.01 )	0.91 ( 0.16 )	-0.14 ( -2.07 )	否	否	否	否
POST-ACUTE COVID-19 SYNDROME	post-acute covid-19 syndrome	1	8915	0	55756	#NUM!	#NUM!	#NUM!	#NUM!	6.25	#NUM!	#NUM!	7.25	0	2.86	0.22	急性 COVID-19 后综合征	INFECTIONS AND INFESTATIONS	感染及侵染类疾病	Inf ( NaN - Inf )	Inf ( 6.25 )	7.25 ( 0 )	2.86 ( 0.22 )	否	否	否	是
RHINOVIRUS INFECTION	rhinovirus infection	1	8915	0	55756	#NUM!	#NUM!	#NUM!	#NUM!	6.25	#NUM!	#NUM!	7.25	0	2.86	0.22	鼻病毒感染	INFECTIONS AND INFESTATIONS	感染及侵染类疾病	Inf ( NaN - Inf )	Inf ( 6.25 )	7.25 ( 0 )	2.86 ( 0.22 )	否	否	否	是
RHINITIS ALLERGIC	rhinitis allergic	1	8915	2	55754	3.13	0.28	34.49	3.13	0.96	0.73	5.53	2.42	0.32	1.27	-0.93	过敏性鼻炎	RESPIRATORY, THORACIC AND MEDIASTINAL DISORDERS	呼吸系统、胸及纵隔疾病	3.13 ( 0.28 - 34.49 )	3.13 ( 0.96 )	2.42 ( 0.32 )	1.27 ( -0.93 )	否	否	否	否
BREAST DISCHARGE	breast discharge	1	8915	1	55755	6.25	0.39	100	6.25	2.21	3.48	9.03	3.63	0.36	1.86	-0.5	乳腺分泌物	REPRODUCTIVE SYSTEM AND BREAST DISORDERS	生殖系统及乳腺疾病	6.25 ( 0.39 - 100 )	6.25 ( 2.21 )	3.63 ( 0.36 )	1.86 ( -0.5 )	否	否	否	否
STERNAL FRACTURE	sternal fracture	1	8915	1	55755	6.25	0.39	100	6.25	2.21	3.48	9.03	3.63	0.36	1.86	-0.5	胸骨骨折	INJURY, POISONING AND PROCEDURAL COMPLICATIONS	各类损伤、中毒及操作并发症	6.25 ( 0.39 - 100 )	6.25 ( 2.21 )	3.63 ( 0.36 )	1.86 ( -0.5 )	否	否	否	否
PELVIC MASS	pelvic mass	1	8915	14	55742	0.45	0.06	3.4	0.45	0.64	-1.58	2.48	0.48	0.09	-1.05	-2.86	盆腔肿物	GENERAL DISORDERS AND ADMINISTRATION SITE CONDITIONS	全身性疾病及给药部位各种反应	0.45 ( 0.06 - 3.4 )	0.45 ( 0.64 )	0.48 ( 0.09 )	-1.05 ( -2.86 )	否	否	否	否
RHEUMATOID ARTHRITIS	rheumatoid arthritis	1	8915	7	55749	0.89	0.11	7.26	0.89	0.01	-1.2	2.99	0.91	0.16	-0.14	-2.07	类风湿关节炎	MUSCULOSKELETAL AND CONNECTIVE TISSUE DISORDERS	各种肌肉骨骼及结缔组织疾病	0.89 ( 0.11 - 7.26 )	0.89 ( 0.01 )	0.91 ( 0.16 )	-0.14 ( -2.07 )	否	否	否	否
POLYDIPSIA	polydipsia	1	8915	2	55754	3.13	0.28	34.49	3.13	0.96	0.73	5.53	2.42	0.32	1.27	-0.93	烦渴	METABOLISM AND NUTRITION DISORDERS	代谢及营养类疾病	3.13 ( 0.28 - 34.49 )	3.13 ( 0.96 )	2.42 ( 0.32 )	1.27 ( -0.93 )	否	否	否	否
METASTASES TO PANCREAS	metastases to pancreas	1	8915	3	55753	2.08	0.22	20.04	2.08	0.42	-0.18	4.35	1.81	0.27	0.86	-1.25	胰腺转移	NEOPLASMS BENIGN, MALIGNANT AND UNSPECIFIED (INCL CYSTS AND POLYPS)	良性、恶性及性质不明的肿瘤（包括囊状和息肉状）	2.08 ( 0.22 - 20.04 )	2.08 ( 0.42 )	1.81 ( 0.27 )	0.86 ( -1.25 )	否	否	否	否
PARAPLEGIA	paraplegia	1	8915	2	55754	3.13	0.28	34.49	3.13	0.96	0.73	5.53	2.42	0.32	1.27	-0.93	截瘫	NERVOUS SYSTEM DISORDERS	各类神经系统疾病	3.13 ( 0.28 - 34.49 )	3.13 ( 0.96 )	2.42 ( 0.32 )	1.27 ( -0.93 )	否	否	否	否
HIP FRACTURE	hip fracture	1	8915	15	55741	0.42	0.06	3.16	0.42	0.76	-1.61	2.44	0.45	0.08	-1.14	-2.95	髋部骨折	INJURY, POISONING AND PROCEDURAL COMPLICATIONS	各类损伤、中毒及操作并发症	0.42 ( 0.06 - 3.16 )	0.42 ( 0.76 )	0.45 ( 0.08 )	-1.14 ( -2.95 )	否	否	否	否
MEAN CELL HAEMOGLOBIN DECREASED	mean cell haemoglobin decreased	1	8915	1	55755	6.25	0.39	100	6.25	2.21	3.48	9.03	3.63	0.36	1.86	-0.5	平均细胞血红蛋白降低	INVESTIGATIONS	各类检查	6.25 ( 0.39 - 100 )	6.25 ( 2.21 )	3.63 ( 0.36 )	1.86 ( -0.5 )	否	否	否	否
MEAN CELL VOLUME DECREASED	mean cell volume decreased	1	8915	2	55754	3.13	0.28	34.49	3.13	0.96	0.73	5.53	2.42	0.32	1.27	-0.93	平均细胞体积减小	INVESTIGATIONS	各类检查	3.13 ( 0.28 - 34.49 )	3.13 ( 0.96 )	2.42 ( 0.32 )	1.27 ( -0.93 )	否	否	否	否
BILIARY DILATATION	biliary dilatation	1	8915	7	55749	0.89	0.11	7.26	0.89	0.01	-1.2	2.99	0.91	0.16	-0.14	-2.07	胆管扩张	HEPATOBILIARY DISORDERS	肝胆系统疾病	0.89 ( 0.11 - 7.26 )	0.89 ( 0.01 )	0.91 ( 0.16 )	-0.14 ( -2.07 )	否	否	否	否
MEAN CELL HAEMOGLOBIN CONCENTRATION DECREASED	mean cell haemoglobin concentration decreased	1	8915	2	55754	3.13	0.28	34.49	3.13	0.96	0.73	5.53	2.42	0.32	1.27	-0.93	平均细胞血红蛋白浓度降低	INVESTIGATIONS	各类检查	3.13 ( 0.28 - 34.49 )	3.13 ( 0.96 )	2.42 ( 0.32 )	1.27 ( -0.93 )	否	否	否	否
PANCREATIC DUCT DILATATION	pancreatic duct dilatation	1	8915	0	55756	#NUM!	#NUM!	#NUM!	#NUM!	6.25	#NUM!	#NUM!	7.25	0	2.86	0.22	胰管扩张	GASTROINTESTINAL DISORDERS	胃肠系统疾病	Inf ( NaN - Inf )	Inf ( 6.25 )	7.25 ( 0 )	2.86 ( 0.22 )	否	否	否	是
FLANK PAIN	flank pain	1	8915	13	55743	0.48	0.06	3.68	0.48	0.52	-1.55	2.51	0.52	0.09	-0.95	-2.77	腰肋疼痛	MUSCULOSKELETAL AND CONNECTIVE TISSUE DISORDERS	各种肌肉骨骼及结缔组织疾病	0.48 ( 0.06 - 3.68 )	0.48 ( 0.52 )	0.52 ( 0.09 )	-0.95 ( -2.77 )	否	否	否	否
BASOPHIL COUNT DECREASED	basophil count decreased	1	8915	0	55756	#NUM!	#NUM!	#NUM!	#NUM!	6.25	#NUM!	#NUM!	7.25	0	2.86	0.22	嗜碱性粒细胞计数降低	INVESTIGATIONS	各类检查	Inf ( NaN - Inf )	Inf ( 6.25 )	7.25 ( 0 )	2.86 ( 0.22 )	否	否	否	是
CHOLECYSTITIS ACUTE	cholecystitis acute	1	8915	8	55748	0.78	0.1	6.25	0.78	0.05	-1.3	2.86	0.81	0.14	-0.31	-2.21	急性胆囊炎	HEPATOBILIARY DISORDERS	肝胆系统疾病	0.78 ( 0.1 - 6.25 )	0.78 ( 0.05 )	0.81 ( 0.14 )	-0.31 ( -2.21 )	否	否	否	否
HYPOAESTHESIA ORAL	hypoaesthesia oral	1	8915	9	55747	0.69	0.09	5.48	0.69	0.12	-1.37	2.76	0.73	0.13	-0.46	-2.34	口腔感觉减退	GASTROINTESTINAL DISORDERS	胃肠系统疾病	0.69 ( 0.09 - 5.48 )	0.69 ( 0.12 )	0.73 ( 0.13 )	-0.46 ( -2.34 )	否	否	否	否
REFLEXES ABNORMAL	reflexes abnormal	1	8915	1	55755	6.25	0.39	100	6.25	2.21	3.48	9.03	3.63	0.36	1.86	-0.5	反射异常	NERVOUS SYSTEM DISORDERS	各类神经系统疾病	6.25 ( 0.39 - 100 )	6.25 ( 2.21 )	3.63 ( 0.36 )	1.86 ( -0.5 )	否	否	否	否
ALBUMIN GLOBULIN RATIO DECREASED	albumin globulin ratio decreased	1	8915	0	55756	#NUM!	#NUM!	#NUM!	#NUM!	6.25	#NUM!	#NUM!	7.25	0	2.86	0.22	白蛋白球蛋白比值降低	INVESTIGATIONS	各类检查	Inf ( NaN - Inf )	Inf ( 6.25 )	7.25 ( 0 )	2.86 ( 0.22 )	否	否	否	是
PLATELET COUNT INCREASED	platelet count increased	1	8915	12	55744	0.52	0.07	4.01	0.52	0.41	-1.52	2.56	0.56	0.1	-0.84	-2.68	血小板计数升高	INVESTIGATIONS	各类检查	0.52 ( 0.07 - 4.01 )	0.52 ( 0.41 )	0.56 ( 0.1 )	-0.84 ( -2.68 )	否	否	否	否
BLOOD UREA NITROGEN/CREATININE RATIO INCREASED	blood urea nitrogen/creatinine ratio increased	1	8915	1	55755	6.25	0.39	100	6.25	2.21	3.48	9.03	3.63	0.36	1.86	-0.5	血尿素氮/肌酐比率升高	INVESTIGATIONS	各类检查	6.25 ( 0.39 - 100 )	6.25 ( 2.21 )	3.63 ( 0.36 )	1.86 ( -0.5 )	否	否	否	否
OBSTRUCTION GASTRIC	obstruction gastric	1	8915	4	55752	1.56	0.17	13.99	1.56	0.16	-0.63	3.75	1.45	0.23	0.54	-1.5	胃阻塞	GASTROINTESTINAL DISORDERS	胃肠系统疾病	1.56 ( 0.17 - 13.99 )	1.56 ( 0.16 )	1.45 ( 0.23 )	0.54 ( -1.5 )	否	否	否	否
ARTERIAL THROMBOSIS	arterial thrombosis	1	8915	4	55752	1.56	0.17	13.99	1.56	0.16	-0.63	3.75	1.45	0.23	0.54	-1.5	动脉血栓形成	VASCULAR DISORDERS	血管与淋巴管类疾病	1.56 ( 0.17 - 13.99 )	1.56 ( 0.16 )	1.45 ( 0.23 )	0.54 ( -1.5 )	否	否	否	否
FAECES PALE	faeces pale	1	8915	2	55754	3.13	0.28	34.49	3.13	0.96	0.73	5.53	2.42	0.32	1.27	-0.93	白色便	GASTROINTESTINAL DISORDERS	胃肠系统疾病	3.13 ( 0.28 - 34.49 )	3.13 ( 0.96 )	2.42 ( 0.32 )	1.27 ( -0.93 )	否	否	否	否
APATHY	apathy	1	8915	9	55747	0.69	0.09	5.48	0.69	0.12	-1.37	2.76	0.73	0.13	-0.46	-2.34	情感淡漠	PSYCHIATRIC DISORDERS	精神病类	0.69 ( 0.09 - 5.48 )	0.69 ( 0.12 )	0.73 ( 0.13 )	-0.46 ( -2.34 )	否	否	否	否
HYPOHIDROSIS	hypohidrosis	1	8915	1	55755	6.25	0.39	100	6.25	2.21	3.48	9.03	3.63	0.36	1.86	-0.5	少汗症	SKIN AND SUBCUTANEOUS TISSUE DISORDERS	皮肤及皮下组织类疾病	6.25 ( 0.39 - 100 )	6.25 ( 2.21 )	3.63 ( 0.36 )	1.86 ( -0.5 )	否	否	否	否
THYROID HORMONES DECREASED	thyroid hormones decreased	1	8915	1	55755	6.25	0.39	100	6.25	2.21	3.48	9.03	3.63	0.36	1.86	-0.5	甲状腺激素降低	INVESTIGATIONS	各类检查	6.25 ( 0.39 - 100 )	6.25 ( 2.21 )	3.63 ( 0.36 )	1.86 ( -0.5 )	否	否	否	否
POSITRON EMISSION TOMOGRAM ABNORMAL	positron emission tomogram abnormal	1	8915	1	55755	6.25	0.39	100	6.25	2.21	3.48	9.03	3.63	0.36	1.86	-0.5	正电子发射断层扫描异常	INVESTIGATIONS	各类检查	6.25 ( 0.39 - 100 )	6.25 ( 2.21 )	3.63 ( 0.36 )	1.86 ( -0.5 )	否	否	否	否
IODINE ALLERGY	iodine allergy	1	8915	2	55754	3.13	0.28	34.49	3.13	0.96	0.73	5.53	2.42	0.32	1.27	-0.93	碘过敏	IMMUNE SYSTEM DISORDERS	免疫系统疾病	3.13 ( 0.28 - 34.49 )	3.13 ( 0.96 )	2.42 ( 0.32 )	1.27 ( -0.93 )	否	否	否	否
HEPATIC DISPLACEMENT	hepatic displacement	1	8915	0	55756	#NUM!	#NUM!	#NUM!	#NUM!	6.25	#NUM!	#NUM!	7.25	0	2.86	0.22	肝移位	HEPATOBILIARY DISORDERS	肝胆系统疾病	Inf ( NaN - Inf )	Inf ( 6.25 )	7.25 ( 0 )	2.86 ( 0.22 )	否	否	否	是
RETINAL HAEMORRHAGE	retinal haemorrhage	1	8915	12	55744	0.52	0.07	4.01	0.52	0.41	-1.52	2.56	0.56	0.1	-0.84	-2.68	视网膜出血	EYE DISORDERS	眼器官疾病	0.52 ( 0.07 - 4.01 )	0.52 ( 0.41 )	0.56 ( 0.1 )	-0.84 ( -2.68 )	否	否	否	否
HEMIPLEGIA	hemiplegia	1	8915	6	55750	1.04	0.13	8.66	1.04	0	-1.07	3.16	1.04	0.18	0.05	-1.9	偏瘫	NERVOUS SYSTEM DISORDERS	各类神经系统疾病	1.04 ( 0.13 - 8.66 )	1.04 ( 0 )	1.04 ( 0.18 )	0.05 ( -1.9 )	否	否	否	否
VAGINAL DISORDER	vaginal disorder	1	8915	0	55756	#NUM!	#NUM!	#NUM!	#NUM!	6.25	#NUM!	#NUM!	7.25	0	2.86	0.22	阴道疾病	REPRODUCTIVE SYSTEM AND BREAST DISORDERS	生殖系统及乳腺疾病	Inf ( NaN - Inf )	Inf ( 6.25 )	7.25 ( 0 )	2.86 ( 0.22 )	否	否	否	是
FOOT DEFORMITY	foot deformity	1	8915	1	55755	6.25	0.39	100	6.25	2.21	3.48	9.03	3.63	0.36	1.86	-0.5	足部变形	MUSCULOSKELETAL AND CONNECTIVE TISSUE DISORDERS	各种肌肉骨骼及结缔组织疾病	6.25 ( 0.39 - 100 )	6.25 ( 2.21 )	3.63 ( 0.36 )	1.86 ( -0.5 )	否	否	否	否
BRONCHIAL SECRETION RETENTION	bronchial secretion retention	1	8915	0	55756	#NUM!	#NUM!	#NUM!	#NUM!	6.25	#NUM!	#NUM!	7.25	0	2.86	0.22	支气管分泌物潴留	RESPIRATORY, THORACIC AND MEDIASTINAL DISORDERS	呼吸系统、胸及纵隔疾病	Inf ( NaN - Inf )	Inf ( 6.25 )	7.25 ( 0 )	2.86 ( 0.22 )	否	否	否	是
IMPATIENCE	impatience	1	8915	1	55755	6.25	0.39	100	6.25	2.21	3.48	9.03	3.63	0.36	1.86	-0.5	急躁	PSYCHIATRIC DISORDERS	精神病类	6.25 ( 0.39 - 100 )	6.25 ( 2.21 )	3.63 ( 0.36 )	1.86 ( -0.5 )	否	否	否	否
HYPERPHAGIA	hyperphagia	1	8915	2	55754	3.13	0.28	34.49	3.13	0.96	0.73	5.53	2.42	0.32	1.27	-0.93	食欲亢进症	METABOLISM AND NUTRITION DISORDERS	代谢及营养类疾病	3.13 ( 0.28 - 34.49 )	3.13 ( 0.96 )	2.42 ( 0.32 )	1.27 ( -0.93 )	否	否	否	否
RESPIRATION ABNORMAL	respiration abnormal	1	8915	2	55754	3.13	0.28	34.49	3.13	0.96	0.73	5.53	2.42	0.32	1.27	-0.93	呼吸异常	RESPIRATORY, THORACIC AND MEDIASTINAL DISORDERS	呼吸系统、胸及纵隔疾病	3.13 ( 0.28 - 34.49 )	3.13 ( 0.96 )	2.42 ( 0.32 )	1.27 ( -0.93 )	否	否	否	否
VITAMIN B COMPLEX DEFICIENCY	vitamin b complex deficiency	1	8915	4	55752	1.56	0.17	13.99	1.56	0.16	-0.63	3.75	1.45	0.23	0.54	-1.5	复合维生素 B 缺乏症	METABOLISM AND NUTRITION DISORDERS	代谢及营养类疾病	1.56 ( 0.17 - 13.99 )	1.56 ( 0.16 )	1.45 ( 0.23 )	0.54 ( -1.5 )	否	否	否	否
ASTHMA	asthma	1	8915	20	55736	0.31	0.04	2.33	0.31	1.44	-1.7	2.32	0.35	0.06	-1.53	-3.31	哮喘	RESPIRATORY, THORACIC AND MEDIASTINAL DISORDERS	呼吸系统、胸及纵隔疾病	0.31 ( 0.04 - 2.33 )	0.31 ( 1.44 )	0.35 ( 0.06 )	-1.53 ( -3.31 )	否	否	否	否
STARING	staring	1	8915	2	55754	3.13	0.28	34.49	3.13	0.96	0.73	5.53	2.42	0.32	1.27	-0.93	凝视	PSYCHIATRIC DISORDERS	精神病类	3.13 ( 0.28 - 34.49 )	3.13 ( 0.96 )	2.42 ( 0.32 )	1.27 ( -0.93 )	否	否	否	否
MADAROSIS	madarosis	1	8915	4	55752	1.56	0.17	13.99	1.56	0.16	-0.63	3.75	1.45	0.23	0.54	-1.5	睫毛脱落	SKIN AND SUBCUTANEOUS TISSUE DISORDERS	皮肤及皮下组织类疾病	1.56 ( 0.17 - 13.99 )	1.56 ( 0.16 )	1.45 ( 0.23 )	0.54 ( -1.5 )	否	否	否	否
PILOERECTION	piloerection	1	8915	1	55755	6.25	0.39	100	6.25	2.21	3.48	9.03	3.63	0.36	1.86	-0.5	立毛	SKIN AND SUBCUTANEOUS TISSUE DISORDERS	皮肤及皮下组织类疾病	6.25 ( 0.39 - 100 )	6.25 ( 2.21 )	3.63 ( 0.36 )	1.86 ( -0.5 )	否	否	否	否
LYMPHATIC SYSTEM NEOPLASM	lymphatic system neoplasm	1	8915	0	55756	#NUM!	#NUM!	#NUM!	#NUM!	6.25	#NUM!	#NUM!	7.25	0	2.86	0.22	淋巴系统肿瘤	NEOPLASMS BENIGN, MALIGNANT AND UNSPECIFIED (INCL CYSTS AND POLYPS)	良性、恶性及性质不明的肿瘤（包括囊状和息肉状）	Inf ( NaN - Inf )	Inf ( 6.25 )	7.25 ( 0 )	2.86 ( 0.22 )	否	否	否	是
NEUTROPHIL COUNT ABNORMAL	neutrophil count abnormal	1	8915	0	55756	#NUM!	#NUM!	#NUM!	#NUM!	6.25	#NUM!	#NUM!	7.25	0	2.86	0.22	中性粒细胞计数异常	INVESTIGATIONS	各类检查	Inf ( NaN - Inf )	Inf ( 6.25 )	7.25 ( 0 )	2.86 ( 0.22 )	否	否	否	是
HEAVY MENSTRUAL BLEEDING	heavy menstrual bleeding	1	8915	1	55755	6.25	0.39	100	6.25	2.21	3.48	9.03	3.63	0.36	1.86	-0.5	月经出血过多	REPRODUCTIVE SYSTEM AND BREAST DISORDERS	生殖系统及乳腺疾病	6.25 ( 0.39 - 100 )	6.25 ( 2.21 )	3.63 ( 0.36 )	1.86 ( -0.5 )	否	否	否	否
SMALL INTESTINAL HAEMORRHAGE	small intestinal haemorrhage	1	8915	10	55746	0.63	0.08	4.89	0.63	0.2	-1.43	2.68	0.66	0.12	-0.6	-2.46	小肠出血	GASTROINTESTINAL DISORDERS	胃肠系统疾病	0.63 ( 0.08 - 4.89 )	0.63 ( 0.2 )	0.66 ( 0.12 )	-0.6 ( -2.46 )	否	否	否	否
OXYGEN SATURATION DECREASED	oxygen saturation decreased	1	8915	15	55741	0.42	0.06	3.16	0.42	0.76	-1.61	2.44	0.45	0.08	-1.14	-2.95	血氧饱和度降低	INVESTIGATIONS	各类检查	0.42 ( 0.06 - 3.16 )	0.42 ( 0.76 )	0.45 ( 0.08 )	-1.14 ( -2.95 )	否	否	否	否
SCRATCH	scratch	1	8915	2	55754	3.13	0.28	34.49	3.13	0.96	0.73	5.53	2.42	0.32	1.27	-0.93	抓伤	INJURY, POISONING AND PROCEDURAL COMPLICATIONS	各类损伤、中毒及操作并发症	3.13 ( 0.28 - 34.49 )	3.13 ( 0.96 )	2.42 ( 0.32 )	1.27 ( -0.93 )	否	否	否	否
ERYTHEMA OF EYELID	erythema of eyelid	1	8915	1	55755	6.25	0.39	100	6.25	2.21	3.48	9.03	3.63	0.36	1.86	-0.5	眼睑红斑	EYE DISORDERS	眼器官疾病	6.25 ( 0.39 - 100 )	6.25 ( 2.21 )	3.63 ( 0.36 )	1.86 ( -0.5 )	否	否	否	否
SWELLING OF EYELID	swelling of eyelid	1	8915	46	55710	0.14	0.02	0.99	0.14	5.38	-1.85	2.12	0.15	0.03	-2.7	-4.41	眼睑肿胀	EYE DISORDERS	眼器官疾病	0.14 ( 0.02 - 0.99 )	0.14 ( 5.38 )	0.15 ( 0.03 )	-2.7 ( -4.41 )	否	否	否	否
LEFT ATRIAL ENLARGEMENT	left atrial enlargement	1	8915	0	55756	#NUM!	#NUM!	#NUM!	#NUM!	6.25	#NUM!	#NUM!	7.25	0	2.86	0.22	左心房扩大	CARDIAC DISORDERS	心脏器官疾病	Inf ( NaN - Inf )	Inf ( 6.25 )	7.25 ( 0 )	2.86 ( 0.22 )	否	否	否	是
PNEUMONIA ASPIRATION	pneumonia aspiration	1	8915	24	55732	0.26	0.04	1.93	0.26	2.02	-1.74	2.26	0.29	0.05	-1.79	-3.54	感染性吸入性肺炎	INFECTIONS AND INFESTATIONS	感染及侵染类疾病	0.26 ( 0.04 - 1.93 )	0.26 ( 2.02 )	0.29 ( 0.05 )	-1.79 ( -3.54 )	否	否	否	否
BONE NEOPLASM	bone neoplasm	1	8915	2	55754	3.13	0.28	34.49	3.13	0.96	0.73	5.53	2.42	0.32	1.27	-0.93	骨肿瘤	NEOPLASMS BENIGN, MALIGNANT AND UNSPECIFIED (INCL CYSTS AND POLYPS)	良性、恶性及性质不明的肿瘤（包括囊状和息肉状）	3.13 ( 0.28 - 34.49 )	3.13 ( 0.96 )	2.42 ( 0.32 )	1.27 ( -0.93 )	否	否	否	否
LACTOSE INTOLERANCE	lactose intolerance	1	8915	4	55752	1.56	0.17	13.99	1.56	0.16	-0.63	3.75	1.45	0.23	0.54	-1.5	乳糖不耐受	METABOLISM AND NUTRITION DISORDERS	代谢及营养类疾病	1.56 ( 0.17 - 13.99 )	1.56 ( 0.16 )	1.45 ( 0.23 )	0.54 ( -1.5 )	否	否	否	否
POST PROCEDURAL INFECTION	post procedural infection	1	8915	4	55752	1.56	0.17	13.99	1.56	0.16	-0.63	3.75	1.45	0.23	0.54	-1.5	操作后感染	INFECTIONS AND INFESTATIONS	感染及侵染类疾病	1.56 ( 0.17 - 13.99 )	1.56 ( 0.16 )	1.45 ( 0.23 )	0.54 ( -1.5 )	否	否	否	否
PNEUMONIA BACTERIAL	pneumonia bacterial	1	8915	8	55748	0.78	0.1	6.25	0.78	0.05	-1.3	2.86	0.81	0.14	-0.31	-2.21	细菌性肺炎	INFECTIONS AND INFESTATIONS	感染及侵染类疾病	0.78 ( 0.1 - 6.25 )	0.78 ( 0.05 )	0.81 ( 0.14 )	-0.31 ( -2.21 )	否	否	否	否
MOVEMENT DISORDER	movement disorder	1	8915	15	55741	0.42	0.06	3.16	0.42	0.76	-1.61	2.44	0.45	0.08	-1.14	-2.95	运动失调	NERVOUS SYSTEM DISORDERS	各类神经系统疾病	0.42 ( 0.06 - 3.16 )	0.42 ( 0.76 )	0.45 ( 0.08 )	-1.14 ( -2.95 )	否	否	否	否
EPILEPSY	epilepsy	1	8915	7	55749	0.89	0.11	7.26	0.89	0.01	-1.2	2.99	0.91	0.16	-0.14	-2.07	癫痫	NERVOUS SYSTEM DISORDERS	各类神经系统疾病	0.89 ( 0.11 - 7.26 )	0.89 ( 0.01 )	0.91 ( 0.16 )	-0.14 ( -2.07 )	否	否	否	否
INFECTED FISTULA	infected fistula	1	8915	0	55756	#NUM!	#NUM!	#NUM!	#NUM!	6.25	#NUM!	#NUM!	7.25	0	2.86	0.22	被感染的瘘管	INFECTIONS AND INFESTATIONS	感染及侵染类疾病	Inf ( NaN - Inf )	Inf ( 6.25 )	7.25 ( 0 )	2.86 ( 0.22 )	否	否	否	是
FEMALE GENITAL TRACT FISTULA	female genital tract fistula	1	8915	0	55756	#NUM!	#NUM!	#NUM!	#NUM!	6.25	#NUM!	#NUM!	7.25	0	2.86	0.22	女性生殖道瘘	REPRODUCTIVE SYSTEM AND BREAST DISORDERS	生殖系统及乳腺疾病	Inf ( NaN - Inf )	Inf ( 6.25 )	7.25 ( 0 )	2.86 ( 0.22 )	否	否	否	是
HEPATIC CYTOLYSIS	hepatic cytolysis	1	8915	13	55743	0.48	0.06	3.68	0.48	0.52	-1.55	2.51	0.52	0.09	-0.95	-2.77	肝细胞溶解	HEPATOBILIARY DISORDERS	肝胆系统疾病	0.48 ( 0.06 - 3.68 )	0.48 ( 0.52 )	0.52 ( 0.09 )	-0.95 ( -2.77 )	否	否	否	否
QUADRIPLEGIA	quadriplegia	1	8915	0	55756	#NUM!	#NUM!	#NUM!	#NUM!	6.25	#NUM!	#NUM!	7.25	0	2.86	0.22	四肢瘫痪	NERVOUS SYSTEM DISORDERS	各类神经系统疾病	Inf ( NaN - Inf )	Inf ( 6.25 )	7.25 ( 0 )	2.86 ( 0.22 )	否	否	否	是
OTORRHOEA	otorrhoea	1	8915	4	55752	1.56	0.17	13.99	1.56	0.16	-0.63	3.75	1.45	0.23	0.54	-1.5	耳漏	EAR AND LABYRINTH DISORDERS	耳及迷路类疾病	1.56 ( 0.17 - 13.99 )	1.56 ( 0.16 )	1.45 ( 0.23 )	0.54 ( -1.5 )	否	否	否	否
SKIN TEXTURE ABNORMAL	skin texture abnormal	1	8915	4	55752	1.56	0.17	13.99	1.56	0.16	-0.63	3.75	1.45	0.23	0.54	-1.5	皮肤质感异常	SKIN AND SUBCUTANEOUS TISSUE DISORDERS	皮肤及皮下组织类疾病	1.56 ( 0.17 - 13.99 )	1.56 ( 0.16 )	1.45 ( 0.23 )	0.54 ( -1.5 )	否	否	否	否
BLOOD PRESSURE DIASTOLIC INCREASED	blood pressure diastolic increased	1	8915	3	55753	2.08	0.22	20.04	2.08	0.42	-0.18	4.35	1.81	0.27	0.86	-1.25	舒张压升高	INVESTIGATIONS	各类检查	2.08 ( 0.22 - 20.04 )	2.08 ( 0.42 )	1.81 ( 0.27 )	0.86 ( -1.25 )	否	否	否	否
OESOPHAGEAL DISCOMFORT	oesophageal discomfort	1	8915	2	55754	3.13	0.28	34.49	3.13	0.96	0.73	5.53	2.42	0.32	1.27	-0.93	食管不适	GASTROINTESTINAL DISORDERS	胃肠系统疾病	3.13 ( 0.28 - 34.49 )	3.13 ( 0.96 )	2.42 ( 0.32 )	1.27 ( -0.93 )	否	否	否	否
SOMATIC SYMPTOM DISORDER	somatic symptom disorder	1	8915	0	55756	#NUM!	#NUM!	#NUM!	#NUM!	6.25	#NUM!	#NUM!	7.25	0	2.86	0.22	躯体症状障碍	PSYCHIATRIC DISORDERS	精神病类	Inf ( NaN - Inf )	Inf ( 6.25 )	7.25 ( 0 )	2.86 ( 0.22 )	否	否	否	是
WALKING AID USER	walking aid user	1	8915	2	55754	3.13	0.28	34.49	3.13	0.96	0.73	5.53	2.42	0.32	1.27	-0.93	辅助步行设备使用者	SOCIAL CIRCUMSTANCES	社会环境	3.13 ( 0.28 - 34.49 )	3.13 ( 0.96 )	2.42 ( 0.32 )	1.27 ( -0.93 )	否	否	否	否
GRUNTING	grunting	1	8915	0	55756	#NUM!	#NUM!	#NUM!	#NUM!	6.25	#NUM!	#NUM!	7.25	0	2.86	0.22	打呼噜	RESPIRATORY, THORACIC AND MEDIASTINAL DISORDERS	呼吸系统、胸及纵隔疾病	Inf ( NaN - Inf )	Inf ( 6.25 )	7.25 ( 0 )	2.86 ( 0.22 )	否	否	否	是
THYROID HORMONES INCREASED	thyroid hormones increased	1	8915	1	55755	6.25	0.39	100	6.25	2.21	3.48	9.03	3.63	0.36	1.86	-0.5	甲状腺激素类升高	INVESTIGATIONS	各类检查	6.25 ( 0.39 - 100 )	6.25 ( 2.21 )	3.63 ( 0.36 )	1.86 ( -0.5 )	否	否	否	否
NIGHTMARE	nightmare	1	8915	3	55753	2.08	0.22	20.04	2.08	0.42	-0.18	4.35	1.81	0.27	0.86	-1.25	梦魇	PSYCHIATRIC DISORDERS	精神病类	2.08 ( 0.22 - 20.04 )	2.08 ( 0.42 )	1.81 ( 0.27 )	0.86 ( -1.25 )	否	否	否	否
GLOMERULAR FILTRATION RATE ABNORMAL	glomerular filtration rate abnormal	1	8915	0	55756	#NUM!	#NUM!	#NUM!	#NUM!	6.25	#NUM!	#NUM!	7.25	0	2.86	0.22	肾小球滤过率异常	INVESTIGATIONS	各类检查	Inf ( NaN - Inf )	Inf ( 6.25 )	7.25 ( 0 )	2.86 ( 0.22 )	否	否	否	是
ANKLE FRACTURE	ankle fracture	1	8915	5	55751	1.25	0.15	10.71	1.25	0.04	-0.9	3.4	1.21	0.2	0.27	-1.72	踝部骨折	INJURY, POISONING AND PROCEDURAL COMPLICATIONS	各类损伤、中毒及操作并发症	1.25 ( 0.15 - 10.71 )	1.25 ( 0.04 )	1.21 ( 0.2 )	0.27 ( -1.72 )	否	否	否	否
HYPERAESTHESIA TEETH	hyperaesthesia teeth	1	8915	1	55755	6.25	0.39	100	6.25	2.21	3.48	9.03	3.63	0.36	1.86	-0.5	牙齿感觉过敏	GASTROINTESTINAL DISORDERS	胃肠系统疾病	6.25 ( 0.39 - 100 )	6.25 ( 2.21 )	3.63 ( 0.36 )	1.86 ( -0.5 )	否	否	否	否
METASTASES TO SPINE	metastases to spine	1	8915	8	55748	0.78	0.1	6.25	0.78	0.05	-1.3	2.86	0.81	0.14	-0.31	-2.21	脊柱转移	NEOPLASMS BENIGN, MALIGNANT AND UNSPECIFIED (INCL CYSTS AND POLYPS)	良性、恶性及性质不明的肿瘤（包括囊状和息肉状）	0.78 ( 0.1 - 6.25 )	0.78 ( 0.05 )	0.81 ( 0.14 )	-0.31 ( -2.21 )	否	否	否	否
DIVERTICULUM	diverticulum	1	8915	6	55750	1.04	0.13	8.66	1.04	0	-1.07	3.16	1.04	0.18	0.05	-1.9	憩室	GASTROINTESTINAL DISORDERS	胃肠系统疾病	1.04 ( 0.13 - 8.66 )	1.04 ( 0 )	1.04 ( 0.18 )	0.05 ( -1.9 )	否	否	否	否
TRICUSPID VALVE INCOMPETENCE	tricuspid valve incompetence	1	8915	6	55750	1.04	0.13	8.66	1.04	0	-1.07	3.16	1.04	0.18	0.05	-1.9	三尖瓣关闭不全	CARDIAC DISORDERS	心脏器官疾病	1.04 ( 0.13 - 8.66 )	1.04 ( 0 )	1.04 ( 0.18 )	0.05 ( -1.9 )	否	否	否	否
ACTINIC KERATOSIS	actinic keratosis	1	8915	3	55753	2.08	0.22	20.04	2.08	0.42	-0.18	4.35	1.81	0.27	0.86	-1.25	光化性角化症	SKIN AND SUBCUTANEOUS TISSUE DISORDERS	皮肤及皮下组织类疾病	2.08 ( 0.22 - 20.04 )	2.08 ( 0.42 )	1.81 ( 0.27 )	0.86 ( -1.25 )	否	否	否	否
TEARFULNESS	tearfulness	1	8915	0	55756	#NUM!	#NUM!	#NUM!	#NUM!	6.25	#NUM!	#NUM!	7.25	0	2.86	0.22	含泪	PSYCHIATRIC DISORDERS	精神病类	Inf ( NaN - Inf )	Inf ( 6.25 )	7.25 ( 0 )	2.86 ( 0.22 )	否	否	否	是
DUPUYTREN'S CONTRACTURE	dupuytren's contracture	1	8915	0	55756	#NUM!	#NUM!	#NUM!	#NUM!	6.25	#NUM!	#NUM!	7.25	0	2.86	0.22	掌腱膜挛缩症	MUSCULOSKELETAL AND CONNECTIVE TISSUE DISORDERS	各种肌肉骨骼及结缔组织疾病	Inf ( NaN - Inf )	Inf ( 6.25 )	7.25 ( 0 )	2.86 ( 0.22 )	否	否	否	是
ACUTE LEUKAEMIA	acute leukaemia	1	8915	2	55754	3.13	0.28	34.49	3.13	0.96	0.73	5.53	2.42	0.32	1.27	-0.93	急性白血病	NEOPLASMS BENIGN, MALIGNANT AND UNSPECIFIED (INCL CYSTS AND POLYPS)	良性、恶性及性质不明的肿瘤（包括囊状和息肉状）	3.13 ( 0.28 - 34.49 )	3.13 ( 0.96 )	2.42 ( 0.32 )	1.27 ( -0.93 )	否	否	否	否
VARICOSE VEIN	varicose vein	1	8915	2	55754	3.13	0.28	34.49	3.13	0.96	0.73	5.53	2.42	0.32	1.27	-0.93	静脉曲张	VASCULAR DISORDERS	血管与淋巴管类疾病	3.13 ( 0.28 - 34.49 )	3.13 ( 0.96 )	2.42 ( 0.32 )	1.27 ( -0.93 )	否	否	否	否
BACK DISORDER	back disorder	1	8915	13	55743	0.48	0.06	3.68	0.48	0.52	-1.55	2.51	0.52	0.09	-0.95	-2.77	背部疾病	MUSCULOSKELETAL AND CONNECTIVE TISSUE DISORDERS	各种肌肉骨骼及结缔组织疾病	0.48 ( 0.06 - 3.68 )	0.48 ( 0.52 )	0.52 ( 0.09 )	-0.95 ( -2.77 )	否	否	否	否
SOLAR LENTIGO	solar lentigo	1	8915	2	55754	3.13	0.28	34.49	3.13	0.96	0.73	5.53	2.42	0.32	1.27	-0.93	日光性雀斑样痣	SKIN AND SUBCUTANEOUS TISSUE DISORDERS	皮肤及皮下组织类疾病	3.13 ( 0.28 - 34.49 )	3.13 ( 0.96 )	2.42 ( 0.32 )	1.27 ( -0.93 )	否	否	否	否
GENERAL PHYSICAL CONDITION ABNORMAL	general physical condition abnormal	1	8915	9	55747	0.69	0.09	5.48	0.69	0.12	-1.37	2.76	0.73	0.13	-0.46	-2.34	一般身体状况异常	INVESTIGATIONS	各类检查	0.69 ( 0.09 - 5.48 )	0.69 ( 0.12 )	0.73 ( 0.13 )	-0.46 ( -2.34 )	否	否	否	否
GINGIVAL EROSION	gingival erosion	1	8915	1	55755	6.25	0.39	100	6.25	2.21	3.48	9.03	3.63	0.36	1.86	-0.5	牙龈糜烂	GASTROINTESTINAL DISORDERS	胃肠系统疾病	6.25 ( 0.39 - 100 )	6.25 ( 2.21 )	3.63 ( 0.36 )	1.86 ( -0.5 )	否	否	否	否
BLOOD SODIUM ABNORMAL	blood sodium abnormal	1	8915	2	55754	3.13	0.28	34.49	3.13	0.96	0.73	5.53	2.42	0.32	1.27	-0.93	血钠异常	INVESTIGATIONS	各类检查	3.13 ( 0.28 - 34.49 )	3.13 ( 0.96 )	2.42 ( 0.32 )	1.27 ( -0.93 )	否	否	否	否
STENT PLACEMENT	stent placement	1	8915	10	55746	0.63	0.08	4.89	0.63	0.2	-1.43	2.68	0.66	0.12	-0.6	-2.46	支架放置	SURGICAL AND MEDICAL PROCEDURES	各种手术及医疗操作	0.63 ( 0.08 - 4.89 )	0.63 ( 0.2 )	0.66 ( 0.12 )	-0.6 ( -2.46 )	否	否	否	否
BLOOD URIC ACID ABNORMAL	blood uric acid abnormal	1	8915	0	55756	#NUM!	#NUM!	#NUM!	#NUM!	6.25	#NUM!	#NUM!	7.25	0	2.86	0.22	血尿酸异常	INVESTIGATIONS	各类检查	Inf ( NaN - Inf )	Inf ( 6.25 )	7.25 ( 0 )	2.86 ( 0.22 )	否	否	否	是
LARGE INTESTINE INFECTION	large intestine infection	1	8915	2	55754	3.13	0.28	34.49	3.13	0.96	0.73	5.53	2.42	0.32	1.27	-0.93	大肠感染	INFECTIONS AND INFESTATIONS	感染及侵染类疾病	3.13 ( 0.28 - 34.49 )	3.13 ( 0.96 )	2.42 ( 0.32 )	1.27 ( -0.93 )	否	否	否	否
PERINEAL RASH	perineal rash	1	8915	0	55756	#NUM!	#NUM!	#NUM!	#NUM!	6.25	#NUM!	#NUM!	7.25	0	2.86	0.22	会阴发疹	REPRODUCTIVE SYSTEM AND BREAST DISORDERS	生殖系统及乳腺疾病	Inf ( NaN - Inf )	Inf ( 6.25 )	7.25 ( 0 )	2.86 ( 0.22 )	否	否	否	是
ILEUS PARALYTIC	ileus paralytic	1	8915	1	55755	6.25	0.39	100	6.25	2.21	3.48	9.03	3.63	0.36	1.86	-0.5	麻痹性肠梗阻	GASTROINTESTINAL DISORDERS	胃肠系统疾病	6.25 ( 0.39 - 100 )	6.25 ( 2.21 )	3.63 ( 0.36 )	1.86 ( -0.5 )	否	否	否	否
GASTRITIS	gastritis	1	8915	36	55720	0.17	0.02	1.27	0.17	3.83	-1.81	2.16	0.2	0.04	-2.35	-4.08	胃炎	GASTROINTESTINAL DISORDERS	胃肠系统疾病	0.17 ( 0.02 - 1.27 )	0.17 ( 3.83 )	0.2 ( 0.04 )	-2.35 ( -4.08 )	否	否	否	否
GOUT	gout	1	8915	8	55748	0.78	0.1	6.25	0.78	0.05	-1.3	2.86	0.81	0.14	-0.31	-2.21	痛风	METABOLISM AND NUTRITION DISORDERS	代谢及营养类疾病	0.78 ( 0.1 - 6.25 )	0.78 ( 0.05 )	0.81 ( 0.14 )	-0.31 ( -2.21 )	否	否	否	否
BREATH ODOUR	breath odour	1	8915	5	55751	1.25	0.15	10.71	1.25	0.04	-0.9	3.4	1.21	0.2	0.27	-1.72	口臭	GASTROINTESTINAL DISORDERS	胃肠系统疾病	1.25 ( 0.15 - 10.71 )	1.25 ( 0.04 )	1.21 ( 0.2 )	0.27 ( -1.72 )	否	否	否	否
WOUND INFECTION BACTERIAL	wound infection bacterial	1	8915	0	55756	#NUM!	#NUM!	#NUM!	#NUM!	6.25	#NUM!	#NUM!	7.25	0	2.86	0.22	伤口细菌感染	INFECTIONS AND INFESTATIONS	感染及侵染类疾病	Inf ( NaN - Inf )	Inf ( 6.25 )	7.25 ( 0 )	2.86 ( 0.22 )	否	否	否	是
OSTEOPOROSIS	osteoporosis	1	8915	18	55738	0.35	0.05	2.6	0.35	1.16	-1.67	2.36	0.38	0.07	-1.39	-3.18	骨质疏松症	MUSCULOSKELETAL AND CONNECTIVE TISSUE DISORDERS	各种肌肉骨骼及结缔组织疾病	0.35 ( 0.05 - 2.6 )	0.35 ( 1.16 )	0.38 ( 0.07 )	-1.39 ( -3.18 )	否	否	否	否
DEVICE RELATED INFECTION	device related infection	1	8915	3	55753	2.08	0.22	20.04	2.08	0.42	-0.18	4.35	1.81	0.27	0.86	-1.25	装置相关感染	INFECTIONS AND INFESTATIONS	感染及侵染类疾病	2.08 ( 0.22 - 20.04 )	2.08 ( 0.42 )	1.81 ( 0.27 )	0.86 ( -1.25 )	否	否	否	否
COLOSTOMY INFECTION	colostomy infection	1	8915	0	55756	#NUM!	#NUM!	#NUM!	#NUM!	6.25	#NUM!	#NUM!	7.25	0	2.86	0.22	结肠造瘘感染	INFECTIONS AND INFESTATIONS	感染及侵染类疾病	Inf ( NaN - Inf )	Inf ( 6.25 )	7.25 ( 0 )	2.86 ( 0.22 )	否	否	否	是
ACCIDENTAL UNDERDOSE	accidental underdose	1	8915	0	55756	#NUM!	#NUM!	#NUM!	#NUM!	6.25	#NUM!	#NUM!	7.25	0	2.86	0.22	意外用药剂量不足	INJURY, POISONING AND PROCEDURAL COMPLICATIONS	各类损伤、中毒及操作并发症	Inf ( NaN - Inf )	Inf ( 6.25 )	7.25 ( 0 )	2.86 ( 0.22 )	否	否	否	是
DEVICE LEAKAGE	device leakage	1	8915	1	55755	6.25	0.39	100	6.25	2.21	3.48	9.03	3.63	0.36	1.86	-0.5	装置渗漏	PRODUCT ISSUES	产品问题	6.25 ( 0.39 - 100 )	6.25 ( 2.21 )	3.63 ( 0.36 )	1.86 ( -0.5 )	否	否	否	否
DEVICE MALFUNCTION	device malfunction	1	8915	0	55756	#NUM!	#NUM!	#NUM!	#NUM!	6.25	#NUM!	#NUM!	7.25	0	2.86	0.22	器械功能故障	PRODUCT ISSUES	产品问题	Inf ( NaN - Inf )	Inf ( 6.25 )	7.25 ( 0 )	2.86 ( 0.22 )	否	否	否	是
HYDRONEPHROSIS	hydronephrosis	1	8915	19	55737	0.33	0.04	2.46	0.33	1.3	-1.68	2.34	0.36	0.07	-1.46	-3.24	肾盂积水	RENAL AND URINARY DISORDERS	肾脏及泌尿系统疾病	0.33 ( 0.04 - 2.46 )	0.33 ( 1.3 )	0.36 ( 0.07 )	-1.46 ( -3.24 )	否	否	否	否
CARDIAC OUTPUT DECREASED	cardiac output decreased	1	8915	23	55733	0.27	0.04	2.01	0.27	1.87	-1.73	2.27	0.3	0.06	-1.73	-3.49	心搏出量降低	INVESTIGATIONS	各类检查	0.27 ( 0.04 - 2.01 )	0.27 ( 1.87 )	0.3 ( 0.06 )	-1.73 ( -3.49 )	否	否	否	否
SKIN HAEMORRHAGE	skin haemorrhage	1	8915	12	55744	0.52	0.07	4.01	0.52	0.41	-1.52	2.56	0.56	0.1	-0.84	-2.68	皮肤出血	SKIN AND SUBCUTANEOUS TISSUE DISORDERS	皮肤及皮下组织类疾病	0.52 ( 0.07 - 4.01 )	0.52 ( 0.41 )	0.56 ( 0.1 )	-0.84 ( -2.68 )	否	否	否	否
TOOTH INFECTION	tooth infection	1	8915	4	55752	1.56	0.17	13.99	1.56	0.16	-0.63	3.75	1.45	0.23	0.54	-1.5	牙齿感染	INFECTIONS AND INFESTATIONS	感染及侵染类疾病	1.56 ( 0.17 - 13.99 )	1.56 ( 0.16 )	1.45 ( 0.23 )	0.54 ( -1.5 )	否	否	否	否
PELVIC NEOPLASM	pelvic neoplasm	1	8915	9	55747	0.69	0.09	5.48	0.69	0.12	-1.37	2.76	0.73	0.13	-0.46	-2.34	骨盆肿瘤	NEOPLASMS BENIGN, MALIGNANT AND UNSPECIFIED (INCL CYSTS AND POLYPS)	良性、恶性及性质不明的肿瘤（包括囊状和息肉状）	0.69 ( 0.09 - 5.48 )	0.69 ( 0.12 )	0.73 ( 0.13 )	-0.46 ( -2.34 )	否	否	否	否
GYNAECOMASTIA	gynaecomastia	1	8915	3	55753	2.08	0.22	20.04	2.08	0.42	-0.18	4.35	1.81	0.27	0.86	-1.25	男性乳腺发育	REPRODUCTIVE SYSTEM AND BREAST DISORDERS	生殖系统及乳腺疾病	2.08 ( 0.22 - 20.04 )	2.08 ( 0.42 )	1.81 ( 0.27 )	0.86 ( -1.25 )	否	否	否	否
SKIN SWELLING	skin swelling	1	8915	2	55754	3.13	0.28	34.49	3.13	0.96	0.73	5.53	2.42	0.32	1.27	-0.93	皮肤肿胀	SKIN AND SUBCUTANEOUS TISSUE DISORDERS	皮肤及皮下组织类疾病	3.13 ( 0.28 - 34.49 )	3.13 ( 0.96 )	2.42 ( 0.32 )	1.27 ( -0.93 )	否	否	否	否
PATHOLOGICAL FRACTURE	pathological fracture	1	8915	4	55752	1.56	0.17	13.99	1.56	0.16	-0.63	3.75	1.45	0.23	0.54	-1.5	病理性骨折	MUSCULOSKELETAL AND CONNECTIVE TISSUE DISORDERS	各种肌肉骨骼及结缔组织疾病	1.56 ( 0.17 - 13.99 )	1.56 ( 0.16 )	1.45 ( 0.23 )	0.54 ( -1.5 )	否	否	否	否
LUNG NEOPLASM	lung neoplasm	1	8915	7	55749	0.89	0.11	7.26	0.89	0.01	-1.2	2.99	0.91	0.16	-0.14	-2.07	肺肿瘤	NEOPLASMS BENIGN, MALIGNANT AND UNSPECIFIED (INCL CYSTS AND POLYPS)	良性、恶性及性质不明的肿瘤（包括囊状和息肉状）	0.89 ( 0.11 - 7.26 )	0.89 ( 0.01 )	0.91 ( 0.16 )	-0.14 ( -2.07 )	否	否	否	否
CENTRAL VENOUS CATHETERISATION	central venous catheterisation	1	8915	2	55754	3.13	0.28	34.49	3.13	0.96	0.73	5.53	2.42	0.32	1.27	-0.93	中心静脉插管	SURGICAL AND MEDICAL PROCEDURES	各种手术及医疗操作	3.13 ( 0.28 - 34.49 )	3.13 ( 0.96 )	2.42 ( 0.32 )	1.27 ( -0.93 )	否	否	否	否
METASTASES TO ABDOMINAL WALL	metastases to abdominal wall	1	8915	4	55752	1.56	0.17	13.99	1.56	0.16	-0.63	3.75	1.45	0.23	0.54	-1.5	腹壁转移	NEOPLASMS BENIGN, MALIGNANT AND UNSPECIFIED (INCL CYSTS AND POLYPS)	良性、恶性及性质不明的肿瘤（包括囊状和息肉状）	1.56 ( 0.17 - 13.99 )	1.56 ( 0.16 )	1.45 ( 0.23 )	0.54 ( -1.5 )	否	否	否	否
NEPHROLITHIASIS	nephrolithiasis	1	8915	38	55718	0.16	0.02	1.2	0.16	4.13	-1.82	2.15	0.19	0.04	-2.43	-4.15	肾结石	RENAL AND URINARY DISORDERS	肾脏及泌尿系统疾病	0.16 ( 0.02 - 1.2 )	0.16 ( 4.13 )	0.19 ( 0.04 )	-2.43 ( -4.15 )	否	否	否	否
OVERWEIGHT	overweight	1	8915	2	55754	3.13	0.28	34.49	3.13	0.96	0.73	5.53	2.42	0.32	1.27	-0.93	超重	METABOLISM AND NUTRITION DISORDERS	代谢及营养类疾病	3.13 ( 0.28 - 34.49 )	3.13 ( 0.96 )	2.42 ( 0.32 )	1.27 ( -0.93 )	否	否	否	否
PLEURAL MASS	pleural mass	1	8915	1	55755	6.25	0.39	100	6.25	2.21	3.48	9.03	3.63	0.36	1.86	-0.5	胸膜肿块	RESPIRATORY, THORACIC AND MEDIASTINAL DISORDERS	呼吸系统、胸及纵隔疾病	6.25 ( 0.39 - 100 )	6.25 ( 2.21 )	3.63 ( 0.36 )	1.86 ( -0.5 )	否	否	否	否
IMMUNE SYSTEM DISORDER	immune system disorder	1	8915	6	55750	1.04	0.13	8.66	1.04	0	-1.07	3.16	1.04	0.18	0.05	-1.9	免疫系统紊乱	IMMUNE SYSTEM DISORDERS	免疫系统疾病	1.04 ( 0.13 - 8.66 )	1.04 ( 0 )	1.04 ( 0.18 )	0.05 ( -1.9 )	否	否	否	否
BLOOD PRESSURE INADEQUATELY CONTROLLED	blood pressure inadequately controlled	1	8915	2	55754	3.13	0.28	34.49	3.13	0.96	0.73	5.53	2.42	0.32	1.27	-0.93	血压控制不佳	VASCULAR DISORDERS	血管与淋巴管类疾病	3.13 ( 0.28 - 34.49 )	3.13 ( 0.96 )	2.42 ( 0.32 )	1.27 ( -0.93 )	否	否	否	否
NERVOUS SYSTEM DISORDER	nervous system disorder	1	8915	9	55747	0.69	0.09	5.48	0.69	0.12	-1.37	2.76	0.73	0.13	-0.46	-2.34	神经系统病变	NERVOUS SYSTEM DISORDERS	各类神经系统疾病	0.69 ( 0.09 - 5.48 )	0.69 ( 0.12 )	0.73 ( 0.13 )	-0.46 ( -2.34 )	否	否	否	否
TRANSFERRIN SATURATION DECREASED	transferrin saturation decreased	1	8915	1	55755	6.25	0.39	100	6.25	2.21	3.48	9.03	3.63	0.36	1.86	-0.5	铁传递蛋白饱和度降低	INVESTIGATIONS	各类检查	6.25 ( 0.39 - 100 )	6.25 ( 2.21 )	3.63 ( 0.36 )	1.86 ( -0.5 )	否	否	否	否
GASTROINTESTINAL STOMA COMPLICATION	gastrointestinal stoma complication	1	8915	4	55752	1.56	0.17	13.99	1.56	0.16	-0.63	3.75	1.45	0.23	0.54	-1.5	胃肠造口并发症	INJURY, POISONING AND PROCEDURAL COMPLICATIONS	各类损伤、中毒及操作并发症	1.56 ( 0.17 - 13.99 )	1.56 ( 0.16 )	1.45 ( 0.23 )	0.54 ( -1.5 )	否	否	否	否
TUMOUR OBSTRUCTION	tumour obstruction	1	8915	0	55756	#NUM!	#NUM!	#NUM!	#NUM!	6.25	#NUM!	#NUM!	7.25	0	2.86	0.22	肿瘤性梗阻	NEOPLASMS BENIGN, MALIGNANT AND UNSPECIFIED (INCL CYSTS AND POLYPS)	良性、恶性及性质不明的肿瘤（包括囊状和息肉状）	Inf ( NaN - Inf )	Inf ( 6.25 )	7.25 ( 0 )	2.86 ( 0.22 )	否	否	否	是
PRODUCT USE ISSUE	product use issue	1	8915	54	55702	0.12	0.02	0.84	0.12	6.63	-1.86	2.09	0.13	0.03	-2.92	-4.63	产品使用问题	INJURY, POISONING AND PROCEDURAL COMPLICATIONS	各类损伤、中毒及操作并发症	0.12 ( 0.02 - 0.84 )	0.12 ( 6.63 )	0.13 ( 0.03 )	-2.92 ( -4.63 )	否	否	否	否
BACTERIAL INFECTION	bacterial infection	1	8915	14	55742	0.45	0.06	3.4	0.45	0.64	-1.58	2.48	0.48	0.09	-1.05	-2.86	细菌性感染	INFECTIONS AND INFESTATIONS	感染及侵染类疾病	0.45 ( 0.06 - 3.4 )	0.45 ( 0.64 )	0.48 ( 0.09 )	-1.05 ( -2.86 )	否	否	否	否
SECRETION DISCHARGE	secretion discharge	1	8915	12	55744	0.52	0.07	4.01	0.52	0.41	-1.52	2.56	0.56	0.1	-0.84	-2.68	分泌性排出物	GENERAL DISORDERS AND ADMINISTRATION SITE CONDITIONS	全身性疾病及给药部位各种反应	0.52 ( 0.07 - 4.01 )	0.52 ( 0.41 )	0.56 ( 0.1 )	-0.84 ( -2.68 )	否	否	否	否
METAMORPHOPSIA	metamorphopsia	1	8915	1	55755	6.25	0.39	100	6.25	2.21	3.48	9.03	3.63	0.36	1.86	-0.5	视物变形症	EYE DISORDERS	眼器官疾病	6.25 ( 0.39 - 100 )	6.25 ( 2.21 )	3.63 ( 0.36 )	1.86 ( -0.5 )	否	否	否	否
NODULE	nodule	1	8915	33	55723	0.19	0.03	1.39	0.19	3.37	-1.8	2.18	0.21	0.04	-2.23	-3.96	结节	GENERAL DISORDERS AND ADMINISTRATION SITE CONDITIONS	全身性疾病及给药部位各种反应	0.19 ( 0.03 - 1.39 )	0.19 ( 3.37 )	0.21 ( 0.04 )	-2.23 ( -3.96 )	否	否	否	否
DERMATITIS CONTACT	dermatitis contact	1	8915	3	55753	2.08	0.22	20.04	2.08	0.42	-0.18	4.35	1.81	0.27	0.86	-1.25	接触性皮炎	SKIN AND SUBCUTANEOUS TISSUE DISORDERS	皮肤及皮下组织类疾病	2.08 ( 0.22 - 20.04 )	2.08 ( 0.42 )	1.81 ( 0.27 )	0.86 ( -1.25 )	否	否	否	否
VERTIGO	vertigo	1	8915	37	55719	0.17	0.02	1.23	0.17	3.98	-1.82	2.16	0.19	0.04	-2.39	-4.12	眩晕	EAR AND LABYRINTH DISORDERS	耳及迷路类疾病	0.17 ( 0.02 - 1.23 )	0.17 ( 3.98 )	0.19 ( 0.04 )	-2.39 ( -4.12 )	否	否	否	否
BONE CANCER	bone cancer	1	8915	1	55755	6.25	0.39	100	6.25	2.21	3.48	9.03	3.63	0.36	1.86	-0.5	骨癌	NEOPLASMS BENIGN, MALIGNANT AND UNSPECIFIED (INCL CYSTS AND POLYPS)	良性、恶性及性质不明的肿瘤（包括囊状和息肉状）	6.25 ( 0.39 - 100 )	6.25 ( 2.21 )	3.63 ( 0.36 )	1.86 ( -0.5 )	否	否	否	否
CONTRAST MEDIA ALLERGY	contrast media allergy	1	8915	1	55755	6.25	0.39	100	6.25	2.21	3.48	9.03	3.63	0.36	1.86	-0.5	造影剂过敏	IMMUNE SYSTEM DISORDERS	免疫系统疾病	6.25 ( 0.39 - 100 )	6.25 ( 2.21 )	3.63 ( 0.36 )	1.86 ( -0.5 )	否	否	否	否
BACTERIAL TEST POSITIVE	bacterial test positive	1	8915	0	55756	#NUM!	#NUM!	#NUM!	#NUM!	6.25	#NUM!	#NUM!	7.25	0	2.86	0.22	细菌检验阳性	INVESTIGATIONS	各类检查	Inf ( NaN - Inf )	Inf ( 6.25 )	7.25 ( 0 )	2.86 ( 0.22 )	否	否	否	是
DEMENTIA	dementia	1	8915	32	55724	0.2	0.03	1.43	0.2	3.21	-1.79	2.19	0.22	0.04	-2.19	-3.92	痴呆	NERVOUS SYSTEM DISORDERS	各类神经系统疾病	0.2 ( 0.03 - 1.43 )	0.2 ( 3.21 )	0.22 ( 0.04 )	-2.19 ( -3.92 )	否	否	否	否
HYPOKALAEMIA	hypokalaemia	1	8915	21	55735	0.3	0.04	2.21	0.3	1.58	-1.71	2.3	0.33	0.06	-1.6	-3.37	低钾血症	METABOLISM AND NUTRITION DISORDERS	代谢及营养类疾病	0.3 ( 0.04 - 2.21 )	0.3 ( 1.58 )	0.33 ( 0.06 )	-1.6 ( -3.37 )	否	否	否	否
WHITE MATTER LESION	white matter lesion	1	8915	0	55756	#NUM!	#NUM!	#NUM!	#NUM!	6.25	#NUM!	#NUM!	7.25	0	2.86	0.22	白质病变	NERVOUS SYSTEM DISORDERS	各类神经系统疾病	Inf ( NaN - Inf )	Inf ( 6.25 )	7.25 ( 0 )	2.86 ( 0.22 )	否	否	否	是
SEIZURE LIKE PHENOMENA	seizure like phenomena	1	8915	0	55756	#NUM!	#NUM!	#NUM!	#NUM!	6.25	#NUM!	#NUM!	7.25	0	2.86	0.22	癫痫样现象	NERVOUS SYSTEM DISORDERS	各类神经系统疾病	Inf ( NaN - Inf )	Inf ( 6.25 )	7.25 ( 0 )	2.86 ( 0.22 )	否	否	否	是
CORNEAL DISORDER	corneal disorder	1	8915	1	55755	6.25	0.39	100	6.25	2.21	3.48	9.03	3.63	0.36	1.86	-0.5	角膜疾病	EYE DISORDERS	眼器官疾病	6.25 ( 0.39 - 100 )	6.25 ( 2.21 )	3.63 ( 0.36 )	1.86 ( -0.5 )	否	否	否	否
TOOTHACHE	toothache	1	8915	22	55734	0.28	0.04	2.11	0.28	1.72	-1.72	2.29	0.32	0.06	-1.66	-3.43	牙疼	GASTROINTESTINAL DISORDERS	胃肠系统疾病	0.28 ( 0.04 - 2.11 )	0.28 ( 1.72 )	0.32 ( 0.06 )	-1.66 ( -3.43 )	否	否	否	否
SKIN LACERATION	skin laceration	1	8915	5	55751	1.25	0.15	10.71	1.25	0.04	-0.9	3.4	1.21	0.2	0.27	-1.72	皮肤撕裂伤	INJURY, POISONING AND PROCEDURAL COMPLICATIONS	各类损伤、中毒及操作并发症	1.25 ( 0.15 - 10.71 )	1.25 ( 0.04 )	1.21 ( 0.2 )	0.27 ( -1.72 )	否	否	否	否
CORONARY ARTERY OCCLUSION	coronary artery occlusion	1	8915	7	55749	0.89	0.11	7.26	0.89	0.01	-1.2	2.99	0.91	0.16	-0.14	-2.07	冠状动脉闭塞	CARDIAC DISORDERS	心脏器官疾病	0.89 ( 0.11 - 7.26 )	0.89 ( 0.01 )	0.91 ( 0.16 )	-0.14 ( -2.07 )	否	否	否	否
MITRAL VALVE INCOMPETENCE	mitral valve incompetence	1	8915	13	55743	0.48	0.06	3.68	0.48	0.52	-1.55	2.51	0.52	0.09	-0.95	-2.77	二尖瓣关闭不全	CARDIAC DISORDERS	心脏器官疾病	0.48 ( 0.06 - 3.68 )	0.48 ( 0.52 )	0.52 ( 0.09 )	-0.95 ( -2.77 )	否	否	否	否
PROSTATE CANCER	prostate cancer	1	8915	35	55721	0.18	0.02	1.3	0.18	3.67	-1.81	2.17	0.2	0.04	-2.31	-4.04	前列腺癌	NEOPLASMS BENIGN, MALIGNANT AND UNSPECIFIED (INCL CYSTS AND POLYPS)	良性、恶性及性质不明的肿瘤（包括囊状和息肉状）	0.18 ( 0.02 - 1.3 )	0.18 ( 3.67 )	0.2 ( 0.04 )	-2.31 ( -4.04 )	否	否	否	否
CHOKING	choking	1	8915	9	55747	0.69	0.09	5.48	0.69	0.12	-1.37	2.76	0.73	0.13	-0.46	-2.34	呛噎	RESPIRATORY, THORACIC AND MEDIASTINAL DISORDERS	呼吸系统、胸及纵隔疾病	0.69 ( 0.09 - 5.48 )	0.69 ( 0.12 )	0.73 ( 0.13 )	-0.46 ( -2.34 )	否	否	否	否
HAEMOPERITONEUM	haemoperitoneum	1	8915	2	55754	3.13	0.28	34.49	3.13	0.96	0.73	5.53	2.42	0.32	1.27	-0.93	腹膜出血	GASTROINTESTINAL DISORDERS	胃肠系统疾病	3.13 ( 0.28 - 34.49 )	3.13 ( 0.96 )	2.42 ( 0.32 )	1.27 ( -0.93 )	否	否	否	否
DIZZINESS POSTURAL	dizziness postural	1	8915	9	55747	0.69	0.09	5.48	0.69	0.12	-1.37	2.76	0.73	0.13	-0.46	-2.34	体位性头晕	NERVOUS SYSTEM DISORDERS	各类神经系统疾病	0.69 ( 0.09 - 5.48 )	0.69 ( 0.12 )	0.73 ( 0.13 )	-0.46 ( -2.34 )	否	否	否	否
HYPERLEUKOCYTOSIS	hyperleukocytosis	1	8915	0	55756	#NUM!	#NUM!	#NUM!	#NUM!	6.25	#NUM!	#NUM!	7.25	0	2.86	0.22	白细胞过多	BLOOD AND LYMPHATIC SYSTEM DISORDERS	血液及淋巴系统疾病	Inf ( NaN - Inf )	Inf ( 6.25 )	7.25 ( 0 )	2.86 ( 0.22 )	否	否	否	是
NEUTROPHILIA	neutrophilia	1	8915	0	55756	#NUM!	#NUM!	#NUM!	#NUM!	6.25	#NUM!	#NUM!	7.25	0	2.86	0.22	中性粒细胞增多症	BLOOD AND LYMPHATIC SYSTEM DISORDERS	血液及淋巴系统疾病	Inf ( NaN - Inf )	Inf ( 6.25 )	7.25 ( 0 )	2.86 ( 0.22 )	否	否	否	是
BOWEL MOVEMENT IRREGULARITY	bowel movement irregularity	1	8915	13	55743	0.48	0.06	3.68	0.48	0.52	-1.55	2.51	0.52	0.09	-0.95	-2.77	大便不规律	GASTROINTESTINAL DISORDERS	胃肠系统疾病	0.48 ( 0.06 - 3.68 )	0.48 ( 0.52 )	0.52 ( 0.09 )	-0.95 ( -2.77 )	否	否	否	否
WRONG DOSE	wrong dose	1	8915	3	55753	2.08	0.22	20.04	2.08	0.42	-0.18	4.35	1.81	0.27	0.86	-1.25	剂量有误	INJURY, POISONING AND PROCEDURAL COMPLICATIONS	各类损伤、中毒及操作并发症	2.08 ( 0.22 - 20.04 )	2.08 ( 0.42 )	1.81 ( 0.27 )	0.86 ( -1.25 )	否	否	否	否
INAPPROPRIATE ANTIDIURETIC HORMONE SECRETION	inappropriate antidiuretic hormone secretion	1	8915	3	55753	2.08	0.22	20.04	2.08	0.42	-0.18	4.35	1.81	0.27	0.86	-1.25	抗利尿激素分泌失调	ENDOCRINE DISORDERS	内分泌系统疾病	2.08 ( 0.22 - 20.04 )	2.08 ( 0.42 )	1.81 ( 0.27 )	0.86 ( -1.25 )	否	否	否	否
ABDOMINAL MASS	abdominal mass	1	8915	49	55707	0.13	0.02	0.92	0.13	5.85	-1.85	2.11	0.15	0.03	-2.79	-4.5	腹部肿块	GASTROINTESTINAL DISORDERS	胃肠系统疾病	0.13 ( 0.02 - 0.92 )	0.13 ( 5.85 )	0.15 ( 0.03 )	-2.79 ( -4.5 )	否	否	否	否
PERICARDITIS	pericarditis	1	8915	3	55753	2.08	0.22	20.04	2.08	0.42	-0.18	4.35	1.81	0.27	0.86	-1.25	心包炎	CARDIAC DISORDERS	心脏器官疾病	2.08 ( 0.22 - 20.04 )	2.08 ( 0.42 )	1.81 ( 0.27 )	0.86 ( -1.25 )	否	否	否	否
DUODENAL PERFORATION	duodenal perforation	1	8915	5	55751	1.25	0.15	10.71	1.25	0.04	-0.9	3.4	1.21	0.2	0.27	-1.72	十二指肠穿孔	GASTROINTESTINAL DISORDERS	胃肠系统疾病	1.25 ( 0.15 - 10.71 )	1.25 ( 0.04 )	1.21 ( 0.2 )	0.27 ( -1.72 )	否	否	否	否
BILIRUBIN CONJUGATED INCREASED	bilirubin conjugated increased	1	8915	7	55749	0.89	0.11	7.26	0.89	0.01	-1.2	2.99	0.91	0.16	-0.14	-2.07	结合胆红素升高	INVESTIGATIONS	各类检查	0.89 ( 0.11 - 7.26 )	0.89 ( 0.01 )	0.91 ( 0.16 )	-0.14 ( -2.07 )	否	否	否	否
HYPERBILIRUBINAEMIA	hyperbilirubinaemia	1	8915	16	55740	0.39	0.05	2.95	0.39	0.89	-1.63	2.41	0.43	0.08	-1.23	-3.03	高胆红素血症	HEPATOBILIARY DISORDERS	肝胆系统疾病	0.39 ( 0.05 - 2.95 )	0.39 ( 0.89 )	0.43 ( 0.08 )	-1.23 ( -3.03 )	否	否	否	否
MALIGNANT BILIARY OBSTRUCTION	malignant biliary obstruction	1	8915	0	55756	#NUM!	#NUM!	#NUM!	#NUM!	6.25	#NUM!	#NUM!	7.25	0	2.86	0.22	恶性胆道阻塞	HEPATOBILIARY DISORDERS	肝胆系统疾病	Inf ( NaN - Inf )	Inf ( 6.25 )	7.25 ( 0 )	2.86 ( 0.22 )	否	否	否	是
CARDIAC TAMPONADE	cardiac tamponade	1	8915	3	55753	2.08	0.22	20.04	2.08	0.42	-0.18	4.35	1.81	0.27	0.86	-1.25	心包填塞	CARDIAC DISORDERS	心脏器官疾病	2.08 ( 0.22 - 20.04 )	2.08 ( 0.42 )	1.81 ( 0.27 )	0.86 ( -1.25 )	否	否	否	否
CHROMATURIA	chromaturia	1	8915	31	55725	0.2	0.03	1.48	0.2	3.06	-1.79	2.19	0.23	0.04	-2.14	-3.88	色素尿	RENAL AND URINARY DISORDERS	肾脏及泌尿系统疾病	0.2 ( 0.03 - 1.48 )	0.2 ( 3.06 )	0.23 ( 0.04 )	-2.14 ( -3.88 )	否	否	否	否
PYURIA	pyuria	1	8915	2	55754	3.13	0.28	34.49	3.13	0.96	0.73	5.53	2.42	0.32	1.27	-0.93	脓尿	INFECTIONS AND INFESTATIONS	感染及侵染类疾病	3.13 ( 0.28 - 34.49 )	3.13 ( 0.96 )	2.42 ( 0.32 )	1.27 ( -0.93 )	否	否	否	否
FISTULA OF SMALL INTESTINE	fistula of small intestine	1	8915	0	55756	#NUM!	#NUM!	#NUM!	#NUM!	6.25	#NUM!	#NUM!	7.25	0	2.86	0.22	小肠瘘	GASTROINTESTINAL DISORDERS	胃肠系统疾病	Inf ( NaN - Inf )	Inf ( 6.25 )	7.25 ( 0 )	2.86 ( 0.22 )	否	否	否	是
PANIC ATTACK	panic attack	1	8915	6	55750	1.04	0.13	8.66	1.04	0	-1.07	3.16	1.04	0.18	0.05	-1.9	惊恐发作	PSYCHIATRIC DISORDERS	精神病类	1.04 ( 0.13 - 8.66 )	1.04 ( 0 )	1.04 ( 0.18 )	0.05 ( -1.9 )	否	否	否	否
FRUSTRATION TOLERANCE DECREASED	frustration tolerance decreased	1	8915	3	55753	2.08	0.22	20.04	2.08	0.42	-0.18	4.35	1.81	0.27	0.86	-1.25	挫折承受力降低	PSYCHIATRIC DISORDERS	精神病类	2.08 ( 0.22 - 20.04 )	2.08 ( 0.42 )	1.81 ( 0.27 )	0.86 ( -1.25 )	否	否	否	否
APHTHOUS ULCER	aphthous ulcer	1	8915	5	55751	1.25	0.15	10.71	1.25	0.04	-0.9	3.4	1.21	0.2	0.27	-1.72	阿弗他溃疡	GASTROINTESTINAL DISORDERS	胃肠系统疾病	1.25 ( 0.15 - 10.71 )	1.25 ( 0.04 )	1.21 ( 0.2 )	0.27 ( -1.72 )	否	否	否	否
FAECES SOFT	faeces soft	1	8915	8	55748	0.78	0.1	6.25	0.78	0.05	-1.3	2.86	0.81	0.14	-0.31	-2.21	粪便松软	GASTROINTESTINAL DISORDERS	胃肠系统疾病	0.78 ( 0.1 - 6.25 )	0.78 ( 0.05 )	0.81 ( 0.14 )	-0.31 ( -2.21 )	否	否	否	否
METASTASES TO THYROID	metastases to thyroid	1	8915	1	55755	6.25	0.39	100	6.25	2.21	3.48	9.03	3.63	0.36	1.86	-0.5	甲状腺转移	NEOPLASMS BENIGN, MALIGNANT AND UNSPECIFIED (INCL CYSTS AND POLYPS)	良性、恶性及性质不明的肿瘤（包括囊状和息肉状）	6.25 ( 0.39 - 100 )	6.25 ( 2.21 )	3.63 ( 0.36 )	1.86 ( -0.5 )	否	否	否	否
GINGIVITIS	gingivitis	1	8915	5	55751	1.25	0.15	10.71	1.25	0.04	-0.9	3.4	1.21	0.2	0.27	-1.72	龈炎	INFECTIONS AND INFESTATIONS	感染及侵染类疾病	1.25 ( 0.15 - 10.71 )	1.25 ( 0.04 )	1.21 ( 0.2 )	0.27 ( -1.72 )	否	否	否	否
GROIN ABSCESS	groin abscess	1	8915	0	55756	#NUM!	#NUM!	#NUM!	#NUM!	6.25	#NUM!	#NUM!	7.25	0	2.86	0.22	腹股沟脓肿	INFECTIONS AND INFESTATIONS	感染及侵染类疾病	Inf ( NaN - Inf )	Inf ( 6.25 )	7.25 ( 0 )	2.86 ( 0.22 )	否	否	否	是
SIALOADENITIS	sialoadenitis	1	8915	1	55755	6.25	0.39	100	6.25	2.21	3.48	9.03	3.63	0.36	1.86	-0.5	涎腺炎	INFECTIONS AND INFESTATIONS	感染及侵染类疾病	6.25 ( 0.39 - 100 )	6.25 ( 2.21 )	3.63 ( 0.36 )	1.86 ( -0.5 )	否	否	否	否
PERIPHERAL SENSORY NEUROPATHY	peripheral sensory neuropathy	1	8915	2	55754	3.13	0.28	34.49	3.13	0.96	0.73	5.53	2.42	0.32	1.27	-0.93	外周感觉神经病	NERVOUS SYSTEM DISORDERS	各类神经系统疾病	3.13 ( 0.28 - 34.49 )	3.13 ( 0.96 )	2.42 ( 0.32 )	1.27 ( -0.93 )	否	否	否	否
PERFORMANCE STATUS DECREASED	performance status decreased	1	8915	14	55742	0.45	0.06	3.4	0.45	0.64	-1.58	2.48	0.48	0.09	-1.05	-2.86	体力状态下降	GENERAL DISORDERS AND ADMINISTRATION SITE CONDITIONS	全身性疾病及给药部位各种反应	0.45 ( 0.06 - 3.4 )	0.45 ( 0.64 )	0.48 ( 0.09 )	-1.05 ( -2.86 )	否	否	否	否
HEPATIC INFECTION	hepatic infection	1	8915	6	55750	1.04	0.13	8.66	1.04	0	-1.07	3.16	1.04	0.18	0.05	-1.9	肝脏感染	INFECTIONS AND INFESTATIONS	感染及侵染类疾病	1.04 ( 0.13 - 8.66 )	1.04 ( 0 )	1.04 ( 0.18 )	0.05 ( -1.9 )	否	否	否	否
UPPER RESPIRATORY TRACT INFECTION	upper respiratory tract infection	1	8915	10	55746	0.63	0.08	4.89	0.63	0.2	-1.43	2.68	0.66	0.12	-0.6	-2.46	上呼吸道感染	INFECTIONS AND INFESTATIONS	感染及侵染类疾病	0.63 ( 0.08 - 4.89 )	0.63 ( 0.2 )	0.66 ( 0.12 )	-0.6 ( -2.46 )	否	否	否	否
STOMA SITE ULCER	stoma site ulcer	1	8915	0	55756	#NUM!	#NUM!	#NUM!	#NUM!	6.25	#NUM!	#NUM!	7.25	0	2.86	0.22	造口部位溃疡	INJURY, POISONING AND PROCEDURAL COMPLICATIONS	各类损伤、中毒及操作并发症	Inf ( NaN - Inf )	Inf ( 6.25 )	7.25 ( 0 )	2.86 ( 0.22 )	否	否	否	是
STOMA SITE HAEMORRHAGE	stoma site haemorrhage	1	8915	1	55755	6.25	0.39	100	6.25	2.21	3.48	9.03	3.63	0.36	1.86	-0.5	造口部位出血	INJURY, POISONING AND PROCEDURAL COMPLICATIONS	各类损伤、中毒及操作并发症	6.25 ( 0.39 - 100 )	6.25 ( 2.21 )	3.63 ( 0.36 )	1.86 ( -0.5 )	否	否	否	否
MOUTH ULCERATION	mouth ulceration	1	8915	48	55708	0.13	0.02	0.94	0.13	5.69	-1.85	2.11	0.15	0.03	-2.76	-4.47	口腔溃疡	GASTROINTESTINAL DISORDERS	胃肠系统疾病	0.13 ( 0.02 - 0.94 )	0.13 ( 5.69 )	0.15 ( 0.03 )	-2.76 ( -4.47 )	否	否	否	否
GINGIVAL DISORDER	gingival disorder	1	8915	3	55753	2.08	0.22	20.04	2.08	0.42	-0.18	4.35	1.81	0.27	0.86	-1.25	牙龈疾病	GASTROINTESTINAL DISORDERS	胃肠系统疾病	2.08 ( 0.22 - 20.04 )	2.08 ( 0.42 )	1.81 ( 0.27 )	0.86 ( -1.25 )	否	否	否	否
ESCHERICHIA INFECTION	escherichia infection	1	8915	10	55746	0.63	0.08	4.89	0.63	0.2	-1.43	2.68	0.66	0.12	-0.6	-2.46	埃希菌感染	INFECTIONS AND INFESTATIONS	感染及侵染类疾病	0.63 ( 0.08 - 4.89 )	0.63 ( 0.2 )	0.66 ( 0.12 )	-0.6 ( -2.46 )	否	否	否	否
WHITE BLOOD CELL COUNT DECREASED	white blood cell count decreased	1	8915	264	55492	0.02	0	0.17	0.02	40.25	-1.94	1.99	0.03	0.01	-5.19	-6.87	白细胞计数降低	INVESTIGATIONS	各类检查	0.02 ( 0 - 0.17 )	0.02 ( 40.25 )	0.03 ( 0.01 )	-5.19 ( -6.87 )	否	否	否	否
MICTURITION FREQUENCY DECREASED	micturition frequency decreased	1	8915	0	55756	#NUM!	#NUM!	#NUM!	#NUM!	6.25	#NUM!	#NUM!	7.25	0	2.86	0.22	排尿次数减少	RENAL AND URINARY DISORDERS	肾脏及泌尿系统疾病	Inf ( NaN - Inf )	Inf ( 6.25 )	7.25 ( 0 )	2.86 ( 0.22 )	否	否	否	是
MUCOSAL INFLAMMATION	mucosal inflammation	1	8915	47	55709	0.13	0.02	0.96	0.13	5.54	-1.85	2.11	0.15	0.03	-2.73	-4.44	粘膜炎症	GENERAL DISORDERS AND ADMINISTRATION SITE CONDITIONS	全身性疾病及给药部位各种反应	0.13 ( 0.02 - 0.96 )	0.13 ( 5.54 )	0.15 ( 0.03 )	-2.73 ( -4.44 )	否	否	否	否
LIVER FUNCTION TEST ABNORMAL	liver function test abnormal	1	8915	41	55715	0.15	0.02	1.11	0.15	4.6	-1.83	2.14	0.17	0.03	-2.53	-4.26	肝功检查异常	INVESTIGATIONS	各类检查	0.15 ( 0.02 - 1.11 )	0.15 ( 4.6 )	0.17 ( 0.03 )	-2.53 ( -4.26 )	否	否	否	否
BLOOD FOLATE DECREASED	blood folate decreased	1	8915	0	55756	#NUM!	#NUM!	#NUM!	#NUM!	6.25	#NUM!	#NUM!	7.25	0	2.86	0.22	血叶酸降低	INVESTIGATIONS	各类检查	Inf ( NaN - Inf )	Inf ( 6.25 )	7.25 ( 0 )	2.86 ( 0.22 )	否	否	否	是
PHYSICAL DECONDITIONING	physical deconditioning	1	8915	0	55756	#NUM!	#NUM!	#NUM!	#NUM!	6.25	#NUM!	#NUM!	7.25	0	2.86	0.22	体力减退	GENERAL DISORDERS AND ADMINISTRATION SITE CONDITIONS	全身性疾病及给药部位各种反应	Inf ( NaN - Inf )	Inf ( 6.25 )	7.25 ( 0 )	2.86 ( 0.22 )	否	否	否	是
THORACIC VERTEBRAL FRACTURE	thoracic vertebral fracture	1	8915	1	55755	6.25	0.39	100	6.25	2.21	3.48	9.03	3.63	0.36	1.86	-0.5	胸椎骨折	INJURY, POISONING AND PROCEDURAL COMPLICATIONS	各类损伤、中毒及操作并发症	6.25 ( 0.39 - 100 )	6.25 ( 2.21 )	3.63 ( 0.36 )	1.86 ( -0.5 )	否	否	否	否
VENTRICULAR DYSFUNCTION	ventricular dysfunction	1	8915	2	55754	3.13	0.28	34.49	3.13	0.96	0.73	5.53	2.42	0.32	1.27	-0.93	心室机能障碍	CARDIAC DISORDERS	心脏器官疾病	3.13 ( 0.28 - 34.49 )	3.13 ( 0.96 )	2.42 ( 0.32 )	1.27 ( -0.93 )	否	否	否	否
AKINESIA	akinesia	1	8915	0	55756	#NUM!	#NUM!	#NUM!	#NUM!	6.25	#NUM!	#NUM!	7.25	0	2.86	0.22	运动不能	NERVOUS SYSTEM DISORDERS	各类神经系统疾病	Inf ( NaN - Inf )	Inf ( 6.25 )	7.25 ( 0 )	2.86 ( 0.22 )	否	否	否	是
PULMONARY ARTERIAL HYPERTENSION	pulmonary arterial hypertension	1	8915	0	55756	#NUM!	#NUM!	#NUM!	#NUM!	6.25	#NUM!	#NUM!	7.25	0	2.86	0.22	肺动脉高压	RESPIRATORY, THORACIC AND MEDIASTINAL DISORDERS	呼吸系统、胸及纵隔疾病	Inf ( NaN - Inf )	Inf ( 6.25 )	7.25 ( 0 )	2.86 ( 0.22 )	否	否	否	是
CORONARY ARTERY STENOSIS	coronary artery stenosis	1	8915	6	55750	1.04	0.13	8.66	1.04	0	-1.07	3.16	1.04	0.18	0.05	-1.9	冠状动脉狭窄	CARDIAC DISORDERS	心脏器官疾病	1.04 ( 0.13 - 8.66 )	1.04 ( 0 )	1.04 ( 0.18 )	0.05 ( -1.9 )	否	否	否	否
ARTERIOSCLEROSIS CORONARY ARTERY	arteriosclerosis coronary artery	1	8915	3	55753	2.08	0.22	20.04	2.08	0.42	-0.18	4.35	1.81	0.27	0.86	-1.25	冠状动脉硬化	CARDIAC DISORDERS	心脏器官疾病	2.08 ( 0.22 - 20.04 )	2.08 ( 0.42 )	1.81 ( 0.27 )	0.86 ( -1.25 )	否	否	否	否
ISCHAEMIC CARDIOMYOPATHY	ischaemic cardiomyopathy	1	8915	0	55756	#NUM!	#NUM!	#NUM!	#NUM!	6.25	#NUM!	#NUM!	7.25	0	2.86	0.22	缺血性心肌病	CARDIAC DISORDERS	心脏器官疾病	Inf ( NaN - Inf )	Inf ( 6.25 )	7.25 ( 0 )	2.86 ( 0.22 )	否	否	否	是
MALIGNANT MELANOMA OF EYELID	malignant melanoma of eyelid	1	8915	0	55756	#NUM!	#NUM!	#NUM!	#NUM!	6.25	#NUM!	#NUM!	7.25	0	2.86	0.22	眼睑恶性黑素瘤	NEOPLASMS BENIGN, MALIGNANT AND UNSPECIFIED (INCL CYSTS AND POLYPS)	良性、恶性及性质不明的肿瘤（包括囊状和息肉状）	Inf ( NaN - Inf )	Inf ( 6.25 )	7.25 ( 0 )	2.86 ( 0.22 )	否	否	否	是
OCULAR HYPERAEMIA	ocular hyperaemia	1	8915	48	55708	0.13	0.02	0.94	0.13	5.69	-1.85	2.11	0.15	0.03	-2.76	-4.47	眼充血	EYE DISORDERS	眼器官疾病	0.13 ( 0.02 - 0.94 )	0.13 ( 5.69 )	0.15 ( 0.03 )	-2.76 ( -4.47 )	否	否	否	否
EYELIDS PRURITUS	eyelids pruritus	1	8915	0	55756	#NUM!	#NUM!	#NUM!	#NUM!	6.25	#NUM!	#NUM!	7.25	0	2.86	0.22	眼睑瘙痒	EYE DISORDERS	眼器官疾病	Inf ( NaN - Inf )	Inf ( 6.25 )	7.25 ( 0 )	2.86 ( 0.22 )	否	否	否	是
MEAN CELL HAEMOGLOBIN INCREASED	mean cell haemoglobin increased	1	8915	1	55755	6.25	0.39	100	6.25	2.21	3.48	9.03	3.63	0.36	1.86	-0.5	平均细胞血红蛋白升高	INVESTIGATIONS	各类检查	6.25 ( 0.39 - 100 )	6.25 ( 2.21 )	3.63 ( 0.36 )	1.86 ( -0.5 )	否	否	否	否
GLAUCOMA	glaucoma	1	8915	10	55746	0.63	0.08	4.89	0.63	0.2	-1.43	2.68	0.66	0.12	-0.6	-2.46	青光眼	EYE DISORDERS	眼器官疾病	0.63 ( 0.08 - 4.89 )	0.63 ( 0.2 )	0.66 ( 0.12 )	-0.6 ( -2.46 )	否	否	否	否
PRECANCEROUS SKIN LESION	precancerous skin lesion	1	8915	0	55756	#NUM!	#NUM!	#NUM!	#NUM!	6.25	#NUM!	#NUM!	7.25	0	2.86	0.22	皮肤癌前期病变	SKIN AND SUBCUTANEOUS TISSUE DISORDERS	皮肤及皮下组织类疾病	Inf ( NaN - Inf )	Inf ( 6.25 )	7.25 ( 0 )	2.86 ( 0.22 )	否	否	否	是
GRANULOCYTE COUNT INCREASED	granulocyte count increased	1	8915	1	55755	6.25	0.39	100	6.25	2.21	3.48	9.03	3.63	0.36	1.86	-0.5	粒细胞计数升高	INVESTIGATIONS	各类检查	6.25 ( 0.39 - 100 )	6.25 ( 2.21 )	3.63 ( 0.36 )	1.86 ( -0.5 )	否	否	否	否
BLINDNESS UNILATERAL	blindness unilateral	1	8915	5	55751	1.25	0.15	10.71	1.25	0.04	-0.9	3.4	1.21	0.2	0.27	-1.72	单侧盲	EYE DISORDERS	眼器官疾病	1.25 ( 0.15 - 10.71 )	1.25 ( 0.04 )	1.21 ( 0.2 )	0.27 ( -1.72 )	否	否	否	否
LYMPHOCYTE COUNT INCREASED	lymphocyte count increased	1	8915	3	55753	2.08	0.22	20.04	2.08	0.42	-0.18	4.35	1.81	0.27	0.86	-1.25	淋巴细胞计数升高	INVESTIGATIONS	各类检查	2.08 ( 0.22 - 20.04 )	2.08 ( 0.42 )	1.81 ( 0.27 )	0.86 ( -1.25 )	否	否	否	否
RESPIRATORY TRACT INFECTION VIRAL	respiratory tract infection viral	1	8915	0	55756	#NUM!	#NUM!	#NUM!	#NUM!	6.25	#NUM!	#NUM!	7.25	0	2.86	0.22	呼吸道病毒感染	INFECTIONS AND INFESTATIONS	感染及侵染类疾病	Inf ( NaN - Inf )	Inf ( 6.25 )	7.25 ( 0 )	2.86 ( 0.22 )	否	否	否	是
SKIN SENSITISATION	skin sensitisation	1	8915	5	55751	1.25	0.15	10.71	1.25	0.04	-0.9	3.4	1.21	0.2	0.27	-1.72	皮肤敏感化	SKIN AND SUBCUTANEOUS TISSUE DISORDERS	皮肤及皮下组织类疾病	1.25 ( 0.15 - 10.71 )	1.25 ( 0.04 )	1.21 ( 0.2 )	0.27 ( -1.72 )	否	否	否	否
ABDOMINAL TENDERNESS	abdominal tenderness	1	8915	18	55738	0.35	0.05	2.6	0.35	1.16	-1.67	2.36	0.38	0.07	-1.39	-3.18	腹部触痛	GASTROINTESTINAL DISORDERS	胃肠系统疾病	0.35 ( 0.05 - 2.6 )	0.35 ( 1.16 )	0.38 ( 0.07 )	-1.39 ( -3.18 )	否	否	否	否
HYPOACUSIS	hypoacusis	1	8915	27	55729	0.23	0.03	1.7	0.23	2.46	-1.76	2.23	0.26	0.05	-1.95	-3.7	听觉减退	EAR AND LABYRINTH DISORDERS	耳及迷路类疾病	0.23 ( 0.03 - 1.7 )	0.23 ( 2.46 )	0.26 ( 0.05 )	-1.95 ( -3.7 )	否	否	否	否
ARTHRITIS BACTERIAL	arthritis bacterial	1	8915	0	55756	#NUM!	#NUM!	#NUM!	#NUM!	6.25	#NUM!	#NUM!	7.25	0	2.86	0.22	细菌性关节炎	INFECTIONS AND INFESTATIONS	感染及侵染类疾病	Inf ( NaN - Inf )	Inf ( 6.25 )	7.25 ( 0 )	2.86 ( 0.22 )	否	否	否	是
BODY TEMPERATURE DECREASED	body temperature decreased	1	8915	5	55751	1.25	0.15	10.71	1.25	0.04	-0.9	3.4	1.21	0.2	0.27	-1.72	体温降低	INVESTIGATIONS	各类检查	1.25 ( 0.15 - 10.71 )	1.25 ( 0.04 )	1.21 ( 0.2 )	0.27 ( -1.72 )	否	否	否	否
EPIDIDYMITIS	epididymitis	1	8915	1	55755	6.25	0.39	100	6.25	2.21	3.48	9.03	3.63	0.36	1.86	-0.5	附睾炎	INFECTIONS AND INFESTATIONS	感染及侵染类疾病	6.25 ( 0.39 - 100 )	6.25 ( 2.21 )	3.63 ( 0.36 )	1.86 ( -0.5 )	否	否	否	否
TOE AMPUTATION	toe amputation	1	8915	1	55755	6.25	0.39	100	6.25	2.21	3.48	9.03	3.63	0.36	1.86	-0.5	截趾术	SURGICAL AND MEDICAL PROCEDURES	各种手术及医疗操作	6.25 ( 0.39 - 100 )	6.25 ( 2.21 )	3.63 ( 0.36 )	1.86 ( -0.5 )	否	否	否	否
SKIN WRINKLING	skin wrinkling	1	8915	0	55756	#NUM!	#NUM!	#NUM!	#NUM!	6.25	#NUM!	#NUM!	7.25	0	2.86	0.22	皮肤皱纹	SKIN AND SUBCUTANEOUS TISSUE DISORDERS	皮肤及皮下组织类疾病	Inf ( NaN - Inf )	Inf ( 6.25 )	7.25 ( 0 )	2.86 ( 0.22 )	否	否	否	是
TONGUE ERUPTION	tongue eruption	1	8915	1	55755	6.25	0.39	100	6.25	2.21	3.48	9.03	3.63	0.36	1.86	-0.5	舌发疹	GASTROINTESTINAL DISORDERS	胃肠系统疾病	6.25 ( 0.39 - 100 )	6.25 ( 2.21 )	3.63 ( 0.36 )	1.86 ( -0.5 )	否	否	否	否
DISEASE COMPLICATION	disease complication	1	8915	3	55753	2.08	0.22	20.04	2.08	0.42	-0.18	4.35	1.81	0.27	0.86	-1.25	疾病并发症	GENERAL DISORDERS AND ADMINISTRATION SITE CONDITIONS	全身性疾病及给药部位各种反应	2.08 ( 0.22 - 20.04 )	2.08 ( 0.42 )	1.81 ( 0.27 )	0.86 ( -1.25 )	否	否	否	否
UPPER LIMB FRACTURE	upper limb fracture	1	8915	13	55743	0.48	0.06	3.68	0.48	0.52	-1.55	2.51	0.52	0.09	-0.95	-2.77	上肢骨折	INJURY, POISONING AND PROCEDURAL COMPLICATIONS	各类损伤、中毒及操作并发症	0.48 ( 0.06 - 3.68 )	0.48 ( 0.52 )	0.52 ( 0.09 )	-0.95 ( -2.77 )	否	否	否	否
HAEMATURIA	haematuria	1	8915	27	55729	0.23	0.03	1.7	0.23	2.46	-1.76	2.23	0.26	0.05	-1.95	-3.7	血尿症	RENAL AND URINARY DISORDERS	肾脏及泌尿系统疾病	0.23 ( 0.03 - 1.7 )	0.23 ( 2.46 )	0.26 ( 0.05 )	-1.95 ( -3.7 )	否	否	否	否
TREATMENT FAILURE	treatment failure	1	8915	46	55710	0.14	0.02	0.99	0.14	5.38	-1.85	2.12	0.15	0.03	-2.7	-4.41	治疗失败	GENERAL DISORDERS AND ADMINISTRATION SITE CONDITIONS	全身性疾病及给药部位各种反应	0.14 ( 0.02 - 0.99 )	0.14 ( 5.38 )	0.15 ( 0.03 )	-2.7 ( -4.41 )	否	否	否	否
ABDOMINAL CAVITY DRAINAGE	abdominal cavity drainage	1	8915	3	55753	2.08	0.22	20.04	2.08	0.42	-0.18	4.35	1.81	0.27	0.86	-1.25	腹腔引流	SURGICAL AND MEDICAL PROCEDURES	各种手术及医疗操作	2.08 ( 0.22 - 20.04 )	2.08 ( 0.42 )	1.81 ( 0.27 )	0.86 ( -1.25 )	否	否	否	否
KERATOACANTHOMA	keratoacanthoma	1	8915	4	55752	1.56	0.17	13.99	1.56	0.16	-0.63	3.75	1.45	0.23	0.54	-1.5	角化棘皮瘤	NEOPLASMS BENIGN, MALIGNANT AND UNSPECIFIED (INCL CYSTS AND POLYPS)	良性、恶性及性质不明的肿瘤（包括囊状和息肉状）	1.56 ( 0.17 - 13.99 )	1.56 ( 0.16 )	1.45 ( 0.23 )	0.54 ( -1.5 )	否	否	否	否
THYROXINE FREE DECREASED	thyroxine free decreased	1	8915	0	55756	#NUM!	#NUM!	#NUM!	#NUM!	6.25	#NUM!	#NUM!	7.25	0	2.86	0.22	游离甲状腺素降低	INVESTIGATIONS	各类检查	Inf ( NaN - Inf )	Inf ( 6.25 )	7.25 ( 0 )	2.86 ( 0.22 )	否	否	否	是
GAMMA-GLUTAMYLTRANSFERASE INCREASED	gamma-glutamyltransferase increased	1	8915	34	55722	0.18	0.03	1.34	0.18	3.52	-1.8	2.17	0.21	0.04	-2.27	-4	γ-谷氨酰转移酶升高	INVESTIGATIONS	各类检查	0.18 ( 0.03 - 1.34 )	0.18 ( 3.52 )	0.21 ( 0.04 )	-2.27 ( -4 )	否	否	否	否
N-TERMINAL PROHORMONE BRAIN NATRIURETIC PEPTIDE INCREASED	n-terminal prohormone brain natriuretic peptide increased	1	8915	0	55756	#NUM!	#NUM!	#NUM!	#NUM!	6.25	#NUM!	#NUM!	7.25	0	2.86	0.22	N 末端脑利钠肽激素原增加	INVESTIGATIONS	各类检查	Inf ( NaN - Inf )	Inf ( 6.25 )	7.25 ( 0 )	2.86 ( 0.22 )	否	否	否	是
VITAMIN B1 INCREASED	vitamin b1 increased	1	8915	0	55756	#NUM!	#NUM!	#NUM!	#NUM!	6.25	#NUM!	#NUM!	7.25	0	2.86	0.22	维生素 B1 升高	INVESTIGATIONS	各类检查	Inf ( NaN - Inf )	Inf ( 6.25 )	7.25 ( 0 )	2.86 ( 0.22 )	否	否	否	是
B-CELL LYMPHOMA	b-cell lymphoma	1	8915	1	55755	6.25	0.39	100	6.25	2.21	3.48	9.03	3.63	0.36	1.86	-0.5	B 细胞淋巴瘤	NEOPLASMS BENIGN, MALIGNANT AND UNSPECIFIED (INCL CYSTS AND POLYPS)	良性、恶性及性质不明的肿瘤（包括囊状和息肉状）	6.25 ( 0.39 - 100 )	6.25 ( 2.21 )	3.63 ( 0.36 )	1.86 ( -0.5 )	否	否	否	否
PERIPHERAL SENSORIMOTOR NEUROPATHY	peripheral sensorimotor neuropathy	1	8915	0	55756	#NUM!	#NUM!	#NUM!	#NUM!	6.25	#NUM!	#NUM!	7.25	0	2.86	0.22	周围感觉运动性神经病	NERVOUS SYSTEM DISORDERS	各类神经系统疾病	Inf ( NaN - Inf )	Inf ( 6.25 )	7.25 ( 0 )	2.86 ( 0.22 )	否	否	否	是
GASTRIC HAEMORRHAGE	gastric haemorrhage	1	8915	35	55721	0.18	0.02	1.3	0.18	3.67	-1.81	2.17	0.2	0.04	-2.31	-4.04	胃出血	GASTROINTESTINAL DISORDERS	胃肠系统疾病	0.18 ( 0.02 - 1.3 )	0.18 ( 3.67 )	0.2 ( 0.04 )	-2.31 ( -4.04 )	否	否	否	否
PRODUCT CONTAINER ISSUE	product container issue	1	8915	0	55756	#NUM!	#NUM!	#NUM!	#NUM!	6.25	#NUM!	#NUM!	7.25	0	2.86	0.22	产品容器问题	PRODUCT ISSUES	产品问题	Inf ( NaN - Inf )	Inf ( 6.25 )	7.25 ( 0 )	2.86 ( 0.22 )	否	否	否	是
MELAENA	melaena	1	8915	52	55704	0.12	0.02	0.87	0.12	6.32	-1.86	2.1	0.14	0.03	-2.87	-4.58	黑便	GASTROINTESTINAL DISORDERS	胃肠系统疾病	0.12 ( 0.02 - 0.87 )	0.12 ( 6.32 )	0.14 ( 0.03 )	-2.87 ( -4.58 )	否	否	否	否
INGUINAL HERNIA	inguinal hernia	1	8915	10	55746	0.63	0.08	4.89	0.63	0.2	-1.43	2.68	0.66	0.12	-0.6	-2.46	腹股沟疝	GASTROINTESTINAL DISORDERS	胃肠系统疾病	0.63 ( 0.08 - 4.89 )	0.63 ( 0.2 )	0.66 ( 0.12 )	-0.6 ( -2.46 )	否	否	否	否
THROMBOTIC THROMBOCYTOPENIC PURPURA	thrombotic thrombocytopenic purpura	1	8915	3	55753	2.08	0.22	20.04	2.08	0.42	-0.18	4.35	1.81	0.27	0.86	-1.25	血栓性血小板减少性紫癜	BLOOD AND LYMPHATIC SYSTEM DISORDERS	血液及淋巴系统疾病	2.08 ( 0.22 - 20.04 )	2.08 ( 0.42 )	1.81 ( 0.27 )	0.86 ( -1.25 )	否	否	否	否
INFECTED BITE	infected bite	1	8915	0	55756	#NUM!	#NUM!	#NUM!	#NUM!	6.25	#NUM!	#NUM!	7.25	0	2.86	0.22	咬伤感染	INFECTIONS AND INFESTATIONS	感染及侵染类疾病	Inf ( NaN - Inf )	Inf ( 6.25 )	7.25 ( 0 )	2.86 ( 0.22 )	否	否	否	是
ACUTE MYELOID LEUKAEMIA	acute myeloid leukaemia	1	8915	10	55746	0.63	0.08	4.89	0.63	0.2	-1.43	2.68	0.66	0.12	-0.6	-2.46	急性髓系白血病	NEOPLASMS BENIGN, MALIGNANT AND UNSPECIFIED (INCL CYSTS AND POLYPS)	良性、恶性及性质不明的肿瘤（包括囊状和息肉状）	0.63 ( 0.08 - 4.89 )	0.63 ( 0.2 )	0.66 ( 0.12 )	-0.6 ( -2.46 )	否	否	否	否
FACIAL PAIN	facial pain	1	8915	5	55751	1.25	0.15	10.71	1.25	0.04	-0.9	3.4	1.21	0.2	0.27	-1.72	面痛	GENERAL DISORDERS AND ADMINISTRATION SITE CONDITIONS	全身性疾病及给药部位各种反应	1.25 ( 0.15 - 10.71 )	1.25 ( 0.04 )	1.21 ( 0.2 )	0.27 ( -1.72 )	否	否	否	否
STENOSIS	stenosis	1	8915	2	55754	3.13	0.28	34.49	3.13	0.96	0.73	5.53	2.42	0.32	1.27	-0.93	狭窄	GENERAL DISORDERS AND ADMINISTRATION SITE CONDITIONS	全身性疾病及给药部位各种反应	3.13 ( 0.28 - 34.49 )	3.13 ( 0.96 )	2.42 ( 0.32 )	1.27 ( -0.93 )	否	否	否	否
METASTASES TO GALLBLADDER	metastases to gallbladder	1	8915	1	55755	6.25	0.39	100	6.25	2.21	3.48	9.03	3.63	0.36	1.86	-0.5	胆囊转移	NEOPLASMS BENIGN, MALIGNANT AND UNSPECIFIED (INCL CYSTS AND POLYPS)	良性、恶性及性质不明的肿瘤（包括囊状和息肉状）	6.25 ( 0.39 - 100 )	6.25 ( 2.21 )	3.63 ( 0.36 )	1.86 ( -0.5 )	否	否	否	否
VASODILATATION	vasodilatation	1	8915	2	55754	3.13	0.28	34.49	3.13	0.96	0.73	5.53	2.42	0.32	1.27	-0.93	血管舒张	VASCULAR DISORDERS	血管与淋巴管类疾病	3.13 ( 0.28 - 34.49 )	3.13 ( 0.96 )	2.42 ( 0.32 )	1.27 ( -0.93 )	否	否	否	否
INCORRECT DOSAGE ADMINISTERED	incorrect dosage administered	1	8915	0	55756	#NUM!	#NUM!	#NUM!	#NUM!	6.25	#NUM!	#NUM!	7.25	0	2.86	0.22	给用了不正确的用法/用量	INJURY, POISONING AND PROCEDURAL COMPLICATIONS	各类损伤、中毒及操作并发症	Inf ( NaN - Inf )	Inf ( 6.25 )	7.25 ( 0 )	2.86 ( 0.22 )	否	否	否	是
INCISION SITE OEDEMA	incision site oedema	1	8915	0	55756	#NUM!	#NUM!	#NUM!	#NUM!	6.25	#NUM!	#NUM!	7.25	0	2.86	0.22	切口部位水肿	INJURY, POISONING AND PROCEDURAL COMPLICATIONS	各类损伤、中毒及操作并发症	Inf ( NaN - Inf )	Inf ( 6.25 )	7.25 ( 0 )	2.86 ( 0.22 )	否	否	否	是
RIB FRACTURE	rib fracture	1	8915	7	55749	0.89	0.11	7.26	0.89	0.01	-1.2	2.99	0.91	0.16	-0.14	-2.07	肋骨骨折	INJURY, POISONING AND PROCEDURAL COMPLICATIONS	各类损伤、中毒及操作并发症	0.89 ( 0.11 - 7.26 )	0.89 ( 0.01 )	0.91 ( 0.16 )	-0.14 ( -2.07 )	否	否	否	否
ABDOMINAL WOUND DEHISCENCE	abdominal wound dehiscence	1	8915	1	55755	6.25	0.39	100	6.25	2.21	3.48	9.03	3.63	0.36	1.86	-0.5	腹部伤口裂开	INJURY, POISONING AND PROCEDURAL COMPLICATIONS	各类损伤、中毒及操作并发症	6.25 ( 0.39 - 100 )	6.25 ( 2.21 )	3.63 ( 0.36 )	1.86 ( -0.5 )	否	否	否	否
ANIMAL SCRATCH	animal scratch	1	8915	0	55756	#NUM!	#NUM!	#NUM!	#NUM!	6.25	#NUM!	#NUM!	7.25	0	2.86	0.22	动物抓伤	INJURY, POISONING AND PROCEDURAL COMPLICATIONS	各类损伤、中毒及操作并发症	Inf ( NaN - Inf )	Inf ( 6.25 )	7.25 ( 0 )	2.86 ( 0.22 )	否	否	否	是
NASAL DRYNESS	nasal dryness	1	8915	3	55753	2.08	0.22	20.04	2.08	0.42	-0.18	4.35	1.81	0.27	0.86	-1.25	鼻干燥	RESPIRATORY, THORACIC AND MEDIASTINAL DISORDERS	呼吸系统、胸及纵隔疾病	2.08 ( 0.22 - 20.04 )	2.08 ( 0.42 )	1.81 ( 0.27 )	0.86 ( -1.25 )	否	否	否	否
OESOPHAGITIS HAEMORRHAGIC	oesophagitis haemorrhagic	1	8915	2	55754	3.13	0.28	34.49	3.13	0.96	0.73	5.53	2.42	0.32	1.27	-0.93	出血性食管炎	GASTROINTESTINAL DISORDERS	胃肠系统疾病	3.13 ( 0.28 - 34.49 )	3.13 ( 0.96 )	2.42 ( 0.32 )	1.27 ( -0.93 )	否	否	否	否
MALIGNANT GASTRIC ULCER	malignant gastric ulcer	1	8915	0	55756	#NUM!	#NUM!	#NUM!	#NUM!	6.25	#NUM!	#NUM!	7.25	0	2.86	0.22	恶性胃溃疡	NEOPLASMS BENIGN, MALIGNANT AND UNSPECIFIED (INCL CYSTS AND POLYPS)	良性、恶性及性质不明的肿瘤（包括囊状和息肉状）	Inf ( NaN - Inf )	Inf ( 6.25 )	7.25 ( 0 )	2.86 ( 0.22 )	否	否	否	是
RENAL MASS	renal mass	1	8915	1	55755	6.25	0.39	100	6.25	2.21	3.48	9.03	3.63	0.36	1.86	-0.5	肾肿块	RENAL AND URINARY DISORDERS	肾脏及泌尿系统疾病	6.25 ( 0.39 - 100 )	6.25 ( 2.21 )	3.63 ( 0.36 )	1.86 ( -0.5 )	否	否	否	否
PANCREATIC MASS	pancreatic mass	1	8915	3	55753	2.08	0.22	20.04	2.08	0.42	-0.18	4.35	1.81	0.27	0.86	-1.25	胰腺肿块	GASTROINTESTINAL DISORDERS	胃肠系统疾病	2.08 ( 0.22 - 20.04 )	2.08 ( 0.42 )	1.81 ( 0.27 )	0.86 ( -1.25 )	否	否	否	否
BLOOD URIC ACID INCREASED	blood uric acid increased	1	8915	14	55742	0.45	0.06	3.4	0.45	0.64	-1.58	2.48	0.48	0.09	-1.05	-2.86	血尿酸升高	INVESTIGATIONS	各类检查	0.45 ( 0.06 - 3.4 )	0.45 ( 0.64 )	0.48 ( 0.09 )	-1.05 ( -2.86 )	否	否	否	否
DECUBITUS ULCER	decubitus ulcer	1	8915	14	55742	0.45	0.06	3.4	0.45	0.64	-1.58	2.48	0.48	0.09	-1.05	-2.86	褥疮溃疡	SKIN AND SUBCUTANEOUS TISSUE DISORDERS	皮肤及皮下组织类疾病	0.45 ( 0.06 - 3.4 )	0.45 ( 0.64 )	0.48 ( 0.09 )	-1.05 ( -2.86 )	否	否	否	否
EPICONDYLITIS	epicondylitis	1	8915	0	55756	#NUM!	#NUM!	#NUM!	#NUM!	6.25	#NUM!	#NUM!	7.25	0	2.86	0.22	上髁炎	INJURY, POISONING AND PROCEDURAL COMPLICATIONS	各类损伤、中毒及操作并发症	Inf ( NaN - Inf )	Inf ( 6.25 )	7.25 ( 0 )	2.86 ( 0.22 )	否	否	否	是
COLONOSCOPY	colonoscopy	1	8915	4	55752	1.56	0.17	13.99	1.56	0.16	-0.63	3.75	1.45	0.23	0.54	-1.5	结肠镜检查	INVESTIGATIONS	各类检查	1.56 ( 0.17 - 13.99 )	1.56 ( 0.16 )	1.45 ( 0.23 )	0.54 ( -1.5 )	否	否	否	否
POST-TRAUMATIC PAIN	post-traumatic pain	1	8915	0	55756	#NUM!	#NUM!	#NUM!	#NUM!	6.25	#NUM!	#NUM!	7.25	0	2.86	0.22	外伤后疼痛	INJURY, POISONING AND PROCEDURAL COMPLICATIONS	各类损伤、中毒及操作并发症	Inf ( NaN - Inf )	Inf ( 6.25 )	7.25 ( 0 )	2.86 ( 0.22 )	否	否	否	是
SENSATION OF FOREIGN BODY	sensation of foreign body	1	8915	8	55748	0.78	0.1	6.25	0.78	0.05	-1.3	2.86	0.81	0.14	-0.31	-2.21	异物感	GENERAL DISORDERS AND ADMINISTRATION SITE CONDITIONS	全身性疾病及给药部位各种反应	0.78 ( 0.1 - 6.25 )	0.78 ( 0.05 )	0.81 ( 0.14 )	-0.31 ( -2.21 )	否	否	否	否
ATYPICAL PNEUMONIA	atypical pneumonia	1	8915	1	55755	6.25	0.39	100	6.25	2.21	3.48	9.03	3.63	0.36	1.86	-0.5	非典型肺炎	INFECTIONS AND INFESTATIONS	感染及侵染类疾病	6.25 ( 0.39 - 100 )	6.25 ( 2.21 )	3.63 ( 0.36 )	1.86 ( -0.5 )	否	否	否	否
LIP SWELLING	lip swelling	1	8915	13	55743	0.48	0.06	3.68	0.48	0.52	-1.55	2.51	0.52	0.09	-0.95	-2.77	唇部肿胀	GASTROINTESTINAL DISORDERS	胃肠系统疾病	0.48 ( 0.06 - 3.68 )	0.48 ( 0.52 )	0.52 ( 0.09 )	-0.95 ( -2.77 )	否	否	否	否
EYE INFECTION	eye infection	1	8915	16	55740	0.39	0.05	2.95	0.39	0.89	-1.63	2.41	0.43	0.08	-1.23	-3.03	眼部感染	INFECTIONS AND INFESTATIONS	感染及侵染类疾病	0.39 ( 0.05 - 2.95 )	0.39 ( 0.89 )	0.43 ( 0.08 )	-1.23 ( -3.03 )	否	否	否	否
MENINGIOMA	meningioma	1	8915	1	55755	6.25	0.39	100	6.25	2.21	3.48	9.03	3.63	0.36	1.86	-0.5	脑膜瘤	NEOPLASMS BENIGN, MALIGNANT AND UNSPECIFIED (INCL CYSTS AND POLYPS)	良性、恶性及性质不明的肿瘤（包括囊状和息肉状）	6.25 ( 0.39 - 100 )	6.25 ( 2.21 )	3.63 ( 0.36 )	1.86 ( -0.5 )	否	否	否	否
PERICARDIAL DRAINAGE	pericardial drainage	1	8915	0	55756	#NUM!	#NUM!	#NUM!	#NUM!	6.25	#NUM!	#NUM!	7.25	0	2.86	0.22	心包引流术	SURGICAL AND MEDICAL PROCEDURES	各种手术及医疗操作	Inf ( NaN - Inf )	Inf ( 6.25 )	7.25 ( 0 )	2.86 ( 0.22 )	否	否	否	是
HAEMATOLOGICAL INFECTION	haematological infection	1	8915	1	55755	6.25	0.39	100	6.25	2.21	3.48	9.03	3.63	0.36	1.86	-0.5	血液感染	INFECTIONS AND INFESTATIONS	感染及侵染类疾病	6.25 ( 0.39 - 100 )	6.25 ( 2.21 )	3.63 ( 0.36 )	1.86 ( -0.5 )	否	否	否	否
BRUXISM	bruxism	1	8915	1	55755	6.25	0.39	100	6.25	2.21	3.48	9.03	3.63	0.36	1.86	-0.5	磨牙症	PSYCHIATRIC DISORDERS	精神病类	6.25 ( 0.39 - 100 )	6.25 ( 2.21 )	3.63 ( 0.36 )	1.86 ( -0.5 )	否	否	否	否
ABDOMINAL WALL WOUND	abdominal wall wound	1	8915	0	55756	#NUM!	#NUM!	#NUM!	#NUM!	6.25	#NUM!	#NUM!	7.25	0	2.86	0.22	腹壁伤口	INJURY, POISONING AND PROCEDURAL COMPLICATIONS	各类损伤、中毒及操作并发症	Inf ( NaN - Inf )	Inf ( 6.25 )	7.25 ( 0 )	2.86 ( 0.22 )	否	否	否	是
METASTASES TO CENTRAL NERVOUS SYSTEM	metastases to central nervous system	1	8915	15	55741	0.42	0.06	3.16	0.42	0.76	-1.61	2.44	0.45	0.08	-1.14	-2.95	中枢神经系统转移	NEOPLASMS BENIGN, MALIGNANT AND UNSPECIFIED (INCL CYSTS AND POLYPS)	良性、恶性及性质不明的肿瘤（包括囊状和息肉状）	0.42 ( 0.06 - 3.16 )	0.42 ( 0.76 )	0.45 ( 0.08 )	-1.14 ( -2.95 )	否	否	否	否
CEREBROVASCULAR DISORDER	cerebrovascular disorder	1	8915	2	55754	3.13	0.28	34.49	3.13	0.96	0.73	5.53	2.42	0.32	1.27	-0.93	脑血管障碍	NERVOUS SYSTEM DISORDERS	各类神经系统疾病	3.13 ( 0.28 - 34.49 )	3.13 ( 0.96 )	2.42 ( 0.32 )	1.27 ( -0.93 )	否	否	否	否
MUSCLE STRAIN	muscle strain	1	8915	4	55752	1.56	0.17	13.99	1.56	0.16	-0.63	3.75	1.45	0.23	0.54	-1.5	肌肉拉伤	INJURY, POISONING AND PROCEDURAL COMPLICATIONS	各类损伤、中毒及操作并发症	1.56 ( 0.17 - 13.99 )	1.56 ( 0.16 )	1.45 ( 0.23 )	0.54 ( -1.5 )	否	否	否	否
HYPOVITAMINOSIS	hypovitaminosis	1	8915	1	55755	6.25	0.39	100	6.25	2.21	3.48	9.03	3.63	0.36	1.86	-0.5	维生素缺乏症	METABOLISM AND NUTRITION DISORDERS	代谢及营养类疾病	6.25 ( 0.39 - 100 )	6.25 ( 2.21 )	3.63 ( 0.36 )	1.86 ( -0.5 )	否	否	否	否
MINERAL DEFICIENCY	mineral deficiency	1	8915	1	55755	6.25	0.39	100	6.25	2.21	3.48	9.03	3.63	0.36	1.86	-0.5	矿物质缺乏	METABOLISM AND NUTRITION DISORDERS	代谢及营养类疾病	6.25 ( 0.39 - 100 )	6.25 ( 2.21 )	3.63 ( 0.36 )	1.86 ( -0.5 )	否	否	否	否
PNEUMONIA STREPTOCOCCAL	pneumonia streptococcal	1	8915	0	55756	#NUM!	#NUM!	#NUM!	#NUM!	6.25	#NUM!	#NUM!	7.25	0	2.86	0.22	链球菌性肺炎	INFECTIONS AND INFESTATIONS	感染及侵染类疾病	Inf ( NaN - Inf )	Inf ( 6.25 )	7.25 ( 0 )	2.86 ( 0.22 )	否	否	否	是
MEDICATION ERROR	medication error	1	8915	6	55750	1.04	0.13	8.66	1.04	0	-1.07	3.16	1.04	0.18	0.05	-1.9	用药错误	INJURY, POISONING AND PROCEDURAL COMPLICATIONS	各类损伤、中毒及操作并发症	1.04 ( 0.13 - 8.66 )	1.04 ( 0 )	1.04 ( 0.18 )	0.05 ( -1.9 )	否	否	否	否
PRODUCT STORAGE ERROR	product storage error	1	8915	2	55754	3.13	0.28	34.49	3.13	0.96	0.73	5.53	2.42	0.32	1.27	-0.93	产品存储差错	INJURY, POISONING AND PROCEDURAL COMPLICATIONS	各类损伤、中毒及操作并发症	3.13 ( 0.28 - 34.49 )	3.13 ( 0.96 )	2.42 ( 0.32 )	1.27 ( -0.93 )	否	否	否	否
PLATELET COUNT ABNORMAL	platelet count abnormal	1	8915	1	55755	6.25	0.39	100	6.25	2.21	3.48	9.03	3.63	0.36	1.86	-0.5	血小板计数异常	INVESTIGATIONS	各类检查	6.25 ( 0.39 - 100 )	6.25 ( 2.21 )	3.63 ( 0.36 )	1.86 ( -0.5 )	否	否	否	否

## Sheet: 阳性PT
PT		ROR
ALOPECIA	alopecia	10.14
FATIGUE	fatigue	1.5
EXTRA DOSE ADMINISTERED	extra dose administered	450.46
DISEASE PROGRESSION	disease progression	2.04
UNDERDOSE	underdose	62.72
NEOPLASM PROGRESSION	neoplasm progression	2.47
DRUG INEFFECTIVE	drug ineffective	2.27
HOSPITALISATION	hospitalisation	16.88
CONSTIPATION	constipation	3.61
PAIN	pain	2.18
ADVERSE EVENT	adverse event	48.51
MUSCLE SPASMS	muscle spasms	3.18
PRODUCT DOSE OMISSION ISSUE	product dose omission issue	5.91
DRY SKIN	dry skin	4.36
PAIN IN EXTREMITY	pain in extremity	2.26
HYPERTENSION	hypertension	2.3
PRURITUS	pruritus	3.1
MYALGIA	myalgia	5.11
PALMAR-PLANTAR ERYTHRODYSAESTHESIA SYNDROME	palmar-plantar erythrodysaesthesia syndrome	2.11
ABDOMINAL PAIN UPPER	abdominal pain upper	1.55
HYPERKERATOSIS	hyperkeratosis	9.28
WEIGHT DECREASED	weight decreased	1.33
ARTHRALGIA	arthralgia	1.91
INAPPROPRIATE SCHEDULE OF PRODUCT ADMINISTRATION	inappropriate schedule of product administration	14.84
ILLNESS	illness	5.93
ABDOMINAL DISCOMFORT	abdominal discomfort	1.74
BLOOD PRESSURE INCREASED	blood pressure increased	1.87
SURGERY	surgery	2.83
BLISTER	blister	1.98
THERAPY INTERRUPTED	therapy interrupted	5.42
SKIN EXFOLIATION	skin exfoliation	2.21
COVID-19	covid-19	2.87
PRODUCT DOSE OMISSION IN ERROR	product dose omission in error	7.23
HAIR TEXTURE ABNORMAL	hair texture abnormal	7.78
INCORRECT DOSE ADMINISTERED	incorrect dose administered	12.55
LOSS OF PERSONAL INDEPENDENCE IN DAILY ACTIVITIES	loss of personal independence in daily activities	9.59
BLOOD IRON DECREASED	blood iron decreased	3.92
GINGIVAL BLEEDING	gingival bleeding	7.84
SKIN DISORDER	skin disorder	3.07
MELANOCYTIC NAEVUS	melanocytic naevus	21.5
PARAESTHESIA	paraesthesia	1.97
ACNE	acne	5.01
PALPITATIONS	palpitations	2.28
BURNING SENSATION	burning sensation	1.92
PAIN OF SKIN	pain of skin	8.5
BLOOD PRESSURE FLUCTUATION	blood pressure fluctuation	6.61
BONE PAIN	bone pain	2.13
CARDIAC DISORDER	cardiac disorder	2.05
HEART RATE INCREASED	heart rate increased	3.13
MUSCULOSKELETAL STIFFNESS	musculoskeletal stiffness	3.58
LABORATORY TEST ABNORMAL	laboratory test abnormal	4.94
HYPERSOMNIA	hypersomnia	2.66
HOSPICE CARE	hospice care	10.18
CHEST DISCOMFORT	chest discomfort	1.89
TUMOUR PAIN	tumour pain	3.01
THERAPY CESSATION	therapy cessation	2.35
BLOOD PRESSURE ABNORMAL	blood pressure abnormal	3
SKIN LESION	skin lesion	2.03
SKIN HYPERTROPHY	skin hypertrophy	18.78
SKIN PAPILLOMA	skin papilloma	13.77
DRUG HYPERSENSITIVITY	drug hypersensitivity	2.75
LIMB DISCOMFORT	limb discomfort	2.09
PRODUCT ADMINISTRATION INTERRUPTED	product administration interrupted	#NUM!
SQUAMOUS CELL CARCINOMA OF SKIN	squamous cell carcinoma of skin	31.3
CANCER PAIN	cancer pain	8.94
SKIN CANCER	skin cancer	11.27
THERAPEUTIC RESPONSE UNEXPECTED	therapeutic response unexpected	7.04
THYROID DISORDER	thyroid disorder	2.56
ERUCTATION	eructation	4.02
SKIN BURNING SENSATION	skin burning sensation	5.12
MOBILITY DECREASED	mobility decreased	2.96
SKIN IRRITATION	skin irritation	3.34
THERAPY CHANGE	therapy change	7.3
PRODUCT USE COMPLAINT	product use complaint	21.9
TUMOUR COMPRESSION	tumour compression	3.13
HOT FLUSH	hot flush	3.37
TOOTH EXTRACTION	tooth extraction	7.51
TENDERNESS	tenderness	2.89
PRODUCT COATING ISSUE	product coating issue	#NUM!
PRODUCT SIZE ISSUE	product size issue	#NUM!
BLOOD PHOSPHORUS DECREASED	blood phosphorus decreased	2.68
EPHELIDES	ephelides	37.55
HAIR GROWTH ABNORMAL	hair growth abnormal	7.51
SCAB	scab	3.48
PRESCRIBED OVERDOSE	prescribed overdose	15.64
PRODUCT SOLUBILITY ABNORMAL	product solubility abnormal	#NUM!
WEIGHT GAIN POOR	weight gain poor	5.21
DRY THROAT	dry throat	4.47
BLOOD GLUCOSE ABNORMAL	blood glucose abnormal	5.21
EAR DISCOMFORT	ear discomfort	3.91
MUSCLE ATROPHY	muscle atrophy	6.26
GASTRIC NEOPLASM	gastric neoplasm	2.84
PRODUCT SUPPLY ISSUE	product supply issue	#NUM!
INCREASED TENDENCY TO BRUISE	increased tendency to bruise	3.13
PRESCRIBED UNDERDOSE	prescribed underdose	3.48
BLOOD CREATININE DECREASED	blood creatinine decreased	8.34
COLOSTOMY	colostomy	8.34
NERVE INJURY	nerve injury	25.02
ACROCHORDON	acrochordon	8.34
NEOPLASM SKIN	neoplasm skin	12.51
BREAST PAIN	breast pain	4.17
UPPER-AIRWAY COUGH SYNDROME	upper-airway cough syndrome	8.34
PRODUCT DISTRIBUTION ISSUE	product distribution issue	25.02
RED BLOOD CELL COUNT INCREASED	red blood cell count increased	6.26
TONGUE HAEMORRHAGE	tongue haemorrhage	9.38
TONGUE ULCERATION	tongue ulceration	6.26
PRODUCT SHAPE ISSUE	product shape issue	#NUM!
MUSCLE FATIGUE	muscle fatigue	4.69
HEPATIC EMBOLISATION	hepatic embolisation	6.26
IMPAIRED QUALITY OF LIFE	impaired quality of life	#NUM!
SKIN INJURY	skin injury	6.26
NIPPLE DISORDER	nipple disorder	#NUM!
PRODUCT PHYSICAL CONSISTENCY ISSUE	product physical consistency issue	#NUM!
NUTRITIONAL CONDITION ABNORMAL	nutritional condition abnormal	6.26
BLOOD ELECTROLYTES DECREASED	blood electrolytes decreased	#NUM!
ROTATOR CUFF SYNDROME	rotator cuff syndrome	4.69
SERUM FERRITIN DECREASED	serum ferritin decreased	9.38
PRODUCT PHYSICAL ISSUE	product physical issue	4.69
PRODUCT PACKAGING QUANTITY ISSUE	product packaging quantity issue	#NUM!
THROAT TIGHTNESS	throat tightness	6.26
COVID-19 PNEUMONIA	covid-19 pneumonia	9.38
BLOOD CHLORIDE DECREASED	blood chloride decreased	9.38
RENAL PAIN	renal pain	4.69
INTENTIONAL UNDERDOSE	intentional underdose	9.38
METABOLIC ENCEPHALOPATHY	metabolic encephalopathy	#NUM!
HYPERTENSIVE URGENCY	hypertensive urgency	#NUM!
SEBORRHOEIC DERMATITIS	seborrhoeic dermatitis	12.51
INFREQUENT BOWEL MOVEMENTS	infrequent bowel movements	12.51
NIPPLE PAIN	nipple pain	12.51
COMPLICATION ASSOCIATED WITH DEVICE	complication associated with device	#NUM!
PERIARTHRITIS	periarthritis	12.51
WEIGHT BEARING DIFFICULTY	weight bearing difficulty	#NUM!
SEXUAL DYSFUNCTION	sexual dysfunction	#NUM!
EMPYEMA	empyema	12.51
BONE CONTUSION	bone contusion	#NUM!
LOW DENSITY LIPOPROTEIN INCREASED	low density lipoprotein increased	12.51
BLOOD TESTOSTERONE DECREASED	blood testosterone decreased	12.51
THERAPEUTIC PROCEDURE	therapeutic procedure	#NUM!
PULMONARY PAIN	pulmonary pain	#NUM!
TUMOUR ABLATION	tumour ablation	#NUM!
HYPERCALCAEMIA OF MALIGNANCY	hypercalcaemia of malignancy	#NUM!
KNEE OPERATION	knee operation	#NUM!
BOWEN'S DISEASE	bowen's disease	#NUM!
ANION GAP DECREASED	anion gap decreased	#NUM!
CARBON DIOXIDE INCREASED	carbon dioxide increased	12.51
GLOBULINS INCREASED	globulins increased	#NUM!
BLOOD OSMOLARITY DECREASED	blood osmolarity decreased	#NUM!
MAGNETIC RESONANCE IMAGING ABNORMAL	magnetic resonance imaging abnormal	#NUM!
BLOOD CHOLESTEROL ABNORMAL	blood cholesterol abnormal	#NUM!
BILIARY CATHETER INSERTION	biliary catheter insertion	#NUM!
PLICATED TONGUE	plicated tongue	#NUM!
BLOOD ALBUMIN INCREASED	blood albumin increased	#NUM!
WRONG DOSAGE FORMULATION	wrong dosage formulation	#NUM!
IMPLANT SITE HAEMORRHAGE	implant site haemorrhage	#NUM!
ELECTIVE PROCEDURE	elective procedure	#NUM!
SUPPORTIVE CARE	supportive care	#NUM!
INFUSION	infusion	#NUM!
TROMBIDIASIS	trombidiasis	#NUM!
ENDOSCOPY	endoscopy	#NUM!
EAR PRURITUS	ear pruritus	#NUM!
SKIN STRIAE	skin striae	#NUM!
COLONIC LAVAGE	colonic lavage	#NUM!
GASTROINTESTINAL STOMA OUTPUT INCREASED	gastrointestinal stoma output increased	#NUM!
LIFE EXPECTANCY SHORTENED	life expectancy shortened	#NUM!
MEDIAL TIBIAL STRESS SYNDROME	medial tibial stress syndrome	#NUM!
URINARY TRACT STOMA COMPLICATION	urinary tract stoma complication	#NUM!
URETERIC REPAIR	ureteric repair	#NUM!
URETERIC FISTULA	ureteric fistula	#NUM!
POST PROCEDURAL URINE LEAK	post procedural urine leak	#NUM!
LIP HAEMORRHAGE	lip haemorrhage	#NUM!
ORAL MUCOSAL ROUGHENING	oral mucosal roughening	#NUM!
FEBRILE NONHAEMOLYTIC TRANSFUSION REACTION	febrile nonhaemolytic transfusion reaction	#NUM!
RADIOEMBOLISATION	radioembolisation	#NUM!
PRODUCT CONTAINER SEAL ISSUE	product container seal issue	#NUM!
FIBROMYALGIA	fibromyalgia	#NUM!
TENSION	tension	#NUM!
BILIARY-BRONCHIAL FISTULA	biliary-bronchial fistula	#NUM!
HERPES OPHTHALMIC	herpes ophthalmic	#NUM!
STOMA COMPLICATION	stoma complication	#NUM!
PROSTATIC SPECIFIC ANTIGEN DECREASED	prostatic specific antigen decreased	#NUM!
ANORECTAL INFECTION	anorectal infection	#NUM!
KERATOSIS PILARIS	keratosis pilaris	#NUM!
REACTION TO AZO-DYES	reaction to azo-dyes	#NUM!
ENTERITIS INFECTIOUS	enteritis infectious	#NUM!
ALOPECIA AREATA	alopecia areata	#NUM!
FOLATE DEFICIENCY	folate deficiency	#NUM!
DENTAL PLAQUE	dental plaque	#NUM!
PROSTATE INFECTION	prostate infection	#NUM!
RADIATION ASSOCIATED PAIN	radiation associated pain	#NUM!
REFRACTORY CANCER	refractory cancer	#NUM!
SUBDURAL HAEMORRHAGE	subdural haemorrhage	#NUM!
DIABETIC WOUND	diabetic wound	#NUM!
SHOULDER ARTHROPLASTY	shoulder arthroplasty	#NUM!
SENSITIVITY TO WEATHER CHANGE	sensitivity to weather change	#NUM!
ALLODYNIA	allodynia	#NUM!
LIMB MASS	limb mass	#NUM!
OOPHORECTOMY	oophorectomy	#NUM!
DENTAL RESTORATION FAILURE	dental restoration failure	#NUM!
AXILLARY PAIN	axillary pain	#NUM!
URINARY HESITATION	urinary hesitation	#NUM!
SEASONAL AFFECTIVE DISORDER	seasonal affective disorder	#NUM!
BLOOD MAGNESIUM INCREASED	blood magnesium increased	#NUM!
DRAIN SITE COMPLICATION	drain site complication	#NUM!
KERATOSIS FOLLICULAR	keratosis follicular	#NUM!
FOREIGN BODY IN THROAT	foreign body in throat	#NUM!
NASAL CRUSTING	nasal crusting	#NUM!
JOINT CONTRACTURE	joint contracture	#NUM!
DIASTASIS RECTI ABDOMINIS	diastasis recti abdominis	#NUM!
BALANOPOSTHITIS	balanoposthitis	#NUM!
SPINAL STENOSIS	spinal stenosis	#NUM!
OSTOMY BAG PLACEMENT	ostomy bag placement	#NUM!
PRERENAL FAILURE	prerenal failure	#NUM!
ABDOMINAL HERNIA	abdominal hernia	#NUM!
DEFIANT BEHAVIOUR	defiant behaviour	#NUM!
CHONDROPATHY	chondropathy	#NUM!
PRODUCT LABEL CONFUSION	product label confusion	#NUM!
POST-ACUTE COVID-19 SYNDROME	post-acute covid-19 syndrome	#NUM!
RHINOVIRUS INFECTION	rhinovirus infection	#NUM!
PANCREATIC DUCT DILATATION	pancreatic duct dilatation	#NUM!
BASOPHIL COUNT DECREASED	basophil count decreased	#NUM!
ALBUMIN GLOBULIN RATIO DECREASED	albumin globulin ratio decreased	#NUM!
HEPATIC DISPLACEMENT	hepatic displacement	#NUM!
VAGINAL DISORDER	vaginal disorder	#NUM!
BRONCHIAL SECRETION RETENTION	bronchial secretion retention	#NUM!
LYMPHATIC SYSTEM NEOPLASM	lymphatic system neoplasm	#NUM!
NEUTROPHIL COUNT ABNORMAL	neutrophil count abnormal	#NUM!
LEFT ATRIAL ENLARGEMENT	left atrial enlargement	#NUM!
INFECTED FISTULA	infected fistula	#NUM!
FEMALE GENITAL TRACT FISTULA	female genital tract fistula	#NUM!
QUADRIPLEGIA	quadriplegia	#NUM!
SOMATIC SYMPTOM DISORDER	somatic symptom disorder	#NUM!
GRUNTING	grunting	#NUM!
GLOMERULAR FILTRATION RATE ABNORMAL	glomerular filtration rate abnormal	#NUM!
TEARFULNESS	tearfulness	#NUM!
DUPUYTREN'S CONTRACTURE	dupuytren's contracture	#NUM!
BLOOD URIC ACID ABNORMAL	blood uric acid abnormal	#NUM!
PERINEAL RASH	perineal rash	#NUM!
WOUND INFECTION BACTERIAL	wound infection bacterial	#NUM!
COLOSTOMY INFECTION	colostomy infection	#NUM!
ACCIDENTAL UNDERDOSE	accidental underdose	#NUM!
DEVICE MALFUNCTION	device malfunction	#NUM!
TUMOUR OBSTRUCTION	tumour obstruction	#NUM!
BACTERIAL TEST POSITIVE	bacterial test positive	#NUM!
WHITE MATTER LESION	white matter lesion	#NUM!
SEIZURE LIKE PHENOMENA	seizure like phenomena	#NUM!
HYPERLEUKOCYTOSIS	hyperleukocytosis	#NUM!
NEUTROPHILIA	neutrophilia	#NUM!
MALIGNANT BILIARY OBSTRUCTION	malignant biliary obstruction	#NUM!
FISTULA OF SMALL INTESTINE	fistula of small intestine	#NUM!
GROIN ABSCESS	groin abscess	#NUM!
STOMA SITE ULCER	stoma site ulcer	#NUM!
MICTURITION FREQUENCY DECREASED	micturition frequency decreased	#NUM!
BLOOD FOLATE DECREASED	blood folate decreased	#NUM!
PHYSICAL DECONDITIONING	physical deconditioning	#NUM!
AKINESIA	akinesia	#NUM!
PULMONARY ARTERIAL HYPERTENSION	pulmonary arterial hypertension	#NUM!
ISCHAEMIC CARDIOMYOPATHY	ischaemic cardiomyopathy	#NUM!
MALIGNANT MELANOMA OF EYELID	malignant melanoma of eyelid	#NUM!
EYELIDS PRURITUS	eyelids pruritus	#NUM!
PRECANCEROUS SKIN LESION	precancerous skin lesion	#NUM!
RESPIRATORY TRACT INFECTION VIRAL	respiratory tract infection viral	#NUM!
ARTHRITIS BACTERIAL	arthritis bacterial	#NUM!
SKIN WRINKLING	skin wrinkling	#NUM!
THYROXINE FREE DECREASED	thyroxine free decreased	#NUM!
N-TERMINAL PROHORMONE BRAIN NATRIURETIC PEPTIDE INCREASED	n-terminal prohormone brain natriuretic peptide increased	#NUM!
VITAMIN B1 INCREASED	vitamin b1 increased	#NUM!
PERIPHERAL SENSORIMOTOR NEUROPATHY	peripheral sensorimotor neuropathy	#NUM!
PRODUCT CONTAINER ISSUE	product container issue	#NUM!
INFECTED BITE	infected bite	#NUM!
INCORRECT DOSAGE ADMINISTERED	incorrect dosage administered	#NUM!
INCISION SITE OEDEMA	incision site oedema	#NUM!
ANIMAL SCRATCH	animal scratch	#NUM!
MALIGNANT GASTRIC ULCER	malignant gastric ulcer	#NUM!
EPICONDYLITIS	epicondylitis	#NUM!
POST-TRAUMATIC PAIN	post-traumatic pain	#NUM!
PERICARDIAL DRAINAGE	pericardial drainage	#NUM!
ABDOMINAL WALL WOUND	abdominal wall wound	#NUM!
PNEUMONIA STREPTOCOCCAL	pneumonia streptococcal	#NUM!

## Sheet: Sheet2
PT
ALOPECIA	alopecia
FATIGUE	fatigue
EXTRA DOSE ADMINISTERED	extra dose administered
DISEASE PROGRESSION	disease progression
UNDERDOSE	underdose
NEOPLASM PROGRESSION	neoplasm progression
DRUG INEFFECTIVE	drug ineffective
HOSPITALISATION	hospitalisation
CONSTIPATION	constipation
PAIN	pain
ADVERSE EVENT	adverse event
MUSCLE SPASMS	muscle spasms
PRODUCT DOSE OMISSION ISSUE	product dose omission issue
DRY SKIN	dry skin
PAIN IN EXTREMITY	pain in extremity
HYPERTENSION	hypertension
PRURITUS	pruritus
MYALGIA	myalgia
PALMAR-PLANTAR ERYTHRODYSAESTHESIA SYNDROME	palmar-plantar erythrodysaesthesia syndrome
ABDOMINAL PAIN UPPER	abdominal pain upper
HYPERKERATOSIS	hyperkeratosis
WEIGHT DECREASED	weight decreased
ARTHRALGIA	arthralgia
INAPPROPRIATE SCHEDULE OF PRODUCT ADMINISTRATION	inappropriate schedule of product administration
ILLNESS	illness
ABDOMINAL DISCOMFORT	abdominal discomfort
BLOOD PRESSURE INCREASED	blood pressure increased
SURGERY	surgery
BLISTER	blister
THERAPY INTERRUPTED	therapy interrupted
SKIN EXFOLIATION	skin exfoliation
COVID-19	covid-19
PRODUCT DOSE OMISSION IN ERROR	product dose omission in error
HAIR TEXTURE ABNORMAL	hair texture abnormal
INCORRECT DOSE ADMINISTERED	incorrect dose administered
LOSS OF PERSONAL INDEPENDENCE IN DAILY ACTIVITIES	loss of personal independence in daily activities
BLOOD IRON DECREASED	blood iron decreased
GINGIVAL BLEEDING	gingival bleeding
SKIN DISORDER	skin disorder
MELANOCYTIC NAEVUS	melanocytic naevus
PARAESTHESIA	paraesthesia
ACNE	acne
PALPITATIONS	palpitations
BURNING SENSATION	burning sensation
PAIN OF SKIN	pain of skin
BLOOD PRESSURE FLUCTUATION	blood pressure fluctuation
BONE PAIN	bone pain
CARDIAC DISORDER	cardiac disorder
HEART RATE INCREASED	heart rate increased
MUSCULOSKELETAL STIFFNESS	musculoskeletal stiffness
LABORATORY TEST ABNORMAL	laboratory test abnormal
HYPERSOMNIA	hypersomnia
HOSPICE CARE	hospice care
CHEST DISCOMFORT	chest discomfort
TUMOUR PAIN	tumour pain
THERAPY CESSATION	therapy cessation
BLOOD PRESSURE ABNORMAL	blood pressure abnormal
SKIN LESION	skin lesion
SKIN HYPERTROPHY	skin hypertrophy
SKIN PAPILLOMA	skin papilloma
DRUG HYPERSENSITIVITY	drug hypersensitivity
LIMB DISCOMFORT	limb discomfort
PRODUCT ADMINISTRATION INTERRUPTED	product administration interrupted
SQUAMOUS CELL CARCINOMA OF SKIN	squamous cell carcinoma of skin
CANCER PAIN	cancer pain
SKIN CANCER	skin cancer
THERAPEUTIC RESPONSE UNEXPECTED	therapeutic response unexpected
THYROID DISORDER	thyroid disorder
ERUCTATION	eructation
SKIN BURNING SENSATION	skin burning sensation
MOBILITY DECREASED	mobility decreased
SKIN IRRITATION	skin irritation
THERAPY CHANGE	therapy change
PRODUCT USE COMPLAINT	product use complaint
TUMOUR COMPRESSION	tumour compression
HOT FLUSH	hot flush
TOOTH EXTRACTION	tooth extraction
TENDERNESS	tenderness
PRODUCT COATING ISSUE	product coating issue
PRODUCT SIZE ISSUE	product size issue
BLOOD PHOSPHORUS DECREASED	blood phosphorus decreased
EPHELIDES	ephelides
HAIR GROWTH ABNORMAL	hair growth abnormal
SCAB	scab
PRESCRIBED OVERDOSE	prescribed overdose
PRODUCT SOLUBILITY ABNORMAL	product solubility abnormal
WEIGHT GAIN POOR	weight gain poor
DRY THROAT	dry throat
BLOOD GLUCOSE ABNORMAL	blood glucose abnormal
EAR DISCOMFORT	ear discomfort
MUSCLE ATROPHY	muscle atrophy
GASTRIC NEOPLASM	gastric neoplasm
PRODUCT SUPPLY ISSUE	product supply issue
INCREASED TENDENCY TO BRUISE	increased tendency to bruise
PRESCRIBED UNDERDOSE	prescribed underdose
BLOOD CREATININE DECREASED	blood creatinine decreased
COLOSTOMY	colostomy
NERVE INJURY	nerve injury
ACROCHORDON	acrochordon
NEOPLASM SKIN	neoplasm skin
BREAST PAIN	breast pain
UPPER-AIRWAY COUGH SYNDROME	upper-airway cough syndrome
PRODUCT DISTRIBUTION ISSUE	product distribution issue
RED BLOOD CELL COUNT INCREASED	red blood cell count increased
TONGUE HAEMORRHAGE	tongue haemorrhage
TONGUE ULCERATION	tongue ulceration
PRODUCT SHAPE ISSUE	product shape issue
MUSCLE FATIGUE	muscle fatigue
HEPATIC EMBOLISATION	hepatic embolisation
IMPAIRED QUALITY OF LIFE	impaired quality of life
SKIN INJURY	skin injury
NIPPLE DISORDER	nipple disorder
PRODUCT PHYSICAL CONSISTENCY ISSUE	product physical consistency issue
NUTRITIONAL CONDITION ABNORMAL	nutritional condition abnormal
BLOOD ELECTROLYTES DECREASED	blood electrolytes decreased
ROTATOR CUFF SYNDROME	rotator cuff syndrome
SERUM FERRITIN DECREASED	serum ferritin decreased
PRODUCT PHYSICAL ISSUE	product physical issue
PRODUCT PACKAGING QUANTITY ISSUE	product packaging quantity issue
THROAT TIGHTNESS	throat tightness
COVID-19 PNEUMONIA	covid-19 pneumonia
BLOOD CHLORIDE DECREASED	blood chloride decreased
RENAL PAIN	renal pain
INTENTIONAL UNDERDOSE	intentional underdose
METABOLIC ENCEPHALOPATHY	metabolic encephalopathy
HYPERTENSIVE URGENCY	hypertensive urgency
SEBORRHOEIC DERMATITIS	seborrhoeic dermatitis
INFREQUENT BOWEL MOVEMENTS	infrequent bowel movements
NIPPLE PAIN	nipple pain
COMPLICATION ASSOCIATED WITH DEVICE	complication associated with device
PERIARTHRITIS	periarthritis
WEIGHT BEARING DIFFICULTY	weight bearing difficulty
SEXUAL DYSFUNCTION	sexual dysfunction
EMPYEMA	empyema
BONE CONTUSION	bone contusion
LOW DENSITY LIPOPROTEIN INCREASED	low density lipoprotein increased
BLOOD TESTOSTERONE DECREASED	blood testosterone decreased
THERAPEUTIC PROCEDURE	therapeutic procedure
PULMONARY PAIN	pulmonary pain
TUMOUR ABLATION	tumour ablation
HYPERCALCAEMIA OF MALIGNANCY	hypercalcaemia of malignancy
KNEE OPERATION	knee operation
BOWEN'S DISEASE	bowen's disease
ANION GAP DECREASED	anion gap decreased
CARBON DIOXIDE INCREASED	carbon dioxide increased
GLOBULINS INCREASED	globulins increased
BLOOD OSMOLARITY DECREASED	blood osmolarity decreased
MAGNETIC RESONANCE IMAGING ABNORMAL	magnetic resonance imaging abnormal
BLOOD CHOLESTEROL ABNORMAL	blood cholesterol abnormal
BILIARY CATHETER INSERTION	biliary catheter insertion
PLICATED TONGUE	plicated tongue
BLOOD ALBUMIN INCREASED	blood albumin increased
WRONG DOSAGE FORMULATION	wrong dosage formulation
IMPLANT SITE HAEMORRHAGE	implant site haemorrhage
ELECTIVE PROCEDURE	elective procedure
SUPPORTIVE CARE	supportive care
INFUSION	infusion
TROMBIDIASIS	trombidiasis
ENDOSCOPY	endoscopy
EAR PRURITUS	ear pruritus
SKIN STRIAE	skin striae
COLONIC LAVAGE	colonic lavage
GASTROINTESTINAL STOMA OUTPUT INCREASED	gastrointestinal stoma output increased
LIFE EXPECTANCY SHORTENED	life expectancy shortened
MEDIAL TIBIAL STRESS SYNDROME	medial tibial stress syndrome
URINARY TRACT STOMA COMPLICATION	urinary tract stoma complication
URETERIC REPAIR	ureteric repair
URETERIC FISTULA	ureteric fistula
POST PROCEDURAL URINE LEAK	post procedural urine leak
LIP HAEMORRHAGE	lip haemorrhage
ORAL MUCOSAL ROUGHENING	oral mucosal roughening
FEBRILE NONHAEMOLYTIC TRANSFUSION REACTION	febrile nonhaemolytic transfusion reaction
RADIOEMBOLISATION	radioembolisation
PRODUCT CONTAINER SEAL ISSUE	product container seal issue
FIBROMYALGIA	fibromyalgia
TENSION	tension
BILIARY-BRONCHIAL FISTULA	biliary-bronchial fistula
HERPES OPHTHALMIC	herpes ophthalmic
STOMA COMPLICATION	stoma complication
PROSTATIC SPECIFIC ANTIGEN DECREASED	prostatic specific antigen decreased
ANORECTAL INFECTION	anorectal infection
KERATOSIS PILARIS	keratosis pilaris
REACTION TO AZO-DYES	reaction to azo-dyes
ENTERITIS INFECTIOUS	enteritis infectious
ALOPECIA AREATA	alopecia areata
FOLATE DEFICIENCY	folate deficiency
DENTAL PLAQUE	dental plaque
PROSTATE INFECTION	prostate infection
RADIATION ASSOCIATED PAIN	radiation associated pain
REFRACTORY CANCER	refractory cancer
SUBDURAL HAEMORRHAGE	subdural haemorrhage
DIABETIC WOUND	diabetic wound
SHOULDER ARTHROPLASTY	shoulder arthroplasty
SENSITIVITY TO WEATHER CHANGE	sensitivity to weather change
ALLODYNIA	allodynia
LIMB MASS	limb mass
OOPHORECTOMY	oophorectomy
DENTAL RESTORATION FAILURE	dental restoration failure
AXILLARY PAIN	axillary pain
URINARY HESITATION	urinary hesitation
SEASONAL AFFECTIVE DISORDER	seasonal affective disorder
BLOOD MAGNESIUM INCREASED	blood magnesium increased
DRAIN SITE COMPLICATION	drain site complication
KERATOSIS FOLLICULAR	keratosis follicular
FOREIGN BODY IN THROAT	foreign body in throat
NASAL CRUSTING	nasal crusting
JOINT CONTRACTURE	joint contracture
DIASTASIS RECTI ABDOMINIS	diastasis recti abdominis
BALANOPOSTHITIS	balanoposthitis
SPINAL STENOSIS	spinal stenosis
OSTOMY BAG PLACEMENT	ostomy bag placement
PRERENAL FAILURE	prerenal failure
ABDOMINAL HERNIA	abdominal hernia
DEFIANT BEHAVIOUR	defiant behaviour
CHONDROPATHY	chondropathy
PRODUCT LABEL CONFUSION	product label confusion
POST-ACUTE COVID-19 SYNDROME	post-acute covid-19 syndrome
RHINOVIRUS INFECTION	rhinovirus infection
PANCREATIC DUCT DILATATION	pancreatic duct dilatation
BASOPHIL COUNT DECREASED	basophil count decreased
ALBUMIN GLOBULIN RATIO DECREASED	albumin globulin ratio decreased
HEPATIC DISPLACEMENT	hepatic displacement
VAGINAL DISORDER	vaginal disorder
BRONCHIAL SECRETION RETENTION	bronchial secretion retention
LYMPHATIC SYSTEM NEOPLASM	lymphatic system neoplasm
NEUTROPHIL COUNT ABNORMAL	neutrophil count abnormal
LEFT ATRIAL ENLARGEMENT	left atrial enlargement
INFECTED FISTULA	infected fistula
FEMALE GENITAL TRACT FISTULA	female genital tract fistula
QUADRIPLEGIA	quadriplegia
SOMATIC SYMPTOM DISORDER	somatic symptom disorder
GRUNTING	grunting
GLOMERULAR FILTRATION RATE ABNORMAL	glomerular filtration rate abnormal
TEARFULNESS	tearfulness
DUPUYTREN'S CONTRACTURE	dupuytren's contracture
BLOOD URIC ACID ABNORMAL	blood uric acid abnormal
PERINEAL RASH	perineal rash
WOUND INFECTION BACTERIAL	wound infection bacterial
COLOSTOMY INFECTION	colostomy infection
ACCIDENTAL UNDERDOSE	accidental underdose
DEVICE MALFUNCTION	device malfunction
TUMOUR OBSTRUCTION	tumour obstruction
BACTERIAL TEST POSITIVE	bacterial test positive
WHITE MATTER LESION	white matter lesion
SEIZURE LIKE PHENOMENA	seizure like phenomena
HYPERLEUKOCYTOSIS	hyperleukocytosis
NEUTROPHILIA	neutrophilia
MALIGNANT BILIARY OBSTRUCTION	malignant biliary obstruction
FISTULA OF SMALL INTESTINE	fistula of small intestine
GROIN ABSCESS	groin abscess
STOMA SITE ULCER	stoma site ulcer
MICTURITION FREQUENCY DECREASED	micturition frequency decreased
BLOOD FOLATE DECREASED	blood folate decreased
PHYSICAL DECONDITIONING	physical deconditioning
AKINESIA	akinesia
PULMONARY ARTERIAL HYPERTENSION	pulmonary arterial hypertension
ISCHAEMIC CARDIOMYOPATHY	ischaemic cardiomyopathy
MALIGNANT MELANOMA OF EYELID	malignant melanoma of eyelid
EYELIDS PRURITUS	eyelids pruritus
PRECANCEROUS SKIN LESION	precancerous skin lesion
RESPIRATORY TRACT INFECTION VIRAL	respiratory tract infection viral
ARTHRITIS BACTERIAL	arthritis bacterial
SKIN WRINKLING	skin wrinkling
THYROXINE FREE DECREASED	thyroxine free decreased
N-TERMINAL PROHORMONE BRAIN NATRIURETIC PEPTIDE INCREASED	n-terminal prohormone brain natriuretic peptide increased
VITAMIN B1 INCREASED	vitamin b1 increased
PERIPHERAL SENSORIMOTOR NEUROPATHY	peripheral sensorimotor neuropathy
PRODUCT CONTAINER ISSUE	product container issue
INFECTED BITE	infected bite
INCORRECT DOSAGE ADMINISTERED	incorrect dosage administered
INCISION SITE OEDEMA	incision site oedema
ANIMAL SCRATCH	animal scratch
MALIGNANT GASTRIC ULCER	malignant gastric ulcer
EPICONDYLITIS	epicondylitis
POST-TRAUMATIC PAIN	post-traumatic pain
PERICARDIAL DRAINAGE	pericardial drainage
ABDOMINAL WALL WOUND	abdominal wall wound
PNEUMONIA STREPTOCOCCAL	pneumonia streptococcal
