# Supplementary material for: Negative outcomes associated with tyrosine kinase inhibitors during management of gastrointestinal stromal tumors: examination of data from the FDA adverse event reporting system
Source: Front Oncol. 2025 Aug 29;15:1608451. doi: 10.3389/fonc.2025.1608451 (PMC12428477; doi:10.3389/fonc.2025.1608451)
Supplement: Supplementary file 1 [file DataSheet1.zip › Sunitinib PT.xlsx]

## Sheet: Sheet 1
PT	a	b	c	d	ROR	RORL	RORU	PRR	XX	PRRL	PRRU	EBGM	EBGM05	IC	IC025	pt_name_cn	soc_name_en	soc_name_cn	ROR(95%Cl)	PRR(卡方值)	EBGM(EBGM05)	IC(IC025)	根据ROR算法判断是否为阳性信号(lower limit of 95% CI>1, a≥3)	根据PRR算法判断是否为阳性信号(PRR≥2, χ2≥4, a≥3)	根据MGPS算法判断是否为阳性信号(EBGM05>2)	根据BCPNN算法判断是否为阳性信号(IC025>0)
DEATH	397	7828	3115	53332	0.87	0.78	0.97	0.87	6.69	0.77	0.98	0.89	0.81	-0.17	-1.84	死亡	GENERAL DISORDERS AND ADMINISTRATION SITE CONDITIONS	全身性疾病及给药部位各种反应	0.87 ( 0.78 - 0.97 )	0.87 ( 6.69 )	0.89 ( 0.81 )	-0.17 ( -1.84 )	否	否	否	否	0
DIARRHOEA	257	7968	1048	55399	1.71	1.48	1.96	1.68	58.38	1.55	1.82	1.55	1.38	0.63	-1.04	腹泻	GASTROINTESTINAL DISORDERS	胃肠系统疾病	1.71 ( 1.48 - 1.96 )	1.68 ( 58.38 )	1.55 ( 1.38 )	0.63 ( -1.04 )	是	否	否	否
FATIGUE	220	8005	1312	55135	1.15	1	1.33	1.15	3.81	1.01	1.29	1.13	1	0.18	-1.49	疲劳	GENERAL DISORDERS AND ADMINISTRATION SITE CONDITIONS	全身性疾病及给药部位各种反应	1.15 ( 1 - 1.33 )	1.15 ( 3.81 )	1.13 ( 1 )	0.18 ( -1.49 )	否	否	否	否	0
NEOPLASM PROGRESSION	188	8037	418	56029	3.14	2.64	3.73	3.09	184.65	2.92	3.26	2.44	2.11	1.29	-0.38	进展性肿瘤	NEOPLASMS BENIGN, MALIGNANT AND UNSPECIFIED (INCL CYSTS AND POLYPS)	良性、恶性及性质不明的肿瘤（包括囊状和息肉状）	3.14 ( 2.64 - 3.73 )	3.09 ( 184.65 )	2.44 ( 2.11 )	1.29 ( -0.38 )	是	是	是	否
DISEASE PROGRESSION	165	8060	573	55874	2	1.68	2.38	1.98	62.49	1.8	2.15	1.76	1.52	0.81	-0.86	疾病进展	GENERAL DISORDERS AND ADMINISTRATION SITE CONDITIONS	全身性疾病及给药部位各种反应	2 ( 1.68 - 2.38 )	1.98 ( 62.49 )	1.76 ( 1.52 )	0.81 ( -0.86 )	是	否	否	否
NAUSEA	163	8062	1103	55344	1.01	0.86	1.2	1.01	0.03	0.85	1.18	1.01	0.88	0.02	-1.65	恶心	GASTROINTESTINAL DISORDERS	胃肠系统疾病	1.01 ( 0.86 - 1.2 )	1.01 ( 0.03 )	1.01 ( 0.88 )	0.02 ( -1.65 )	否	否	否	否	0
DECREASED APPETITE	158	8067	548	55899	2	1.67	2.39	1.98	60.02	1.8	2.15	1.76	1.52	0.82	-0.85	食欲减退	METABOLISM AND NUTRITION DISORDERS	代谢及营养类疾病	2 ( 1.67 - 2.39 )	1.98 ( 60.02 )	1.76 ( 1.52 )	0.82 ( -0.85 )	是	否	否	否
GASTROINTESTINAL STROMAL TUMOUR	149	8076	1392	55055	0.73	0.62	0.87	0.73	13.22	0.57	0.9	0.76	0.66	-0.4	-2.06	胃肠基质肿瘤	NEOPLASMS BENIGN, MALIGNANT AND UNSPECIFIED (INCL CYSTS AND POLYPS)	良性、恶性及性质不明的肿瘤（包括囊状和息肉状）	0.73 ( 0.62 - 0.87 )	0.73 ( 13.22 )	0.76 ( 0.66 )	-0.4 ( -2.06 )	否	否	否	否	0
ASTHENIA	127	8098	610	55837	1.44	1.18	1.74	1.43	13.68	1.24	1.62	1.35	1.15	0.44	-1.23	虚弱	GENERAL DISORDERS AND ADMINISTRATION SITE CONDITIONS	全身性疾病及给药部位各种反应	1.44 ( 1.18 - 1.74 )	1.43 ( 13.68 )	1.35 ( 1.15 )	0.44 ( -1.23 )	是	否	否	否
PALMAR-PLANTAR ERYTHRODYSAESTHESIA SYNDROME	112	8113	234	56213	3.32	2.64	4.16	3.28	121.02	3.06	3.51	2.55	2.11	1.35	-0.33	掌跖红肿综合征	SKIN AND SUBCUTANEOUS TISSUE DISORDERS	皮肤及皮下组织类疾病	3.32 ( 2.64 - 4.16 )	3.28 ( 121.02 )	2.55 ( 2.11 )	1.35 ( -0.33 )	是	是	是	否
HYPERTENSION	110	8115	279	56168	2.73	2.19	3.41	2.71	85.35	2.49	2.93	2.22	1.85	1.15	-0.52	高血压	VASCULAR DISORDERS	血管与淋巴管类疾病	2.73 ( 2.19 - 3.41 )	2.71 ( 85.35 )	2.22 ( 1.85 )	1.15 ( -0.52 )	是	是	否	否
VOMITING	104	8121	697	55750	1.02	0.83	1.26	1.02	0.05	0.82	1.23	1.02	0.86	0.03	-1.64	呕吐	GASTROINTESTINAL DISORDERS	胃肠系统疾病	1.02 ( 0.83 - 1.26 )	1.02 ( 0.05 )	1.02 ( 0.86 )	0.03 ( -1.64 )	否	否	否	否	0
WEIGHT DECREASED	103	8122	331	56116	2.15	1.72	2.69	2.14	47.75	1.92	2.36	1.87	1.55	0.9	-0.77	体重降低	INVESTIGATIONS	各类检查	2.15 ( 1.72 - 2.69 )	2.14 ( 47.75 )	1.87 ( 1.55 )	0.9 ( -0.77 )	是	是	否	否
MALAISE	96	8129	355	56092	1.87	1.49	2.34	1.86	30.04	1.63	2.08	1.67	1.38	0.74	-0.93	难受	GENERAL DISORDERS AND ADMINISTRATION SITE CONDITIONS	全身性疾病及给药部位各种反应	1.87 ( 1.49 - 2.34 )	1.86 ( 30.04 )	1.67 ( 1.38 )	0.74 ( -0.93 )	是	否	否	否
PLATELET COUNT DECREASED	91	8134	156	56291	4.04	3.11	5.23	4	129.99	3.75	4.26	2.9	2.33	1.53	-0.14	血小板计数降低	INVESTIGATIONS	各类检查	4.04 ( 3.11 - 5.23 )	4 ( 129.99 )	2.9 ( 2.33 )	1.53 ( -0.14 )	是	是	是	否
DYSGEUSIA	87	8138	123	56324	4.9	3.72	6.45	4.85	156.45	4.58	5.13	3.26	2.59	1.7	0.03	味觉倒错	NERVOUS SYSTEM DISORDERS	各类神经系统疾病	4.9 ( 3.72 - 6.45 )	4.85 ( 156.45 )	3.26 ( 2.59 )	1.7 ( 0.03 )	是	是	是	是
PAIN IN EXTREMITY	84	8141	329	56118	1.76	1.38	2.24	1.75	21.75	1.51	1.99	1.6	1.31	0.68	-0.99	肢体疼痛	MUSCULOSKELETAL AND CONNECTIVE TISSUE DISORDERS	各种肌肉骨骼及结缔组织疾病	1.76 ( 1.38 - 2.24 )	1.75 ( 21.75 )	1.6 ( 1.31 )	0.68 ( -0.99 )	是	否	否	否
PAIN	82	8143	455	55992	1.24	0.98	1.57	1.24	3.18	1	1.47	1.2	0.99	0.26	-1.41	疼痛	GENERAL DISORDERS AND ADMINISTRATION SITE CONDITIONS	全身性疾病及给药部位各种反应	1.24 ( 0.98 - 1.57 )	1.24 ( 3.18 )	1.2 ( 0.99 )	0.26 ( -1.41 )	否	否	否	否	0
STOMATITIS	79	8146	83	56364	6.59	4.84	8.97	6.53	190.11	6.22	6.84	3.83	2.96	1.94	0.26	口腔黏膜炎	GASTROINTESTINAL DISORDERS	胃肠系统疾病	6.59 ( 4.84 - 8.97 )	6.53 ( 190.11 )	3.83 ( 2.96 )	1.94 ( 0.26 )	是	是	是	是
HEADACHE	78	8147	331	56116	1.62	1.27	2.08	1.62	14.96	1.37	1.86	1.5	1.22	0.58	-1.09	头痛	NERVOUS SYSTEM DISORDERS	各类神经系统疾病	1.62 ( 1.27 - 2.08 )	1.62 ( 14.96 )	1.5 ( 1.22 )	0.58 ( -1.09 )	是	否	否	否
BLOOD PRESSURE INCREASED	77	8148	158	56289	3.37	2.56	4.43	3.34	85.4	3.07	3.62	2.58	2.05	1.37	-0.31	血压升高	INVESTIGATIONS	各类检查	3.37 ( 2.56 - 4.43 )	3.34 ( 85.4 )	2.58 ( 2.05 )	1.37 ( -0.31 )	是	是	是	否
WHITE BLOOD CELL COUNT DECREASED	63	8162	202	56245	2.15	1.62	2.85	2.14	29.3	1.86	2.42	1.87	1.47	0.9	-0.77	白细胞计数降低	INVESTIGATIONS	各类检查	2.15 ( 1.62 - 2.85 )	2.14 ( 29.3 )	1.87 ( 1.47 )	0.9 ( -0.77 )	是	是	否	否
ORAL PAIN	61	8164	56	56391	7.52	5.23	10.82	7.48	164.07	7.11	7.84	4.1	3.02	2.04	0.35	口腔疼痛	GASTROINTESTINAL DISORDERS	胃肠系统疾病	7.52 ( 5.23 - 10.82 )	7.48 ( 164.07 )	4.1 ( 3.02 )	2.04 ( 0.35 )	是	是	是	是
ABDOMINAL PAIN	59	8166	496	55951	0.82	0.62	1.07	0.82	2.2	0.55	1.09	0.84	0.67	-0.26	-1.93	腹痛	GASTROINTESTINAL DISORDERS	胃肠系统疾病	0.82 ( 0.62 - 1.07 )	0.82 ( 2.2 )	0.84 ( 0.67 )	-0.26 ( -1.93 )	否	否	否	否	0
CONSTIPATION	59	8166	365	56082	1.11	0.84	1.46	1.11	0.55	0.84	1.38	1.09	0.87	0.13	-1.54	便秘	GASTROINTESTINAL DISORDERS	胃肠系统疾病	1.11 ( 0.84 - 1.46 )	1.11 ( 0.55 )	1.09 ( 0.87 )	0.13 ( -1.54 )	否	否	否	否	0
ANAEMIA	58	8167	440	56007	0.9	0.69	1.19	0.9	0.52	0.63	1.18	0.92	0.73	-0.13	-1.8	贫血	BLOOD AND LYMPHATIC SYSTEM DISORDERS	血液及淋巴系统疾病	0.9 ( 0.69 - 1.19 )	0.9 ( 0.52 )	0.92 ( 0.73 )	-0.13 ( -1.8 )	否	否	否	否	0
GAIT DISTURBANCE	58	8167	142	56305	2.82	2.07	3.83	2.8	47.91	2.5	3.11	2.28	1.76	1.19	-0.49	步态障碍	GENERAL DISORDERS AND ADMINISTRATION SITE CONDITIONS	全身性疾病及给药部位各种反应	2.82 ( 2.07 - 3.83 )	2.8 ( 47.91 )	2.28 ( 1.76 )	1.19 ( -0.49 )	是	是	否	否
DYSPNOEA	53	8172	409	56038	0.89	0.67	1.18	0.89	0.65	0.6	1.17	0.9	0.71	-0.15	-1.82	呼吸困难	RESPIRATORY, THORACIC AND MEDIASTINAL DISORDERS	呼吸系统、胸及纵隔疾病	0.89 ( 0.67 - 1.18 )	0.89 ( 0.65 )	0.9 ( 0.71 )	-0.15 ( -1.82 )	否	否	否	否	0
DEHYDRATION	50	8175	167	56280	2.06	1.5	2.83	2.05	20.9	1.74	2.37	1.81	1.39	0.86	-0.82	脱水	METABOLISM AND NUTRITION DISORDERS	代谢及营养类疾病	2.06 ( 1.5 - 2.83 )	2.05 ( 20.9 )	1.81 ( 1.39 )	0.86 ( -0.82 )	是	是	否	否
ABDOMINAL PAIN UPPER	50	8175	364	56083	0.94	0.7	1.27	0.94	0.15	0.65	1.24	0.95	0.74	-0.07	-1.75	上腹痛	GASTROINTESTINAL DISORDERS	胃肠系统疾病	0.94 ( 0.7 - 1.27 )	0.94 ( 0.15 )	0.95 ( 0.74 )	-0.07 ( -1.75 )	否	否	否	否	0
OFF LABEL USE	49	8176	532	55915	0.63	0.47	0.84	0.63	9.69	0.34	0.92	0.66	0.52	-0.59	-2.26	超说明书使用	INJURY, POISONING AND PROCEDURAL COMPLICATIONS	各类损伤、中毒及操作并发症	0.63 ( 0.47 - 0.84 )	0.63 ( 9.69 )	0.66 ( 0.52 )	-0.59 ( -2.26 )	否	否	否	否	0
BLISTER	49	8176	134	56313	2.52	1.81	3.5	2.51	32.67	2.18	2.84	2.11	1.6	1.07	-0.61	水疱	SKIN AND SUBCUTANEOUS TISSUE DISORDERS	皮肤及皮下组织类疾病	2.52 ( 1.81 - 3.5 )	2.51 ( 32.67 )	2.11 ( 1.6 )	1.07 ( -0.61 )	是	是	否	否
ABDOMINAL DISTENSION	48	8177	233	56214	1.42	1.04	1.93	1.41	4.84	1.1	1.72	1.34	1.03	0.43	-1.25	腹胀	GASTROINTESTINAL DISORDERS	胃肠系统疾病	1.42 ( 1.04 - 1.93 )	1.41 ( 4.84 )	1.34 ( 1.03 )	0.43 ( -1.25 )	是	否	否	否
PERIPHERAL SWELLING	48	8177	298	56149	1.11	0.81	1.5	1.11	0.42	0.8	1.41	1.09	0.84	0.13	-1.55	外周肿胀	GENERAL DISORDERS AND ADMINISTRATION SITE CONDITIONS	全身性疾病及给药部位各种反应	1.11 ( 0.81 - 1.5 )	1.11 ( 0.42 )	1.09 ( 0.84 )	0.13 ( -1.55 )	否	否	否	否	0
PYREXIA	47	8178	305	56142	1.06	0.78	1.44	1.06	0.13	0.75	1.36	1.05	0.81	0.07	-1.6	发热	GENERAL DISORDERS AND ADMINISTRATION SITE CONDITIONS	全身性疾病及给药部位各种反应	1.06 ( 0.78 - 1.44 )	1.06 ( 0.13 )	1.05 ( 0.81 )	0.07 ( -1.6 )	否	否	否	否	0
DRY SKIN	44	8181	235	56212	1.29	0.93	1.78	1.28	2.35	0.96	1.61	1.24	0.95	0.31	-1.36	皮肤干燥	SKIN AND SUBCUTANEOUS TISSUE DISORDERS	皮肤及皮下组织类疾病	1.29 ( 0.93 - 1.78 )	1.28 ( 2.35 )	1.24 ( 0.95 )	0.31 ( -1.36 )	否	否	否	否	0
DIZZINESS	44	8181	366	56081	0.82	0.6	1.13	0.83	1.47	0.51	1.14	0.84	0.65	-0.24	-1.92	头晕	NERVOUS SYSTEM DISORDERS	各类神经系统疾病	0.82 ( 0.6 - 1.13 )	0.83 ( 1.47 )	0.84 ( 0.65 )	-0.24 ( -1.92 )	否	否	否	否	0
RASH	44	8181	533	55914	0.56	0.41	0.77	0.57	13.6	0.26	0.87	0.6	0.46	-0.74	-2.41	皮疹	SKIN AND SUBCUTANEOUS TISSUE DISORDERS	皮肤及皮下组织类疾病	0.56 ( 0.41 - 0.77 )	0.57 ( 13.6 )	0.6 ( 0.46 )	-0.74 ( -2.41 )	否	否	否	否	0
SKIN EXFOLIATION	42	8183	119	56328	2.43	1.71	3.46	2.42	25.99	2.07	2.77	2.05	1.53	1.04	-0.64	皮肤剥脱	SKIN AND SUBCUTANEOUS TISSUE DISORDERS	皮肤及皮下组织类疾病	2.43 ( 1.71 - 3.46 )	2.42 ( 25.99 )	2.05 ( 1.53 )	1.04 ( -0.64 )	是	是	否	否
ASCITES	42	8183	201	56246	1.44	1.03	2	1.43	4.58	1.1	1.77	1.36	1.03	0.44	-1.23	腹水	GASTROINTESTINAL DISORDERS	胃肠系统疾病	1.44 ( 1.03 - 2 )	1.43 ( 4.58 )	1.36 ( 1.03 )	0.44 ( -1.23 )	是	否	否	否
ARTHRALGIA	41	8184	263	56184	1.07	0.77	1.49	1.07	0.16	0.74	1.4	1.06	0.8	0.08	-1.59	关节痛	MUSCULOSKELETAL AND CONNECTIVE TISSUE DISORDERS	各种肌肉骨骼及结缔组织疾病	1.07 ( 0.77 - 1.49 )	1.07 ( 0.16 )	1.06 ( 0.8 )	0.08 ( -1.59 )	否	否	否	否	0
DYSPEPSIA	41	8184	127	56320	2.22	1.56	3.16	2.22	20.72	1.86	2.57	1.92	1.43	0.94	-0.74	消化不良	GASTROINTESTINAL DISORDERS	胃肠系统疾病	2.22 ( 1.56 - 3.16 )	2.22 ( 20.72 )	1.92 ( 1.43 )	0.94 ( -0.74 )	是	是	否	否
GLOSSODYNIA	39	8186	34	56413	7.9	4.99	12.53	7.87	109.09	7.41	8.33	4.2	2.86	2.07	0.37	舌痛	GASTROINTESTINAL DISORDERS	胃肠系统疾病	7.9 ( 4.99 - 12.53 )	7.87 ( 109.09 )	4.2 ( 2.86 )	2.07 ( 0.37 )	是	是	是	是
HAEMOGLOBIN DECREASED	39	8186	309	56138	0.87	0.62	1.21	0.87	0.72	0.53	1.2	0.88	0.67	-0.18	-1.86	血红蛋白降低	INVESTIGATIONS	各类检查	0.87 ( 0.62 - 1.21 )	0.87 ( 0.72 )	0.88 ( 0.67 )	-0.18 ( -1.86 )	否	否	否	否	0
ABDOMINAL DISCOMFORT	37	8188	221	56226	1.15	0.81	1.63	1.15	0.61	0.8	1.5	1.13	0.84	0.17	-1.5	腹部不适	GASTROINTESTINAL DISORDERS	胃肠系统疾病	1.15 ( 0.81 - 1.63 )	1.15 ( 0.61 )	1.13 ( 0.84 )	0.17 ( -1.5 )	否	否	否	否	0
AGEUSIA	36	8189	59	56388	4.2	2.77	6.36	4.19	54.33	3.77	4.6	2.98	2.11	1.58	-0.12	味觉丧失	NERVOUS SYSTEM DISORDERS	各类神经系统疾病	4.2 ( 2.77 - 6.36 )	4.19 ( 54.33 )	2.98 ( 2.11 )	1.58 ( -0.12 )	是	是	是	否
BONE MARROW FAILURE	36	8189	26	56421	9.54	5.76	15.81	9.5	114.96	9	10.01	4.57	2.99	2.19	0.49	骨髓功能衰竭	BLOOD AND LYMPHATIC SYSTEM DISORDERS	血液及淋巴系统疾病	9.54 ( 5.76 - 15.81 )	9.5 ( 114.96 )	4.57 ( 2.99 )	2.19 ( 0.49 )	是	是	是	是
THROMBOCYTOPENIA	35	8190	76	56371	3.17	2.12	4.73	3.16	35.45	2.76	3.56	2.48	1.77	1.31	-0.38	血小板减少症	BLOOD AND LYMPHATIC SYSTEM DISORDERS	血液及淋巴系统疾病	3.17 ( 2.12 - 4.73 )	3.16 ( 35.45 )	2.48 ( 1.77 )	1.31 ( -0.38 )	是	是	否	否
DRY MOUTH	34	8191	87	56360	2.69	1.81	4	2.68	25.84	2.29	3.08	2.21	1.58	1.14	-0.54	口干	GASTROINTESTINAL DISORDERS	胃肠系统疾病	2.69 ( 1.81 - 4 )	2.68 ( 25.84 )	2.21 ( 1.58 )	1.14 ( -0.54 )	是	是	否	否
ERYTHEMA	34	8191	170	56277	1.37	0.95	1.99	1.37	2.87	1.01	1.74	1.31	0.96	0.39	-1.29	红斑	SKIN AND SUBCUTANEOUS TISSUE DISORDERS	皮肤及皮下组织类疾病	1.37 ( 0.95 - 1.99 )	1.37 ( 2.87 )	1.31 ( 0.96 )	0.39 ( -1.29 )	否	否	否	否	0
ALOPECIA	33	8192	466	55981	0.48	0.34	0.69	0.49	16.88	0.13	0.84	0.52	0.39	-0.94	-2.61	脱发	SKIN AND SUBCUTANEOUS TISSUE DISORDERS	皮肤及皮下组织类疾病	0.48 ( 0.34 - 0.69 )	0.49 ( 16.88 )	0.52 ( 0.39 )	-0.94 ( -2.61 )	否	否	否	否	0
PRURITUS	30	8195	258	56189	0.8	0.55	1.16	0.8	1.38	0.42	1.18	0.82	0.6	-0.29	-1.96	瘙痒	SKIN AND SUBCUTANEOUS TISSUE DISORDERS	皮肤及皮下组织类疾病	0.8 ( 0.55 - 1.16 )	0.8 ( 1.38 )	0.82 ( 0.6 )	-0.29 ( -1.96 )	否	否	否	否	0
EPISTAXIS	30	8195	63	56384	3.28	2.12	5.06	3.27	32.03	2.83	3.7	2.54	1.76	1.34	-0.35	鼻衄	RESPIRATORY, THORACIC AND MEDIASTINAL DISORDERS	呼吸系统、胸及纵隔疾病	3.28 ( 2.12 - 5.06 )	3.27 ( 32.03 )	2.54 ( 1.76 )	1.34 ( -0.35 )	是	是	否	否
CONDITION AGGRAVATED	30	8195	82	56365	2.52	1.66	3.83	2.51	20	2.09	2.93	2.11	1.48	1.07	-0.61	病情恶化	GENERAL DISORDERS AND ADMINISTRATION SITE CONDITIONS	全身性疾病及给药部位各种反应	2.52 ( 1.66 - 3.83 )	2.51 ( 20 )	2.11 ( 1.48 )	1.07 ( -0.61 )	是	是	否	否
GASTROOESOPHAGEAL REFLUX DISEASE	29	8196	86	56361	2.32	1.52	3.53	2.31	16.21	1.89	2.73	1.98	1.39	0.99	-0.7	胃食管反流病	GASTROINTESTINAL DISORDERS	胃肠系统疾病	2.32 ( 1.52 - 3.53 )	2.31 ( 16.21 )	1.98 ( 1.39 )	0.99 ( -0.7 )	是	是	否	否
HYPOTHYROIDISM	29	8196	62	56385	3.22	2.07	5	3.21	30.11	2.77	3.65	2.51	1.73	1.33	-0.37	甲状腺功能减退症	ENDOCRINE DISORDERS	内分泌系统疾病	3.22 ( 2.07 - 5 )	3.21 ( 30.11 )	2.51 ( 1.73 )	1.33 ( -0.37 )	是	是	否	否
FEELING ABNORMAL	28	8197	202	56245	0.95	0.64	1.41	0.95	0.06	0.56	1.35	0.96	0.69	-0.06	-1.74	感受异常	GENERAL DISORDERS AND ADMINISTRATION SITE CONDITIONS	全身性疾病及给药部位各种反应	0.95 ( 0.64 - 1.41 )	0.95 ( 0.06 )	0.96 ( 0.69 )	-0.06 ( -1.74 )	否	否	否	否	0
YELLOW SKIN	28	8197	28	56419	6.88	4.07	11.63	6.86	70.18	6.34	7.39	3.93	2.54	1.98	0.27	黄色皮肤	SKIN AND SUBCUTANEOUS TISSUE DISORDERS	皮肤及皮下组织类疾病	6.88 ( 4.07 - 11.63 )	6.86 ( 70.18 )	3.93 ( 2.54 )	1.98 ( 0.27 )	是	是	是	是
PLEURAL EFFUSION	28	8197	216	56231	0.89	0.6	1.32	0.89	0.34	0.5	1.28	0.9	0.65	-0.15	-1.82	胸腔积液	RESPIRATORY, THORACIC AND MEDIASTINAL DISORDERS	呼吸系统、胸及纵隔疾病	0.89 ( 0.6 - 1.32 )	0.89 ( 0.34 )	0.9 ( 0.65 )	-0.15 ( -1.82 )	否	否	否	否	0
OEDEMA PERIPHERAL	27	8198	290	56157	0.64	0.43	0.95	0.64	5.06	0.25	1.03	0.67	0.48	-0.58	-2.25	外周水肿	GENERAL DISORDERS AND ADMINISTRATION SITE CONDITIONS	全身性疾病及给药部位各种反应	0.64 ( 0.43 - 0.95 )	0.64 ( 5.06 )	0.67 ( 0.48 )	-0.58 ( -2.25 )	否	否	否	否	0
FLATULENCE	27	8198	98	56349	1.89	1.24	2.9	1.89	8.9	1.47	2.32	1.7	1.19	0.76	-0.92	肠胃气胀	GASTROINTESTINAL DISORDERS	胃肠系统疾病	1.89 ( 1.24 - 2.9 )	1.89 ( 8.9 )	1.7 ( 1.19 )	0.76 ( -0.92 )	是	否	否	否
SKIN DISCOLOURATION	26	8199	96	56351	1.86	1.21	2.87	1.86	8.13	1.43	2.29	1.68	1.17	0.74	-0.94	皮肤变色	SKIN AND SUBCUTANEOUS TISSUE DISORDERS	皮肤及皮下组织类疾病	1.86 ( 1.21 - 2.87 )	1.86 ( 8.13 )	1.68 ( 1.17 )	0.74 ( -0.94 )	是	否	否	否
PNEUMONIA	25	8200	174	56273	0.99	0.65	1.5	0.99	0	0.57	1.4	0.99	0.7	-0.02	-1.7	感染性肺炎	INFECTIONS AND INFESTATIONS	感染及侵染类疾病	0.99 ( 0.65 - 1.5 )	0.99 ( 0 )	0.99 ( 0.7 )	-0.02 ( -1.7 )	否	否	否	否	0
INTESTINAL OBSTRUCTION	24	8201	95	56352	1.74	1.11	2.72	1.73	5.96	1.29	2.18	1.59	1.09	0.67	-1.02	肠梗阻	GASTROINTESTINAL DISORDERS	胃肠系统疾病	1.74 ( 1.11 - 2.72 )	1.73 ( 5.96 )	1.59 ( 1.09 )	0.67 ( -1.02 )	是	否	否	否
CARDIAC FAILURE	24	8201	67	56380	2.46	1.54	3.93	2.46	15.31	1.99	2.92	2.07	1.4	1.05	-0.64	心力衰竭	CARDIAC DISORDERS	心脏器官疾病	2.46 ( 1.54 - 3.93 )	2.46 ( 15.31 )	2.07 ( 1.4 )	1.05 ( -0.64 )	是	是	否	否
CHEST PAIN	23	8202	121	56326	1.31	0.84	2.04	1.3	1.38	0.86	1.75	1.26	0.86	0.33	-1.35	胸痛	GENERAL DISORDERS AND ADMINISTRATION SITE CONDITIONS	全身性疾病及给药部位各种反应	1.31 ( 0.84 - 2.04 )	1.3 ( 1.38 )	1.26 ( 0.86 )	0.33 ( -1.35 )	否	否	否	否	0
HAIR COLOUR CHANGES	23	8202	163	56284	0.97	0.63	1.5	0.97	0.02	0.53	1.4	0.97	0.67	-0.04	-1.72	毛发颜色改变	SKIN AND SUBCUTANEOUS TISSUE DISORDERS	皮肤及皮下组织类疾病	0.97 ( 0.63 - 1.5 )	0.97 ( 0.02 )	0.97 ( 0.67 )	-0.04 ( -1.72 )	否	否	否	否	0
MOUTH ULCERATION	23	8202	26	56421	6.09	3.47	10.67	6.07	51.73	5.51	6.63	3.69	2.31	1.88	0.17	口腔溃疡	GASTROINTESTINAL DISORDERS	胃肠系统疾病	6.09 ( 3.47 - 10.67 )	6.07 ( 51.73 )	3.69 ( 2.31 )	1.88 ( 0.17 )	是	是	是	是
MUSCLE SPASMS	23	8202	362	56085	0.43	0.28	0.66	0.44	15.87	0.02	0.86	0.47	0.33	-1.09	-2.76	肌痉挛	MUSCULOSKELETAL AND CONNECTIVE TISSUE DISORDERS	各种肌肉骨骼及结缔组织疾病	0.43 ( 0.28 - 0.66 )	0.44 ( 15.87 )	0.47 ( 0.33 )	-1.09 ( -2.76 )	否	否	否	否	0
BACK PAIN	22	8203	197	56250	0.77	0.49	1.19	0.77	1.41	0.33	1.21	0.79	0.55	-0.34	-2.02	背痛	MUSCULOSKELETAL AND CONNECTIVE TISSUE DISORDERS	各种肌肉骨骼及结缔组织疾病	0.77 ( 0.49 - 1.19 )	0.77 ( 1.41 )	0.79 ( 0.55 )	-0.34 ( -2.02 )	否	否	否	否	0
WEIGHT INCREASED	22	8203	109	56338	1.39	0.88	2.19	1.39	1.96	0.93	1.84	1.32	0.9	0.4	-1.28	体重增加	INVESTIGATIONS	各类检查	1.39 ( 0.88 - 2.19 )	1.39 ( 1.96 )	1.32 ( 0.9 )	0.4 ( -1.28 )	否	否	否	否	0
MYALGIA	22	8203	188	56259	0.8	0.52	1.25	0.8	0.95	0.36	1.24	0.82	0.57	-0.28	-1.96	肌痛	MUSCULOSKELETAL AND CONNECTIVE TISSUE DISORDERS	各种肌肉骨骼及结缔组织疾病	0.8 ( 0.52 - 1.25 )	0.8 ( 0.95 )	0.82 ( 0.57 )	-0.28 ( -1.96 )	否	否	否	否	0
GENERAL PHYSICAL HEALTH DETERIORATION	22	8203	179	56268	0.84	0.54	1.31	0.84	0.57	0.4	1.29	0.86	0.59	-0.22	-1.89	全身状况恶化	GENERAL DISORDERS AND ADMINISTRATION SITE CONDITIONS	全身性疾病及给药部位各种反应	0.84 ( 0.54 - 1.31 )	0.84 ( 0.57 )	0.86 ( 0.59 )	-0.22 ( -1.89 )	否	否	否	否	0
DEPRESSION	21	8204	109	56338	1.32	0.83	2.11	1.32	1.39	0.86	1.79	1.27	0.86	0.35	-1.34	抑郁	PSYCHIATRIC DISORDERS	精神病类	1.32 ( 0.83 - 2.11 )	1.32 ( 1.39 )	1.27 ( 0.86 )	0.35 ( -1.34 )	否	否	否	否	0
URINARY TRACT INFECTION	21	8204	109	56338	1.32	0.83	2.11	1.32	1.39	0.86	1.79	1.27	0.86	0.35	-1.34	尿路感染	INFECTIONS AND INFESTATIONS	感染及侵染类疾病	1.32 ( 0.83 - 2.11 )	1.32 ( 1.39 )	1.27 ( 0.86 )	0.35 ( -1.34 )	否	否	否	否	0
DYSPHAGIA	21	8204	111	56336	1.3	0.81	2.07	1.3	1.21	0.83	1.76	1.25	0.85	0.32	-1.36	吞咽困难	GASTROINTESTINAL DISORDERS	胃肠系统疾病	1.3 ( 0.81 - 2.07 )	1.3 ( 1.21 )	1.25 ( 0.85 )	0.32 ( -1.36 )	否	否	否	否	0
TASTE DISORDER	21	8204	81	56366	1.78	1.1	2.88	1.78	5.7	1.3	2.26	1.62	1.08	0.69	-1	味觉障碍	NERVOUS SYSTEM DISORDERS	各类神经系统疾病	1.78 ( 1.1 - 2.88 )	1.78 ( 5.7 )	1.62 ( 1.08 )	0.69 ( -1 )	是	否	否	否
COUGH	21	8204	164	56283	0.88	0.56	1.38	0.88	0.31	0.43	1.33	0.89	0.61	-0.16	-1.84	咳嗽	RESPIRATORY, THORACIC AND MEDIASTINAL DISORDERS	呼吸系统、胸及纵隔疾病	0.88 ( 0.56 - 1.38 )	0.88 ( 0.31 )	0.89 ( 0.61 )	-0.16 ( -1.84 )	否	否	否	否	0
NEUTROPHIL COUNT DECREASED	21	8204	55	56392	2.62	1.59	4.34	2.62	15.25	2.12	3.12	2.17	1.43	1.12	-0.58	中性粒细胞计数降低	INVESTIGATIONS	各类检查	2.62 ( 1.59 - 4.34 )	2.62 ( 15.25 )	2.17 ( 1.43 )	1.12 ( -0.58 )	是	是	否	否
HYPERKERATOSIS	20	8205	111	56336	1.24	0.77	1.99	1.24	0.77	0.76	1.71	1.2	0.81	0.26	-1.42	皮肤角化症	SKIN AND SUBCUTANEOUS TISSUE DISORDERS	皮肤及皮下组织类疾病	1.24 ( 0.77 - 1.99 )	1.24 ( 0.77 )	1.2 ( 0.81 )	0.26 ( -1.42 )	否	否	否	否	0
MUCOSAL INFLAMMATION	20	8205	28	56419	4.91	2.77	8.72	4.9	36.26	4.33	5.48	3.28	2.03	1.71	0	粘膜炎症	GENERAL DISORDERS AND ADMINISTRATION SITE CONDITIONS	全身性疾病及给药部位各种反应	4.91 ( 2.77 - 8.72 )	4.9 ( 36.26 )	3.28 ( 2.03 )	1.71 ( 0 )	是	是	是	否
PRODUCT USE ISSUE	20	8205	35	56412	3.93	2.27	6.81	3.92	27.73	3.37	4.47	2.86	1.8	1.52	-0.19	产品使用问题	INJURY, POISONING AND PROCEDURAL COMPLICATIONS	各类损伤、中毒及操作并发症	3.93 ( 2.27 - 6.81 )	3.92 ( 27.73 )	2.86 ( 1.8 )	1.52 ( -0.19 )	是	是	否	否
OEDEMA	20	8205	262	56185	0.52	0.33	0.82	0.52	8.08	0.07	0.98	0.56	0.38	-0.84	-2.52	水肿	GENERAL DISORDERS AND ADMINISTRATION SITE CONDITIONS	全身性疾病及给药部位各种反应	0.52 ( 0.33 - 0.82 )	0.52 ( 8.08 )	0.56 ( 0.38 )	-0.84 ( -2.52 )	否	否	否	否	0
FALL	19	8206	202	56245	0.64	0.4	1.03	0.65	3.39	0.18	1.12	0.68	0.46	-0.56	-2.24	跌倒	INJURY, POISONING AND PROCEDURAL COMPLICATIONS	各类损伤、中毒及操作并发症	0.64 ( 0.4 - 1.03 )	0.65 ( 3.39 )	0.68 ( 0.46 )	-0.56 ( -2.24 )	否	否	否	否	0
ORAL DISCOMFORT	18	8207	15	56432	8.25	4.16	16.38	8.24	52.04	7.55	8.92	4.29	2.42	2.1	0.36	口腔不适	GASTROINTESTINAL DISORDERS	胃肠系统疾病	8.25 ( 4.16 - 16.38 )	8.24 ( 52.04 )	4.29 ( 2.42 )	2.1 ( 0.36 )	是	是	是	是
SKIN FISSURES	18	8207	35	56412	3.54	2	6.24	3.53	21.57	2.96	4.1	2.67	1.66	1.42	-0.29	皮肤皲裂	SKIN AND SUBCUTANEOUS TISSUE DISORDERS	皮肤及皮下组织类疾病	3.54 ( 2 - 6.24 )	3.53 ( 21.57 )	2.67 ( 1.66 )	1.42 ( -0.29 )	是	是	否	否
MYOCARDIAL INFARCTION	18	8207	92	56355	1.34	0.81	2.23	1.34	1.32	0.84	1.85	1.29	0.84	0.36	-1.32	心肌梗死	CARDIAC DISORDERS	心脏器官疾病	1.34 ( 0.81 - 2.23 )	1.34 ( 1.32 )	1.29 ( 0.84 )	0.36 ( -1.32 )	否	否	否	否	0
INSOMNIA	18	8207	258	56189	0.48	0.3	0.77	0.48	9.59	0	0.96	0.51	0.34	-0.96	-2.64	失眠	PSYCHIATRIC DISORDERS	精神病类	0.48 ( 0.3 - 0.77 )	0.48 ( 9.59 )	0.51 ( 0.34 )	-0.96 ( -2.64 )	否	否	否	否	0
EATING DISORDER	18	8207	40	56407	3.09	1.77	5.4	3.09	17.55	2.53	3.64	2.44	1.53	1.29	-0.42	进食障碍	PSYCHIATRIC DISORDERS	精神病类	3.09 ( 1.77 - 5.4 )	3.09 ( 17.55 )	2.44 ( 1.53 )	1.29 ( -0.42 )	是	是	否	否
NEUTROPENIA	17	8208	86	56361	1.36	0.81	2.28	1.36	1.33	0.84	1.88	1.3	0.84	0.38	-1.31	中性粒细胞减少症	BLOOD AND LYMPHATIC SYSTEM DISORDERS	血液及淋巴系统疾病	1.36 ( 0.81 - 2.28 )	1.36 ( 1.33 )	1.3 ( 0.84 )	0.38 ( -1.31 )	否	否	否	否	0
CHILLS	17	8208	75	56372	1.56	0.92	2.64	1.56	2.75	1.03	2.08	1.45	0.93	0.54	-1.15	寒战	GENERAL DISORDERS AND ADMINISTRATION SITE CONDITIONS	全身性疾病及给药部位各种反应	1.56 ( 0.92 - 2.64 )	1.56 ( 2.75 )	1.45 ( 0.93 )	0.54 ( -1.15 )	否	否	否	否	0
JOINT SWELLING	17	8208	116	56331	1.01	0.6	1.67	1.01	0	0.5	1.51	1.01	0.66	0.01	-1.68	关节肿胀	MUSCULOSKELETAL AND CONNECTIVE TISSUE DISORDERS	各种肌肉骨骼及结缔组织疾病	1.01 ( 0.6 - 1.67 )	1.01 ( 0 )	1.01 ( 0.66 )	0.01 ( -1.68 )	否	否	否	否	0
SECOND PRIMARY MALIGNANCY	17	8208	214	56233	0.54	0.33	0.89	0.55	6	0.05	1.04	0.58	0.38	-0.79	-2.47	第二种原发恶性肿瘤	NEOPLASMS BENIGN, MALIGNANT AND UNSPECIFIED (INCL CYSTS AND POLYPS)	良性、恶性及性质不明的肿瘤（包括囊状和息肉状）	0.54 ( 0.33 - 0.89 )	0.55 ( 6 )	0.58 ( 0.38 )	-0.79 ( -2.47 )	否	否	否	否	0
TONGUE DISCOMFORT	17	8208	5	56442	23.38	8.62	63.39	23.33	82.62	22.34	24.33	6.08	2.64	2.6	0.83	舌不适	GASTROINTESTINAL DISORDERS	胃肠系统疾病	23.38 ( 8.62 - 63.39 )	23.33 ( 82.62 )	6.08 ( 2.64 )	2.6 ( 0.83 )	是	是	是	是
JAUNDICE	17	8208	63	56384	1.85	1.08	3.17	1.85	5.25	1.32	2.39	1.67	1.07	0.74	-0.96	黄疸	HEPATOBILIARY DISORDERS	肝胆系统疾病	1.85 ( 1.08 - 3.17 )	1.85 ( 5.25 )	1.67 ( 1.07 )	0.74 ( -0.96 )	是	否	否	否
DISSEMINATED INTRAVASCULAR COAGULATION	17	8208	36	56411	3.25	1.82	5.78	3.24	17.91	2.66	3.82	2.52	1.56	1.33	-0.38	弥散性血管内凝血	BLOOD AND LYMPHATIC SYSTEM DISORDERS	血液及淋巴系统疾病	3.25 ( 1.82 - 5.78 )	3.24 ( 17.91 )	2.52 ( 1.56 )	1.33 ( -0.38 )	是	是	否	否
HYPOTENSION	16	8209	109	56338	1.01	0.6	1.7	1.01	0	0.48	1.53	1.01	0.65	0.01	-1.68	低血压	VASCULAR DISORDERS	血管与淋巴管类疾病	1.01 ( 0.6 - 1.7 )	1.01 ( 0 )	1.01 ( 0.65 )	0.01 ( -1.68 )	否	否	否	否	0
BURNING SENSATION	16	8209	65	56382	1.69	0.98	2.92	1.69	3.62	1.14	2.24	1.55	0.98	0.64	-1.06	烧灼感	NERVOUS SYSTEM DISORDERS	各类神经系统疾病	1.69 ( 0.98 - 2.92 )	1.69 ( 3.62 )	1.55 ( 0.98 )	0.64 ( -1.06 )	否	否	否	否	0
HYPERHIDROSIS	16	8209	41	56406	2.68	1.5	4.78	2.68	12.11	2.1	3.26	2.21	1.36	1.14	-0.57	多汗	SKIN AND SUBCUTANEOUS TISSUE DISORDERS	皮肤及皮下组织类疾病	2.68 ( 1.5 - 4.78 )	2.68 ( 12.11 )	2.21 ( 1.36 )	1.14 ( -0.57 )	是	是	否	否
HAEMORRHAGE	16	8209	112	56335	0.98	0.58	1.66	0.98	0.01	0.46	1.5	0.98	0.63	-0.02	-1.71	出血	VASCULAR DISORDERS	血管与淋巴管类疾病	0.98 ( 0.58 - 1.66 )	0.98 ( 0.01 )	0.98 ( 0.63 )	-0.02 ( -1.71 )	否	否	否	否	0
NEUROPATHY PERIPHERAL	16	8209	53	56394	2.07	1.19	3.63	2.07	6.82	1.51	2.63	1.82	1.14	0.87	-0.83	周围神经病	NERVOUS SYSTEM DISORDERS	各类神经系统疾病	2.07 ( 1.19 - 3.63 )	2.07 ( 6.82 )	1.82 ( 1.14 )	0.87 ( -0.83 )	是	是	否	否
THROMBOSIS	16	8209	46	56401	2.39	1.35	4.22	2.39	9.58	1.82	2.96	2.03	1.26	1.02	-0.68	血栓形成	VASCULAR DISORDERS	血管与淋巴管类疾病	2.39 ( 1.35 - 4.22 )	2.39 ( 9.58 )	2.03 ( 1.26 )	1.02 ( -0.68 )	是	是	否	否
OROPHARYNGEAL PAIN	15	8210	69	56378	1.49	0.85	2.61	1.49	2	0.93	2.05	1.4	0.88	0.49	-1.21	口咽疼痛	RESPIRATORY, THORACIC AND MEDIASTINAL DISORDERS	呼吸系统、胸及纵隔疾病	1.49 ( 0.85 - 2.61 )	1.49 ( 2 )	1.4 ( 0.88 )	0.49 ( -1.21 )	否	否	否	否	0
FEEDING DISORDER	15	8210	25	56422	4.12	2.17	7.82	4.12	22.14	3.48	4.76	2.95	1.73	1.56	-0.17	喂养障碍	METABOLISM AND NUTRITION DISORDERS	代谢及营养类疾病	4.12 ( 2.17 - 7.82 )	4.12 ( 22.14 )	2.95 ( 1.73 )	1.56 ( -0.17 )	是	是	否	否
CHROMATURIA	15	8210	17	56430	6.06	3.03	12.15	6.06	33.65	5.36	6.75	3.69	2.06	1.88	0.14	色素尿	RENAL AND URINARY DISORDERS	肾脏及泌尿系统疾病	6.06 ( 3.03 - 12.15 )	6.06 ( 33.65 )	3.69 ( 2.06 )	1.88 ( 0.14 )	是	是	是	是
BLOOD CREATININE INCREASED	14	8211	134	56313	0.72	0.41	1.24	0.72	1.42	0.17	1.27	0.74	0.47	-0.43	-2.11	血肌酐升高	INVESTIGATIONS	各类检查	0.72 ( 0.41 - 1.24 )	0.72 ( 1.42 )	0.74 ( 0.47 )	-0.43 ( -2.11 )	否	否	否	否	0
RECTAL HAEMORRHAGE	14	8211	38	56409	2.53	1.37	4.67	2.53	9.46	1.92	3.14	2.12	1.27	1.08	-0.63	直肠出血	GASTROINTESTINAL DISORDERS	胃肠系统疾病	2.53 ( 1.37 - 4.67 )	2.53 ( 9.46 )	2.12 ( 1.27 )	1.08 ( -0.63 )	是	是	否	否
SKIN DISORDER	14	8211	59	56388	1.63	0.91	2.92	1.63	2.75	1.05	2.21	1.51	0.93	0.59	-1.11	皮肤病变	SKIN AND SUBCUTANEOUS TISSUE DISORDERS	皮肤及皮下组织类疾病	1.63 ( 0.91 - 2.92 )	1.63 ( 2.75 )	1.51 ( 0.93 )	0.59 ( -1.11 )	否	否	否	否	0
IMPAIRED HEALING	13	8212	41	56406	2.18	1.17	4.07	2.18	6.28	1.55	2.8	1.89	1.12	0.92	-0.79	愈合不良	GENERAL DISORDERS AND ADMINISTRATION SITE CONDITIONS	全身性疾病及给药部位各种反应	2.18 ( 1.17 - 4.07 )	2.18 ( 6.28 )	1.89 ( 1.12 )	0.92 ( -0.79 )	是	是	否	否
HYPOAESTHESIA	13	8212	105	56342	0.85	0.48	1.51	0.85	0.31	0.27	1.43	0.87	0.53	-0.21	-1.89	感觉减退	NERVOUS SYSTEM DISORDERS	各类神经系统疾病	0.85 ( 0.48 - 1.51 )	0.85 ( 0.31 )	0.87 ( 0.53 )	-0.21 ( -1.89 )	否	否	否	否	0
CONFUSIONAL STATE	13	8212	145	56302	0.61	0.35	1.08	0.62	2.88	0.05	1.18	0.65	0.4	-0.63	-2.31	意识模糊状态	PSYCHIATRIC DISORDERS	精神病类	0.61 ( 0.35 - 1.08 )	0.62 ( 2.88 )	0.65 ( 0.4 )	-0.63 ( -2.31 )	否	否	否	否	0
PULMONARY OEDEMA	13	8212	49	56398	1.82	0.99	3.36	1.82	3.8	1.21	2.43	1.65	0.99	0.72	-0.98	肺水肿	RESPIRATORY, THORACIC AND MEDIASTINAL DISORDERS	呼吸系统、胸及纵隔疾病	1.82 ( 0.99 - 3.36 )	1.82 ( 3.8 )	1.65 ( 0.99 )	0.72 ( -0.98 )	否	否	否	否	0
RENAL FAILURE	13	8212	98	56349	0.91	0.51	1.62	0.91	0.1	0.33	1.49	0.92	0.57	-0.12	-1.81	肾衰	RENAL AND URINARY DISORDERS	肾脏及泌尿系统疾病	0.91 ( 0.51 - 1.62 )	0.91 ( 0.1 )	0.92 ( 0.57 )	-0.12 ( -1.81 )	否	否	否	否	0
LIVER DISORDER	13	8212	58	56389	1.54	0.84	2.81	1.54	2	0.94	2.14	1.44	0.87	0.53	-1.17	肝脏疾病	HEPATOBILIARY DISORDERS	肝胆系统疾病	1.54 ( 0.84 - 2.81 )	1.54 ( 2 )	1.44 ( 0.87 )	0.53 ( -1.17 )	否	否	否	否	0
CONTUSION	12	8213	73	56374	1.13	0.61	2.08	1.13	0.15	0.52	1.74	1.11	0.67	0.15	-1.54	挫伤	INJURY, POISONING AND PROCEDURAL COMPLICATIONS	各类损伤、中毒及操作并发症	1.13 ( 0.61 - 2.08 )	1.13 ( 0.15 )	1.11 ( 0.67 )	0.15 ( -1.54 )	否	否	否	否	0
ACUTE KIDNEY INJURY	12	8213	54	56393	1.53	0.82	2.85	1.53	1.78	0.9	2.15	1.43	0.85	0.52	-1.19	急性肾损伤	RENAL AND URINARY DISORDERS	肾脏及泌尿系统疾病	1.53 ( 0.82 - 2.85 )	1.53 ( 1.78 )	1.43 ( 0.85 )	0.52 ( -1.19 )	否	否	否	否	0
SOMNOLENCE	12	8213	130	56317	0.63	0.35	1.14	0.63	2.33	0.04	1.22	0.66	0.4	-0.59	-2.27	嗜睡	NERVOUS SYSTEM DISORDERS	各类神经系统疾病	0.63 ( 0.35 - 1.14 )	0.63 ( 2.33 )	0.66 ( 0.4 )	-0.59 ( -2.27 )	否	否	否	否	0
FAECES DISCOLOURED	12	8213	47	56400	1.75	0.93	3.31	1.75	3.09	1.12	2.39	1.6	0.94	0.68	-1.03	粪便变色	GASTROINTESTINAL DISORDERS	胃肠系统疾病	1.75 ( 0.93 - 3.31 )	1.75 ( 3.09 )	1.6 ( 0.94 )	0.68 ( -1.03 )	否	否	否	否	0
DYSPHONIA	12	8213	98	56349	0.84	0.46	1.53	0.84	0.32	0.24	1.44	0.86	0.52	-0.22	-1.91	发声困难	RESPIRATORY, THORACIC AND MEDIASTINAL DISORDERS	呼吸系统、胸及纵隔疾病	0.84 ( 0.46 - 1.53 )	0.84 ( 0.32 )	0.86 ( 0.52 )	-0.22 ( -1.91 )	否	否	否	否	0
SWELLING	12	8213	144	56303	0.57	0.32	1.03	0.57	3.56	-0.02	1.16	0.6	0.37	-0.73	-2.41	肿胀	GENERAL DISORDERS AND ADMINISTRATION SITE CONDITIONS	全身性疾病及给药部位各种反应	0.57 ( 0.32 - 1.03 )	0.57 ( 3.56 )	0.6 ( 0.37 )	-0.73 ( -2.41 )	否	否	否	否	0
	12	8213	57	56390	1.45	0.78	2.69	1.44	1.36	0.82	2.07	1.37	0.81	0.45	-1.25				1.45 ( 0.78 - 2.69 )	1.44 ( 1.36 )	1.37 ( 0.81 )	0.45 ( -1.25 )	否	否	否	否	0
DRUG INEFFECTIVE	12	8213	600	55847	0.14	0.08	0.24	0.14	64.41	-0.43	0.71	0.15	0.1	-2.7	-4.37	药物无效	GENERAL DISORDERS AND ADMINISTRATION SITE CONDITIONS	全身性疾病及给药部位各种反应	0.14 ( 0.08 - 0.24 )	0.14 ( 64.41 )	0.15 ( 0.1 )	-2.7 ( -4.37 )	否	否	否	否	0
FLUID RETENTION	11	8214	154	56293	0.49	0.27	0.9	0.49	5.46	-0.12	1.1	0.52	0.31	-0.93	-2.61	体液潴留	METABOLISM AND NUTRITION DISORDERS	代谢及营养类疾病	0.49 ( 0.27 - 0.9 )	0.49 ( 5.46 )	0.52 ( 0.31 )	-0.93 ( -2.61 )	否	否	否	否	0
TUMOUR HAEMORRHAGE	11	8214	81	56366	0.93	0.5	1.75	0.93	0.05	0.3	1.56	0.94	0.55	-0.09	-1.78	肿瘤出血	NEOPLASMS BENIGN, MALIGNANT AND UNSPECIFIED (INCL CYSTS AND POLYPS)	良性、恶性及性质不明的肿瘤（包括囊状和息肉状）	0.93 ( 0.5 - 1.75 )	0.93 ( 0.05 )	0.94 ( 0.55 )	-0.09 ( -1.78 )	否	否	否	否	0
INTERSTITIAL LUNG DISEASE	11	8214	73	56374	1.03	0.55	1.95	1.03	0.01	0.4	1.67	1.03	0.61	0.04	-1.65	间质性肺疾病	RESPIRATORY, THORACIC AND MEDIASTINAL DISORDERS	呼吸系统、胸及纵隔疾病	1.03 ( 0.55 - 1.95 )	1.03 ( 0.01 )	1.03 ( 0.61 )	0.04 ( -1.65 )	否	否	否	否	0
PERICARDIAL EFFUSION	11	8214	54	56393	1.4	0.73	2.68	1.4	1.04	0.75	2.05	1.33	0.77	0.41	-1.29	心包积液	CARDIAC DISORDERS	心脏器官疾病	1.4 ( 0.73 - 2.68 )	1.4 ( 1.04 )	1.33 ( 0.77 )	0.41 ( -1.29 )	否	否	否	否	0
SEPSIS	11	8214	101	56346	0.75	0.4	1.39	0.75	0.85	0.13	1.37	0.77	0.46	-0.37	-2.06	脓毒症	INFECTIONS AND INFESTATIONS	感染及侵染类疾病	0.75 ( 0.4 - 1.39 )	0.75 ( 0.85 )	0.77 ( 0.46 )	-0.37 ( -2.06 )	否	否	否	否	0
BLOOD POTASSIUM DECREASED	11	8214	60	56387	1.26	0.66	2.39	1.26	0.49	0.62	1.9	1.22	0.71	0.28	-1.42	血钾降低	INVESTIGATIONS	各类检查	1.26 ( 0.66 - 2.39 )	1.26 ( 0.49 )	1.22 ( 0.71 )	0.28 ( -1.42 )	否	否	否	否	0
HYPERAESTHESIA	11	8214	12	56435	6.3	2.78	14.28	6.29	25.55	5.47	7.11	3.76	1.9	1.91	0.14	感觉过敏	NERVOUS SYSTEM DISORDERS	各类神经系统疾病	6.3 ( 2.78 - 14.28 )	6.29 ( 25.55 )	3.76 ( 1.9 )	1.91 ( 0.14 )	是	是	否	是
LEUKOPENIA	11	8214	38	56409	1.99	1.02	3.89	1.99	4.18	1.32	2.66	1.77	1.01	0.82	-0.9	白细胞减少症	BLOOD AND LYMPHATIC SYSTEM DISORDERS	血液及淋巴系统疾病	1.99 ( 1.02 - 3.89 )	1.99 ( 4.18 )	1.77 ( 1.01 )	0.82 ( -0.9 )	是	否	否	否
RED BLOOD CELL COUNT DECREASED	11	8214	117	56330	0.64	0.35	1.2	0.65	1.97	0.03	1.26	0.68	0.4	-0.57	-2.25	红细胞计数下降	INVESTIGATIONS	各类检查	0.64 ( 0.35 - 1.2 )	0.65 ( 1.97 )	0.68 ( 0.4 )	-0.57 ( -2.25 )	否	否	否	否	0
BLOOD GLUCOSE DECREASED	11	8214	37	56410	2.04	1.04	4	2.04	4.5	1.37	2.71	1.8	1.03	0.85	-0.87	血葡萄糖降低	INVESTIGATIONS	各类检查	2.04 ( 1.04 - 4 )	2.04 ( 4.5 )	1.8 ( 1.03 )	0.85 ( -0.87 )	是	是	否	否
COLITIS	11	8214	29	56418	2.61	1.3	5.22	2.6	7.88	1.91	3.3	2.16	1.21	1.11	-0.61	结肠炎	GASTROINTESTINAL DISORDERS	胃肠系统疾病	2.61 ( 1.3 - 5.22 )	2.6 ( 7.88 )	2.16 ( 1.21 )	1.11 ( -0.61 )	是	是	否	否
SYNCOPE	11	8214	52	56395	1.45	0.76	2.78	1.45	1.28	0.8	2.1	1.37	0.8	0.46	-1.25	晕厥	NERVOUS SYSTEM DISORDERS	各类神经系统疾病	1.45 ( 0.76 - 2.78 )	1.45 ( 1.28 )	1.37 ( 0.8 )	0.46 ( -1.25 )	否	否	否	否	0
PRODUCT DOSE OMISSION ISSUE	11	8214	250	56197	0.3	0.16	0.55	0.3	17.07	-0.3	0.91	0.33	0.2	-1.59	-3.27	产品漏用问题	INJURY, POISONING AND PROCEDURAL COMPLICATIONS	各类损伤、中毒及操作并发症	0.3 ( 0.16 - 0.55 )	0.3 ( 17.07 )	0.33 ( 0.2 )	-1.59 ( -3.27 )	否	否	否	否	0
PULMONARY EMBOLISM	11	8214	50	56397	1.51	0.79	2.9	1.51	1.55	0.86	2.16	1.42	0.82	0.5	-1.2	肺栓塞	RESPIRATORY, THORACIC AND MEDIASTINAL DISORDERS	呼吸系统、胸及纵隔疾病	1.51 ( 0.79 - 2.9 )	1.51 ( 1.55 )	1.42 ( 0.82 )	0.5 ( -1.2 )	否	否	否	否	0
DRUG INTOLERANCE	10	8215	217	56230	0.32	0.17	0.59	0.32	14.18	-0.32	0.95	0.35	0.2	-1.53	-3.21	药物不耐受	GENERAL DISORDERS AND ADMINISTRATION SITE CONDITIONS	全身性疾病及给药部位各种反应	0.32 ( 0.17 - 0.59 )	0.32 ( 14.18 )	0.35 ( 0.2 )	-1.53 ( -3.21 )	否	否	否	否	0
INFLUENZA	10	8215	53	56394	1.3	0.66	2.55	1.29	0.57	0.62	1.97	1.25	0.71	0.32	-1.38	流行性感冒	INFECTIONS AND INFESTATIONS	感染及侵染类疾病	1.3 ( 0.66 - 2.55 )	1.29 ( 0.57 )	1.25 ( 0.71 )	0.32 ( -1.38 )	否	否	否	否	0
GASTROINTESTINAL DISORDER	10	8215	89	56358	0.77	0.4	1.48	0.77	0.61	0.12	1.42	0.79	0.46	-0.33	-2.02	胃肠疾病	GASTROINTESTINAL DISORDERS	胃肠系统疾病	0.77 ( 0.4 - 1.48 )	0.77 ( 0.61 )	0.79 ( 0.46 )	-0.33 ( -2.02 )	否	否	否	否	0
HEPATIC FUNCTION ABNORMAL	10	8215	60	56387	1.14	0.59	2.24	1.14	0.16	0.47	1.81	1.12	0.64	0.17	-1.53	肝功能异常	HEPATOBILIARY DISORDERS	肝胆系统疾病	1.14 ( 0.59 - 2.24 )	1.14 ( 0.16 )	1.12 ( 0.64 )	0.17 ( -1.53 )	否	否	否	否	0
ANXIETY	10	8215	110	56337	0.62	0.33	1.19	0.62	2.08	-0.02	1.27	0.66	0.38	-0.61	-2.3	焦虑	PSYCHIATRIC DISORDERS	精神病类	0.62 ( 0.33 - 1.19 )	0.62 ( 2.08 )	0.66 ( 0.38 )	-0.61 ( -2.3 )	否	否	否	否	0
BONE PAIN	10	8215	57	56390	1.2	0.61	2.36	1.2	0.29	0.53	1.88	1.17	0.67	0.23	-1.47	骨痛	MUSCULOSKELETAL AND CONNECTIVE TISSUE DISORDERS	各种肌肉骨骼及结缔组织疾病	1.2 ( 0.61 - 2.36 )	1.2 ( 0.29 )	1.17 ( 0.67 )	0.23 ( -1.47 )	否	否	否	否	0
INFECTION	10	8215	81	56366	0.85	0.44	1.63	0.85	0.25	0.19	1.5	0.86	0.5	-0.21	-1.9	感染	INFECTIONS AND INFESTATIONS	感染及侵染类疾病	0.85 ( 0.44 - 1.63 )	0.85 ( 0.25 )	0.86 ( 0.5 )	-0.21 ( -1.9 )	否	否	否	否	0
MEMORY IMPAIRMENT	10	8215	283	56164	0.24	0.13	0.45	0.24	22.96	-0.39	0.87	0.27	0.16	-1.9	-3.57	记忆受损	NERVOUS SYSTEM DISORDERS	各类神经系统疾病	0.24 ( 0.13 - 0.45 )	0.24 ( 22.96 )	0.27 ( 0.16 )	-1.9 ( -3.57 )	否	否	否	否	0
CEREBROVASCULAR ACCIDENT	10	8215	80	56367	0.86	0.44	1.66	0.86	0.21	0.2	1.51	0.87	0.5	-0.19	-1.89	脑血管意外	NERVOUS SYSTEM DISORDERS	各类神经系统疾病	0.86 ( 0.44 - 1.66 )	0.86 ( 0.21 )	0.87 ( 0.5 )	-0.19 ( -1.89 )	否	否	否	否	0
GASTROINTESTINAL HAEMORRHAGE	10	8215	111	56336	0.62	0.32	1.18	0.62	2.17	-0.03	1.26	0.65	0.38	-0.62	-2.31	胃肠出血	GASTROINTESTINAL DISORDERS	胃肠系统疾病	0.62 ( 0.32 - 1.18 )	0.62 ( 2.17 )	0.65 ( 0.38 )	-0.62 ( -2.31 )	否	否	否	否	0
TONGUE DISORDER	9	8216	11	56436	5.62	2.33	13.57	5.62	18.78	4.73	6.5	3.54	1.69	1.82	0.04	舌病	GASTROINTESTINAL DISORDERS	胃肠系统疾病	5.62 ( 2.33 - 13.57 )	5.62 ( 18.78 )	3.54 ( 1.69 )	1.82 ( 0.04 )	是	是	否	是
DYSSTASIA	9	8216	17	56430	3.64	1.62	8.16	3.63	11.24	2.83	4.44	2.72	1.38	1.44	-0.31	起立困难	NERVOUS SYSTEM DISORDERS	各类神经系统疾病	3.64 ( 1.62 - 8.16 )	3.63 ( 11.24 )	2.72 ( 1.38 )	1.44 ( -0.31 )	是	是	否	否
RENAL IMPAIRMENT	9	8216	130	56317	0.47	0.24	0.93	0.48	4.89	-0.2	1.15	0.51	0.29	-0.97	-2.66	肾功能损害	RENAL AND URINARY DISORDERS	肾脏及泌尿系统疾病	0.47 ( 0.24 - 0.93 )	0.48 ( 4.89 )	0.51 ( 0.29 )	-0.97 ( -2.66 )	否	否	否	否	0
CARDIAC FAILURE CONGESTIVE	9	8216	49	56398	1.26	0.62	2.57	1.26	0.41	0.55	1.97	1.22	0.67	0.29	-1.42	充血性心力衰竭	CARDIAC DISORDERS	心脏器官疾病	1.26 ( 0.62 - 2.57 )	1.26 ( 0.41 )	1.22 ( 0.67 )	0.29 ( -1.42 )	否	否	否	否	0
ORAL MUCOSAL BLISTERING	9	8216	5	56442	12.37	4.14	36.91	12.35	33.55	11.26	13.45	5.05	2.02	2.34	0.51	口腔粘膜起疱	GASTROINTESTINAL DISORDERS	胃肠系统疾病	12.37 ( 4.14 - 36.91 )	12.35 ( 33.55 )	5.05 ( 2.02 )	2.34 ( 0.51 )	是	是	是	是
VISION BLURRED	9	8216	67	56380	0.92	0.46	1.85	0.92	0.05	0.23	1.62	0.93	0.52	-0.1	-1.8	视物模糊	EYE DISORDERS	眼器官疾病	0.92 ( 0.46 - 1.85 )	0.92 ( 0.05 )	0.93 ( 0.52 )	-0.1 ( -1.8 )	否	否	否	否	0
MULTIPLE ORGAN DYSFUNCTION SYNDROME	9	8216	11	56436	5.62	2.33	13.57	5.62	18.78	4.73	6.5	3.54	1.69	1.82	0.04	多器官功能不全综合征	GENERAL DISORDERS AND ADMINISTRATION SITE CONDITIONS	全身性疾病及给药部位各种反应	5.62 ( 2.33 - 13.57 )	5.62 ( 18.78 )	3.54 ( 1.69 )	1.82 ( 0.04 )	是	是	否	是
ARTHRITIS	9	8216	41	56406	1.51	0.73	3.1	1.51	1.26	0.79	2.23	1.42	0.77	0.5	-1.21	关节炎	MUSCULOSKELETAL AND CONNECTIVE TISSUE DISORDERS	各种肌肉骨骼及结缔组织疾病	1.51 ( 0.73 - 3.1 )	1.51 ( 1.26 )	1.42 ( 0.77 )	0.5 ( -1.21 )	否	否	否	否	0
NASOPHARYNGITIS	9	8216	104	56343	0.59	0.3	1.17	0.59	2.3	-0.09	1.27	0.63	0.35	-0.68	-2.36	鼻咽炎	INFECTIONS AND INFESTATIONS	感染及侵染类疾病	0.59 ( 0.3 - 1.17 )	0.59 ( 2.3 )	0.63 ( 0.35 )	-0.68 ( -2.36 )	否	否	否	否	0
HYPOGEUSIA	9	8216	12	56435	5.15	2.17	12.23	5.15	17.19	4.28	6.01	3.37	1.63	1.75	-0.02	味觉减退	NERVOUS SYSTEM DISORDERS	各类神经系统疾病	5.15 ( 2.17 - 12.23 )	5.15 ( 17.19 )	3.37 ( 1.63 )	1.75 ( -0.02 )	是	是	否	否
THERAPY CESSATION	9	8216	35	56412	1.77	0.85	3.67	1.76	2.37	1.03	2.5	1.61	0.87	0.69	-1.04	治疗终止	SURGICAL AND MEDICAL PROCEDURES	各种手术及医疗操作	1.77 ( 0.85 - 3.67 )	1.76 ( 2.37 )	1.61 ( 0.87 )	0.69 ( -1.04 )	否	否	否	否	0
HYPOACUSIS	9	8216	19	56428	3.25	1.47	7.19	3.25	9.52	2.46	4.04	2.53	1.3	1.34	-0.41	听觉减退	EAR AND LABYRINTH DISORDERS	耳及迷路类疾病	3.25 ( 1.47 - 7.19 )	3.25 ( 9.52 )	2.53 ( 1.3 )	1.34 ( -0.41 )	是	是	否	否
MYELOSUPPRESSION	9	8216	4	56443	15.46	4.76	50.21	15.44	37.41	14.26	16.62	5.44	2.03	2.44	0.61	骨髓抑制	BLOOD AND LYMPHATIC SYSTEM DISORDERS	血液及淋巴系统疾病	15.46 ( 4.76 - 50.21 )	15.44 ( 37.41 )	5.44 ( 2.03 )	2.44 ( 0.61 )	是	是	是	是
SKIN LESION	8	8217	41	56406	1.34	0.63	2.86	1.34	0.58	0.58	2.1	1.28	0.68	0.36	-1.35	皮肤病损	SKIN AND SUBCUTANEOUS TISSUE DISORDERS	皮肤及皮下组织类疾病	1.34 ( 0.63 - 2.86 )	1.34 ( 0.58 )	1.28 ( 0.68 )	0.36 ( -1.35 )	否	否	否	否	0
LIMB DISCOMFORT	8	8217	32	56415	1.72	0.79	3.73	1.72	1.91	0.94	2.49	1.57	0.82	0.65	-1.07	肢体不适	MUSCULOSKELETAL AND CONNECTIVE TISSUE DISORDERS	各种肌肉骨骼及结缔组织疾病	1.72 ( 0.79 - 3.73 )	1.72 ( 1.91 )	1.57 ( 0.82 )	0.65 ( -1.07 )	否	否	否	否	0
MUSCULAR WEAKNESS	8	8217	91	56356	0.6	0.29	1.24	0.6	1.92	-0.12	1.33	0.64	0.35	-0.65	-2.35	肌无力	MUSCULOSKELETAL AND CONNECTIVE TISSUE DISORDERS	各种肌肉骨骼及结缔组织疾病	0.6 ( 0.29 - 1.24 )	0.6 ( 1.92 )	0.64 ( 0.35 )	-0.65 ( -2.35 )	否	否	否	否	0
GINGIVAL BLEEDING	8	8217	37	56410	1.48	0.69	3.19	1.48	1.04	0.72	2.25	1.4	0.74	0.48	-1.24	牙龈出血	GASTROINTESTINAL DISORDERS	胃肠系统疾病	1.48 ( 0.69 - 3.19 )	1.48 ( 1.04 )	1.4 ( 0.74 )	0.48 ( -1.24 )	否	否	否	否	0
POLLAKIURIA	8	8217	49	56398	1.12	0.53	2.37	1.12	0.09	0.37	1.87	1.1	0.59	0.14	-1.57	尿频	RENAL AND URINARY DISORDERS	肾脏及泌尿系统疾病	1.12 ( 0.53 - 2.37 )	1.12 ( 0.09 )	1.1 ( 0.59 )	0.14 ( -1.57 )	否	否	否	否	0
PALLOR	8	8217	30	56417	1.83	0.84	4	1.83	2.38	1.05	2.61	1.66	0.86	0.73	-1	苍白	VASCULAR DISORDERS	血管与淋巴管类疾病	1.83 ( 0.84 - 4 )	1.83 ( 2.38 )	1.66 ( 0.86 )	0.73 ( -1 )	否	否	否	否	0
LETHARGY	8	8217	50	56397	1.1	0.52	2.32	1.1	0.06	0.35	1.84	1.08	0.58	0.12	-1.59	困倦	NERVOUS SYSTEM DISORDERS	各类神经系统疾病	1.1 ( 0.52 - 2.32 )	1.1 ( 0.06 )	1.08 ( 0.58 )	0.12 ( -1.59 )	否	否	否	否	0
TONGUE BLISTERING	8	8217	1	56446	54.96	6.87	439.46	54.9	47.05	52.82	56.98	6.99	1.23	2.81	0.91	舌水疱	GASTROINTESTINAL DISORDERS	胃肠系统疾病	54.96 ( 6.87 - 439.46 )	54.9 ( 47.05 )	6.99 ( 1.23 )	2.81 ( 0.91 )	是	是	否	是
PAIN OF SKIN	8	8217	25	56422	2.2	0.99	4.87	2.2	3.95	1.4	2.99	1.91	0.98	0.93	-0.81	皮肤疼痛	SKIN AND SUBCUTANEOUS TISSUE DISORDERS	皮肤及皮下组织类疾病	2.2 ( 0.99 - 4.87 )	2.2 ( 3.95 )	1.91 ( 0.98 )	0.93 ( -0.81 )	否	否	否	否	0
PANCYTOPENIA	8	8217	44	56403	1.25	0.59	2.65	1.25	0.33	0.49	2	1.21	0.64	0.27	-1.44	全血细胞减少症	BLOOD AND LYMPHATIC SYSTEM DISORDERS	血液及淋巴系统疾病	1.25 ( 0.59 - 2.65 )	1.25 ( 0.33 )	1.21 ( 0.64 )	0.27 ( -1.44 )	否	否	否	否	0
HEPATIC ENZYME INCREASED	8	8217	34	56413	1.62	0.75	3.49	1.61	1.52	0.84	2.38	1.5	0.79	0.58	-1.14	肝酶升高	INVESTIGATIONS	各类检查	1.62 ( 0.75 - 3.49 )	1.61 ( 1.52 )	1.5 ( 0.79 )	0.58 ( -1.14 )	否	否	否	否	0
BLOOD GLUCOSE INCREASED	8	8217	64	56383	0.86	0.41	1.79	0.86	0.17	0.12	1.59	0.87	0.47	-0.19	-1.89	血葡萄糖升高	INVESTIGATIONS	各类检查	0.86 ( 0.41 - 1.79 )	0.86 ( 0.17 )	0.87 ( 0.47 )	-0.19 ( -1.89 )	否	否	否	否	0
DISCOMFORT	8	8217	49	56398	1.12	0.53	2.37	1.12	0.09	0.37	1.87	1.1	0.59	0.14	-1.57	不适	GENERAL DISORDERS AND ADMINISTRATION SITE CONDITIONS	全身性疾病及给药部位各种反应	1.12 ( 0.53 - 2.37 )	1.12 ( 0.09 )	1.1 ( 0.59 )	0.14 ( -1.57 )	否	否	否	否	0
GASTRIC HAEMORRHAGE	8	8217	28	56419	1.96	0.89	4.31	1.96	2.93	1.18	2.75	1.75	0.91	0.81	-0.93	胃出血	GASTROINTESTINAL DISORDERS	胃肠系统疾病	1.96 ( 0.89 - 4.31 )	1.96 ( 2.93 )	1.75 ( 0.91 )	0.81 ( -0.93 )	否	否	否	否	0
ASPARTATE AMINOTRANSFERASE INCREASED	8	8217	96	56351	0.57	0.28	1.18	0.57	2.37	-0.15	1.29	0.6	0.33	-0.73	-2.42	天门冬氨酸氨基转移酶升高	INVESTIGATIONS	各类检查	0.57 ( 0.28 - 1.18 )	0.57 ( 2.37 )	0.6 ( 0.33 )	-0.73 ( -2.42 )	否	否	否	否	0
RENAL DISORDER	8	8217	72	56375	0.76	0.37	1.58	0.76	0.53	0.03	1.49	0.79	0.43	-0.35	-2.04	肾脏疾病	RENAL AND URINARY DISORDERS	肾脏及泌尿系统疾病	0.76 ( 0.37 - 1.58 )	0.76 ( 0.53 )	0.79 ( 0.43 )	-0.35 ( -2.04 )	否	否	否	否	0
THYROID FUNCTION TEST ABNORMAL	8	8217	13	56434	4.23	1.75	10.2	4.22	12.19	3.34	5.1	3	1.43	1.58	-0.19	甲状腺功能检查异常	INVESTIGATIONS	各类检查	4.23 ( 1.75 - 10.2 )	4.22 ( 12.19 )	3 ( 1.43 )	1.58 ( -0.19 )	是	是	否	否
INTERNAL HAEMORRHAGE	8	8217	26	56421	2.11	0.96	4.67	2.11	3.58	1.32	2.9	1.85	0.95	0.89	-0.85	内出血	VASCULAR DISORDERS	血管与淋巴管类疾病	2.11 ( 0.96 - 4.67 )	2.11 ( 3.58 )	1.85 ( 0.95 )	0.89 ( -0.85 )	否	否	否	否	0
ILLNESS	8	8217	126	56321	0.44	0.21	0.89	0.44	5.51	-0.28	1.15	0.47	0.26	-1.09	-2.78	患病	GENERAL DISORDERS AND ADMINISTRATION SITE CONDITIONS	全身性疾病及给药部位各种反应	0.44 ( 0.21 - 0.89 )	0.44 ( 5.51 )	0.47 ( 0.26 )	-1.09 ( -2.78 )	否	否	否	否	0
COVID-19	8	8217	113	56334	0.49	0.24	0.99	0.49	4.07	-0.23	1.2	0.52	0.29	-0.94	-2.63	COVID-19	INFECTIONS AND INFESTATIONS	感染及侵染类疾病	0.49 ( 0.24 - 0.99 )	0.49 ( 4.07 )	0.52 ( 0.29 )	-0.94 ( -2.63 )	否	否	否	否	0
TOOTH DISORDER	7	8218	23	56424	2.09	0.9	4.87	2.09	3.05	1.24	2.93	1.83	0.9	0.88	-0.87	牙病	GASTROINTESTINAL DISORDERS	胃肠系统疾病	2.09 ( 0.9 - 4.87 )	2.09 ( 3.05 )	1.83 ( 0.9 )	0.88 ( -0.87 )	否	否	否	否	0
DISEASE RECURRENCE	7	8218	66	56381	0.73	0.33	1.59	0.73	0.64	-0.05	1.51	0.75	0.39	-0.41	-2.11	疾病复发	GENERAL DISORDERS AND ADMINISTRATION SITE CONDITIONS	全身性疾病及给药部位各种反应	0.73 ( 0.33 - 1.59 )	0.73 ( 0.64 )	0.75 ( 0.39 )	-0.41 ( -2.11 )	否	否	否	否	0
CARDIOPULMONARY FAILURE	7	8218	41	56406	1.17	0.53	2.61	1.17	0.15	0.37	1.97	1.15	0.59	0.2	-1.52	心肺衰竭	CARDIAC DISORDERS	心脏器官疾病	1.17 ( 0.53 - 2.61 )	1.17 ( 0.15 )	1.15 ( 0.59 )	0.2 ( -1.52 )	否	否	否	否	0
THYROID DISORDER	7	8218	24	56423	2	0.86	4.65	2	2.72	1.16	2.84	1.78	0.88	0.83	-0.91	甲状腺疾病	ENDOCRINE DISORDERS	内分泌系统疾病	2 ( 0.86 - 4.65 )	2 ( 2.72 )	1.78 ( 0.88 )	0.83 ( -0.91 )	否	否	否	否	0
PALPITATIONS	7	8218	68	56379	0.71	0.32	1.54	0.71	0.77	-0.07	1.48	0.73	0.38	-0.45	-2.15	心悸	CARDIAC DISORDERS	心脏器官疾病	0.71 ( 0.32 - 1.54 )	0.71 ( 0.77 )	0.73 ( 0.38 )	-0.45 ( -2.15 )	否	否	否	否	0
BLOOD SODIUM DECREASED	7	8218	28	56419	1.72	0.75	3.93	1.72	1.67	0.89	2.54	1.57	0.79	0.65	-1.08	血钠降低	INVESTIGATIONS	各类检查	1.72 ( 0.75 - 3.93 )	1.72 ( 1.67 )	1.57 ( 0.79 )	0.65 ( -1.08 )	否	否	否	否	0
ABDOMINAL ABSCESS	7	8218	18	56429	2.67	1.11	6.4	2.67	5.26	1.8	3.54	2.2	1.06	1.14	-0.62	腹部脓肿	INFECTIONS AND INFESTATIONS	感染及侵染类疾病	2.67 ( 1.11 - 6.4 )	2.67 ( 5.26 )	2.2 ( 1.06 )	1.14 ( -0.62 )	是	是	否	否
CARDIAC ARREST	7	8218	35	56412	1.37	0.61	3.09	1.37	0.59	0.56	2.18	1.31	0.66	0.39	-1.33	心脏停搏	CARDIAC DISORDERS	心脏器官疾病	1.37 ( 0.61 - 3.09 )	1.37 ( 0.59 )	1.31 ( 0.66 )	0.39 ( -1.33 )	否	否	否	否	0
HYPOGLYCAEMIA	7	8218	50	56397	0.96	0.44	2.12	0.96	0.01	0.17	1.75	0.97	0.5	-0.05	-1.76	低血糖	METABOLISM AND NUTRITION DISORDERS	代谢及营养类疾病	0.96 ( 0.44 - 2.12 )	0.96 ( 0.01 )	0.97 ( 0.5 )	-0.05 ( -1.76 )	否	否	否	否	0
HEART RATE INCREASED	7	8218	41	56406	1.17	0.53	2.61	1.17	0.15	0.37	1.97	1.15	0.59	0.2	-1.52	心率升高	INVESTIGATIONS	各类检查	1.17 ( 0.53 - 2.61 )	1.17 ( 0.15 )	1.15 ( 0.59 )	0.2 ( -1.52 )	否	否	否	否	0
GINGIVAL PAIN	7	8218	14	56433	3.43	1.39	8.51	3.43	8.04	2.52	4.34	2.62	1.23	1.39	-0.39	牙龈疼痛	GASTROINTESTINAL DISORDERS	胃肠系统疾病	3.43 ( 1.39 - 8.51 )	3.43 ( 8.04 )	2.62 ( 1.23 )	1.39 ( -0.39 )	是	是	否	否
SKIN REACTION	7	8218	13	56434	3.7	1.47	9.27	3.7	8.95	2.78	4.61	2.75	1.28	1.46	-0.32	皮肤反应	SKIN AND SUBCUTANEOUS TISSUE DISORDERS	皮肤及皮下组织类疾病	3.7 ( 1.47 - 9.27 )	3.7 ( 8.95 )	2.75 ( 1.28 )	1.46 ( -0.32 )	是	是	否	否
MELAENA	7	8218	46	56401	1.04	0.47	2.31	1.04	0.01	0.25	1.84	1.04	0.53	0.05	-1.66	黑便	GASTROINTESTINAL DISORDERS	胃肠系统疾病	1.04 ( 0.47 - 2.31 )	1.04 ( 0.01 )	1.04 ( 0.53 )	0.05 ( -1.66 )	否	否	否	否	0
NIGHT SWEATS	7	8218	26	56421	1.85	0.8	4.26	1.85	2.15	1.01	2.68	1.67	0.83	0.74	-1	盗汗	SKIN AND SUBCUTANEOUS TISSUE DISORDERS	皮肤及皮下组织类疾病	1.85 ( 0.8 - 4.26 )	1.85 ( 2.15 )	1.67 ( 0.83 )	0.74 ( -1 )	否	否	否	否	0
BLOOD BILIRUBIN INCREASED	7	8218	145	56302	0.33	0.15	0.71	0.33	9.03	-0.43	1.09	0.36	0.19	-1.47	-3.15	血胆红素升高	INVESTIGATIONS	各类检查	0.33 ( 0.15 - 0.71 )	0.33 ( 9.03 )	0.36 ( 0.19 )	-1.47 ( -3.15 )	否	否	否	否	0
FEELING HOT	7	8218	30	56417	1.6	0.7	3.65	1.6	1.28	0.78	2.42	1.49	0.75	0.57	-1.16	感觉热	GENERAL DISORDERS AND ADMINISTRATION SITE CONDITIONS	全身性疾病及给药部位各种反应	1.6 ( 0.7 - 3.65 )	1.6 ( 1.28 )	1.49 ( 0.75 )	0.57 ( -1.16 )	否	否	否	否	0
WOUND	7	8218	31	56416	1.55	0.68	3.52	1.55	1.11	0.73	2.37	1.45	0.73	0.53	-1.19	伤口	INJURY, POISONING AND PROCEDURAL COMPLICATIONS	各类损伤、中毒及操作并发症	1.55 ( 0.68 - 3.52 )	1.55 ( 1.11 )	1.45 ( 0.73 )	0.53 ( -1.19 )	否	否	否	否	0
MUSCULOSKELETAL PAIN	7	8218	40	56407	1.2	0.54	2.68	1.2	0.2	0.4	2	1.17	0.6	0.23	-1.49	骨骼肌肉疼痛	MUSCULOSKELETAL AND CONNECTIVE TISSUE DISORDERS	各种肌肉骨骼及结缔组织疾病	1.2 ( 0.54 - 2.68 )	1.2 ( 0.2 )	1.17 ( 0.6 )	0.23 ( -1.49 )	否	否	否	否	0
CARDIAC DISORDER	7	8218	62	56385	0.77	0.35	1.69	0.77	0.41	-0.01	1.56	0.8	0.41	-0.33	-2.03	心脏疾病	CARDIAC DISORDERS	心脏器官疾病	0.77 ( 0.35 - 1.69 )	0.77 ( 0.41 )	0.8 ( 0.41 )	-0.33 ( -2.03 )	否	否	否	否	0
HAEMATOCHEZIA	7	8218	63	56384	0.76	0.35	1.67	0.76	0.47	-0.02	1.54	0.79	0.41	-0.35	-2.05	便血	GASTROINTESTINAL DISORDERS	胃肠系统疾病	0.76 ( 0.35 - 1.67 )	0.76 ( 0.47 )	0.79 ( 0.41 )	-0.35 ( -2.05 )	否	否	否	否	0
TOOTHACHE	7	8218	16	56431	3	1.24	7.3	3	6.51	2.11	3.89	2.39	1.14	1.26	-0.51	牙疼	GASTROINTESTINAL DISORDERS	胃肠系统疾病	3 ( 1.24 - 7.3 )	3 ( 6.51 )	2.39 ( 1.14 )	1.26 ( -0.51 )	是	是	否	否
PARAESTHESIA	7	8218	85	56362	0.56	0.26	1.22	0.57	2.17	-0.21	1.34	0.6	0.31	-0.74	-2.43	异常感觉	NERVOUS SYSTEM DISORDERS	各类神经系统疾病	0.56 ( 0.26 - 1.22 )	0.57 ( 2.17 )	0.6 ( 0.31 )	-0.74 ( -2.43 )	否	否	否	否	0
LOSS OF CONSCIOUSNESS	7	8218	51	56396	0.94	0.43	2.08	0.94	0.02	0.15	1.73	0.95	0.49	-0.08	-1.78	意识丧失	NERVOUS SYSTEM DISORDERS	各类神经系统疾病	0.94 ( 0.43 - 2.08 )	0.94 ( 0.02 )	0.95 ( 0.49 )	-0.08 ( -1.78 )	否	否	否	否	0
BLOOD MAGNESIUM DECREASED	7	8218	22	56425	2.18	0.93	5.12	2.18	3.41	1.33	3.03	1.9	0.93	0.92	-0.82	血镁降低	INVESTIGATIONS	各类检查	2.18 ( 0.93 - 5.12 )	2.18 ( 3.41 )	1.9 ( 0.93 )	0.92 ( -0.82 )	否	否	否	否	0
SKIN ULCER	7	8218	32	56415	1.5	0.66	3.4	1.5	0.96	0.68	2.32	1.41	0.71	0.5	-1.23	皮肤溃疡	SKIN AND SUBCUTANEOUS TISSUE DISORDERS	皮肤及皮下组织类疾病	1.5 ( 0.66 - 3.4 )	1.5 ( 0.96 )	1.41 ( 0.71 )	0.5 ( -1.23 )	否	否	否	否	0
PNEUMATOSIS INTESTINALIS	7	8218	3	56444	16.03	4.14	61.99	16.01	29.56	14.66	17.37	5.5	1.77	2.46	0.58	肠壁囊样积气	GASTROINTESTINAL DISORDERS	胃肠系统疾病	16.03 ( 4.14 - 61.99 )	16.01 ( 29.56 )	5.5 ( 1.77 )	2.46 ( 0.58 )	是	是	否	是
NEOPLASM RECURRENCE	7	8218	155	56292	0.31	0.15	0.66	0.31	10.32	-0.45	1.07	0.34	0.18	-1.56	-3.24	肿瘤复发	NEOPLASMS BENIGN, MALIGNANT AND UNSPECIFIED (INCL CYSTS AND POLYPS)	良性、恶性及性质不明的肿瘤（包括囊状和息肉状）	0.31 ( 0.15 - 0.66 )	0.31 ( 10.32 )	0.34 ( 0.18 )	-1.56 ( -3.24 )	否	否	否	否	0
HOSPITALISATION	7	8218	205	56242	0.23	0.11	0.5	0.23	16.99	-0.52	0.99	0.26	0.14	-1.95	-3.62	住院治疗	SURGICAL AND MEDICAL PROCEDURES	各种手术及医疗操作	0.23 ( 0.11 - 0.5 )	0.23 ( 16.99 )	0.26 ( 0.14 )	-1.95 ( -3.62 )	否	否	否	否	0
C-REACTIVE PROTEIN INCREASED	6	8219	33	56414	1.25	0.52	2.98	1.25	0.25	0.38	2.12	1.21	0.58	0.27	-1.45	C 反应蛋白升高	INVESTIGATIONS	各类检查	1.25 ( 0.52 - 2.98 )	1.25 ( 0.25 )	1.21 ( 0.58 )	0.27 ( -1.45 )	否	否	否	否	0
SWELLING FACE	6	8219	237	56210	0.17	0.08	0.39	0.17	23.08	-0.64	0.98	0.19	0.1	-2.36	-4.04	面肿	GENERAL DISORDERS AND ADMINISTRATION SITE CONDITIONS	全身性疾病及给药部位各种反应	0.17 ( 0.08 - 0.39 )	0.17 ( 23.08 )	0.19 ( 0.1 )	-2.36 ( -4.04 )	否	否	否	否	0
BALANCE DISORDER	6	8219	103	56344	0.4	0.18	0.91	0.4	5.12	-0.42	1.22	0.43	0.22	-1.21	-2.9	平衡障碍	NERVOUS SYSTEM DISORDERS	各类神经系统疾病	0.4 ( 0.18 - 0.91 )	0.4 ( 5.12 )	0.43 ( 0.22 )	-1.21 ( -2.9 )	否	否	否	否	0
ERUCTATION	6	8219	17	56430	2.42	0.96	6.15	2.42	3.7	1.49	3.35	2.05	0.94	1.04	-0.73	嗳气	GASTROINTESTINAL DISORDERS	胃肠系统疾病	2.42 ( 0.96 - 6.15 )	2.42 ( 3.7 )	2.05 ( 0.94 )	1.04 ( -0.73 )	否	否	否	否	0
SKIN TOXICITY	6	8219	24	56423	1.72	0.7	4.2	1.72	1.43	0.82	2.61	1.57	0.74	0.65	-1.09	皮肤毒性	SKIN AND SUBCUTANEOUS TISSUE DISORDERS	皮肤及皮下组织类疾病	1.72 ( 0.7 - 4.2 )	1.72 ( 1.43 )	1.57 ( 0.74 )	0.65 ( -1.09 )	否	否	否	否	0
ATRIAL FIBRILLATION	6	8219	63	56384	0.65	0.28	1.51	0.65	1.01	-0.18	1.49	0.68	0.34	-0.55	-2.25	房颤	CARDIAC DISORDERS	心脏器官疾病	0.65 ( 0.28 - 1.51 )	0.65 ( 1.01 )	0.68 ( 0.34 )	-0.55 ( -2.25 )	否	否	否	否	0
GINGIVAL SWELLING	6	8219	4	56443	10.3	2.91	36.51	10.29	20.14	9.03	11.56	4.72	1.64	2.24	0.36	牙龈肿胀	GASTROINTESTINAL DISORDERS	胃肠系统疾病	10.3 ( 2.91 - 36.51 )	10.29 ( 20.14 )	4.72 ( 1.64 )	2.24 ( 0.36 )	是	是	否	是
TUMOUR RUPTURE	6	8219	41	56406	1	0.43	2.37	1	0	0.15	1.86	1	0.49	0.01	-1.71	肿瘤破裂	NEOPLASMS BENIGN, MALIGNANT AND UNSPECIFIED (INCL CYSTS AND POLYPS)	良性、恶性及性质不明的肿瘤（包括囊状和息肉状）	1 ( 0.43 - 2.37 )	1 ( 0 )	1 ( 0.49 )	0.01 ( -1.71 )	否	否	否	否	0
HYPONATRAEMIA	6	8219	29	56418	1.42	0.59	3.42	1.42	0.62	0.54	2.3	1.35	0.65	0.43	-1.3	低钠血症	METABOLISM AND NUTRITION DISORDERS	代谢及营养类疾病	1.42 ( 0.59 - 3.42 )	1.42 ( 0.62 )	1.35 ( 0.65 )	0.43 ( -1.3 )	否	否	否	否	0
LIVER FUNCTION TEST ABNORMAL	6	8219	36	56411	1.14	0.48	2.72	1.14	0.09	0.28	2.01	1.12	0.54	0.17	-1.56	肝功检查异常	INVESTIGATIONS	各类检查	1.14 ( 0.48 - 2.72 )	1.14 ( 0.09 )	1.12 ( 0.54 )	0.17 ( -1.56 )	否	否	否	否	0
INFLUENZA LIKE ILLNESS	6	8219	20	56427	2.06	0.83	5.13	2.06	2.51	1.15	2.97	1.81	0.85	0.86	-0.9	流感样疾病	GENERAL DISORDERS AND ADMINISTRATION SITE CONDITIONS	全身性疾病及给药部位各种反应	2.06 ( 0.83 - 5.13 )	2.06 ( 2.51 )	1.81 ( 0.85 )	0.86 ( -0.9 )	否	否	否	否	0
SKIN ATROPHY	6	8219	22	56425	1.87	0.76	4.62	1.87	1.91	0.97	2.77	1.68	0.79	0.75	-1	皮肤萎缩	SKIN AND SUBCUTANEOUS TISSUE DISORDERS	皮肤及皮下组织类疾病	1.87 ( 0.76 - 4.62 )	1.87 ( 1.91 )	1.68 ( 0.79 )	0.75 ( -1 )	否	否	否	否	0
HYPERSOMNIA	6	8219	41	56406	1	0.43	2.37	1	0	0.15	1.86	1	0.49	0.01	-1.71	睡眠过度	NERVOUS SYSTEM DISORDERS	各类神经系统疾病	1 ( 0.43 - 2.37 )	1 ( 0 )	1 ( 0.49 )	0.01 ( -1.71 )	否	否	否	否	0
DIABETES MELLITUS	6	8219	36	56411	1.14	0.48	2.72	1.14	0.09	0.28	2.01	1.12	0.54	0.17	-1.56	糖尿病	METABOLISM AND NUTRITION DISORDERS	代谢及营养类疾病	1.14 ( 0.48 - 2.72 )	1.14 ( 0.09 )	1.12 ( 0.54 )	0.17 ( -1.56 )	否	否	否	否	0
AORTIC DISSECTION	6	8219	3	56444	13.74	3.43	54.93	13.73	23.6	12.34	15.11	5.24	1.64	2.39	0.49	主动脉夹层	VASCULAR DISORDERS	血管与淋巴管类疾病	13.74 ( 3.43 - 54.93 )	13.73 ( 23.6 )	5.24 ( 1.64 )	2.39 ( 0.49 )	是	是	否	是
CARDIOGENIC SHOCK	6	8219	6	56441	6.87	2.21	21.3	6.86	15.03	5.73	7.99	3.93	1.52	1.98	0.13	心源性休克	CARDIAC DISORDERS	心脏器官疾病	6.87 ( 2.21 - 21.3 )	6.86 ( 15.03 )	3.93 ( 1.52 )	1.98 ( 0.13 )	是	是	否	是
EYELID OEDEMA	6	8219	120	56327	0.34	0.15	0.78	0.34	7.2	-0.48	1.16	0.37	0.19	-1.42	-3.1	眼睑水肿	EYE DISORDERS	眼器官疾病	0.34 ( 0.15 - 0.78 )	0.34 ( 7.2 )	0.37 ( 0.19 )	-1.42 ( -3.1 )	否	否	否	否	0
DECREASED IMMUNE RESPONSIVENESS	6	8219	9	56438	4.58	1.63	12.86	4.58	10.06	3.54	5.61	3.15	1.32	1.65	-0.16	免疫反应降低	IMMUNE SYSTEM DISORDERS	免疫系统疾病	4.58 ( 1.63 - 12.86 )	4.58 ( 10.06 )	3.15 ( 1.32 )	1.65 ( -0.16 )	是	是	否	否
CHOLANGITIS	6	8219	15	56432	2.75	1.07	7.08	2.75	4.76	1.8	3.69	2.25	1.02	1.17	-0.61	胆管炎	HEPATOBILIARY DISORDERS	肝胆系统疾病	2.75 ( 1.07 - 7.08 )	2.75 ( 4.76 )	2.25 ( 1.02 )	1.17 ( -0.61 )	是	是	否	否
BLOOD ALKALINE PHOSPHATASE INCREASED	6	8219	55	56392	0.75	0.32	1.74	0.75	0.46	-0.09	1.59	0.77	0.38	-0.37	-2.08	血碱性磷酸酶升高	INVESTIGATIONS	各类检查	0.75 ( 0.32 - 1.74 )	0.75 ( 0.46 )	0.77 ( 0.38 )	-0.37 ( -2.08 )	否	否	否	否	0
EJECTION FRACTION DECREASED	6	8219	15	56432	2.75	1.07	7.08	2.75	4.76	1.8	3.69	2.25	1.02	1.17	-0.61	射血分数降低	INVESTIGATIONS	各类检查	2.75 ( 1.07 - 7.08 )	2.75 ( 4.76 )	2.25 ( 1.02 )	1.17 ( -0.61 )	是	是	否	否
BLOOD IRON DECREASED	6	8219	59	56388	0.7	0.3	1.62	0.7	0.71	-0.14	1.54	0.73	0.36	-0.46	-2.17	血铁降低	INVESTIGATIONS	各类检查	0.7 ( 0.3 - 1.62 )	0.7 ( 0.71 )	0.73 ( 0.36 )	-0.46 ( -2.17 )	否	否	否	否	0
GENERALISED OEDEMA	6	8219	68	56379	0.61	0.26	1.4	0.61	1.42	-0.23	1.44	0.64	0.32	-0.65	-2.35	全身性水肿	GENERAL DISORDERS AND ADMINISTRATION SITE CONDITIONS	全身性疾病及给药部位各种反应	0.61 ( 0.26 - 1.4 )	0.61 ( 1.42 )	0.64 ( 0.32 )	-0.65 ( -2.35 )	否	否	否	否	0
PROTEINURIA	6	8219	30	56417	1.37	0.57	3.3	1.37	0.51	0.5	2.25	1.31	0.63	0.39	-1.34	蛋白尿	RENAL AND URINARY DISORDERS	肾脏及泌尿系统疾病	1.37 ( 0.57 - 3.3 )	1.37 ( 0.51 )	1.31 ( 0.63 )	0.39 ( -1.34 )	否	否	否	否	0
DRUG RESISTANCE	6	8219	244	56203	0.17	0.07	0.38	0.17	24.07	-0.64	0.98	0.19	0.1	-2.41	-4.08	耐药	GENERAL DISORDERS AND ADMINISTRATION SITE CONDITIONS	全身性疾病及给药部位各种反应	0.17 ( 0.07 - 0.38 )	0.17 ( 24.07 )	0.19 ( 0.1 )	-2.41 ( -4.08 )	否	否	否	否	0
RASH MACULAR	6	8219	40	56407	1.03	0.44	2.43	1.03	0	0.17	1.89	1.03	0.5	0.04	-1.68	斑状皮疹	SKIN AND SUBCUTANEOUS TISSUE DISORDERS	皮肤及皮下组织类疾病	1.03 ( 0.44 - 2.43 )	1.03 ( 0 )	1.03 ( 0.5 )	0.04 ( -1.68 )	否	否	否	否	0
BLOOD LACTATE DEHYDROGENASE INCREASED	6	8219	36	56411	1.14	0.48	2.72	1.14	0.09	0.28	2.01	1.12	0.54	0.17	-1.56	血乳酸脱氢酶升高	INVESTIGATIONS	各类检查	1.14 ( 0.48 - 2.72 )	1.14 ( 0.09 )	1.12 ( 0.54 )	0.17 ( -1.56 )	否	否	否	否	0
BLOOD PRESSURE FLUCTUATION	6	8219	31	56416	1.33	0.55	3.19	1.33	0.41	0.45	2.2	1.28	0.61	0.35	-1.38	血压波动	VASCULAR DISORDERS	血管与淋巴管类疾病	1.33 ( 0.55 - 3.19 )	1.33 ( 0.41 )	1.28 ( 0.61 )	0.35 ( -1.38 )	否	否	否	否	0
HAEMATEMESIS	6	8219	40	56407	1.03	0.44	2.43	1.03	0	0.17	1.89	1.03	0.5	0.04	-1.68	呕血	GASTROINTESTINAL DISORDERS	胃肠系统疾病	1.03 ( 0.44 - 2.43 )	1.03 ( 0 )	1.03 ( 0.5 )	0.04 ( -1.68 )	否	否	否	否	0
BLOOD CREATINE PHOSPHOKINASE INCREASED	6	8219	47	56400	0.88	0.37	2.05	0.88	0.09	0.03	1.73	0.89	0.44	-0.17	-1.88	血肌酸磷酸激酶升高	INVESTIGATIONS	各类检查	0.88 ( 0.37 - 2.05 )	0.88 ( 0.09 )	0.89 ( 0.44 )	-0.17 ( -1.88 )	否	否	否	否	0
NEPHROTIC SYNDROME	6	8219	11	56436	3.75	1.38	10.13	3.74	7.81	2.75	4.74	2.78	1.21	1.47	-0.33	肾病综合征	RENAL AND URINARY DISORDERS	肾脏及泌尿系统疾病	3.75 ( 1.38 - 10.13 )	3.74 ( 7.81 )	2.78 ( 1.21 )	1.47 ( -0.33 )	是	是	否	否
HEPATIC FAILURE	6	8219	60	56387	0.69	0.3	1.59	0.69	0.78	-0.15	1.53	0.71	0.35	-0.48	-2.19	肝衰竭	HEPATOBILIARY DISORDERS	肝胆系统疾病	0.69 ( 0.3 - 1.59 )	0.69 ( 0.78 )	0.71 ( 0.35 )	-0.48 ( -2.19 )	否	否	否	否	0
THERAPY INTERRUPTED	6	8219	89	56358	0.46	0.2	1.06	0.46	3.51	-0.36	1.29	0.5	0.25	-1.01	-2.7	治疗中断	SURGICAL AND MEDICAL PROCEDURES	各种手术及医疗操作	0.46 ( 0.2 - 1.06 )	0.46 ( 3.51 )	0.5 ( 0.25 )	-1.01 ( -2.7 )	否	否	否	否	0
CELLULITIS	5	8220	24	56423	1.43	0.55	3.75	1.43	0.53	0.47	2.39	1.36	0.61	0.44	-1.31	蜂窝织炎	INFECTIONS AND INFESTATIONS	感染及侵染类疾病	1.43 ( 0.55 - 3.75 )	1.43 ( 0.53 )	1.36 ( 0.61 )	0.44 ( -1.31 )	否	否	否	否	0
EYE SWELLING	5	8220	209	56238	0.16	0.07	0.4	0.16	20.85	-0.72	1.05	0.18	0.09	-2.44	-4.12	眼肿	EYE DISORDERS	眼器官疾病	0.16 ( 0.07 - 0.4 )	0.16 ( 20.85 )	0.18 ( 0.09 )	-2.44 ( -4.12 )	否	否	否	否	0
VISUAL IMPAIRMENT	5	8220	68	56379	0.5	0.2	1.25	0.5	2.27	-0.4	1.41	0.54	0.25	-0.89	-2.59	视觉损害	EYE DISORDERS	眼器官疾病	0.5 ( 0.2 - 1.25 )	0.5 ( 2.27 )	0.54 ( 0.25 )	-0.89 ( -2.59 )	否	否	否	否	0
HOT FLUSH	5	8220	15	56432	2.29	0.83	6.3	2.29	2.72	1.28	3.3	1.97	0.84	0.98	-0.81	潮热	VASCULAR DISORDERS	血管与淋巴管类疾病	2.29 ( 0.83 - 6.3 )	2.29 ( 2.72 )	1.97 ( 0.84 )	0.98 ( -0.81 )	否	否	否	否	0
ABSCESS	5	8220	26	56421	1.32	0.51	3.44	1.32	0.33	0.36	2.28	1.27	0.57	0.34	-1.4	脓肿	INFECTIONS AND INFESTATIONS	感染及侵染类疾病	1.32 ( 0.51 - 3.44 )	1.32 ( 0.33 )	1.27 ( 0.57 )	0.34 ( -1.4 )	否	否	否	否	0
PAIN IN JAW	5	8220	12	56435	2.86	1.01	8.12	2.86	4.27	1.82	3.9	2.31	0.97	1.21	-0.59	颌骨疼痛	MUSCULOSKELETAL AND CONNECTIVE TISSUE DISORDERS	各种肌肉骨骼及结缔组织疾病	2.86 ( 1.01 - 8.12 )	2.86 ( 4.27 )	2.31 ( 0.97 )	1.21 ( -0.59 )	是	是	否	否
HYPERAMMONAEMIA	5	8220	7	56440	4.9	1.56	15.46	4.9	9.06	3.75	6.05	3.28	1.25	1.71	-0.14	高氨血症	METABOLISM AND NUTRITION DISORDERS	代谢及营养类疾病	4.9 ( 1.56 - 15.46 )	4.9 ( 9.06 )	3.28 ( 1.25 )	1.71 ( -0.14 )	是	是	否	否
DYSPNOEA EXERTIONAL	5	8220	25	56422	1.37	0.53	3.59	1.37	0.42	0.41	2.33	1.31	0.59	0.39	-1.35	劳力性呼吸困难	RESPIRATORY, THORACIC AND MEDIASTINAL DISORDERS	呼吸系统、胸及纵隔疾病	1.37 ( 0.53 - 3.59 )	1.37 ( 0.42 )	1.31 ( 0.59 )	0.39 ( -1.35 )	否	否	否	否	0
PROTEIN TOTAL DECREASED	5	8220	23	56424	1.49	0.57	3.93	1.49	0.67	0.53	2.46	1.4	0.62	0.49	-1.26	总蛋白降低	INVESTIGATIONS	各类检查	1.49 ( 0.57 - 3.93 )	1.49 ( 0.67 )	1.4 ( 0.62 )	0.49 ( -1.26 )	否	否	否	否	0
HAEMATOCRIT DECREASED	5	8220	62	56385	0.55	0.22	1.38	0.55	1.67	-0.36	1.46	0.59	0.27	-0.77	-2.47	红细胞压积降低	INVESTIGATIONS	各类检查	0.55 ( 0.22 - 1.38 )	0.55 ( 1.67 )	0.59 ( 0.27 )	-0.77 ( -2.47 )	否	否	否	否	0
WHITE BLOOD CELL COUNT INCREASED	5	8220	46	56401	0.75	0.3	1.88	0.75	0.39	-0.18	1.67	0.77	0.36	-0.38	-2.09	白细胞计数升高	INVESTIGATIONS	各类检查	0.75 ( 0.3 - 1.88 )	0.75 ( 0.39 )	0.77 ( 0.36 )	-0.38 ( -2.09 )	否	否	否	否	0
MOVEMENT DISORDER	5	8220	11	56436	3.12	1.08	8.98	3.12	4.95	2.06	4.18	2.46	1.01	1.3	-0.51	运动失调	NERVOUS SYSTEM DISORDERS	各类神经系统疾病	3.12 ( 1.08 - 8.98 )	3.12 ( 4.95 )	2.46 ( 1.01 )	1.3 ( -0.51 )	是	是	否	否
RESPIRATORY FAILURE	5	8220	61	56386	0.56	0.23	1.4	0.56	1.57	-0.35	1.47	0.6	0.28	-0.75	-2.45	呼吸衰竭	RESPIRATORY, THORACIC AND MEDIASTINAL DISORDERS	呼吸系统、胸及纵隔疾病	0.56 ( 0.23 - 1.4 )	0.56 ( 1.57 )	0.6 ( 0.28 )	-0.75 ( -2.45 )	否	否	否	否	0
PANCREATITIS	5	8220	17	56430	2.02	0.74	5.47	2.02	1.99	1.02	3.02	1.79	0.78	0.84	-0.93	胰腺炎	GASTROINTESTINAL DISORDERS	胃肠系统疾病	2.02 ( 0.74 - 5.47 )	2.02 ( 1.99 )	1.79 ( 0.78 )	0.84 ( -0.93 )	否	否	否	否	0
GAMMA-GLUTAMYLTRANSFERASE INCREASED	5	8220	30	56417	1.14	0.44	2.95	1.14	0.08	0.2	2.09	1.12	0.51	0.17	-1.57	γ-谷氨酰转移酶升高	INVESTIGATIONS	各类检查	1.14 ( 0.44 - 2.95 )	1.14 ( 0.08 )	1.12 ( 0.51 )	0.17 ( -1.57 )	否	否	否	否	0
APHASIA	5	8220	66	56381	0.52	0.21	1.29	0.52	2.06	-0.39	1.43	0.55	0.26	-0.85	-2.55	失语	NERVOUS SYSTEM DISORDERS	各类神经系统疾病	0.52 ( 0.21 - 1.29 )	0.52 ( 2.06 )	0.55 ( 0.26 )	-0.85 ( -2.55 )	否	否	否	否	0
FLUSHING	5	8220	16	56431	2.15	0.79	5.86	2.14	2.33	1.14	3.15	1.87	0.81	0.9	-0.87	潮红	VASCULAR DISORDERS	血管与淋巴管类疾病	2.15 ( 0.79 - 5.86 )	2.14 ( 2.33 )	1.87 ( 0.81 )	0.9 ( -0.87 )	否	否	否	否	0
LUNG DISORDER	5	8220	47	56400	0.73	0.29	1.84	0.73	0.45	-0.19	1.65	0.76	0.35	-0.4	-2.12	肺部疾病	RESPIRATORY, THORACIC AND MEDIASTINAL DISORDERS	呼吸系统、胸及纵隔疾病	0.73 ( 0.29 - 1.84 )	0.73 ( 0.45 )	0.76 ( 0.35 )	-0.4 ( -2.12 )	否	否	否	否	0
LIP DRY	5	8220	19	56428	1.81	0.67	4.84	1.81	1.42	0.82	2.79	1.64	0.72	0.71	-1.05	唇部干燥	GASTROINTESTINAL DISORDERS	胃肠系统疾病	1.81 ( 0.67 - 4.84 )	1.81 ( 1.42 )	1.64 ( 0.72 )	0.71 ( -1.05 )	否	否	否	否	0
BLOOD CHOLESTEROL INCREASED	5	8220	13	56434	2.64	0.94	7.41	2.64	3.68	1.61	3.67	2.18	0.92	1.13	-0.67	血胆固醇升高	INVESTIGATIONS	各类检查	2.64 ( 0.94 - 7.41 )	2.64 ( 3.68 )	2.18 ( 0.92 )	1.13 ( -0.67 )	否	否	否	否	0
FACE OEDEMA	5	8220	167	56280	0.2	0.08	0.5	0.21	14.95	-0.68	1.09	0.23	0.11	-2.13	-3.81	面部水肿	GENERAL DISORDERS AND ADMINISTRATION SITE CONDITIONS	全身性疾病及给药部位各种反应	0.2 ( 0.08 - 0.5 )	0.21 ( 14.95 )	0.23 ( 0.11 )	-2.13 ( -3.81 )	否	否	否	否	0
APPETITE DISORDER	5	8220	16	56431	2.15	0.79	5.86	2.14	2.33	1.14	3.15	1.87	0.81	0.9	-0.87	食欲障碍	METABOLISM AND NUTRITION DISORDERS	代谢及营养类疾病	2.15 ( 0.79 - 5.86 )	2.14 ( 2.33 )	1.87 ( 0.81 )	0.9 ( -0.87 )	否	否	否	否	0
SPEECH DISORDER	5	8220	40	56407	0.86	0.34	2.17	0.86	0.1	-0.07	1.79	0.87	0.4	-0.19	-1.91	言语障碍	NERVOUS SYSTEM DISORDERS	各类神经系统疾病	0.86 ( 0.34 - 2.17 )	0.86 ( 0.1 )	0.87 ( 0.4 )	-0.19 ( -1.91 )	否	否	否	否	0
MUSCULOSKELETAL STIFFNESS	5	8220	39	56408	0.88	0.35	2.23	0.88	0.07	-0.05	1.81	0.89	0.41	-0.16	-1.88	肌肉骨骼强直	MUSCULOSKELETAL AND CONNECTIVE TISSUE DISORDERS	各种肌肉骨骼及结缔组织疾病	0.88 ( 0.35 - 2.23 )	0.88 ( 0.07 )	0.89 ( 0.41 )	-0.16 ( -1.88 )	否	否	否	否	0
ALANINE AMINOTRANSFERASE INCREASED	5	8220	82	56365	0.42	0.17	1.03	0.42	3.81	-0.48	1.32	0.45	0.21	-1.15	-2.84	丙氨酸氨基转移酶升高	INVESTIGATIONS	各类检查	0.42 ( 0.17 - 1.03 )	0.42 ( 3.81 )	0.45 ( 0.21 )	-1.15 ( -2.84 )	否	否	否	否	0
VERTIGO	5	8220	33	56414	1.04	0.41	2.66	1.04	0.01	0.1	1.98	1.03	0.47	0.05	-1.68	眩晕	EAR AND LABYRINTH DISORDERS	耳及迷路类疾病	1.04 ( 0.41 - 2.66 )	1.04 ( 0.01 )	1.03 ( 0.47 )	0.05 ( -1.68 )	否	否	否	否	0
DEEP VEIN THROMBOSIS	5	8220	21	56426	1.63	0.62	4.34	1.63	0.99	0.66	2.61	1.51	0.67	0.6	-1.16	深静脉血栓形成	VASCULAR DISORDERS	血管与淋巴管类疾病	1.63 ( 0.62 - 4.34 )	1.63 ( 0.99 )	1.51 ( 0.67 )	0.6 ( -1.16 )	否	否	否	否	0
BRADYCARDIA	5	8220	20	56427	1.72	0.64	4.57	1.72	1.19	0.74	2.7	1.57	0.69	0.65	-1.11	心动过缓	CARDIAC DISORDERS	心脏器官疾病	1.72 ( 0.64 - 4.57 )	1.72 ( 1.19 )	1.57 ( 0.69 )	0.65 ( -1.11 )	否	否	否	否	0
LOSS OF PERSONAL INDEPENDENCE IN DAILY ACTIVITIES	5	8220	38	56409	0.9	0.36	2.29	0.9	0.05	-0.03	1.84	0.91	0.42	-0.13	-1.85	日常活动自理能力丧失	SOCIAL CIRCUMSTANCES	社会环境	0.9 ( 0.36 - 2.29 )	0.9 ( 0.05 )	0.91 ( 0.42 )	-0.13 ( -1.85 )	否	否	否	否	0
FREQUENT BOWEL MOVEMENTS	5	8220	27	56420	1.27	0.49	3.3	1.27	0.24	0.32	2.22	1.23	0.55	0.3	-1.44	排便频率增加	GASTROINTESTINAL DISORDERS	胃肠系统疾病	1.27 ( 0.49 - 3.3 )	1.27 ( 0.24 )	1.23 ( 0.55 )	0.3 ( -1.44 )	否	否	否	否	0
GASTRITIS	5	8220	32	56415	1.07	0.42	2.75	1.07	0.02	0.13	2.01	1.06	0.48	0.09	-1.64	胃炎	GASTROINTESTINAL DISORDERS	胃肠系统疾病	1.07 ( 0.42 - 2.75 )	1.07 ( 0.02 )	1.06 ( 0.48 )	0.09 ( -1.64 )	否	否	否	否	0
HERPES ZOSTER	5	8220	14	56433	2.45	0.88	6.81	2.45	3.17	1.43	3.47	2.07	0.88	1.05	-0.74	带状疱疹	INFECTIONS AND INFESTATIONS	感染及侵染类疾病	2.45 ( 0.88 - 6.81 )	2.45 ( 3.17 )	2.07 ( 0.88 )	1.05 ( -0.74 )	否	否	否	否	0
INTENTIONAL PRODUCT MISUSE	5	8220	21	56426	1.63	0.62	4.34	1.63	0.99	0.66	2.61	1.51	0.67	0.6	-1.16	有意误用产品	INJURY, POISONING AND PROCEDURAL COMPLICATIONS	各类损伤、中毒及操作并发症	1.63 ( 0.62 - 4.34 )	1.63 ( 0.99 )	1.51 ( 0.67 )	0.6 ( -1.16 )	否	否	否	否	0
RHABDOMYOLYSIS	5	8220	9	56438	3.81	1.28	11.38	3.81	6.67	2.72	4.91	2.81	1.12	1.49	-0.34	横纹肌溶解	MUSCULOSKELETAL AND CONNECTIVE TISSUE DISORDERS	各种肌肉骨骼及结缔组织疾病	3.81 ( 1.28 - 11.38 )	3.81 ( 6.67 )	2.81 ( 1.12 )	1.49 ( -0.34 )	是	是	否	否
SKIN HAEMORRHAGE	4	8221	9	56438	3.05	0.94	9.91	3.05	3.82	1.87	4.23	2.42	0.9	1.27	-0.56	皮肤出血	SKIN AND SUBCUTANEOUS TISSUE DISORDERS	皮肤及皮下组织类疾病	3.05 ( 0.94 - 9.91 )	3.05 ( 3.82 )	2.42 ( 0.9 )	1.27 ( -0.56 )	否	否	否	否	0
STAPHYLOCOCCAL INFECTION	4	8221	8	56439	3.43	1.03	11.4	3.43	4.6	2.23	4.63	2.62	0.96	1.39	-0.46	葡萄球菌感染	INFECTIONS AND INFESTATIONS	感染及侵染类疾病	3.43 ( 1.03 - 11.4 )	3.43 ( 4.6 )	2.62 ( 0.96 )	1.39 ( -0.46 )	是	是	否	否
EYELASH DISCOLOURATION	4	8221	2	56445	13.73	2.51	74.99	13.73	15.73	12.03	15.42	5.24	1.27	2.39	0.4	睫毛脱色	EYE DISORDERS	眼器官疾病	13.73 ( 2.51 - 74.99 )	13.73 ( 15.73 )	5.24 ( 1.27 )	2.39 ( 0.4 )	是	是	否	是
TONGUE DISCOLOURATION	4	8221	2	56445	13.73	2.51	74.99	13.73	15.73	12.03	15.42	5.24	1.27	2.39	0.4	舌变色	GASTROINTESTINAL DISORDERS	胃肠系统疾病	13.73 ( 2.51 - 74.99 )	13.73 ( 15.73 )	5.24 ( 1.27 )	2.39 ( 0.4 )	是	是	否	是
TOXICITY TO VARIOUS AGENTS	4	8221	55	56392	0.5	0.18	1.38	0.5	1.88	-0.52	1.51	0.53	0.23	-0.91	-2.61	各种制剂毒性	INJURY, POISONING AND PROCEDURAL COMPLICATIONS	各类损伤、中毒及操作并发症	0.5 ( 0.18 - 1.38 )	0.5 ( 1.88 )	0.53 ( 0.23 )	-0.91 ( -2.61 )	否	否	否	否	0
POST PROCEDURAL COMPLICATION	4	8221	30	56417	0.92	0.32	2.6	0.92	0.03	-0.13	1.96	0.93	0.39	-0.11	-1.85	操作后并发症	INJURY, POISONING AND PROCEDURAL COMPLICATIONS	各类损伤、中毒及操作并发症	0.92 ( 0.32 - 2.6 )	0.92 ( 0.03 )	0.93 ( 0.39 )	-0.11 ( -1.85 )	否	否	否	否	0
ORAL DISORDER	4	8221	7	56440	3.92	1.15	13.4	3.92	5.54	2.69	5.15	2.86	1.02	1.52	-0.35	口腔病	GASTROINTESTINAL DISORDERS	胃肠系统疾病	3.92 ( 1.15 - 13.4 )	3.92 ( 5.54 )	2.86 ( 1.02 )	1.52 ( -0.35 )	是	是	否	否
ORGAN FAILURE	4	8221	13	56434	2.11	0.69	6.48	2.11	1.79	0.99	3.23	1.85	0.72	0.89	-0.91	器官衰竭	GENERAL DISORDERS AND ADMINISTRATION SITE CONDITIONS	全身性疾病及给药部位各种反应	2.11 ( 0.69 - 6.48 )	2.11 ( 1.79 )	1.85 ( 0.72 )	0.89 ( -0.91 )	否	否	否	否	0
KIDNEY INFECTION	4	8221	6	56441	4.58	1.29	16.22	4.58	6.71	3.31	5.84	3.15	1.09	1.65	-0.23	肾脏感染	INFECTIONS AND INFESTATIONS	感染及侵染类疾病	4.58 ( 1.29 - 16.22 )	4.58 ( 6.71 )	3.15 ( 1.09 )	1.65 ( -0.23 )	是	是	否	否
EPILEPSY	4	8221	4	56443	6.87	1.72	27.46	6.86	10.02	5.48	8.25	3.93	1.23	1.98	0.05	癫痫	NERVOUS SYSTEM DISORDERS	各类神经系统疾病	6.87 ( 1.72 - 27.46 )	6.86 ( 10.02 )	3.93 ( 1.23 )	1.98 ( 0.05 )	是	是	否	是
HEART RATE IRREGULAR	4	8221	12	56435	2.29	0.74	7.1	2.29	2.17	1.16	3.42	1.97	0.76	0.98	-0.83	心率不规则	INVESTIGATIONS	各类检查	2.29 ( 0.74 - 7.1 )	2.29 ( 2.17 )	1.97 ( 0.76 )	0.98 ( -0.83 )	否	否	否	否	0
OVERDOSE	4	8221	22	56425	1.25	0.43	3.62	1.25	0.17	0.18	2.31	1.21	0.5	0.27	-1.48	用药过量	INJURY, POISONING AND PROCEDURAL COMPLICATIONS	各类损伤、中毒及操作并发症	1.25 ( 0.43 - 3.62 )	1.25 ( 0.17 )	1.21 ( 0.5 )	0.27 ( -1.48 )	否	否	否	否	0
IMMUNODEFICIENCY	4	8221	4	56443	6.87	1.72	27.46	6.86	10.02	5.48	8.25	3.93	1.23	1.98	0.05	免疫缺陷	IMMUNE SYSTEM DISORDERS	免疫系统疾病	6.87 ( 1.72 - 27.46 )	6.86 ( 10.02 )	3.93 ( 1.23 )	1.98 ( 0.05 )	是	是	否	是
LOCALISED INFECTION	4	8221	16	56431	1.72	0.57	5.13	1.72	0.96	0.62	2.81	1.57	0.63	0.65	-1.13	局部感染	INFECTIONS AND INFESTATIONS	感染及侵染类疾病	1.72 ( 0.57 - 5.13 )	1.72 ( 0.96 )	1.57 ( 0.63 )	0.65 ( -1.13 )	否	否	否	否	0
APATHY	4	8221	6	56441	4.58	1.29	16.22	4.58	6.71	3.31	5.84	3.15	1.09	1.65	-0.23	情感淡漠	PSYCHIATRIC DISORDERS	精神病类	4.58 ( 1.29 - 16.22 )	4.58 ( 6.71 )	3.15 ( 1.09 )	1.65 ( -0.23 )	是	是	否	否
HYPOPHAGIA	4	8221	40	56407	0.69	0.25	1.92	0.69	0.52	-0.34	1.71	0.71	0.3	-0.48	-2.21	摄食量减少	METABOLISM AND NUTRITION DISORDERS	代谢及营养类疾病	0.69 ( 0.25 - 1.92 )	0.69 ( 0.52 )	0.71 ( 0.3 )	-0.48 ( -2.21 )	否	否	否	否	0
SWOLLEN TONGUE	4	8221	28	56419	0.98	0.34	2.8	0.98	0	-0.07	2.03	0.98	0.41	-0.02	-1.77	肿舌	GASTROINTESTINAL DISORDERS	胃肠系统疾病	0.98 ( 0.34 - 2.8 )	0.98 ( 0 )	0.98 ( 0.41 )	-0.02 ( -1.77 )	否	否	否	否	0
THROAT IRRITATION	4	8221	22	56425	1.25	0.43	3.62	1.25	0.17	0.18	2.31	1.21	0.5	0.27	-1.48	咽喉刺激	RESPIRATORY, THORACIC AND MEDIASTINAL DISORDERS	呼吸系统、胸及纵隔疾病	1.25 ( 0.43 - 3.62 )	1.25 ( 0.17 )	1.21 ( 0.5 )	0.27 ( -1.48 )	否	否	否	否	0
WEIGHT FLUCTUATION	4	8221	8	56439	3.43	1.03	11.4	3.43	4.6	2.23	4.63	2.62	0.96	1.39	-0.46	体重波动	METABOLISM AND NUTRITION DISORDERS	代谢及营养类疾病	3.43 ( 1.03 - 11.4 )	3.43 ( 4.6 )	2.62 ( 0.96 )	1.39 ( -0.46 )	是	是	否	否
HYPERTHYROIDISM	4	8221	17	56430	1.62	0.54	4.8	1.61	0.76	0.53	2.7	1.5	0.6	0.58	-1.19	甲状腺功能亢进症	ENDOCRINE DISORDERS	内分泌系统疾病	1.62 ( 0.54 - 4.8 )	1.61 ( 0.76 )	1.5 ( 0.6 )	0.58 ( -1.19 )	否	否	否	否	0
GLOSSITIS	4	8221	8	56439	3.43	1.03	11.4	3.43	4.6	2.23	4.63	2.62	0.96	1.39	-0.46	舌炎	GASTROINTESTINAL DISORDERS	胃肠系统疾病	3.43 ( 1.03 - 11.4 )	3.43 ( 4.6 )	2.62 ( 0.96 )	1.39 ( -0.46 )	是	是	否	否
QUALITY OF LIFE DECREASED	4	8221	7	56440	3.92	1.15	13.4	3.92	5.54	2.69	5.15	2.86	1.02	1.52	-0.35	生活质量下降	INVESTIGATIONS	各类检查	3.92 ( 1.15 - 13.4 )	3.92 ( 5.54 )	2.86 ( 1.02 )	1.52 ( -0.35 )	是	是	否	否
ENTERITIS	4	8221	3	56444	9.15	2.05	40.91	9.15	12.45	7.65	10.65	4.49	1.28	2.17	0.21	肠炎	GASTROINTESTINAL DISORDERS	胃肠系统疾病	9.15 ( 2.05 - 40.91 )	9.15 ( 12.45 )	4.49 ( 1.28 )	2.17 ( 0.21 )	是	是	否	是
COMA	4	8221	25	56422	1.1	0.38	3.16	1.1	0.03	0.04	2.15	1.08	0.45	0.12	-1.63	昏迷	NERVOUS SYSTEM DISORDERS	各类神经系统疾病	1.1 ( 0.38 - 3.16 )	1.1 ( 0.03 )	1.08 ( 0.45 )	0.12 ( -1.63 )	否	否	否	否	0
ACNE	4	8221	41	56406	0.67	0.24	1.87	0.67	0.59	-0.36	1.7	0.7	0.3	-0.52	-2.24	痤疮	SKIN AND SUBCUTANEOUS TISSUE DISORDERS	皮肤及皮下组织类疾病	0.67 ( 0.24 - 1.87 )	0.67 ( 0.59 )	0.7 ( 0.3 )	-0.52 ( -2.24 )	否	否	否	否	0
CEREBRAL INFARCTION	4	8221	30	56417	0.92	0.32	2.6	0.92	0.03	-0.13	1.96	0.93	0.39	-0.11	-1.85	大脑梗死	NERVOUS SYSTEM DISORDERS	各类神经系统疾病	0.92 ( 0.32 - 2.6 )	0.92 ( 0.03 )	0.93 ( 0.39 )	-0.11 ( -1.85 )	否	否	否	否	0
DEPRESSED MOOD	4	8221	39	56408	0.7	0.25	1.97	0.7	0.45	-0.32	1.73	0.73	0.31	-0.45	-2.17	心境抑郁	PSYCHIATRIC DISORDERS	精神病类	0.7 ( 0.25 - 1.97 )	0.7 ( 0.45 )	0.73 ( 0.31 )	-0.45 ( -2.17 )	否	否	否	否	0
FURUNCLE	4	8221	8	56439	3.43	1.03	11.4	3.43	4.6	2.23	4.63	2.62	0.96	1.39	-0.46	疖	INFECTIONS AND INFESTATIONS	感染及侵染类疾病	3.43 ( 1.03 - 11.4 )	3.43 ( 4.6 )	2.62 ( 0.96 )	1.39 ( -0.46 )	是	是	否	否
NASAL CONGESTION	4	8221	35	56412	0.78	0.28	2.21	0.78	0.21	-0.25	1.82	0.81	0.34	-0.31	-2.04	鼻充血	RESPIRATORY, THORACIC AND MEDIASTINAL DISORDERS	呼吸系统、胸及纵隔疾病	0.78 ( 0.28 - 2.21 )	0.78 ( 0.21 )	0.81 ( 0.34 )	-0.31 ( -2.04 )	否	否	否	否	0
LIMB INJURY	4	8221	26	56421	1.06	0.37	3.03	1.06	0.01	0	2.11	1.05	0.43	0.07	-1.68	肢体损伤	INJURY, POISONING AND PROCEDURAL COMPLICATIONS	各类损伤、中毒及操作并发症	1.06 ( 0.37 - 3.03 )	1.06 ( 0.01 )	1.05 ( 0.43 )	0.07 ( -1.68 )	否	否	否	否	0
SLUGGISHNESS	4	8221	14	56433	1.96	0.65	5.96	1.96	1.47	0.85	3.07	1.75	0.69	0.81	-0.99	反应迟缓	GENERAL DISORDERS AND ADMINISTRATION SITE CONDITIONS	全身性疾病及给药部位各种反应	1.96 ( 0.65 - 5.96 )	1.96 ( 1.47 )	1.75 ( 0.69 )	0.81 ( -0.99 )	否	否	否	否	0
CACHEXIA	4	8221	28	56419	0.98	0.34	2.8	0.98	0	-0.07	2.03	0.98	0.41	-0.02	-1.77	恶液质	METABOLISM AND NUTRITION DISORDERS	代谢及营养类疾病	0.98 ( 0.34 - 2.8 )	0.98 ( 0 )	0.98 ( 0.41 )	-0.02 ( -1.77 )	否	否	否	否	0
DECUBITUS ULCER	4	8221	11	56436	2.5	0.79	7.84	2.5	2.63	1.35	3.64	2.1	0.8	1.07	-0.75	褥疮溃疡	SKIN AND SUBCUTANEOUS TISSUE DISORDERS	皮肤及皮下组织类疾病	2.5 ( 0.79 - 7.84 )	2.5 ( 2.63 )	2.1 ( 0.8 )	1.07 ( -0.75 )	否	否	否	否	0
URTICARIA	4	8221	42	56405	0.65	0.23	1.82	0.65	0.67	-0.37	1.68	0.68	0.29	-0.55	-2.27	荨麻疹	SKIN AND SUBCUTANEOUS TISSUE DISORDERS	皮肤及皮下组织类疾病	0.65 ( 0.23 - 1.82 )	0.65 ( 0.67 )	0.68 ( 0.29 )	-0.55 ( -2.27 )	否	否	否	否	0
BLOOD ALBUMIN DECREASED	4	8221	34	56413	0.81	0.29	2.28	0.81	0.16	-0.23	1.84	0.83	0.35	-0.27	-2	血白蛋白降低	INVESTIGATIONS	各类检查	0.81 ( 0.29 - 2.28 )	0.81 ( 0.16 )	0.83 ( 0.35 )	-0.27 ( -2 )	否	否	否	否	0
MENTAL DISORDER	4	8221	17	56430	1.62	0.54	4.8	1.61	0.76	0.53	2.7	1.5	0.6	0.58	-1.19	精神障碍	PSYCHIATRIC DISORDERS	精神病类	1.62 ( 0.54 - 4.8 )	1.61 ( 0.76 )	1.5 ( 0.6 )	0.58 ( -1.19 )	否	否	否	否	0
RASH ERYTHEMATOUS	4	8221	43	56404	0.64	0.23	1.78	0.64	0.75	-0.39	1.66	0.67	0.28	-0.58	-2.3	红色皮疹	SKIN AND SUBCUTANEOUS TISSUE DISORDERS	皮肤及皮下组织类疾病	0.64 ( 0.23 - 1.78 )	0.64 ( 0.75 )	0.67 ( 0.28 )	-0.58 ( -2.3 )	否	否	否	否	0
LIVER FUNCTION TEST INCREASED	4	8221	14	56433	1.96	0.65	5.96	1.96	1.47	0.85	3.07	1.75	0.69	0.81	-0.99	肝脏功能检查值升高	INVESTIGATIONS	各类检查	1.96 ( 0.65 - 5.96 )	1.96 ( 1.47 )	1.75 ( 0.69 )	0.81 ( -0.99 )	否	否	否	否	0
BLOOD PRESSURE DECREASED	4	8221	45	56402	0.61	0.22	1.7	0.61	0.92	-0.41	1.63	0.64	0.27	-0.64	-2.35	血压降低	INVESTIGATIONS	各类检查	0.61 ( 0.22 - 1.7 )	0.61 ( 0.92 )	0.64 ( 0.27 )	-0.64 ( -2.35 )	否	否	否	否	0
APHTHOUS ULCER	4	8221	2	56445	13.73	2.51	74.99	13.73	15.73	12.03	15.42	5.24	1.27	2.39	0.4	阿弗他溃疡	GASTROINTESTINAL DISORDERS	胃肠系统疾病	13.73 ( 2.51 - 74.99 )	13.73 ( 15.73 )	5.24 ( 1.27 )	2.39 ( 0.4 )	是	是	否	是
INFLAMMATION	4	8221	40	56407	0.69	0.25	1.92	0.69	0.52	-0.34	1.71	0.71	0.3	-0.48	-2.21	炎症	GENERAL DISORDERS AND ADMINISTRATION SITE CONDITIONS	全身性疾病及给药部位各种反应	0.69 ( 0.25 - 1.92 )	0.69 ( 0.52 )	0.71 ( 0.3 )	-0.48 ( -2.21 )	否	否	否	否	0
SKIN IRRITATION	4	8221	19	56428	1.45	0.49	4.25	1.44	0.45	0.37	2.52	1.37	0.55	0.45	-1.32	皮肤刺激	SKIN AND SUBCUTANEOUS TISSUE DISORDERS	皮肤及皮下组织类疾病	1.45 ( 0.49 - 4.25 )	1.44 ( 0.45 )	1.37 ( 0.55 )	0.45 ( -1.32 )	否	否	否	否	0
BLOOD POTASSIUM INCREASED	4	8221	18	56429	1.53	0.52	4.51	1.53	0.59	0.44	2.61	1.43	0.58	0.52	-1.26	血钾升高	INVESTIGATIONS	各类检查	1.53 ( 0.52 - 4.51 )	1.53 ( 0.59 )	1.43 ( 0.58 )	0.52 ( -1.26 )	否	否	否	否	0
NEUROLOGICAL SYMPTOM	4	8221	2	56445	13.73	2.51	74.99	13.73	15.73	12.03	15.42	5.24	1.27	2.39	0.4	神经病学症状	NERVOUS SYSTEM DISORDERS	各类神经系统疾病	13.73 ( 2.51 - 74.99 )	13.73 ( 15.73 )	5.24 ( 1.27 )	2.39 ( 0.4 )	是	是	否	是
SLEEP DISORDER	4	8221	41	56406	0.67	0.24	1.87	0.67	0.59	-0.36	1.7	0.7	0.3	-0.52	-2.24	睡眠障碍	PSYCHIATRIC DISORDERS	精神病类	0.67 ( 0.24 - 1.87 )	0.67 ( 0.59 )	0.7 ( 0.3 )	-0.52 ( -2.24 )	否	否	否	否	0
ELECTROLYTE IMBALANCE	4	8221	17	56430	1.62	0.54	4.8	1.61	0.76	0.53	2.7	1.5	0.6	0.58	-1.19	电解质失衡	METABOLISM AND NUTRITION DISORDERS	代谢及营养类疾病	1.62 ( 0.54 - 4.8 )	1.61 ( 0.76 )	1.5 ( 0.6 )	0.58 ( -1.19 )	否	否	否	否	0
ENCEPHALOPATHY	4	8221	21	56426	1.31	0.45	3.81	1.31	0.24	0.24	2.38	1.26	0.51	0.33	-1.43	脑病	NERVOUS SYSTEM DISORDERS	各类神经系统疾病	1.31 ( 0.45 - 3.81 )	1.31 ( 0.24 )	1.26 ( 0.51 )	0.33 ( -1.43 )	否	否	否	否	0
BLOOD PRESSURE ABNORMAL	4	8221	33	56414	0.83	0.29	2.35	0.83	0.12	-0.21	1.87	0.85	0.36	-0.23	-1.96	血压异常	INVESTIGATIONS	各类检查	0.83 ( 0.29 - 2.35 )	0.83 ( 0.12 )	0.85 ( 0.36 )	-0.23 ( -1.96 )	否	否	否	否	0
HEART RATE DECREASED	4	8221	21	56426	1.31	0.45	3.81	1.31	0.24	0.24	2.38	1.26	0.51	0.33	-1.43	心率降低	INVESTIGATIONS	各类检查	1.31 ( 0.45 - 3.81 )	1.31 ( 0.24 )	1.26 ( 0.51 )	0.33 ( -1.43 )	否	否	否	否	0
BLOOD URINE PRESENT	4	8221	11	56436	2.5	0.79	7.84	2.5	2.63	1.35	3.64	2.1	0.8	1.07	-0.75	尿中带血	INVESTIGATIONS	各类检查	2.5 ( 0.79 - 7.84 )	2.5 ( 2.63 )	2.1 ( 0.8 )	1.07 ( -0.75 )	否	否	否	否	0
MUSCULOSKELETAL DISCOMFORT	4	8221	19	56428	1.45	0.49	4.25	1.44	0.45	0.37	2.52	1.37	0.55	0.45	-1.32	肌肉骨骼不适	MUSCULOSKELETAL AND CONNECTIVE TISSUE DISORDERS	各种肌肉骨骼及结缔组织疾病	1.45 ( 0.49 - 4.25 )	1.44 ( 0.45 )	1.37 ( 0.55 )	0.45 ( -1.32 )	否	否	否	否	0
DELIRIUM	4	8221	9	56438	3.05	0.94	9.91	3.05	3.82	1.87	4.23	2.42	0.9	1.27	-0.56	谵妄	PSYCHIATRIC DISORDERS	精神病类	3.05 ( 0.94 - 9.91 )	3.05 ( 3.82 )	2.42 ( 0.9 )	1.27 ( -0.56 )	否	否	否	否	0
COGNITIVE DISORDER	4	8221	128	56319	0.21	0.08	0.58	0.21	11.18	-0.78	1.21	0.24	0.1	-2.07	-3.75	认知障碍	NERVOUS SYSTEM DISORDERS	各类神经系统疾病	0.21 ( 0.08 - 0.58 )	0.21 ( 11.18 )	0.24 ( 0.1 )	-2.07 ( -3.75 )	否	否	否	否	0
HAEMORRHOIDS	4	8221	23	56424	1.19	0.41	3.45	1.19	0.11	0.13	2.26	1.16	0.48	0.22	-1.53	痔疮	GASTROINTESTINAL DISORDERS	胃肠系统疾病	1.19 ( 0.41 - 3.45 )	1.19 ( 0.11 )	1.16 ( 0.48 )	0.22 ( -1.53 )	否	否	否	否	0
SCIATICA	4	8221	21	56426	1.31	0.45	3.81	1.31	0.24	0.24	2.38	1.26	0.51	0.33	-1.43	坐骨神经痛	NERVOUS SYSTEM DISORDERS	各类神经系统疾病	1.31 ( 0.45 - 3.81 )	1.31 ( 0.24 )	1.26 ( 0.51 )	0.33 ( -1.43 )	否	否	否	否	0
HYPERAMMONAEMIC ENCEPHALOPATHY	4	8221	6	56441	4.58	1.29	16.22	4.58	6.71	3.31	5.84	3.15	1.09	1.65	-0.23	高血氨性脑病	NERVOUS SYSTEM DISORDERS	各类神经系统疾病	4.58 ( 1.29 - 16.22 )	4.58 ( 6.71 )	3.15 ( 1.09 )	1.65 ( -0.23 )	是	是	否	否
ANEURYSM	4	8221	2	56445	13.73	2.51	74.99	13.73	15.73	12.03	15.42	5.24	1.27	2.39	0.4	动脉瘤	VASCULAR DISORDERS	血管与淋巴管类疾病	13.73 ( 2.51 - 74.99 )	13.73 ( 15.73 )	5.24 ( 1.27 )	2.39 ( 0.4 )	是	是	否	是
FULL BLOOD COUNT ABNORMAL	4	8221	15	56432	1.83	0.61	5.52	1.83	1.19	0.73	2.93	1.66	0.66	0.73	-1.06	全血细胞计数异常	INVESTIGATIONS	各类检查	1.83 ( 0.61 - 5.52 )	1.83 ( 1.19 )	1.66 ( 0.66 )	0.73 ( -1.06 )	否	否	否	否	0
AMMONIA INCREASED	4	8221	11	56436	2.5	0.79	7.84	2.5	2.63	1.35	3.64	2.1	0.8	1.07	-0.75	氨升高	INVESTIGATIONS	各类检查	2.5 ( 0.79 - 7.84 )	2.5 ( 2.63 )	2.1 ( 0.8 )	1.07 ( -0.75 )	否	否	否	否	0
POSTERIOR REVERSIBLE ENCEPHALOPATHY SYNDROME	4	8221	2	56445	13.73	2.51	74.99	13.73	15.73	12.03	15.42	5.24	1.27	2.39	0.4	可逆性后部脑病综合征	NERVOUS SYSTEM DISORDERS	各类神经系统疾病	13.73 ( 2.51 - 74.99 )	13.73 ( 15.73 )	5.24 ( 1.27 )	2.39 ( 0.4 )	是	是	否	是
BLOOD UREA INCREASED	4	8221	30	56417	0.92	0.32	2.6	0.92	0.03	-0.13	1.96	0.93	0.39	-0.11	-1.85	血尿素升高	INVESTIGATIONS	各类检查	0.92 ( 0.32 - 2.6 )	0.92 ( 0.03 )	0.93 ( 0.39 )	-0.11 ( -1.85 )	否	否	否	否	0
PRODUCT PRESCRIBING ERROR	4	8221	4	56443	6.87	1.72	27.46	6.86	10.02	5.48	8.25	3.93	1.23	1.98	0.05	产品处方错误	INJURY, POISONING AND PROCEDURAL COMPLICATIONS	各类损伤、中毒及操作并发症	6.87 ( 1.72 - 27.46 )	6.86 ( 10.02 )	3.93 ( 1.23 )	1.98 ( 0.05 )	是	是	否	是
HYPOALBUMINAEMIA	4	8221	18	56429	1.53	0.52	4.51	1.53	0.59	0.44	2.61	1.43	0.58	0.52	-1.26	低白蛋白血症	METABOLISM AND NUTRITION DISORDERS	代谢及营养类疾病	1.53 ( 0.52 - 4.51 )	1.53 ( 0.59 )	1.43 ( 0.58 )	0.52 ( -1.26 )	否	否	否	否	0
HEPATIC ENCEPHALOPATHY	4	8221	25	56422	1.1	0.38	3.16	1.1	0.03	0.04	2.15	1.08	0.45	0.12	-1.63	肝性脑病	NERVOUS SYSTEM DISORDERS	各类神经系统疾病	1.1 ( 0.38 - 3.16 )	1.1 ( 0.03 )	1.08 ( 0.45 )	0.12 ( -1.63 )	否	否	否	否	0
TUMOUR LYSIS SYNDROME	4	8221	32	56415	0.86	0.3	2.43	0.86	0.08	-0.18	1.9	0.87	0.37	-0.19	-1.93	肿瘤溶解综合征	METABOLISM AND NUTRITION DISORDERS	代谢及营养类疾病	0.86 ( 0.3 - 2.43 )	0.86 ( 0.08 )	0.87 ( 0.37 )	-0.19 ( -1.93 )	否	否	否	否	0
FUNGAL INFECTION	3	8222	9	56438	2.29	0.62	8.45	2.29	1.63	0.98	3.59	1.97	0.66	0.98	-0.87	真菌感染	INFECTIONS AND INFESTATIONS	感染及侵染类疾病	2.29 ( 0.62 - 8.45 )	2.29 ( 1.63 )	1.97 ( 0.66 )	0.98 ( -0.87 )	否	否	否	否	0
INTESTINAL PERFORATION	3	8222	14	56433	1.47	0.42	5.12	1.47	0.37	0.22	2.72	1.39	0.49	0.47	-1.33	肠穿孔	GASTROINTESTINAL DISORDERS	胃肠系统疾病	1.47 ( 0.42 - 5.12 )	1.47 ( 0.37 )	1.39 ( 0.49 )	0.47 ( -1.33 )	否	否	否	否	0
PERITONITIS	3	8222	30	56417	0.69	0.21	2.25	0.69	0.39	-0.5	1.87	0.71	0.26	-0.48	-2.22	腹膜炎	INFECTIONS AND INFESTATIONS	感染及侵染类疾病	0.69 ( 0.21 - 2.25 )	0.69 ( 0.39 )	0.71 ( 0.26 )	-0.48 ( -2.22 )	否	否	否	否	0
GASTRIC PERFORATION	3	8222	8	56439	2.57	0.68	9.71	2.57	2.1	1.25	3.9	2.14	0.71	1.1	-0.76	胃穿孔	GASTROINTESTINAL DISORDERS	胃肠系统疾病	2.57 ( 0.68 - 9.71 )	2.57 ( 2.1 )	2.14 ( 0.71 )	1.1 ( -0.76 )	否	否	否	否	0
UPPER RESPIRATORY TRACT INFECTION	3	8222	8	56439	2.57	0.68	9.71	2.57	2.1	1.25	3.9	2.14	0.71	1.1	-0.76	上呼吸道感染	INFECTIONS AND INFESTATIONS	感染及侵染类疾病	2.57 ( 0.68 - 9.71 )	2.57 ( 2.1 )	2.14 ( 0.71 )	1.1 ( -0.76 )	否	否	否	否	0
HAEMORRHOIDAL HAEMORRHAGE	3	8222	8	56439	2.57	0.68	9.71	2.57	2.1	1.25	3.9	2.14	0.71	1.1	-0.76	痔疮出血	GASTROINTESTINAL DISORDERS	胃肠系统疾病	2.57 ( 0.68 - 9.71 )	2.57 ( 2.1 )	2.14 ( 0.71 )	1.1 ( -0.76 )	否	否	否	否	0
CYSTITIS	3	8222	21	56426	0.98	0.29	3.29	0.98	0	-0.23	2.19	0.98	0.36	-0.02	-1.79	膀胱炎	INFECTIONS AND INFESTATIONS	感染及侵染类疾病	0.98 ( 0.29 - 3.29 )	0.98 ( 0 )	0.98 ( 0.36 )	-0.02 ( -1.79 )	否	否	否	否	0
PURPURA	3	8222	14	56433	1.47	0.42	5.12	1.47	0.37	0.22	2.72	1.39	0.49	0.47	-1.33	紫癜	SKIN AND SUBCUTANEOUS TISSUE DISORDERS	皮肤及皮下组织类疾病	1.47 ( 0.42 - 5.12 )	1.47 ( 0.37 )	1.39 ( 0.49 )	0.47 ( -1.33 )	否	否	否	否	0
THROAT TIGHTNESS	3	8222	3	56444	6.86	1.39	34.02	6.86	7.51	5.26	8.46	3.93	1.03	1.98	-0.02	咽喉缩紧感	RESPIRATORY, THORACIC AND MEDIASTINAL DISORDERS	呼吸系统、胸及纵隔疾病	6.86 ( 1.39 - 34.02 )	6.86 ( 7.51 )	3.93 ( 1.03 )	1.98 ( -0.02 )	是	是	否	否
TEMPERATURE INTOLERANCE	3	8222	23	56424	0.9	0.27	2.98	0.9	0.03	-0.31	2.1	0.91	0.33	-0.14	-1.9	温度变化不耐受	GENERAL DISORDERS AND ADMINISTRATION SITE CONDITIONS	全身性疾病及给药部位各种反应	0.9 ( 0.27 - 2.98 )	0.9 ( 0.03 )	0.91 ( 0.33 )	-0.14 ( -1.9 )	否	否	否	否	0
SUDDEN DEATH	3	8222	28	56419	0.74	0.22	2.42	0.74	0.26	-0.46	1.93	0.76	0.28	-0.39	-2.14	猝死	GENERAL DISORDERS AND ADMINISTRATION SITE CONDITIONS	全身性疾病及给药部位各种反应	0.74 ( 0.22 - 2.42 )	0.74 ( 0.26 )	0.76 ( 0.28 )	-0.39 ( -2.14 )	否	否	否	否	0
BLOOD THYROID STIMULATING HORMONE INCREASED	3	8222	16	56431	1.29	0.37	4.42	1.29	0.16	0.05	2.52	1.24	0.44	0.31	-1.47	血促甲状腺激素升高	INVESTIGATIONS	各类检查	1.29 ( 0.37 - 4.42 )	1.29 ( 0.16 )	1.24 ( 0.44 )	0.31 ( -1.47 )	否	否	否	否	0
INAPPROPRIATE ANTIDIURETIC HORMONE SECRETION	3	8222	1	56446	20.6	2.14	198.03	20.59	13.98	18.33	22.85	5.9	0.89	2.56	0.45	抗利尿激素分泌失调	ENDOCRINE DISORDERS	内分泌系统疾病	20.6 ( 2.14 - 198.03 )	20.59 ( 13.98 )	5.9 ( 0.89 )	2.56 ( 0.45 )	是	是	否	是
PULMONARY CONGESTION	3	8222	13	56434	1.58	0.45	5.56	1.58	0.52	0.33	2.84	1.47	0.52	0.56	-1.25	肺淤血	RESPIRATORY, THORACIC AND MEDIASTINAL DISORDERS	呼吸系统、胸及纵隔疾病	1.58 ( 0.45 - 5.56 )	1.58 ( 0.52 )	1.47 ( 0.52 )	0.56 ( -1.25 )	否	否	否	否	0
SKIN ABRASION	3	8222	3	56444	6.86	1.39	34.02	6.86	7.51	5.26	8.46	3.93	1.03	1.98	-0.02	皮肤擦伤	INJURY, POISONING AND PROCEDURAL COMPLICATIONS	各类损伤、中毒及操作并发症	6.86 ( 1.39 - 34.02 )	6.86 ( 7.51 )	3.93 ( 1.03 )	1.98 ( -0.02 )	是	是	否	否
HERNIA	3	8222	45	56402	0.46	0.14	1.47	0.46	1.81	-0.71	1.63	0.49	0.18	-1.02	-2.74	疝气	GENERAL DISORDERS AND ADMINISTRATION SITE CONDITIONS	全身性疾病及给药部位各种反应	0.46 ( 0.14 - 1.47 )	0.46 ( 1.81 )	0.49 ( 0.18 )	-1.02 ( -2.74 )	否	否	否	否	0
DRUG HYPERSENSITIVITY	3	8222	33	56414	0.62	0.19	2.03	0.62	0.62	-0.56	1.81	0.66	0.24	-0.61	-2.34	药物性超敏反应	IMMUNE SYSTEM DISORDERS	免疫系统疾病	0.62 ( 0.19 - 2.03 )	0.62 ( 0.62 )	0.66 ( 0.24 )	-0.61 ( -2.34 )	否	否	否	否	0
PSEUDOPORPHYRIA	3	8222	1	56446	20.6	2.14	198.03	20.59	13.98	18.33	22.85	5.9	0.89	2.56	0.45	假卟啉症	SKIN AND SUBCUTANEOUS TISSUE DISORDERS	皮肤及皮下组织类疾病	20.6 ( 2.14 - 198.03 )	20.59 ( 13.98 )	5.9 ( 0.89 )	2.56 ( 0.45 )	是	是	否	是
DRUG INTERACTION	3	8222	110	56337	0.19	0.06	0.59	0.19	10.33	-0.96	1.33	0.21	0.08	-2.26	-3.95	药物相互作用	GENERAL DISORDERS AND ADMINISTRATION SITE CONDITIONS	全身性疾病及给药部位各种反应	0.19 ( 0.06 - 0.59 )	0.19 ( 10.33 )	0.21 ( 0.08 )	-2.26 ( -3.95 )	否	否	否	否	0
CARDIAC FAILURE ACUTE	3	8222	4	56443	5.15	1.15	23.01	5.15	5.73	3.65	6.64	3.37	0.96	1.75	-0.2	急性心力衰竭	CARDIAC DISORDERS	心脏器官疾病	5.15 ( 1.15 - 23.01 )	5.15 ( 5.73 )	3.37 ( 0.96 )	1.75 ( -0.2 )	是	是	否	否
ABNORMAL FAECES	3	8222	21	56426	0.98	0.29	3.29	0.98	0	-0.23	2.19	0.98	0.36	-0.02	-1.79	粪便异常	GASTROINTESTINAL DISORDERS	胃肠系统疾病	0.98 ( 0.29 - 3.29 )	0.98 ( 0 )	0.98 ( 0.36 )	-0.02 ( -1.79 )	否	否	否	否	0
NEPHROLITHIASIS	3	8222	36	56411	0.57	0.18	1.86	0.57	0.89	-0.61	1.75	0.6	0.23	-0.73	-2.45	肾结石	RENAL AND URINARY DISORDERS	肾脏及泌尿系统疾病	0.57 ( 0.18 - 1.86 )	0.57 ( 0.89 )	0.6 ( 0.23 )	-0.73 ( -2.45 )	否	否	否	否	0
EYE PAIN	3	8222	22	56425	0.94	0.28	3.13	0.94	0.01	-0.27	2.14	0.94	0.34	-0.08	-1.84	眼痛	EYE DISORDERS	眼器官疾病	0.94 ( 0.28 - 3.13 )	0.94 ( 0.01 )	0.94 ( 0.34 )	-0.08 ( -1.84 )	否	否	否	否	0
HYPERSENSITIVITY	3	8222	81	56366	0.25	0.08	0.8	0.25	6.34	-0.9	1.41	0.28	0.11	-1.83	-3.53	超敏反应	IMMUNE SYSTEM DISORDERS	免疫系统疾病	0.25 ( 0.08 - 0.8 )	0.25 ( 6.34 )	0.28 ( 0.11 )	-1.83 ( -3.53 )	否	否	否	否	0
NERVOUSNESS	3	8222	18	56429	1.14	0.34	3.88	1.14	0.05	-0.08	2.37	1.12	0.4	0.17	-1.61	神经紧张不安	PSYCHIATRIC DISORDERS	精神病类	1.14 ( 0.34 - 3.88 )	1.14 ( 0.05 )	1.12 ( 0.4 )	0.17 ( -1.61 )	否	否	否	否	0
CYTOPENIA	3	8222	2	56445	10.3	1.72	61.64	10.29	10.07	8.51	12.08	4.72	1.06	2.24	0.2	血细胞减少症	BLOOD AND LYMPHATIC SYSTEM DISORDERS	血液及淋巴系统疾病	10.3 ( 1.72 - 61.64 )	10.29 ( 10.07 )	4.72 ( 1.06 )	2.24 ( 0.2 )	是	是	否	是
HICCUPS	3	8222	9	56438	2.29	0.62	8.45	2.29	1.63	0.98	3.59	1.97	0.66	0.98	-0.87	呃逆	RESPIRATORY, THORACIC AND MEDIASTINAL DISORDERS	呼吸系统、胸及纵隔疾病	2.29 ( 0.62 - 8.45 )	2.29 ( 1.63 )	1.97 ( 0.66 )	0.98 ( -0.87 )	否	否	否	否	0
MOBILITY DECREASED	3	8222	25	56422	0.82	0.25	2.73	0.82	0.1	-0.37	2.02	0.84	0.31	-0.25	-2	活动度降低	MUSCULOSKELETAL AND CONNECTIVE TISSUE DISORDERS	各种肌肉骨骼及结缔组织疾病	0.82 ( 0.25 - 2.73 )	0.82 ( 0.1 )	0.84 ( 0.31 )	-0.25 ( -2 )	否	否	否	否	0
TUMOUR NECROSIS	3	8222	59	56388	0.35	0.11	1.11	0.35	3.47	-0.81	1.51	0.38	0.14	-1.39	-3.1	肿瘤坏死	NEOPLASMS BENIGN, MALIGNANT AND UNSPECIFIED (INCL CYSTS AND POLYPS)	良性、恶性及性质不明的肿瘤（包括囊状和息肉状）	0.35 ( 0.11 - 1.11 )	0.35 ( 3.47 )	0.38 ( 0.14 )	-1.39 ( -3.1 )	否	否	否	否	0
HAEMORRHAGE SUBCUTANEOUS	3	8222	13	56434	1.58	0.45	5.56	1.58	0.52	0.33	2.84	1.47	0.52	0.56	-1.25	皮下出血	SKIN AND SUBCUTANEOUS TISSUE DISORDERS	皮肤及皮下组织类疾病	1.58 ( 0.45 - 5.56 )	1.58 ( 0.52 )	1.47 ( 0.52 )	0.56 ( -1.25 )	否	否	否	否	0
PROTEIN URINE PRESENT	3	8222	0	56447	#NUM!	#NUM!	#NUM!	#NUM!	20.59	#NUM!	#NUM!	7.86	0	2.98	0.77	尿蛋白检出	INVESTIGATIONS	各类检查	Inf ( NaN - Inf )	Inf ( 20.59 )	7.86 ( 0 )	2.98 ( 0.77 )	否	是	否	是
MOUTH INJURY	3	8222	2	56445	10.3	1.72	61.64	10.29	10.07	8.51	12.08	4.72	1.06	2.24	0.2	嘴部损伤	INJURY, POISONING AND PROCEDURAL COMPLICATIONS	各类损伤、中毒及操作并发症	10.3 ( 1.72 - 61.64 )	10.29 ( 10.07 )	4.72 ( 1.06 )	2.24 ( 0.2 )	是	是	否	是
NAIL DISORDER	3	8222	2	56445	10.3	1.72	61.64	10.29	10.07	8.51	12.08	4.72	1.06	2.24	0.2	指甲疾病	SKIN AND SUBCUTANEOUS TISSUE DISORDERS	皮肤及皮下组织类疾病	10.3 ( 1.72 - 61.64 )	10.29 ( 10.07 )	4.72 ( 1.06 )	2.24 ( 0.2 )	是	是	否	是
NONINFECTIVE GINGIVITIS	3	8222	1	56446	20.6	2.14	198.03	20.59	13.98	18.33	22.85	5.9	0.89	2.56	0.45	非感染性龈炎	GASTROINTESTINAL DISORDERS	胃肠系统疾病	20.6 ( 2.14 - 198.03 )	20.59 ( 13.98 )	5.9 ( 0.89 )	2.56 ( 0.45 )	是	是	否	是
URINARY RETENTION	3	8222	18	56429	1.14	0.34	3.88	1.14	0.05	-0.08	2.37	1.12	0.4	0.17	-1.61	尿潴留	RENAL AND URINARY DISORDERS	肾脏及泌尿系统疾病	1.14 ( 0.34 - 3.88 )	1.14 ( 0.05 )	1.12 ( 0.4 )	0.17 ( -1.61 )	否	否	否	否	0
INGUINAL HERNIA	3	8222	8	56439	2.57	0.68	9.71	2.57	2.1	1.25	3.9	2.14	0.71	1.1	-0.76	腹股沟疝	GASTROINTESTINAL DISORDERS	胃肠系统疾病	2.57 ( 0.68 - 9.71 )	2.57 ( 2.1 )	2.14 ( 0.71 )	1.1 ( -0.76 )	否	否	否	否	0
TENDERNESS	3	8222	16	56431	1.29	0.37	4.42	1.29	0.16	0.05	2.52	1.24	0.44	0.31	-1.47	触痛	GENERAL DISORDERS AND ADMINISTRATION SITE CONDITIONS	全身性疾病及给药部位各种反应	1.29 ( 0.37 - 4.42 )	1.29 ( 0.16 )	1.24 ( 0.44 )	0.31 ( -1.47 )	否	否	否	否	0
NAIL DISCOLOURATION	3	8222	18	56429	1.14	0.34	3.88	1.14	0.05	-0.08	2.37	1.12	0.4	0.17	-1.61	指甲变色	SKIN AND SUBCUTANEOUS TISSUE DISORDERS	皮肤及皮下组织类疾病	1.14 ( 0.34 - 3.88 )	1.14 ( 0.05 )	1.12 ( 0.4 )	0.17 ( -1.61 )	否	否	否	否	0
RETCHING	3	8222	33	56414	0.62	0.19	2.03	0.62	0.62	-0.56	1.81	0.66	0.24	-0.61	-2.34	干呕	GASTROINTESTINAL DISORDERS	胃肠系统疾病	0.62 ( 0.19 - 2.03 )	0.62 ( 0.62 )	0.66 ( 0.24 )	-0.61 ( -2.34 )	否	否	否	否	0
TUMOUR PAIN	3	8222	37	56410	0.56	0.17	1.8	0.56	0.98	-0.62	1.73	0.59	0.22	-0.76	-2.49	肿瘤疼痛	NEOPLASMS BENIGN, MALIGNANT AND UNSPECIFIED (INCL CYSTS AND POLYPS)	良性、恶性及性质不明的肿瘤（包括囊状和息肉状）	0.56 ( 0.17 - 1.8 )	0.56 ( 0.98 )	0.59 ( 0.22 )	-0.76 ( -2.49 )	否	否	否	否	0
LARGE INTESTINE PERFORATION	3	8222	9	56438	2.29	0.62	8.45	2.29	1.63	0.98	3.59	1.97	0.66	0.98	-0.87	大肠穿孔	GASTROINTESTINAL DISORDERS	胃肠系统疾病	2.29 ( 0.62 - 8.45 )	2.29 ( 1.63 )	1.97 ( 0.66 )	0.98 ( -0.87 )	否	否	否	否	0
ANAL ABSCESS	3	8222	4	56443	5.15	1.15	23.01	5.15	5.73	3.65	6.64	3.37	0.96	1.75	-0.2	肛门脓肿	INFECTIONS AND INFESTATIONS	感染及侵染类疾病	5.15 ( 1.15 - 23.01 )	5.15 ( 5.73 )	3.37 ( 0.96 )	1.75 ( -0.2 )	是	是	否	否
FLANK PAIN	3	8222	11	56436	1.87	0.52	6.71	1.87	0.96	0.6	3.15	1.68	0.58	0.75	-1.07	腰肋疼痛	MUSCULOSKELETAL AND CONNECTIVE TISSUE DISORDERS	各种肌肉骨骼及结缔组织疾病	1.87 ( 0.52 - 6.71 )	1.87 ( 0.96 )	1.68 ( 0.58 )	0.75 ( -1.07 )	否	否	否	否	0
EYE HAEMORRHAGE	3	8222	26	56421	0.79	0.24	2.62	0.79	0.15	-0.4	1.99	0.81	0.3	-0.3	-2.05	眼出血	EYE DISORDERS	眼器官疾病	0.79 ( 0.24 - 2.62 )	0.79 ( 0.15 )	0.81 ( 0.3 )	-0.3 ( -2.05 )	否	否	否	否	0
WHITE BLOOD CELL DISORDER	3	8222	5	56442	4.12	0.98	17.24	4.12	4.43	2.69	5.55	2.95	0.89	1.56	-0.36	白细胞疾病	BLOOD AND LYMPHATIC SYSTEM DISORDERS	血液及淋巴系统疾病	4.12 ( 0.98 - 17.24 )	4.12 ( 4.43 )	2.95 ( 0.89 )	1.56 ( -0.36 )	否	是	否	否
SCAB	3	8222	11	56436	1.87	0.52	6.71	1.87	0.96	0.6	3.15	1.68	0.58	0.75	-1.07	痂	SKIN AND SUBCUTANEOUS TISSUE DISORDERS	皮肤及皮下组织类疾病	1.87 ( 0.52 - 6.71 )	1.87 ( 0.96 )	1.68 ( 0.58 )	0.75 ( -1.07 )	否	否	否	否	0
MENTAL STATUS CHANGES	3	8222	28	56419	0.74	0.22	2.42	0.74	0.26	-0.46	1.93	0.76	0.28	-0.39	-2.14	精神状态改变	PSYCHIATRIC DISORDERS	精神病类	0.74 ( 0.22 - 2.42 )	0.74 ( 0.26 )	0.76 ( 0.28 )	-0.39 ( -2.14 )	否	否	否	否	0
CONJUNCTIVAL HAEMORRHAGE	3	8222	13	56434	1.58	0.45	5.56	1.58	0.52	0.33	2.84	1.47	0.52	0.56	-1.25	结膜出血	EYE DISORDERS	眼器官疾病	1.58 ( 0.45 - 5.56 )	1.58 ( 0.52 )	1.47 ( 0.52 )	0.56 ( -1.25 )	否	否	否	否	0
IRRITABILITY	3	8222	18	56429	1.14	0.34	3.88	1.14	0.05	-0.08	2.37	1.12	0.4	0.17	-1.61	易激惹	PSYCHIATRIC DISORDERS	精神病类	1.14 ( 0.34 - 3.88 )	1.14 ( 0.05 )	1.12 ( 0.4 )	0.17 ( -1.61 )	否	否	否	否	0
IRRITABLE BOWEL SYNDROME	3	8222	4	56443	5.15	1.15	23.01	5.15	5.73	3.65	6.64	3.37	0.96	1.75	-0.2	肠易激综合症	GASTROINTESTINAL DISORDERS	胃肠系统疾病	5.15 ( 1.15 - 23.01 )	5.15 ( 5.73 )	3.37 ( 0.96 )	1.75 ( -0.2 )	是	是	否	否
LACRIMATION INCREASED	3	8222	207	56240	0.1	0.03	0.31	0.1	24.19	-1.04	1.24	0.11	0.04	-3.15	-4.83	流泪增加	EYE DISORDERS	眼器官疾病	0.1 ( 0.03 - 0.31 )	0.1 ( 24.19 )	0.11 ( 0.04 )	-3.15 ( -4.83 )	否	否	否	否	0
HAEMATURIA	3	8222	25	56422	0.82	0.25	2.73	0.82	0.1	-0.37	2.02	0.84	0.31	-0.25	-2	血尿症	RENAL AND URINARY DISORDERS	肾脏及泌尿系统疾病	0.82 ( 0.25 - 2.73 )	0.82 ( 0.1 )	0.84 ( 0.31 )	-0.25 ( -2 )	否	否	否	否	0
FEELING COLD	3	8222	44	56403	0.47	0.15	1.51	0.47	1.7	-0.7	1.64	0.5	0.19	-0.99	-2.71	感到寒冷	GENERAL DISORDERS AND ADMINISTRATION SITE CONDITIONS	全身性疾病及给药部位各种反应	0.47 ( 0.15 - 1.51 )	0.47 ( 1.7 )	0.5 ( 0.19 )	-0.99 ( -2.71 )	否	否	否	否	0
OESOPHAGITIS	3	8222	9	56438	2.29	0.62	8.45	2.29	1.63	0.98	3.59	1.97	0.66	0.98	-0.87	食管炎	GASTROINTESTINAL DISORDERS	胃肠系统疾病	2.29 ( 0.62 - 8.45 )	2.29 ( 1.63 )	1.97 ( 0.66 )	0.98 ( -0.87 )	否	否	否	否	0
HYPERKALAEMIA	3	8222	19	56428	1.08	0.32	3.66	1.08	0.02	-0.13	2.3	1.07	0.39	0.1	-1.67	高钾血症	METABOLISM AND NUTRITION DISORDERS	代谢及营养类疾病	1.08 ( 0.32 - 3.66 )	1.08 ( 0.02 )	1.07 ( 0.39 )	0.1 ( -1.67 )	否	否	否	否	0
BLOOD DISORDER	3	8222	13	56434	1.58	0.45	5.56	1.58	0.52	0.33	2.84	1.47	0.52	0.56	-1.25	血液疾病	BLOOD AND LYMPHATIC SYSTEM DISORDERS	血液及淋巴系统疾病	1.58 ( 0.45 - 5.56 )	1.58 ( 0.52 )	1.47 ( 0.52 )	0.56 ( -1.25 )	否	否	否	否	0
NEPHROPATHY	3	8222	5	56442	4.12	0.98	17.24	4.12	4.43	2.69	5.55	2.95	0.89	1.56	-0.36	肾病	RENAL AND URINARY DISORDERS	肾脏及泌尿系统疾病	4.12 ( 0.98 - 17.24 )	4.12 ( 4.43 )	2.95 ( 0.89 )	1.56 ( -0.36 )	否	是	否	否
APPENDICITIS	3	8222	6	56441	3.43	0.86	13.73	3.43	3.45	2.05	4.82	2.62	0.82	1.39	-0.51	阑尾炎	INFECTIONS AND INFESTATIONS	感染及侵染类疾病	3.43 ( 0.86 - 13.73 )	3.43 ( 3.45 )	2.62 ( 0.82 )	1.39 ( -0.51 )	否	否	否	否	0
GASTRIC ULCER	3	8222	15	56432	1.37	0.4	4.74	1.37	0.25	0.13	2.61	1.31	0.46	0.39	-1.4	胃溃疡	GASTROINTESTINAL DISORDERS	胃肠系统疾病	1.37 ( 0.4 - 4.74 )	1.37 ( 0.25 )	1.31 ( 0.46 )	0.39 ( -1.4 )	否	否	否	否	0
TUMOUR COMPRESSION	3	8222	18	56429	1.14	0.34	3.88	1.14	0.05	-0.08	2.37	1.12	0.4	0.17	-1.61	肿瘤压迫	NEOPLASMS BENIGN, MALIGNANT AND UNSPECIFIED (INCL CYSTS AND POLYPS)	良性、恶性及性质不明的肿瘤（包括囊状和息肉状）	1.14 ( 0.34 - 3.88 )	1.14 ( 0.05 )	1.12 ( 0.4 )	0.17 ( -1.61 )	否	否	否	否	0
EAR INFECTION	3	8222	13	56434	1.58	0.45	5.56	1.58	0.52	0.33	2.84	1.47	0.52	0.56	-1.25	耳部感染	INFECTIONS AND INFESTATIONS	感染及侵染类疾病	1.58 ( 0.45 - 5.56 )	1.58 ( 0.52 )	1.47 ( 0.52 )	0.56 ( -1.25 )	否	否	否	否	0
BLOOD URIC ACID INCREASED	3	8222	12	56435	1.72	0.48	6.08	1.72	0.72	0.45	2.98	1.57	0.55	0.65	-1.16	血尿酸升高	INVESTIGATIONS	各类检查	1.72 ( 0.48 - 6.08 )	1.72 ( 0.72 )	1.57 ( 0.55 )	0.65 ( -1.16 )	否	否	否	否	0
ACUTE HEPATIC FAILURE	3	8222	11	56436	1.87	0.52	6.71	1.87	0.96	0.6	3.15	1.68	0.58	0.75	-1.07	急性肝衰竭	HEPATOBILIARY DISORDERS	肝胆系统疾病	1.87 ( 0.52 - 6.71 )	1.87 ( 0.96 )	1.68 ( 0.58 )	0.75 ( -1.07 )	否	否	否	否	0
ABDOMINAL PAIN LOWER	3	8222	29	56418	0.71	0.22	2.33	0.71	0.32	-0.48	1.9	0.74	0.27	-0.44	-2.18	下腹痛	GASTROINTESTINAL DISORDERS	胃肠系统疾病	0.71 ( 0.22 - 2.33 )	0.71 ( 0.32 )	0.74 ( 0.27 )	-0.44 ( -2.18 )	否	否	否	否	0
BURN ORAL CAVITY	3	8222	0	56447	#NUM!	#NUM!	#NUM!	#NUM!	20.59	#NUM!	#NUM!	7.86	0	2.98	0.77	口腔灼伤	INJURY, POISONING AND PROCEDURAL COMPLICATIONS	各类损伤、中毒及操作并发症	Inf ( NaN - Inf )	Inf ( 20.59 )	7.86 ( 0 )	2.98 ( 0.77 )	否	是	否	是
CYST	3	8222	21	56426	0.98	0.29	3.29	0.98	0	-0.23	2.19	0.98	0.36	-0.02	-1.79	囊肿	GENERAL DISORDERS AND ADMINISTRATION SITE CONDITIONS	全身性疾病及给药部位各种反应	0.98 ( 0.29 - 3.29 )	0.98 ( 0 )	0.98 ( 0.36 )	-0.02 ( -1.79 )	否	否	否	否	0
ABDOMINAL TENDERNESS	3	8222	16	56431	1.29	0.37	4.42	1.29	0.16	0.05	2.52	1.24	0.44	0.31	-1.47	腹部触痛	GASTROINTESTINAL DISORDERS	胃肠系统疾病	1.29 ( 0.37 - 4.42 )	1.29 ( 0.16 )	1.24 ( 0.44 )	0.31 ( -1.47 )	否	否	否	否	0
CORONARY ARTERY DISSECTION	3	8222	0	56447	#NUM!	#NUM!	#NUM!	#NUM!	20.59	#NUM!	#NUM!	7.86	0	2.98	0.77	冠状动脉夹层	CARDIAC DISORDERS	心脏器官疾病	Inf ( NaN - Inf )	Inf ( 20.59 )	7.86 ( 0 )	2.98 ( 0.77 )	否	是	否	是
INCREASED APPETITE	3	8222	9	56438	2.29	0.62	8.45	2.29	1.63	0.98	3.59	1.97	0.66	0.98	-0.87	食欲增加	METABOLISM AND NUTRITION DISORDERS	代谢及营养类疾病	2.29 ( 0.62 - 8.45 )	2.29 ( 1.63 )	1.97 ( 0.66 )	0.98 ( -0.87 )	否	否	否	否	0
PNEUMONIA BACTERIAL	3	8222	6	56441	3.43	0.86	13.73	3.43	3.45	2.05	4.82	2.62	0.82	1.39	-0.51	细菌性肺炎	INFECTIONS AND INFESTATIONS	感染及侵染类疾病	3.43 ( 0.86 - 13.73 )	3.43 ( 3.45 )	2.62 ( 0.82 )	1.39 ( -0.51 )	否	否	否	否	0
ODYNOPHAGIA	3	8222	7	56440	2.94	0.76	11.38	2.94	2.69	1.59	4.29	2.36	0.76	1.24	-0.64	吞咽痛	GASTROINTESTINAL DISORDERS	胃肠系统疾病	2.94 ( 0.76 - 11.38 )	2.94 ( 2.69 )	2.36 ( 0.76 )	1.24 ( -0.64 )	否	否	否	否	0
SKIN INFECTION	3	8222	2	56445	10.3	1.72	61.64	10.29	10.07	8.51	12.08	4.72	1.06	2.24	0.2	皮肤感染	INFECTIONS AND INFESTATIONS	感染及侵染类疾病	10.3 ( 1.72 - 61.64 )	10.29 ( 10.07 )	4.72 ( 1.06 )	2.24 ( 0.2 )	是	是	否	是
BRONCHITIS	3	8222	22	56425	0.94	0.28	3.13	0.94	0.01	-0.27	2.14	0.94	0.34	-0.08	-1.84	支气管炎	INFECTIONS AND INFESTATIONS	感染及侵染类疾病	0.94 ( 0.28 - 3.13 )	0.94 ( 0.01 )	0.94 ( 0.34 )	-0.08 ( -1.84 )	否	否	否	否	0
AMNESIA	3	8222	73	56374	0.28	0.09	0.89	0.28	5.27	-0.87	1.44	0.31	0.12	-1.69	-3.39	失忆症	NERVOUS SYSTEM DISORDERS	各类神经系统疾病	0.28 ( 0.09 - 0.89 )	0.28 ( 5.27 )	0.31 ( 0.12 )	-1.69 ( -3.39 )	否	否	否	否	0
HUNGER	3	8222	5	56442	4.12	0.98	17.24	4.12	4.43	2.69	5.55	2.95	0.89	1.56	-0.36	饥饿感	GENERAL DISORDERS AND ADMINISTRATION SITE CONDITIONS	全身性疾病及给药部位各种反应	4.12 ( 0.98 - 17.24 )	4.12 ( 4.43 )	2.95 ( 0.89 )	1.56 ( -0.36 )	否	是	否	否
MUSCULOSKELETAL CHEST PAIN	3	8222	13	56434	1.58	0.45	5.56	1.58	0.52	0.33	2.84	1.47	0.52	0.56	-1.25	胸部肌肉骨骼疼痛	MUSCULOSKELETAL AND CONNECTIVE TISSUE DISORDERS	各种肌肉骨骼及结缔组织疾病	1.58 ( 0.45 - 5.56 )	1.58 ( 0.52 )	1.47 ( 0.52 )	0.56 ( -1.25 )	否	否	否	否	0
HAEMOPTYSIS	3	8222	20	56427	1.03	0.31	3.47	1.03	0	-0.18	2.24	1.03	0.37	0.04	-1.73	咯血	RESPIRATORY, THORACIC AND MEDIASTINAL DISORDERS	呼吸系统、胸及纵隔疾病	1.03 ( 0.31 - 3.47 )	1.03 ( 0 )	1.03 ( 0.37 )	0.04 ( -1.73 )	否	否	否	否	0
COLITIS ISCHAEMIC	3	8222	2	56445	10.3	1.72	61.64	10.29	10.07	8.51	12.08	4.72	1.06	2.24	0.2	缺血性结肠炎	GASTROINTESTINAL DISORDERS	胃肠系统疾病	10.3 ( 1.72 - 61.64 )	10.29 ( 10.07 )	4.72 ( 1.06 )	2.24 ( 0.2 )	是	是	否	是	0
GASTROINTESTINAL SOUNDS ABNORMAL	3	8222	12	56435	1.72	0.48	6.08	1.72	0.72	0.45	2.98	1.57	0.55	0.65	-1.16	胃肠鸣音异常	GASTROINTESTINAL DISORDERS	胃肠系统疾病	1.72 ( 0.48 - 6.08 )	1.72 ( 0.72 )	1.57 ( 0.55 )	0.65 ( -1.16 )	否	否	否	否	0
GALLBLADDER DISORDER	3	8222	8	56439	2.57	0.68	9.71	2.57	2.1	1.25	3.9	2.14	0.71	1.1	-0.76	胆囊病变	HEPATOBILIARY DISORDERS	肝胆系统疾病	2.57 ( 0.68 - 9.71 )	2.57 ( 2.1 )	2.14 ( 0.71 )	1.1 ( -0.76 )	否	否	否	否	0
CARDIOMYOPATHY	3	8222	22	56425	0.94	0.28	3.13	0.94	0.01	-0.27	2.14	0.94	0.34	-0.08	-1.84	心肌病	CARDIAC DISORDERS	心脏器官疾病	0.94 ( 0.28 - 3.13 )	0.94 ( 0.01 )	0.94 ( 0.34 )	-0.08 ( -1.84 )	否	否	否	否	0
ANAL FISSURE	3	8222	6	56441	3.43	0.86	13.73	3.43	3.45	2.05	4.82	2.62	0.82	1.39	-0.51	肛裂	GASTROINTESTINAL DISORDERS	胃肠系统疾病	3.43 ( 0.86 - 13.73 )	3.43 ( 3.45 )	2.62 ( 0.82 )	1.39 ( -0.51 )	否	否	否	否	0
RASH PRURITIC	3	8222	50	56397	0.41	0.13	1.32	0.41	2.38	-0.75	1.58	0.45	0.17	-1.17	-2.88	瘙痒性皮疹	SKIN AND SUBCUTANEOUS TISSUE DISORDERS	皮肤及皮下组织类疾病	0.41 ( 0.13 - 1.32 )	0.41 ( 2.38 )	0.45 ( 0.17 )	-1.17 ( -2.88 )	否	否	否	否	0
CHOLECYSTITIS ACUTE	3	8222	6	56441	3.43	0.86	13.73	3.43	3.45	2.05	4.82	2.62	0.82	1.39	-0.51	急性胆囊炎	HEPATOBILIARY DISORDERS	肝胆系统疾病	3.43 ( 0.86 - 13.73 )	3.43 ( 3.45 )	2.62 ( 0.82 )	1.39 ( -0.51 )	否	否	否	否	0
HEPATOTOXICITY	3	8222	36	56411	0.57	0.18	1.86	0.57	0.89	-0.61	1.75	0.6	0.23	-0.73	-2.45	肝脏毒性	HEPATOBILIARY DISORDERS	肝胆系统疾病	0.57 ( 0.18 - 1.86 )	0.57 ( 0.89 )	0.6 ( 0.23 )	-0.73 ( -2.45 )	否	否	否	否	0
TRANSIENT ISCHAEMIC ATTACK	3	8222	22	56425	0.94	0.28	3.13	0.94	0.01	-0.27	2.14	0.94	0.34	-0.08	-1.84	短暂性脑缺血发作	NERVOUS SYSTEM DISORDERS	各类神经系统疾病	0.94 ( 0.28 - 3.13 )	0.94 ( 0.01 )	0.94 ( 0.34 )	-0.08 ( -1.84 )	否	否	否	否	0
WRONG TECHNIQUE IN PRODUCT USAGE PROCESS	3	8222	26	56421	0.79	0.24	2.62	0.79	0.15	-0.4	1.99	0.81	0.3	-0.3	-2.05	产品使用过程中的技术性错误	INJURY, POISONING AND PROCEDURAL COMPLICATIONS	各类损伤、中毒及操作并发症	0.79 ( 0.24 - 2.62 )	0.79 ( 0.15 )	0.81 ( 0.3 )	-0.3 ( -2.05 )	否	否	否	否	0
INAPPROPRIATE SCHEDULE OF PRODUCT ADMINISTRATION	3	8222	91	56356	0.23	0.07	0.71	0.23	7.7	-0.92	1.38	0.25	0.1	-1.99	-3.69	产品给用时间表不当	INJURY, POISONING AND PROCEDURAL COMPLICATIONS	各类损伤、中毒及操作并发症	0.23 ( 0.07 - 0.71 )	0.23 ( 7.7 )	0.25 ( 0.1 )	-1.99 ( -3.69 )	否	否	否	否	0
DIARRHOEA HAEMORRHAGIC	3	8222	9	56438	2.29	0.62	8.45	2.29	1.63	0.98	3.59	1.97	0.66	0.98	-0.87	出血性腹泻	GASTROINTESTINAL DISORDERS	胃肠系统疾病	2.29 ( 0.62 - 8.45 )	2.29 ( 1.63 )	1.97 ( 0.66 )	0.98 ( -0.87 )	否	否	否	否	0
GINGIVITIS	3	8222	3	56444	6.86	1.39	34.02	6.86	7.51	5.26	8.46	3.93	1.03	1.98	-0.02	龈炎	INFECTIONS AND INFESTATIONS	感染及侵染类疾病	6.86 ( 1.39 - 34.02 )	6.86 ( 7.51 )	3.93 ( 1.03 )	1.98 ( -0.02 )	是	是	否	否	0
ALTERED STATE OF CONSCIOUSNESS	3	8222	15	56432	1.37	0.4	4.74	1.37	0.25	0.13	2.61	1.31	0.46	0.39	-1.4	意识状态改变	NERVOUS SYSTEM DISORDERS	各类神经系统疾病	1.37 ( 0.4 - 4.74 )	1.37 ( 0.25 )	1.31 ( 0.46 )	0.39 ( -1.4 )	否	否	否	否	0
MALNUTRITION	3	8222	27	56420	0.76	0.23	2.51	0.76	0.2	-0.43	1.96	0.79	0.29	-0.35	-2.09	营养不良	METABOLISM AND NUTRITION DISORDERS	代谢及营养类疾病	0.76 ( 0.23 - 2.51 )	0.76 ( 0.2 )	0.79 ( 0.29 )	-0.35 ( -2.09 )	否	否	否	否	0
PNEUMONITIS	3	8222	26	56421	0.79	0.24	2.62	0.79	0.15	-0.4	1.99	0.81	0.3	-0.3	-2.05	肺部炎症	RESPIRATORY, THORACIC AND MEDIASTINAL DISORDERS	呼吸系统、胸及纵隔疾病	0.79 ( 0.24 - 2.62 )	0.79 ( 0.15 )	0.81 ( 0.3 )	-0.3 ( -2.05 )	否	否	否	否	0
LIVER INJURY	3	8222	14	56433	1.47	0.42	5.12	1.47	0.37	0.22	2.72	1.39	0.49	0.47	-1.33	肝损伤	HEPATOBILIARY DISORDERS	肝胆系统疾病	1.47 ( 0.42 - 5.12 )	1.47 ( 0.37 )	1.39 ( 0.49 )	0.47 ( -1.33 )	否	否	否	否	0
SEIZURE	3	8222	18	56429	1.14	0.34	3.88	1.14	0.05	-0.08	2.37	1.12	0.4	0.17	-1.61	痫性发作	NERVOUS SYSTEM DISORDERS	各类神经系统疾病	1.14 ( 0.34 - 3.88 )	1.14 ( 0.05 )	1.12 ( 0.4 )	0.17 ( -1.61 )	否	否	否	否	0
DEPRESSED LEVEL OF CONSCIOUSNESS	3	8222	25	56422	0.82	0.25	2.73	0.82	0.1	-0.37	2.02	0.84	0.31	-0.25	-2	意识水平下降	NERVOUS SYSTEM DISORDERS	各类神经系统疾病	0.82 ( 0.25 - 2.73 )	0.82 ( 0.1 )	0.84 ( 0.31 )	-0.25 ( -2 )	否	否	否	否	0
NEOPLASM MALIGNANT	3	8222	261	56186	0.08	0.03	0.25	0.08	32.03	-1.06	1.22	0.09	0.03	-3.48	-5.16	恶性肿瘤	NEOPLASMS BENIGN, MALIGNANT AND UNSPECIFIED (INCL CYSTS AND POLYPS)	良性、恶性及性质不明的肿瘤（包括囊状和息肉状）	0.08 ( 0.03 - 0.25 )	0.08 ( 32.03 )	0.09 ( 0.03 )	-3.48 ( -5.16 )	否	否	否	否	0
HEPATIC CYTOLYSIS	3	8222	11	56436	1.87	0.52	6.71	1.87	0.96	0.6	3.15	1.68	0.58	0.75	-1.07	肝细胞溶解	HEPATOBILIARY DISORDERS	肝胆系统疾病	1.87 ( 0.52 - 6.71 )	1.87 ( 0.96 )	1.68 ( 0.58 )	0.75 ( -1.07 )	否	否	否	否	0
MALIGNANT NEOPLASM PROGRESSION	3	8222	1024	55423	0.02	0.01	0.06	0.02	145.16	-1.11	1.15	0.02	0.01	-5.44	-7.11	恶性肿瘤进展	NEOPLASMS BENIGN, MALIGNANT AND UNSPECIFIED (INCL CYSTS AND POLYPS)	良性、恶性及性质不明的肿瘤（包括囊状和息肉状）	0.02 ( 0.01 - 0.06 )	0.02 ( 145.16 )	0.02 ( 0.01 )	-5.44 ( -7.11 )	否	否	否	否	0
HYPERURICAEMIA	3	8222	12	56435	1.72	0.48	6.08	1.72	0.72	0.45	2.98	1.57	0.55	0.65	-1.16	高尿酸血症	METABOLISM AND NUTRITION DISORDERS	代谢及营养类疾病	1.72 ( 0.48 - 6.08 )	1.72 ( 0.72 )	1.57 ( 0.55 )	0.65 ( -1.16 )	否	否	否	否	0
PERIORBITAL OEDEMA	2	8223	127	56320	0.11	0.03	0.44	0.11	14.52	-1.29	1.5	0.12	0.04	-3.04	-4.72	眼眶周围水肿	EYE DISORDERS	眼器官疾病	0.11 ( 0.03 - 0.44 )	0.11 ( 14.52 )	0.12 ( 0.04 )	-3.04 ( -4.72 )	否	否	否	否	0
MIGRAINE	2	8223	19	56428	0.72	0.17	3.1	0.72	0.19	-0.73	2.18	0.75	0.22	-0.42	-2.19	偏头痛	NERVOUS SYSTEM DISORDERS	各类神经系统疾病	0.72 ( 0.17 - 3.1 )	0.72 ( 0.19 )	0.75 ( 0.22 )	-0.42 ( -2.19 )	否	否	否	否	0
SINUSITIS	2	8223	45	56402	0.3	0.07	1.26	0.31	3.03	-1.11	1.72	0.33	0.1	-1.58	-3.3	鼻窦炎	INFECTIONS AND INFESTATIONS	感染及侵染类疾病	0.3 ( 0.07 - 1.26 )	0.31 ( 3.03 )	0.33 ( 0.1 )	-1.58 ( -3.3 )	否	否	否	否	0
GASTROENTERITIS	2	8223	7	56440	1.96	0.41	9.44	1.96	0.73	0.39	3.53	1.75	0.47	0.81	-1.09	胃肠炎	INFECTIONS AND INFESTATIONS	感染及侵染类疾病	1.96 ( 0.41 - 9.44 )	1.96 ( 0.73 )	1.75 ( 0.47 )	0.81 ( -1.09 )	否	否	否	否	0
GASTROINTESTINAL VIRAL INFECTION	2	8223	0	56447	#NUM!	#NUM!	#NUM!	#NUM!	13.73	#NUM!	#NUM!	7.86	0	2.98	0.62	胃肠病毒感染	INFECTIONS AND INFESTATIONS	感染及侵染类疾病	Inf ( NaN - Inf )	Inf ( 13.73 )	7.86 ( 0 )	2.98 ( 0.62 )	否	否	否	是	0
ANOSMIA	2	8223	6	56441	2.29	0.46	11.34	2.29	1.09	0.69	3.89	1.97	0.52	0.98	-0.95	嗅觉丧失	NERVOUS SYSTEM DISORDERS	各类神经系统疾病	2.29 ( 0.46 - 11.34 )	2.29 ( 1.09 )	1.97 ( 0.52 )	0.98 ( -0.95 )	否	否	否	否	0
PLATELET COUNT INCREASED	2	8223	11	56436	1.25	0.28	5.63	1.25	0.08	-0.26	2.75	1.21	0.34	0.27	-1.56	血小板计数升高	INVESTIGATIONS	各类检查	1.25 ( 0.28 - 5.63 )	1.25 ( 0.08 )	1.21 ( 0.34 )	0.27 ( -1.56 )	否	否	否	否	0
PROSTATIC SPECIFIC ANTIGEN INCREASED	2	8223	12	56435	1.14	0.26	5.11	1.14	0.03	-0.35	2.64	1.12	0.32	0.17	-1.66	前列腺特异性抗原升高	INVESTIGATIONS	各类检查	1.14 ( 0.26 - 5.11 )	1.14 ( 0.03 )	1.12 ( 0.32 )	0.17 ( -1.66 )	否	否	否	否	0
CARDIAC FLUTTER	2	8223	3	56444	4.58	0.76	27.39	4.58	3.35	2.79	6.36	3.15	0.7	1.65	-0.39	心脏扑动	CARDIAC DISORDERS	心脏器官疾病	4.58 ( 0.76 - 27.39 )	4.58 ( 3.35 )	3.15 ( 0.7 )	1.65 ( -0.39 )	否	否	否	否	0
GASTRIC CANCER	2	8223	15	56432	0.92	0.21	4	0.92	0.01	-0.56	2.39	0.93	0.27	-0.11	-1.91	胃癌	NEOPLASMS BENIGN, MALIGNANT AND UNSPECIFIED (INCL CYSTS AND POLYPS)	良性、恶性及性质不明的肿瘤（包括囊状和息肉状）	0.92 ( 0.21 - 4 )	0.92 ( 0.01 )	0.93 ( 0.27 )	-0.11 ( -1.91 )	否	否	否	否	0
CONJUNCTIVITIS	2	8223	12	56435	1.14	0.26	5.11	1.14	0.03	-0.35	2.64	1.12	0.32	0.17	-1.66	结膜炎	INFECTIONS AND INFESTATIONS	感染及侵染类疾病	1.14 ( 0.26 - 5.11 )	1.14 ( 0.03 )	1.12 ( 0.32 )	0.17 ( -1.66 )	否	否	否	否	0
ANGIOPATHY	2	8223	4	56443	3.43	0.63	18.74	3.43	2.3	1.73	5.13	2.62	0.63	1.39	-0.6	血管病	VASCULAR DISORDERS	血管与淋巴管类疾病	3.43 ( 0.63 - 18.74 )	3.43 ( 2.3 )	2.62 ( 0.63 )	1.39 ( -0.6 )	否	否	否	否	0
ADRENAL INSUFFICIENCY	2	8223	1	56446	13.73	1.24	151.43	13.73	7.87	11.33	16.13	5.24	0.7	2.39	0.19	肾上腺功能不全	ENDOCRINE DISORDERS	内分泌系统疾病	13.73 ( 1.24 - 151.43 )	13.73 ( 7.87 )	5.24 ( 0.7 )	2.39 ( 0.19 )	否	否	否	是	0
GINGIVAL RECESSION	2	8223	2	56445	6.86	0.97	48.74	6.86	5.01	4.9	8.82	3.93	0.76	1.98	-0.13	牙龈退缩	GASTROINTESTINAL DISORDERS	胃肠系统疾病	6.86 ( 0.97 - 48.74 )	6.86 ( 5.01 )	3.93 ( 0.76 )	1.98 ( -0.13 )	否	否	否	否	0
LYMPHADENOPATHY	2	8223	43	56404	0.32	0.08	1.32	0.32	2.78	-1.1	1.74	0.35	0.11	-1.52	-3.24	淋巴结病	BLOOD AND LYMPHATIC SYSTEM DISORDERS	血液及淋巴系统疾病	0.32 ( 0.08 - 1.32 )	0.32 ( 2.78 )	0.35 ( 0.11 )	-1.52 ( -3.24 )	否	否	否	否	0
CHEST DISCOMFORT	2	8223	54	56393	0.25	0.06	1.04	0.25	4.22	-1.16	1.67	0.28	0.09	-1.83	-3.54	胸部不适	GENERAL DISORDERS AND ADMINISTRATION SITE CONDITIONS	全身性疾病及给药部位各种反应	0.25 ( 0.06 - 1.04 )	0.25 ( 4.22 )	0.28 ( 0.09 )	-1.83 ( -3.54 )	否	否	否	否	0
HAEMATOMA	2	8223	20	56427	0.69	0.16	2.94	0.69	0.26	-0.77	2.14	0.71	0.21	-0.48	-2.26	血肿	VASCULAR DISORDERS	血管与淋巴管类疾病	0.69 ( 0.16 - 2.94 )	0.69 ( 0.26 )	0.71 ( 0.21 )	-0.48 ( -2.26 )	否	否	否	否	0
HYPERTENSIVE CRISIS	2	8223	12	56435	1.14	0.26	5.11	1.14	0.03	-0.35	2.64	1.12	0.32	0.17	-1.66	高血压危象	VASCULAR DISORDERS	血管与淋巴管类疾病	1.14 ( 0.26 - 5.11 )	1.14 ( 0.03 )	1.12 ( 0.32 )	0.17 ( -1.66 )	否	否	否	否	0
GLOMERULONEPHRITIS MEMBRANOPROLIFERATIVE	2	8223	0	56447	#NUM!	#NUM!	#NUM!	#NUM!	13.73	#NUM!	#NUM!	7.86	0	2.98	0.62	膜增殖性肾小球肾炎	RENAL AND URINARY DISORDERS	肾脏及泌尿系统疾病	Inf ( NaN - Inf )	Inf ( 13.73 )	7.86 ( 0 )	2.98 ( 0.62 )	否	否	否	是	0
RHINORRHOEA	2	8223	37	56410	0.37	0.09	1.54	0.37	2.03	-1.05	1.79	0.4	0.12	-1.31	-3.04	流涕	RESPIRATORY, THORACIC AND MEDIASTINAL DISORDERS	呼吸系统、胸及纵隔疾病	0.37 ( 0.09 - 1.54 )	0.37 ( 2.03 )	0.4 ( 0.12 )	-1.31 ( -3.04 )	否	否	否	否	0
BREAST CANCER	2	8223	20	56427	0.69	0.16	2.94	0.69	0.26	-0.77	2.14	0.71	0.21	-0.48	-2.26	乳腺癌	NEOPLASMS BENIGN, MALIGNANT AND UNSPECIFIED (INCL CYSTS AND POLYPS)	良性、恶性及性质不明的肿瘤（包括囊状和息肉状）	0.69 ( 0.16 - 2.94 )	0.69 ( 0.26 )	0.71 ( 0.21 )	-0.48 ( -2.26 )	否	否	否	否	0
FEELING JITTERY	2	8223	3	56444	4.58	0.76	27.39	4.58	3.35	2.79	6.36	3.15	0.7	1.65	-0.39	紧张不安	GENERAL DISORDERS AND ADMINISTRATION SITE CONDITIONS	全身性疾病及给药部位各种反应	4.58 ( 0.76 - 27.39 )	4.58 ( 3.35 )	3.15 ( 0.7 )	1.65 ( -0.39 )	否	否	否	否	0
TUMOUR ULCERATION	2	8223	7	56440	1.96	0.41	9.44	1.96	0.73	0.39	3.53	1.75	0.47	0.81	-1.09	肿瘤溃疡	NEOPLASMS BENIGN, MALIGNANT AND UNSPECIFIED (INCL CYSTS AND POLYPS)	良性、恶性及性质不明的肿瘤（包括囊状和息肉状）	1.96 ( 0.41 - 9.44 )	1.96 ( 0.73 )	1.75 ( 0.47 )	0.81 ( -1.09 )	否	否	否	否	0
INTERNATIONAL NORMALISED RATIO INCREASED	2	8223	18	56429	0.76	0.18	3.29	0.76	0.13	-0.7	2.22	0.79	0.23	-0.35	-2.13	国际标准化比率升高	INVESTIGATIONS	各类检查	0.76 ( 0.18 - 3.29 )	0.76 ( 0.13 )	0.79 ( 0.23 )	-0.35 ( -2.13 )	否	否	否	否	0
HEAD INJURY	2	8223	23	56424	0.6	0.14	2.53	0.6	0.5	-0.85	2.04	0.63	0.19	-0.67	-2.43	头部损伤	INJURY, POISONING AND PROCEDURAL COMPLICATIONS	各类损伤、中毒及操作并发症	0.6 ( 0.14 - 2.53 )	0.6 ( 0.5 )	0.63 ( 0.19 )	-0.67 ( -2.43 )	否	否	否	否	0
BODY HEIGHT DECREASED	2	8223	3	56444	4.58	0.76	27.39	4.58	3.35	2.79	6.36	3.15	0.7	1.65	-0.39	身高降低	INVESTIGATIONS	各类检查	4.58 ( 0.76 - 27.39 )	4.58 ( 3.35 )	3.15 ( 0.7 )	1.65 ( -0.39 )	否	否	否	否	0
INCORRECT DOSE ADMINISTERED	2	8223	43	56404	0.32	0.08	1.32	0.32	2.78	-1.1	1.74	0.35	0.11	-1.52	-3.24	给用了不正确的剂量	INJURY, POISONING AND PROCEDURAL COMPLICATIONS	各类损伤、中毒及操作并发症	0.32 ( 0.08 - 1.32 )	0.32 ( 2.78 )	0.35 ( 0.11 )	-1.52 ( -3.24 )	否	否	否	否	0
PANCREATIC CARCINOMA	2	8223	8	56439	1.72	0.36	8.08	1.72	0.48	0.17	3.27	1.57	0.43	0.65	-1.23	胰腺癌	NEOPLASMS BENIGN, MALIGNANT AND UNSPECIFIED (INCL CYSTS AND POLYPS)	良性、恶性及性质不明的肿瘤（包括囊状和息肉状）	1.72 ( 0.36 - 8.08 )	1.72 ( 0.48 )	1.57 ( 0.43 )	0.65 ( -1.23 )	否	否	否	否	0
HAEMOGLOBIN INCREASED	2	8223	5	56442	2.75	0.53	14.15	2.75	1.59	1.11	4.38	2.25	0.57	1.17	-0.79	血红蛋白升高	INVESTIGATIONS	各类检查	2.75 ( 0.53 - 14.15 )	2.75 ( 1.59 )	2.25 ( 0.57 )	1.17 ( -0.79 )	否	否	否	否	0
ONYCHOCLASIS	2	8223	11	56436	1.25	0.28	5.63	1.25	0.08	-0.26	2.75	1.21	0.34	0.27	-1.56	指甲折断	SKIN AND SUBCUTANEOUS TISSUE DISORDERS	皮肤及皮下组织类疾病	1.25 ( 0.28 - 5.63 )	1.25 ( 0.08 )	1.21 ( 0.34 )	0.27 ( -1.56 )	否	否	否	否	0
HEPATIC HAEMORRHAGE	2	8223	9	56438	1.53	0.33	7.06	1.53	0.3	-0.01	3.06	1.43	0.4	0.52	-1.35	肝出血	HEPATOBILIARY DISORDERS	肝胆系统疾病	1.53 ( 0.33 - 7.06 )	1.53 ( 0.3 )	1.43 ( 0.4 )	0.52 ( -1.35 )	否	否	否	否	0
DEAFNESS	2	8223	12	56435	1.14	0.26	5.11	1.14	0.03	-0.35	2.64	1.12	0.32	0.17	-1.66	耳聋	EAR AND LABYRINTH DISORDERS	耳及迷路类疾病	1.14 ( 0.26 - 5.11 )	1.14 ( 0.03 )	1.12 ( 0.32 )	0.17 ( -1.66 )	否	否	否	否	0
EYE DISORDER	2	8223	25	56422	0.55	0.13	2.32	0.55	0.69	-0.89	1.99	0.58	0.17	-0.78	-2.53	眼部疾病	EYE DISORDERS	眼器官疾病	0.55 ( 0.13 - 2.32 )	0.55 ( 0.69 )	0.58 ( 0.17 )	-0.78 ( -2.53 )	否	否	否	否	0
HYPERCALCAEMIA	2	8223	8	56439	1.72	0.36	8.08	1.72	0.48	0.17	3.27	1.57	0.43	0.65	-1.23	高钙血症	METABOLISM AND NUTRITION DISORDERS	代谢及营养类疾病	1.72 ( 0.36 - 8.08 )	1.72 ( 0.48 )	1.57 ( 0.43 )	0.65 ( -1.23 )	否	否	否	否	0
TONGUE INJURY	2	8223	1	56446	13.73	1.24	151.43	13.73	7.87	11.33	16.13	5.24	0.7	2.39	0.19	舌损伤	INJURY, POISONING AND PROCEDURAL COMPLICATIONS	各类损伤、中毒及操作并发症	13.73 ( 1.24 - 151.43 )	13.73 ( 7.87 )	5.24 ( 0.7 )	2.39 ( 0.19 )	否	否	否	是	0
PEMPHIGOID	2	8223	1	56446	13.73	1.24	151.43	13.73	7.87	11.33	16.13	5.24	0.7	2.39	0.19	类天疱疮	SKIN AND SUBCUTANEOUS TISSUE DISORDERS	皮肤及皮下组织类疾病	13.73 ( 1.24 - 151.43 )	13.73 ( 7.87 )	5.24 ( 0.7 )	2.39 ( 0.19 )	否	否	否	是	0
HEPATOCELLULAR INJURY	2	8223	13	56434	1.06	0.24	4.68	1.06	0.01	-0.43	2.54	1.05	0.3	0.07	-1.75	肝细胞损伤	HEPATOBILIARY DISORDERS	肝胆系统疾病	1.06 ( 0.24 - 4.68 )	1.06 ( 0.01 )	1.05 ( 0.3 )	0.07 ( -1.75 )	否	否	否	否	0
COAGULOPATHY	2	8223	14	56433	0.98	0.22	4.31	0.98	0	-0.5	2.46	0.98	0.28	-0.02	-1.83	凝血障碍	BLOOD AND LYMPHATIC SYSTEM DISORDERS	血液及淋巴系统疾病	0.98 ( 0.22 - 4.31 )	0.98 ( 0 )	0.98 ( 0.28 )	-0.02 ( -1.83 )	否	否	否	否	0
SINUS DISORDER	2	8223	24	56423	0.57	0.14	2.42	0.57	0.59	-0.87	2.01	0.6	0.18	-0.73	-2.48	鼻窦疾病	RESPIRATORY, THORACIC AND MEDIASTINAL DISORDERS	呼吸系统、胸及纵隔疾病	0.57 ( 0.14 - 2.42 )	0.57 ( 0.59 )	0.6 ( 0.18 )	-0.73 ( -2.48 )	否	否	否	否	0
CHOLANGITIS ACUTE	2	8223	2	56445	6.86	0.97	48.74	6.86	5.01	4.9	8.82	3.93	0.76	1.98	-0.13	急性胆管炎	HEPATOBILIARY DISORDERS	肝胆系统疾病	6.86 ( 0.97 - 48.74 )	6.86 ( 5.01 )	3.93 ( 0.76 )	1.98 ( -0.13 )	否	否	否	否	0
HAIR TEXTURE ABNORMAL	2	8223	54	56393	0.25	0.06	1.04	0.25	4.22	-1.16	1.67	0.28	0.09	-1.83	-3.54	毛发结构异常	SKIN AND SUBCUTANEOUS TISSUE DISORDERS	皮肤及皮下组织类疾病	0.25 ( 0.06 - 1.04 )	0.25 ( 4.22 )	0.28 ( 0.09 )	-1.83 ( -3.54 )	否	否	否	否	0
LIVER ABSCESS	2	8223	31	56416	0.44	0.11	1.85	0.44	1.32	-0.99	1.87	0.48	0.14	-1.07	-2.81	肝脓肿	INFECTIONS AND INFESTATIONS	感染及侵染类疾病	0.44 ( 0.11 - 1.85 )	0.44 ( 1.32 )	0.48 ( 0.14 )	-1.07 ( -2.81 )	否	否	否	否	0
INTERVERTEBRAL DISC DISORDER	2	8223	1	56446	13.73	1.24	151.43	13.73	7.87	11.33	16.13	5.24	0.7	2.39	0.19	椎间盘疾病	MUSCULOSKELETAL AND CONNECTIVE TISSUE DISORDERS	各种肌肉骨骼及结缔组织疾病	13.73 ( 1.24 - 151.43 )	13.73 ( 7.87 )	5.24 ( 0.7 )	2.39 ( 0.19 )	否	否	否	是	0
DEMENTIA ALZHEIMER'S TYPE	2	8223	6	56441	2.29	0.46	11.34	2.29	1.09	0.69	3.89	1.97	0.52	0.98	-0.95	阿尔茨海默型痴呆	NERVOUS SYSTEM DISORDERS	各类神经系统疾病	2.29 ( 0.46 - 11.34 )	2.29 ( 1.09 )	1.97 ( 0.52 )	0.98 ( -0.95 )	否	否	否	否	0
MASS	2	8223	33	56414	0.42	0.1	1.73	0.42	1.55	-1.01	1.84	0.45	0.14	-1.15	-2.89	肿块	GENERAL DISORDERS AND ADMINISTRATION SITE CONDITIONS	全身性疾病及给药部位各种反应	0.42 ( 0.1 - 1.73 )	0.42 ( 1.55 )	0.45 ( 0.14 )	-1.15 ( -2.89 )	否	否	否	否	0
PANCREATIC DISORDER	2	8223	8	56439	1.72	0.36	8.08	1.72	0.48	0.17	3.27	1.57	0.43	0.65	-1.23	胰腺疾病	GASTROINTESTINAL DISORDERS	胃肠系统疾病	1.72 ( 0.36 - 8.08 )	1.72 ( 0.48 )	1.57 ( 0.43 )	0.65 ( -1.23 )	否	否	否	否	0
TUBERCULOSIS	2	8223	17	56430	0.81	0.19	3.5	0.81	0.08	-0.66	2.27	0.83	0.24	-0.27	-2.06	结核病	INFECTIONS AND INFESTATIONS	感染及侵染类疾病	0.81 ( 0.19 - 3.5 )	0.81 ( 0.08 )	0.83 ( 0.24 )	-0.27 ( -2.06 )	否	否	否	否	0
BONE LOSS	2	8223	4	56443	3.43	0.63	18.74	3.43	2.3	1.73	5.13	2.62	0.63	1.39	-0.6	骨质流失	MUSCULOSKELETAL AND CONNECTIVE TISSUE DISORDERS	各种肌肉骨骼及结缔组织疾病	3.43 ( 0.63 - 18.74 )	3.43 ( 2.3 )	2.62 ( 0.63 )	1.39 ( -0.6 )	否	否	否	否	0
DEVICE FAILURE	2	8223	0	56447	#NUM!	#NUM!	#NUM!	#NUM!	13.73	#NUM!	#NUM!	7.86	0	2.98	0.62	装置故障	PRODUCT ISSUES	产品问题	Inf ( NaN - Inf )	Inf ( 13.73 )	7.86 ( 0 )	2.98 ( 0.62 )	否	否	否	是	0
GASTROINTESTINAL NECROSIS	2	8223	5	56442	2.75	0.53	14.15	2.75	1.59	1.11	4.38	2.25	0.57	1.17	-0.79	胃肠坏死	GASTROINTESTINAL DISORDERS	胃肠系统疾病	2.75 ( 0.53 - 14.15 )	2.75 ( 1.59 )	2.25 ( 0.57 )	1.17 ( -0.79 )	否	否	否	否	0
THIRST	2	8223	6	56441	2.29	0.46	11.34	2.29	1.09	0.69	3.89	1.97	0.52	0.98	-0.95	口渴	GENERAL DISORDERS AND ADMINISTRATION SITE CONDITIONS	全身性疾病及给药部位各种反应	2.29 ( 0.46 - 11.34 )	2.29 ( 1.09 )	1.97 ( 0.52 )	0.98 ( -0.95 )	否	否	否	否	0
ENERGY INCREASED	2	8223	5	56442	2.75	0.53	14.15	2.75	1.59	1.11	4.38	2.25	0.57	1.17	-0.79	精力增加	GENERAL DISORDERS AND ADMINISTRATION SITE CONDITIONS	全身性疾病及给药部位各种反应	2.75 ( 0.53 - 14.15 )	2.75 ( 1.59 )	2.25 ( 0.57 )	1.17 ( -0.79 )	否	否	否	否	0
BLINDNESS	2	8223	22	56425	0.62	0.15	2.65	0.62	0.42	-0.82	2.07	0.66	0.2	-0.61	-2.37	失明	EYE DISORDERS	眼器官疾病	0.62 ( 0.15 - 2.65 )	0.62 ( 0.42 )	0.66 ( 0.2 )	-0.61 ( -2.37 )	否	否	否	否	0
ONYCHOMYCOSIS	2	8223	5	56442	2.75	0.53	14.15	2.75	1.59	1.11	4.38	2.25	0.57	1.17	-0.79	甲真菌病	INFECTIONS AND INFESTATIONS	感染及侵染类疾病	2.75 ( 0.53 - 14.15 )	2.75 ( 1.59 )	2.25 ( 0.57 )	1.17 ( -0.79 )	否	否	否	否	0
SECRETION DISCHARGE	2	8223	11	56436	1.25	0.28	5.63	1.25	0.08	-0.26	2.75	1.21	0.34	0.27	-1.56	分泌性排出物	GENERAL DISORDERS AND ADMINISTRATION SITE CONDITIONS	全身性疾病及给药部位各种反应	1.25 ( 0.28 - 5.63 )	1.25 ( 0.08 )	1.21 ( 0.34 )	0.27 ( -1.56 )	否	否	否	否	0
INGROWING NAIL	2	8223	4	56443	3.43	0.63	18.74	3.43	2.3	1.73	5.13	2.62	0.63	1.39	-0.6	内生甲	SKIN AND SUBCUTANEOUS TISSUE DISORDERS	皮肤及皮下组织类疾病	3.43 ( 0.63 - 18.74 )	3.43 ( 2.3 )	2.62 ( 0.63 )	1.39 ( -0.6 )	否	否	否	否	0
ANAL ULCER	2	8223	1	56446	13.73	1.24	151.43	13.73	7.87	11.33	16.13	5.24	0.7	2.39	0.19	肛门溃疡	GASTROINTESTINAL DISORDERS	胃肠系统疾病	13.73 ( 1.24 - 151.43 )	13.73 ( 7.87 )	5.24 ( 0.7 )	2.39 ( 0.19 )	否	否	否	是	0
ISCHAEMIA	2	8223	4	56443	3.43	0.63	18.74	3.43	2.3	1.73	5.13	2.62	0.63	1.39	-0.6	缺血	VASCULAR DISORDERS	血管与淋巴管类疾病	3.43 ( 0.63 - 18.74 )	3.43 ( 2.3 )	2.62 ( 0.63 )	1.39 ( -0.6 )	否	否	否	否	0
MENTAL IMPAIRMENT	2	8223	16	56431	0.86	0.2	3.73	0.86	0.04	-0.61	2.33	0.87	0.26	-0.19	-1.99	精神损害	NERVOUS SYSTEM DISORDERS	各类神经系统疾病	0.86 ( 0.2 - 3.73 )	0.86 ( 0.04 )	0.87 ( 0.26 )	-0.19 ( -1.99 )	否	否	否	否	0
ASTHMA	2	8223	19	56428	0.72	0.17	3.1	0.72	0.19	-0.73	2.18	0.75	0.22	-0.42	-2.19	哮喘	RESPIRATORY, THORACIC AND MEDIASTINAL DISORDERS	呼吸系统、胸及纵隔疾病	0.72 ( 0.17 - 3.1 )	0.72 ( 0.19 )	0.75 ( 0.22 )	-0.42 ( -2.19 )	否	否	否	否	0
LIP BLISTER	2	8223	0	56447	#NUM!	#NUM!	#NUM!	#NUM!	13.73	#NUM!	#NUM!	7.86	0	2.98	0.62	嘴唇起疱	GASTROINTESTINAL DISORDERS	胃肠系统疾病	Inf ( NaN - Inf )	Inf ( 13.73 )	7.86 ( 0 )	2.98 ( 0.62 )	否	否	否	是	0
POISONING	2	8223	1	56446	13.73	1.24	151.43	13.73	7.87	11.33	16.13	5.24	0.7	2.39	0.19	中毒	INJURY, POISONING AND PROCEDURAL COMPLICATIONS	各类损伤、中毒及操作并发症	13.73 ( 1.24 - 151.43 )	13.73 ( 7.87 )	5.24 ( 0.7 )	2.39 ( 0.19 )	否	否	否	是	0
EXPIRED PRODUCT ADMINISTERED	2	8223	3	56444	4.58	0.76	27.39	4.58	3.35	2.79	6.36	3.15	0.7	1.65	-0.39	给用了过期产品	INJURY, POISONING AND PROCEDURAL COMPLICATIONS	各类损伤、中毒及操作并发症	4.58 ( 0.76 - 27.39 )	4.58 ( 3.35 )	3.15 ( 0.7 )	1.65 ( -0.39 )	否	否	否	否	0
GOUT	2	8223	7	56440	1.96	0.41	9.44	1.96	0.73	0.39	3.53	1.75	0.47	0.81	-1.09	痛风	METABOLISM AND NUTRITION DISORDERS	代谢及营养类疾病	1.96 ( 0.41 - 9.44 )	1.96 ( 0.73 )	1.75 ( 0.47 )	0.81 ( -1.09 )	否	否	否	否	0
PULMONARY MASS	2	8223	25	56422	0.55	0.13	2.32	0.55	0.69	-0.89	1.99	0.58	0.17	-0.78	-2.53	肺部肿块	RESPIRATORY, THORACIC AND MEDIASTINAL DISORDERS	呼吸系统、胸及纵隔疾病	0.55 ( 0.13 - 2.32 )	0.55 ( 0.69 )	0.58 ( 0.17 )	-0.78 ( -2.53 )	否	否	否	否	0
WOUND SECRETION	2	8223	3	56444	4.58	0.76	27.39	4.58	3.35	2.79	6.36	3.15	0.7	1.65	-0.39	伤口分泌	INJURY, POISONING AND PROCEDURAL COMPLICATIONS	各类损伤、中毒及操作并发症	4.58 ( 0.76 - 27.39 )	4.58 ( 3.35 )	3.15 ( 0.7 )	1.65 ( -0.39 )	否	否	否	否	0
DYSCHEZIA	2	8223	7	56440	1.96	0.41	9.44	1.96	0.73	0.39	3.53	1.75	0.47	0.81	-1.09	排便困难	GASTROINTESTINAL DISORDERS	胃肠系统疾病	1.96 ( 0.41 - 9.44 )	1.96 ( 0.73 )	1.75 ( 0.47 )	0.81 ( -1.09 )	否	否	否	否	0
HYPOAESTHESIA ORAL	2	8223	8	56439	1.72	0.36	8.08	1.72	0.48	0.17	3.27	1.57	0.43	0.65	-1.23	口腔感觉减退	GASTROINTESTINAL DISORDERS	胃肠系统疾病	1.72 ( 0.36 - 8.08 )	1.72 ( 0.48 )	1.57 ( 0.43 )	0.65 ( -1.23 )	否	否	否	否	0
JOINT STIFFNESS	2	8223	20	56427	0.69	0.16	2.94	0.69	0.26	-0.77	2.14	0.71	0.21	-0.48	-2.26	关节僵硬	MUSCULOSKELETAL AND CONNECTIVE TISSUE DISORDERS	各种肌肉骨骼及结缔组织疾病	0.69 ( 0.16 - 2.94 )	0.69 ( 0.26 )	0.71 ( 0.21 )	-0.48 ( -2.26 )	否	否	否	否	0
AMYLASE INCREASED	2	8223	1	56446	13.73	1.24	151.43	13.73	7.87	11.33	16.13	5.24	0.7	2.39	0.19	淀粉酶升高	INVESTIGATIONS	各类检查	13.73 ( 1.24 - 151.43 )	13.73 ( 7.87 )	5.24 ( 0.7 )	2.39 ( 0.19 )	否	否	否	是	0
CEREBRAL HAEMORRHAGE	2	8223	27	56420	0.51	0.12	2.14	0.51	0.89	-0.93	1.94	0.54	0.16	-0.88	-2.63	大脑出血	NERVOUS SYSTEM DISORDERS	各类神经系统疾病	0.51 ( 0.12 - 2.14 )	0.51 ( 0.89 )	0.54 ( 0.16 )	-0.88 ( -2.63 )	否	否	否	否	0
HIP FRACTURE	2	8223	14	56433	0.98	0.22	4.31	0.98	0	-0.5	2.46	0.98	0.28	-0.02	-1.83	髋部骨折	INJURY, POISONING AND PROCEDURAL COMPLICATIONS	各类损伤、中毒及操作并发症	0.98 ( 0.22 - 4.31 )	0.98 ( 0 )	0.98 ( 0.28 )	-0.02 ( -1.83 )	否	否	否	否	0
FOREIGN BODY SENSATION IN EYES	2	8223	4	56443	3.43	0.63	18.74	3.43	2.3	1.73	5.13	2.62	0.63	1.39	-0.6	眼异物感	EYE DISORDERS	眼器官疾病	3.43 ( 0.63 - 18.74 )	3.43 ( 2.3 )	2.62 ( 0.63 )	1.39 ( -0.6 )	否	否	否	否	0
PHOTOPHOBIA	2	8223	20	56427	0.69	0.16	2.94	0.69	0.26	-0.77	2.14	0.71	0.21	-0.48	-2.26	畏光	EYE DISORDERS	眼器官疾病	0.69 ( 0.16 - 2.94 )	0.69 ( 0.26 )	0.71 ( 0.21 )	-0.48 ( -2.26 )	否	否	否	否	0
MYELODYSPLASTIC SYNDROME	2	8223	14	56433	0.98	0.22	4.31	0.98	0	-0.5	2.46	0.98	0.28	-0.02	-1.83	骨髓增生异常综合征	NEOPLASMS BENIGN, MALIGNANT AND UNSPECIFIED (INCL CYSTS AND POLYPS)	良性、恶性及性质不明的肿瘤（包括囊状和息肉状）	0.98 ( 0.22 - 4.31 )	0.98 ( 0 )	0.98 ( 0.28 )	-0.02 ( -1.83 )	否	否	否	否	0
HEPATOMEGALY	2	8223	29	56418	0.47	0.11	1.98	0.47	1.1	-0.96	1.91	0.51	0.15	-0.98	-2.72	肝肿大	HEPATOBILIARY DISORDERS	肝胆系统疾病	0.47 ( 0.11 - 1.98 )	0.47 ( 1.1 )	0.51 ( 0.15 )	-0.98 ( -2.72 )	否	否	否	否	0
SENSITISATION	2	8223	0	56447	#NUM!	#NUM!	#NUM!	#NUM!	13.73	#NUM!	#NUM!	7.86	0	2.98	0.62	敏感化	IMMUNE SYSTEM DISORDERS	免疫系统疾病	Inf ( NaN - Inf )	Inf ( 13.73 )	7.86 ( 0 )	2.98 ( 0.62 )	否	否	否	是	0
ULCER	2	8223	11	56436	1.25	0.28	5.63	1.25	0.08	-0.26	2.75	1.21	0.34	0.27	-1.56	溃疡	GENERAL DISORDERS AND ADMINISTRATION SITE CONDITIONS	全身性疾病及给药部位各种反应	1.25 ( 0.28 - 5.63 )	1.25 ( 0.08 )	1.21 ( 0.34 )	0.27 ( -1.56 )	否	否	否	否	0
PETECHIAE	2	8223	11	56436	1.25	0.28	5.63	1.25	0.08	-0.26	2.75	1.21	0.34	0.27	-1.56	瘀点	SKIN AND SUBCUTANEOUS TISSUE DISORDERS	皮肤及皮下组织类疾病	1.25 ( 0.28 - 5.63 )	1.25 ( 0.08 )	1.21 ( 0.34 )	0.27 ( -1.56 )	否	否	否	否	0
PRODUCT USE IN UNAPPROVED INDICATION	2	8223	65	56382	0.21	0.05	0.86	0.21	5.72	-1.2	1.62	0.23	0.07	-2.09	-3.79	产品用于未经批准的适应症	INJURY, POISONING AND PROCEDURAL COMPLICATIONS	各类损伤、中毒及操作并发症	0.21 ( 0.05 - 0.86 )	0.21 ( 5.72 )	0.23 ( 0.07 )	-2.09 ( -3.79 )	否	否	否	否	0
RASH PAPULAR	2	8223	15	56432	0.92	0.21	4	0.92	0.01	-0.56	2.39	0.93	0.27	-0.11	-1.91	丘疹样皮疹	SKIN AND SUBCUTANEOUS TISSUE DISORDERS	皮肤及皮下组织类疾病	0.92 ( 0.21 - 4 )	0.92 ( 0.01 )	0.93 ( 0.27 )	-0.11 ( -1.91 )	否	否	否	否	0
UNRESPONSIVE TO STIMULI	2	8223	6	56441	2.29	0.46	11.34	2.29	1.09	0.69	3.89	1.97	0.52	0.98	-0.95	刺激反应消失	NERVOUS SYSTEM DISORDERS	各类神经系统疾病	2.29 ( 0.46 - 11.34 )	2.29 ( 1.09 )	1.97 ( 0.52 )	0.98 ( -0.95 )	否	否	否	否	0
RESTLESSNESS	2	8223	4	56443	3.43	0.63	18.74	3.43	2.3	1.73	5.13	2.62	0.63	1.39	-0.6	躁动	PSYCHIATRIC DISORDERS	精神病类	3.43 ( 0.63 - 18.74 )	3.43 ( 2.3 )	2.62 ( 0.63 )	1.39 ( -0.6 )	否	否	否	否	0
CATARACT	2	8223	35	56412	0.39	0.09	1.63	0.39	1.78	-1.03	1.82	0.43	0.13	-1.23	-2.96	白内障	EYE DISORDERS	眼器官疾病	0.39 ( 0.09 - 1.63 )	0.39 ( 1.78 )	0.43 ( 0.13 )	-1.23 ( -2.96 )	否	否	否	否	0
INFARCTION	2	8223	5	56442	2.75	0.53	14.15	2.75	1.59	1.11	4.38	2.25	0.57	1.17	-0.79	梗死	VASCULAR DISORDERS	血管与淋巴管类疾病	2.75 ( 0.53 - 14.15 )	2.75 ( 1.59 )	2.25 ( 0.57 )	1.17 ( -0.79 )	否	否	否	否	0
ANGULAR CHEILITIS	2	8223	2	56445	6.86	0.97	48.74	6.86	5.01	4.9	8.82	3.93	0.76	1.98	-0.13	唇角炎	GASTROINTESTINAL DISORDERS	胃肠系统疾病	6.86 ( 0.97 - 48.74 )	6.86 ( 5.01 )	3.93 ( 0.76 )	1.98 ( -0.13 )	否	否	否	否	0
NEPHRITIS	2	8223	0	56447	#NUM!	#NUM!	#NUM!	#NUM!	13.73	#NUM!	#NUM!	7.86	0	2.98	0.62	肾炎	RENAL AND URINARY DISORDERS	肾脏及泌尿系统疾病	Inf ( NaN - Inf )	Inf ( 13.73 )	7.86 ( 0 )	2.98 ( 0.62 )	否	否	否	是	0
WOUND HAEMORRHAGE	2	8223	3	56444	4.58	0.76	27.39	4.58	3.35	2.79	6.36	3.15	0.7	1.65	-0.39	伤口出血	INJURY, POISONING AND PROCEDURAL COMPLICATIONS	各类损伤、中毒及操作并发症	4.58 ( 0.76 - 27.39 )	4.58 ( 3.35 )	3.15 ( 0.7 )	1.65 ( -0.39 )	否	否	否	否	0
SMALL INTESTINAL OBSTRUCTION	2	8223	18	56429	0.76	0.18	3.29	0.76	0.13	-0.7	2.22	0.79	0.23	-0.35	-2.13	小肠梗阻	GASTROINTESTINAL DISORDERS	胃肠系统疾病	0.76 ( 0.18 - 3.29 )	0.76 ( 0.13 )	0.79 ( 0.23 )	-0.35 ( -2.13 )	否	否	否	否	0
FOOD AVERSION	2	8223	6	56441	2.29	0.46	11.34	2.29	1.09	0.69	3.89	1.97	0.52	0.98	-0.95	食物厌恶	METABOLISM AND NUTRITION DISORDERS	代谢及营养类疾病	2.29 ( 0.46 - 11.34 )	2.29 ( 1.09 )	1.97 ( 0.52 )	0.98 ( -0.95 )	否	否	否	否	0
INTENTIONAL PRODUCT USE ISSUE	2	8223	25	56422	0.55	0.13	2.32	0.55	0.69	-0.89	1.99	0.58	0.17	-0.78	-2.53	故意导致的产品使用问题	INJURY, POISONING AND PROCEDURAL COMPLICATIONS	各类损伤、中毒及操作并发症	0.55 ( 0.13 - 2.32 )	0.55 ( 0.69 )	0.58 ( 0.17 )	-0.78 ( -2.53 )	否	否	否	否	0
HEPATITIS	2	8223	12	56435	1.14	0.26	5.11	1.14	0.03	-0.35	2.64	1.12	0.32	0.17	-1.66	肝炎	HEPATOBILIARY DISORDERS	肝胆系统疾病	1.14 ( 0.26 - 5.11 )	1.14 ( 0.03 )	1.12 ( 0.32 )	0.17 ( -1.66 )	否	否	否	否	0
HYPERPHAGIA	2	8223	1	56446	13.73	1.24	151.43	13.73	7.87	11.33	16.13	5.24	0.7	2.39	0.19	食欲亢进症	METABOLISM AND NUTRITION DISORDERS	代谢及营养类疾病	13.73 ( 1.24 - 151.43 )	13.73 ( 7.87 )	5.24 ( 0.7 )	2.39 ( 0.19 )	否	否	否	是	0
ORAL HERPES	2	8223	4	56443	3.43	0.63	18.74	3.43	2.3	1.73	5.13	2.62	0.63	1.39	-0.6	口腔疱疹	INFECTIONS AND INFESTATIONS	感染及侵染类疾病	3.43 ( 0.63 - 18.74 )	3.43 ( 2.3 )	2.62 ( 0.63 )	1.39 ( -0.6 )	否	否	否	否	0
BLOOD LACTIC ACID INCREASED	2	8223	2	56445	6.86	0.97	48.74	6.86	5.01	4.9	8.82	3.93	0.76	1.98	-0.13	血乳酸升高	INVESTIGATIONS	各类检查	6.86 ( 0.97 - 48.74 )	6.86 ( 5.01 )	3.93 ( 0.76 )	1.98 ( -0.13 )	否	否	否	否	0
TRANSAMINASES INCREASED	2	8223	30	56417	0.46	0.11	1.91	0.46	1.21	-0.97	1.89	0.49	0.15	-1.02	-2.77	转氨酶升高	INVESTIGATIONS	各类检查	0.46 ( 0.11 - 1.91 )	0.46 ( 1.21 )	0.49 ( 0.15 )	-1.02 ( -2.77 )	否	否	否	否	0
PIGMENTATION DISORDER	2	8223	31	56416	0.44	0.11	1.85	0.44	1.32	-0.99	1.87	0.48	0.14	-1.07	-2.81	色素沉着障碍	SKIN AND SUBCUTANEOUS TISSUE DISORDERS	皮肤及皮下组织类疾病	0.44 ( 0.11 - 1.85 )	0.44 ( 1.32 )	0.48 ( 0.14 )	-1.07 ( -2.81 )	否	否	否	否	0
URINARY INCONTINENCE	2	8223	11	56436	1.25	0.28	5.63	1.25	0.08	-0.26	2.75	1.21	0.34	0.27	-1.56	尿失禁	RENAL AND URINARY DISORDERS	肾脏及泌尿系统疾病	1.25 ( 0.28 - 5.63 )	1.25 ( 0.08 )	1.21 ( 0.34 )	0.27 ( -1.56 )	否	否	否	否	0
LARGE INTESTINAL ULCER	2	8223	2	56445	6.86	0.97	48.74	6.86	5.01	4.9	8.82	3.93	0.76	1.98	-0.13	大肠溃疡	GASTROINTESTINAL DISORDERS	胃肠系统疾病	6.86 ( 0.97 - 48.74 )	6.86 ( 5.01 )	3.93 ( 0.76 )	1.98 ( -0.13 )	否	否	否	否	0
FULL BLOOD COUNT DECREASED	2	8223	21	56426	0.65	0.15	2.79	0.65	0.34	-0.8	2.1	0.68	0.2	-0.55	-2.32	全血细胞计数减少	INVESTIGATIONS	各类检查	0.65 ( 0.15 - 2.79 )	0.65 ( 0.34 )	0.68 ( 0.2 )	-0.55 ( -2.32 )	否	否	否	否	0
GINGIVAL ULCERATION	2	8223	2	56445	6.86	0.97	48.74	6.86	5.01	4.9	8.82	3.93	0.76	1.98	-0.13	牙龈溃疡	GASTROINTESTINAL DISORDERS	胃肠系统疾病	6.86 ( 0.97 - 48.74 )	6.86 ( 5.01 )	3.93 ( 0.76 )	1.98 ( -0.13 )	否	否	否	否	0
OSTEONECROSIS OF JAW	2	8223	6	56441	2.29	0.46	11.34	2.29	1.09	0.69	3.89	1.97	0.52	0.98	-0.95	颌骨骨坏死	MUSCULOSKELETAL AND CONNECTIVE TISSUE DISORDERS	各种肌肉骨骼及结缔组织疾病	2.29 ( 0.46 - 11.34 )	2.29 ( 1.09 )	1.97 ( 0.52 )	0.98 ( -0.95 )	否	否	否	否	0
PELVIC PAIN	2	8223	6	56441	2.29	0.46	11.34	2.29	1.09	0.69	3.89	1.97	0.52	0.98	-0.95	盆腔疼痛	REPRODUCTIVE SYSTEM AND BREAST DISORDERS	生殖系统及乳腺疾病	2.29 ( 0.46 - 11.34 )	2.29 ( 1.09 )	1.97 ( 0.52 )	0.98 ( -0.95 )	否	否	否	否	0
PRE-EXISTING CONDITION IMPROVED	2	8223	10	56437	1.37	0.3	6.27	1.37	0.17	-0.15	2.89	1.31	0.37	0.39	-1.46	基础病病情改善	GENERAL DISORDERS AND ADMINISTRATION SITE CONDITIONS	全身性疾病及给药部位各种反应	1.37 ( 0.3 - 6.27 )	1.37 ( 0.17 )	1.31 ( 0.37 )	0.39 ( -1.46 )	否	否	否	否	0
THERAPEUTIC RESPONSE UNEXPECTED	2	8223	15	56432	0.92	0.21	4	0.92	0.01	-0.56	2.39	0.93	0.27	-0.11	-1.91	意外的治疗反应	GENERAL DISORDERS AND ADMINISTRATION SITE CONDITIONS	全身性疾病及给药部位各种反应	0.92 ( 0.21 - 4 )	0.92 ( 0.01 )	0.93 ( 0.27 )	-0.11 ( -1.91 )	否	否	否	否	0
TROPONIN I INCREASED	2	8223	2	56445	6.86	0.97	48.74	6.86	5.01	4.9	8.82	3.93	0.76	1.98	-0.13	肌钙蛋白 I 升高	INVESTIGATIONS	各类检查	6.86 ( 0.97 - 48.74 )	6.86 ( 5.01 )	3.93 ( 0.76 )	1.98 ( -0.13 )	否	否	否	否	0
SCAR PAIN	2	8223	1	56446	13.73	1.24	151.43	13.73	7.87	11.33	16.13	5.24	0.7	2.39	0.19	疤痕疼痛	SKIN AND SUBCUTANEOUS TISSUE DISORDERS	皮肤及皮下组织类疾病	13.73 ( 1.24 - 151.43 )	13.73 ( 7.87 )	5.24 ( 0.7 )	2.39 ( 0.19 )	否	否	否	是	0
OESOPHAGEAL PAIN	2	8223	3	56444	4.58	0.76	27.39	4.58	3.35	2.79	6.36	3.15	0.7	1.65	-0.39	食管痛	GASTROINTESTINAL DISORDERS	胃肠系统疾病	4.58 ( 0.76 - 27.39 )	4.58 ( 3.35 )	3.15 ( 0.7 )	1.65 ( -0.39 )	否	否	否	否	0
CHEILITIS	2	8223	5	56442	2.75	0.53	14.15	2.75	1.59	1.11	4.38	2.25	0.57	1.17	-0.79	唇炎	GASTROINTESTINAL DISORDERS	胃肠系统疾病	2.75 ( 0.53 - 14.15 )	2.75 ( 1.59 )	2.25 ( 0.57 )	1.17 ( -0.79 )	否	否	否	否	0
DYSURIA	2	8223	46	56401	0.3	0.07	1.23	0.3	3.16	-1.12	1.71	0.33	0.1	-1.61	-3.33	排尿困难	RENAL AND URINARY DISORDERS	肾脏及泌尿系统疾病	0.3 ( 0.07 - 1.23 )	0.3 ( 3.16 )	0.33 ( 0.1 )	-1.61 ( -3.33 )	否	否	否	否	0
OESOPHAGEAL HAEMORRHAGE	2	8223	2	56445	6.86	0.97	48.74	6.86	5.01	4.9	8.82	3.93	0.76	1.98	-0.13	食管出血	GASTROINTESTINAL DISORDERS	胃肠系统疾病	6.86 ( 0.97 - 48.74 )	6.86 ( 5.01 )	3.93 ( 0.76 )	1.98 ( -0.13 )	否	否	否	否	0
TREMOR	2	8223	70	56377	0.2	0.05	0.8	0.2	6.42	-1.21	1.6	0.22	0.07	-2.19	-3.89	震颤	NERVOUS SYSTEM DISORDERS	各类神经系统疾病	0.2 ( 0.05 - 0.8 )	0.2 ( 6.42 )	0.22 ( 0.07 )	-2.19 ( -3.89 )	否	否	否	否	0
THROMBOTIC THROMBOCYTOPENIC PURPURA	2	8223	2	56445	6.86	0.97	48.74	6.86	5.01	4.9	8.82	3.93	0.76	1.98	-0.13	血栓性血小板减少性紫癜	BLOOD AND LYMPHATIC SYSTEM DISORDERS	血液及淋巴系统疾病	6.86 ( 0.97 - 48.74 )	6.86 ( 5.01 )	3.93 ( 0.76 )	1.98 ( -0.13 )	否	否	否	否	0
PRODUCTIVE COUGH	2	8223	26	56421	0.53	0.13	2.22	0.53	0.78	-0.91	1.97	0.56	0.17	-0.83	-2.58	排痰性咳嗽	RESPIRATORY, THORACIC AND MEDIASTINAL DISORDERS	呼吸系统、胸及纵隔疾病	0.53 ( 0.13 - 2.22 )	0.53 ( 0.78 )	0.56 ( 0.17 )	-0.83 ( -2.58 )	否	否	否	否	0
THINKING ABNORMAL	2	8223	8	56439	1.72	0.36	8.08	1.72	0.48	0.17	3.27	1.57	0.43	0.65	-1.23	思维异常	PSYCHIATRIC DISORDERS	精神病类	1.72 ( 0.36 - 8.08 )	1.72 ( 0.48 )	1.57 ( 0.43 )	0.65 ( -1.23 )	否	否	否	否	0
ESCHERICHIA INFECTION	2	8223	9	56438	1.53	0.33	7.06	1.53	0.3	-0.01	3.06	1.43	0.4	0.52	-1.35	埃希菌感染	INFECTIONS AND INFESTATIONS	感染及侵染类疾病	1.53 ( 0.33 - 7.06 )	1.53 ( 0.3 )	1.43 ( 0.4 )	0.52 ( -1.35 )	否	否	否	否	0
FRUSTRATION TOLERANCE DECREASED	2	8223	2	56445	6.86	0.97	48.74	6.86	5.01	4.9	8.82	3.93	0.76	1.98	-0.13	挫折承受力降低	PSYCHIATRIC DISORDERS	精神病类	6.86 ( 0.97 - 48.74 )	6.86 ( 5.01 )	3.93 ( 0.76 )	1.98 ( -0.13 )	否	否	否	否	0
ANORECTAL DISORDER	2	8223	6	56441	2.29	0.46	11.34	2.29	1.09	0.69	3.89	1.97	0.52	0.98	-0.95	直肠肛门疾病	GASTROINTESTINAL DISORDERS	胃肠系统疾病	2.29 ( 0.46 - 11.34 )	2.29 ( 1.09 )	1.97 ( 0.52 )	0.98 ( -0.95 )	否	否	否	否	0
ORAL MUCOSAL ERYTHEMA	2	8223	2	56445	6.86	0.97	48.74	6.86	5.01	4.9	8.82	3.93	0.76	1.98	-0.13	口腔粘膜红斑	GASTROINTESTINAL DISORDERS	胃肠系统疾病	6.86 ( 0.97 - 48.74 )	6.86 ( 5.01 )	3.93 ( 0.76 )	1.98 ( -0.13 )	否	否	否	否	0
PROCTALGIA	2	8223	8	56439	1.72	0.36	8.08	1.72	0.48	0.17	3.27	1.57	0.43	0.65	-1.23	肛部痛	GASTROINTESTINAL DISORDERS	胃肠系统疾病	1.72 ( 0.36 - 8.08 )	1.72 ( 0.48 )	1.57 ( 0.43 )	0.65 ( -1.23 )	否	否	否	否	0
TONGUE ULCERATION	2	8223	4	56443	3.43	0.63	18.74	3.43	2.3	1.73	5.13	2.62	0.63	1.39	-0.6	舌溃疡	GASTROINTESTINAL DISORDERS	胃肠系统疾病	3.43 ( 0.63 - 18.74 )	3.43 ( 2.3 )	2.62 ( 0.63 )	1.39 ( -0.6 )	否	否	否	否	0
CLAVICLE FRACTURE	2	8223	0	56447	#NUM!	#NUM!	#NUM!	#NUM!	13.73	#NUM!	#NUM!	7.86	0	2.98	0.62	锁骨骨折	INJURY, POISONING AND PROCEDURAL COMPLICATIONS	各类损伤、中毒及操作并发症	Inf ( NaN - Inf )	Inf ( 13.73 )	7.86 ( 0 )	2.98 ( 0.62 )	否	否	否	是	0
HEPATIC ENZYME ABNORMAL	2	8223	10	56437	1.37	0.3	6.27	1.37	0.17	-0.15	2.89	1.31	0.37	0.39	-1.46	肝酶异常	INVESTIGATIONS	各类检查	1.37 ( 0.3 - 6.27 )	1.37 ( 0.17 )	1.31 ( 0.37 )	0.39 ( -1.46 )	否	否	否	否	0
PHARYNGEAL OEDEMA	2	8223	13	56434	1.06	0.24	4.68	1.06	0.01	-0.43	2.54	1.05	0.3	0.07	-1.75	咽部水肿	RESPIRATORY, THORACIC AND MEDIASTINAL DISORDERS	呼吸系统、胸及纵隔疾病	1.06 ( 0.24 - 4.68 )	1.06 ( 0.01 )	1.05 ( 0.3 )	0.07 ( -1.75 )	否	否	否	否	0
GINGIVAL DISCOMFORT	2	8223	1	56446	13.73	1.24	151.43	13.73	7.87	11.33	16.13	5.24	0.7	2.39	0.19	牙龈不适	GASTROINTESTINAL DISORDERS	胃肠系统疾病	13.73 ( 1.24 - 151.43 )	13.73 ( 7.87 )	5.24 ( 0.7 )	2.39 ( 0.19 )	否	否	否	是	0
ANAL INCONTINENCE	2	8223	3	56444	4.58	0.76	27.39	4.58	3.35	2.79	6.36	3.15	0.7	1.65	-0.39	肛门失禁	GASTROINTESTINAL DISORDERS	胃肠系统疾病	4.58 ( 0.76 - 27.39 )	4.58 ( 3.35 )	3.15 ( 0.7 )	1.65 ( -0.39 )	否	否	否	否	0
ASPIRATION	2	8223	5	56442	2.75	0.53	14.15	2.75	1.59	1.11	4.38	2.25	0.57	1.17	-0.79	误吸	RESPIRATORY, THORACIC AND MEDIASTINAL DISORDERS	呼吸系统、胸及纵隔疾病	2.75 ( 0.53 - 14.15 )	2.75 ( 1.59 )	2.25 ( 0.57 )	1.17 ( -0.79 )	否	否	否	否	0
BILE DUCT STONE	2	8223	9	56438	1.53	0.33	7.06	1.53	0.3	-0.01	3.06	1.43	0.4	0.52	-1.35	胆管结石	HEPATOBILIARY DISORDERS	肝胆系统疾病	1.53 ( 0.33 - 7.06 )	1.53 ( 0.3 )	1.43 ( 0.4 )	0.52 ( -1.35 )	否	否	否	否	0
STRESS	2	8223	41	56406	0.33	0.08	1.38	0.33	2.52	-1.08	1.75	0.37	0.11	-1.45	-3.17	应激	PSYCHIATRIC DISORDERS	精神病类	0.33 ( 0.08 - 1.38 )	0.33 ( 2.52 )	0.37 ( 0.11 )	-1.45 ( -3.17 )	否	否	否	否	0
PANCREATITIS ACUTE	2	8223	11	56436	1.25	0.28	5.63	1.25	0.08	-0.26	2.75	1.21	0.34	0.27	-1.56	急性胰腺炎	GASTROINTESTINAL DISORDERS	胃肠系统疾病	1.25 ( 0.28 - 5.63 )	1.25 ( 0.08 )	1.21 ( 0.34 )	0.27 ( -1.56 )	否	否	否	否	0
COMPUTERISED TOMOGRAM ABNORMAL	2	8223	9	56438	1.53	0.33	7.06	1.53	0.3	-0.01	3.06	1.43	0.4	0.52	-1.35	计算机断层成像异常	INVESTIGATIONS	各类检查	1.53 ( 0.33 - 7.06 )	1.53 ( 0.3 )	1.43 ( 0.4 )	0.52 ( -1.35 )	否	否	否	否	0
BODY TEMPERATURE INCREASED	2	8223	12	56435	1.14	0.26	5.11	1.14	0.03	-0.35	2.64	1.12	0.32	0.17	-1.66	体温升高	INVESTIGATIONS	各类检查	1.14 ( 0.26 - 5.11 )	1.14 ( 0.03 )	1.12 ( 0.32 )	0.17 ( -1.66 )	否	否	否	否	0
BOWEL MOVEMENT IRREGULARITY	2	8223	12	56435	1.14	0.26	5.11	1.14	0.03	-0.35	2.64	1.12	0.32	0.17	-1.66	大便不规律	GASTROINTESTINAL DISORDERS	胃肠系统疾病	1.14 ( 0.26 - 5.11 )	1.14 ( 0.03 )	1.12 ( 0.32 )	0.17 ( -1.66 )	否	否	否	否	0
FAECES SOFT	2	8223	7	56440	1.96	0.41	9.44	1.96	0.73	0.39	3.53	1.75	0.47	0.81	-1.09	粪便松软	GASTROINTESTINAL DISORDERS	胃肠系统疾病	1.96 ( 0.41 - 9.44 )	1.96 ( 0.73 )	1.75 ( 0.47 )	0.81 ( -1.09 )	否	否	否	否	0
OCULAR HYPERAEMIA	2	8223	47	56400	0.29	0.07	1.2	0.29	3.29	-1.12	1.71	0.32	0.1	-1.64	-3.35	眼充血	EYE DISORDERS	眼器官疾病	0.29 ( 0.07 - 1.2 )	0.29 ( 3.29 )	0.32 ( 0.1 )	-1.64 ( -3.35 )	否	否	否	否	0
AORTIC ARTERIOSCLEROSIS	2	8223	6	56441	2.29	0.46	11.34	2.29	1.09	0.69	3.89	1.97	0.52	0.98	-0.95	主动脉硬化	VASCULAR DISORDERS	血管与淋巴管类疾病	2.29 ( 0.46 - 11.34 )	2.29 ( 1.09 )	1.97 ( 0.52 )	0.98 ( -0.95 )	否	否	否	否	0
HEPATIC LESION	2	8223	49	56398	0.28	0.07	1.15	0.28	3.56	-1.13	1.69	0.31	0.09	-1.7	-3.41	肝病损	HEPATOBILIARY DISORDERS	肝胆系统疾病	0.28 ( 0.07 - 1.15 )	0.28 ( 3.56 )	0.31 ( 0.09 )	-1.7 ( -3.41 )	否	否	否	否	0
GOITRE	2	8223	8	56439	1.72	0.36	8.08	1.72	0.48	0.17	3.27	1.57	0.43	0.65	-1.23	甲状腺肿	ENDOCRINE DISORDERS	内分泌系统疾病	1.72 ( 0.36 - 8.08 )	1.72 ( 0.48 )	1.57 ( 0.43 )	0.65 ( -1.23 )	否	否	否	否	0
EAR PAIN	2	8223	16	56431	0.86	0.2	3.73	0.86	0.04	-0.61	2.33	0.87	0.26	-0.19	-1.99	耳痛	EAR AND LABYRINTH DISORDERS	耳及迷路类疾病	0.86 ( 0.2 - 3.73 )	0.86 ( 0.04 )	0.87 ( 0.26 )	-0.19 ( -1.99 )	否	否	否	否	0
PULMONARY THROMBOSIS	2	8223	4	56443	3.43	0.63	18.74	3.43	2.3	1.73	5.13	2.62	0.63	1.39	-0.6	肺血栓形成	RESPIRATORY, THORACIC AND MEDIASTINAL DISORDERS	呼吸系统、胸及纵隔疾病	3.43 ( 0.63 - 18.74 )	3.43 ( 2.3 )	2.62 ( 0.63 )	1.39 ( -0.6 )	否	否	否	否	0
DERMATITIS	2	8223	18	56429	0.76	0.18	3.29	0.76	0.13	-0.7	2.22	0.79	0.23	-0.35	-2.13	皮炎	SKIN AND SUBCUTANEOUS TISSUE DISORDERS	皮肤及皮下组织类疾病	0.76 ( 0.18 - 3.29 )	0.76 ( 0.13 )	0.79 ( 0.23 )	-0.35 ( -2.13 )	否	否	否	否	0
GLYCOSYLATED HAEMOGLOBIN INCREASED	2	8223	5	56442	2.75	0.53	14.15	2.75	1.59	1.11	4.38	2.25	0.57	1.17	-0.79	糖化血红蛋白升高	INVESTIGATIONS	各类检查	2.75 ( 0.53 - 14.15 )	2.75 ( 1.59 )	2.25 ( 0.57 )	1.17 ( -0.79 )	否	否	否	否	0
ABNORMAL BEHAVIOUR	2	8223	18	56429	0.76	0.18	3.29	0.76	0.13	-0.7	2.22	0.79	0.23	-0.35	-2.13	异常行为	PSYCHIATRIC DISORDERS	精神病类	0.76 ( 0.18 - 3.29 )	0.76 ( 0.13 )	0.79 ( 0.23 )	-0.35 ( -2.13 )	否	否	否	否	0
ADVERSE DRUG REACTION	2	8223	71	56376	0.19	0.05	0.79	0.19	6.56	-1.21	1.6	0.22	0.07	-2.21	-3.91	药品不良反应	GENERAL DISORDERS AND ADMINISTRATION SITE CONDITIONS	全身性疾病及给药部位各种反应	0.19 ( 0.05 - 0.79 )	0.19 ( 6.56 )	0.22 ( 0.07 )	-2.21 ( -3.91 )	否	否	否	否	0
TRANSFUSION	2	8223	18	56429	0.76	0.18	3.29	0.76	0.13	-0.7	2.22	0.79	0.23	-0.35	-2.13	输血	SURGICAL AND MEDICAL PROCEDURES	各种手术及医疗操作	0.76 ( 0.18 - 3.29 )	0.76 ( 0.13 )	0.79 ( 0.23 )	-0.35 ( -2.13 )	否	否	否	否	0
DERMATITIS CONTACT	2	8223	2	56445	6.86	0.97	48.74	6.86	5.01	4.9	8.82	3.93	0.76	1.98	-0.13	接触性皮炎	SKIN AND SUBCUTANEOUS TISSUE DISORDERS	皮肤及皮下组织类疾病	6.86 ( 0.97 - 48.74 )	6.86 ( 5.01 )	3.93 ( 0.76 )	1.98 ( -0.13 )	否	否	否	否	0
BLOOD TRIGLYCERIDES INCREASED	2	8223	7	56440	1.96	0.41	9.44	1.96	0.73	0.39	3.53	1.75	0.47	0.81	-1.09	血甘油三酯升高	INVESTIGATIONS	各类检查	1.96 ( 0.41 - 9.44 )	1.96 ( 0.73 )	1.75 ( 0.47 )	0.81 ( -1.09 )	否	否	否	否	0
BEDRIDDEN	2	8223	6	56441	2.29	0.46	11.34	2.29	1.09	0.69	3.89	1.97	0.52	0.98	-0.95	卧床不起的	SOCIAL CIRCUMSTANCES	社会环境	2.29 ( 0.46 - 11.34 )	2.29 ( 1.09 )	1.97 ( 0.52 )	0.98 ( -0.95 )	否	否	否	否	0
CHOLECYSTITIS	2	8223	10	56437	1.37	0.3	6.27	1.37	0.17	-0.15	2.89	1.31	0.37	0.39	-1.46	胆囊炎	HEPATOBILIARY DISORDERS	肝胆系统疾病	1.37 ( 0.3 - 6.27 )	1.37 ( 0.17 )	1.31 ( 0.37 )	0.39 ( -1.46 )	否	否	否	否	0
EXCESSIVE CERUMEN PRODUCTION	2	8223	3	56444	4.58	0.76	27.39	4.58	3.35	2.79	6.36	3.15	0.7	1.65	-0.39	产生过多的耵聍	EAR AND LABYRINTH DISORDERS	耳及迷路类疾病	4.58 ( 0.76 - 27.39 )	4.58 ( 3.35 )	3.15 ( 0.7 )	1.65 ( -0.39 )	否	否	否	否	0
VITAMIN B12 DECREASED	2	8223	11	56436	1.25	0.28	5.63	1.25	0.08	-0.26	2.75	1.21	0.34	0.27	-1.56	维生素 B12 降低	INVESTIGATIONS	各类检查	1.25 ( 0.28 - 5.63 )	1.25 ( 0.08 )	1.21 ( 0.34 )	0.27 ( -1.56 )	否	否	否	否	0
TROPONIN INCREASED	2	8223	7	56440	1.96	0.41	9.44	1.96	0.73	0.39	3.53	1.75	0.47	0.81	-1.09	肌钙蛋白升高	INVESTIGATIONS	各类检查	1.96 ( 0.41 - 9.44 )	1.96 ( 0.73 )	1.75 ( 0.47 )	0.81 ( -1.09 )	否	否	否	否	0
SURGERY	2	8223	162	56285	0.08	0.02	0.34	0.08	19.58	-1.31	1.48	0.1	0.03	-3.38	-5.06	手术	SURGICAL AND MEDICAL PROCEDURES	各种手术及医疗操作	0.08 ( 0.02 - 0.34 )	0.08 ( 19.58 )	0.1 ( 0.03 )	-3.38 ( -5.06 )	否	否	否	否	0
GAIT INABILITY	2	8223	22	56425	0.62	0.15	2.65	0.62	0.42	-0.82	2.07	0.66	0.2	-0.61	-2.37	步态无力	GENERAL DISORDERS AND ADMINISTRATION SITE CONDITIONS	全身性疾病及给药部位各种反应	0.62 ( 0.15 - 2.65 )	0.62 ( 0.42 )	0.66 ( 0.2 )	-0.61 ( -2.37 )	否	否	否	否	0
PARALYSIS	2	8223	13	56434	1.06	0.24	4.68	1.06	0.01	-0.43	2.54	1.05	0.3	0.07	-1.75	瘫痪	NERVOUS SYSTEM DISORDERS	各类神经系统疾病	1.06 ( 0.24 - 4.68 )	1.06 ( 0.01 )	1.05 ( 0.3 )	0.07 ( -1.75 )	否	否	否	否	0
HIGH DENSITY LIPOPROTEIN INCREASED	2	8223	0	56447	#NUM!	#NUM!	#NUM!	#NUM!	13.73	#NUM!	#NUM!	7.86	0	2.98	0.62	高密度脂蛋白升高	INVESTIGATIONS	各类检查	Inf ( NaN - Inf )	Inf ( 13.73 )	7.86 ( 0 )	2.98 ( 0.62 )	否	否	否	是	0
SENSITIVE SKIN	2	8223	24	56423	0.57	0.14	2.42	0.57	0.59	-0.87	2.01	0.6	0.18	-0.73	-2.48	皮肤敏感	SKIN AND SUBCUTANEOUS TISSUE DISORDERS	皮肤及皮下组织类疾病	0.57 ( 0.14 - 2.42 )	0.57 ( 0.59 )	0.6 ( 0.18 )	-0.73 ( -2.48 )	否	否	否	否	0
PROSTATOMEGALY	2	8223	12	56435	1.14	0.26	5.11	1.14	0.03	-0.35	2.64	1.12	0.32	0.17	-1.66	前列腺肥大	REPRODUCTIVE SYSTEM AND BREAST DISORDERS	生殖系统及乳腺疾病	1.14 ( 0.26 - 5.11 )	1.14 ( 0.03 )	1.12 ( 0.32 )	0.17 ( -1.66 )	否	否	否	否	0
CEREBRAL ISCHAEMIA	2	8223	6	56441	2.29	0.46	11.34	2.29	1.09	0.69	3.89	1.97	0.52	0.98	-0.95	大脑缺血	NERVOUS SYSTEM DISORDERS	各类神经系统疾病	2.29 ( 0.46 - 11.34 )	2.29 ( 1.09 )	1.97 ( 0.52 )	0.98 ( -0.95 )	否	否	否	否	0
INTENTIONAL DOSE OMISSION	2	8223	62	56385	0.22	0.05	0.9	0.22	5.31	-1.19	1.63	0.25	0.08	-2.02	-3.73	故意漏用药物	INJURY, POISONING AND PROCEDURAL COMPLICATIONS	各类损伤、中毒及操作并发症	0.22 ( 0.05 - 0.9 )	0.22 ( 5.31 )	0.25 ( 0.08 )	-2.02 ( -3.73 )	否	否	否	否	0
SWELLING OF EYELID	2	8223	45	56402	0.3	0.07	1.26	0.31	3.03	-1.11	1.72	0.33	0.1	-1.58	-3.3	眼睑肿胀	EYE DISORDERS	眼器官疾病	0.3 ( 0.07 - 1.26 )	0.31 ( 3.03 )	0.33 ( 0.1 )	-1.58 ( -3.3 )	否	否	否	否	0
PRURITUS GENITAL	2	8223	0	56447	#NUM!	#NUM!	#NUM!	#NUM!	13.73	#NUM!	#NUM!	7.86	0	2.98	0.62	生殖器瘙痒	REPRODUCTIVE SYSTEM AND BREAST DISORDERS	生殖系统及乳腺疾病	Inf ( NaN - Inf )	Inf ( 13.73 )	7.86 ( 0 )	2.98 ( 0.62 )	否	否	否	是	0
EUPHORIC MOOD	2	8223	2	56445	6.86	0.97	48.74	6.86	5.01	4.9	8.82	3.93	0.76	1.98	-0.13	欣快感	PSYCHIATRIC DISORDERS	精神病类	6.86 ( 0.97 - 48.74 )	6.86 ( 5.01 )	3.93 ( 0.76 )	1.98 ( -0.13 )	否	否	否	否	0
CARDIOTOXICITY	2	8223	3	56444	4.58	0.76	27.39	4.58	3.35	2.79	6.36	3.15	0.7	1.65	-0.39	心脏毒性	CARDIAC DISORDERS	心脏器官疾病	4.58 ( 0.76 - 27.39 )	4.58 ( 3.35 )	3.15 ( 0.7 )	1.65 ( -0.39 )	否	否	否	否	0
BLOOD PRESSURE SYSTOLIC INCREASED	2	8223	16	56431	0.86	0.2	3.73	0.86	0.04	-0.61	2.33	0.87	0.26	-0.19	-1.99	收缩压升高	INVESTIGATIONS	各类检查	0.86 ( 0.2 - 3.73 )	0.86 ( 0.04 )	0.87 ( 0.26 )	-0.19 ( -1.99 )	否	否	否	否	0
HYPERGLYCAEMIA	2	8223	20	56427	0.69	0.16	2.94	0.69	0.26	-0.77	2.14	0.71	0.21	-0.48	-2.26	高血糖症	METABOLISM AND NUTRITION DISORDERS	代谢及营养类疾病	0.69 ( 0.16 - 2.94 )	0.69 ( 0.26 )	0.71 ( 0.21 )	-0.48 ( -2.26 )	否	否	否	否	0
HYPOKALAEMIA	2	8223	20	56427	0.69	0.16	2.94	0.69	0.26	-0.77	2.14	0.71	0.21	-0.48	-2.26	低钾血症	METABOLISM AND NUTRITION DISORDERS	代谢及营养类疾病	0.69 ( 0.16 - 2.94 )	0.69 ( 0.26 )	0.71 ( 0.21 )	-0.48 ( -2.26 )	否	否	否	否	0
THROMBOTIC MICROANGIOPATHY	2	8223	4	56443	3.43	0.63	18.74	3.43	2.3	1.73	5.13	2.62	0.63	1.39	-0.6	血栓性微血管病	BLOOD AND LYMPHATIC SYSTEM DISORDERS	血液及淋巴系统疾病	3.43 ( 0.63 - 18.74 )	3.43 ( 2.3 )	2.62 ( 0.63 )	1.39 ( -0.6 )	否	否	否	否	0
FEBRILE NEUTROPENIA	2	8223	19	56428	0.72	0.17	3.1	0.72	0.19	-0.73	2.18	0.75	0.22	-0.42	-2.19	发热性中性粒细胞减少症	BLOOD AND LYMPHATIC SYSTEM DISORDERS	血液及淋巴系统疾病	0.72 ( 0.17 - 3.1 )	0.72 ( 0.19 )	0.75 ( 0.22 )	-0.42 ( -2.19 )	否	否	否	否	0
GLOMERULONEPHRITIS MEMBRANOUS	2	8223	1	56446	13.73	1.24	151.43	13.73	7.87	11.33	16.13	5.24	0.7	2.39	0.19	膜性肾小球肾炎	RENAL AND URINARY DISORDERS	肾脏及泌尿系统疾病	13.73 ( 1.24 - 151.43 )	13.73 ( 7.87 )	5.24 ( 0.7 )	2.39 ( 0.19 )	否	否	否	是	0
SPONDYLOLISTHESIS	2	8223	2	56445	6.86	0.97	48.74	6.86	5.01	4.9	8.82	3.93	0.76	1.98	-0.13	脊椎滑脱	MUSCULOSKELETAL AND CONNECTIVE TISSUE DISORDERS	各种肌肉骨骼及结缔组织疾病	6.86 ( 0.97 - 48.74 )	6.86 ( 5.01 )	3.93 ( 0.76 )	1.98 ( -0.13 )	否	否	否	否	0
HAEMOPERITONEUM	2	8223	1	56446	13.73	1.24	151.43	13.73	7.87	11.33	16.13	5.24	0.7	2.39	0.19	腹膜出血	GASTROINTESTINAL DISORDERS	胃肠系统疾病	13.73 ( 1.24 - 151.43 )	13.73 ( 7.87 )	5.24 ( 0.7 )	2.39 ( 0.19 )	否	否	否	是	0
IMPAIRED WORK ABILITY	2	8223	8	56439	1.72	0.36	8.08	1.72	0.48	0.17	3.27	1.57	0.43	0.65	-1.23	工作能力受损	SOCIAL CIRCUMSTANCES	社会环境	1.72 ( 0.36 - 8.08 )	1.72 ( 0.48 )	1.57 ( 0.43 )	0.65 ( -1.23 )	否	否	否	否	0
LIPASE INCREASED	2	8223	10	56437	1.37	0.3	6.27	1.37	0.17	-0.15	2.89	1.31	0.37	0.39	-1.46	脂肪酶升高	INVESTIGATIONS	各类检查	1.37 ( 0.3 - 6.27 )	1.37 ( 0.17 )	1.31 ( 0.37 )	0.39 ( -1.46 )	否	否	否	否	0
ONCOLOGIC COMPLICATION	2	8223	11	56436	1.25	0.28	5.63	1.25	0.08	-0.26	2.75	1.21	0.34	0.27	-1.56	肿瘤并发症	NEOPLASMS BENIGN, MALIGNANT AND UNSPECIFIED (INCL CYSTS AND POLYPS)	良性、恶性及性质不明的肿瘤（包括囊状和息肉状）	1.25 ( 0.28 - 5.63 )	1.25 ( 0.08 )	1.21 ( 0.34 )	0.27 ( -1.56 )	否	否	否	否	0
SCROTAL ULCER	2	8223	1	56446	13.73	1.24	151.43	13.73	7.87	11.33	16.13	5.24	0.7	2.39	0.19	阴囊溃疡	REPRODUCTIVE SYSTEM AND BREAST DISORDERS	生殖系统及乳腺疾病	13.73 ( 1.24 - 151.43 )	13.73 ( 7.87 )	5.24 ( 0.7 )	2.39 ( 0.19 )	否	否	否	是	0
RUPTURED CEREBRAL ANEURYSM	2	8223	0	56447	#NUM!	#NUM!	#NUM!	#NUM!	13.73	#NUM!	#NUM!	7.86	0	2.98	0.62	大脑动脉瘤破裂	NERVOUS SYSTEM DISORDERS	各类神经系统疾病	Inf ( NaN - Inf )	Inf ( 13.73 )	7.86 ( 0 )	2.98 ( 0.62 )	否	否	否	是	0
GLOMERULAR FILTRATION RATE DECREASED	2	8223	18	56429	0.76	0.18	3.29	0.76	0.13	-0.7	2.22	0.79	0.23	-0.35	-2.13	肾小球滤过率降低	INVESTIGATIONS	各类检查	0.76 ( 0.18 - 3.29 )	0.76 ( 0.13 )	0.79 ( 0.23 )	-0.35 ( -2.13 )	否	否	否	否	0
CANDIDA INFECTION	2	8223	7	56440	1.96	0.41	9.44	1.96	0.73	0.39	3.53	1.75	0.47	0.81	-1.09	念珠菌感染	INFECTIONS AND INFESTATIONS	感染及侵染类疾病	1.96 ( 0.41 - 9.44 )	1.96 ( 0.73 )	1.75 ( 0.47 )	0.81 ( -1.09 )	否	否	否	否	0
ORTHOSTATIC HYPOTENSION	2	8223	7	56440	1.96	0.41	9.44	1.96	0.73	0.39	3.53	1.75	0.47	0.81	-1.09	直立性低血压	VASCULAR DISORDERS	血管与淋巴管类疾病	1.96 ( 0.41 - 9.44 )	1.96 ( 0.73 )	1.75 ( 0.47 )	0.81 ( -1.09 )	否	否	否	否	0
CARDIOVASCULAR DISORDER	2	8223	10	56437	1.37	0.3	6.27	1.37	0.17	-0.15	2.89	1.31	0.37	0.39	-1.46	心血管疾病	CARDIAC DISORDERS	心脏器官疾病	1.37 ( 0.3 - 6.27 )	1.37 ( 0.17 )	1.31 ( 0.37 )	0.39 ( -1.46 )	否	否	否	否	0
ASPARTATE AMINOTRANSFERASE DECREASED	2	8223	1	56446	13.73	1.24	151.43	13.73	7.87	11.33	16.13	5.24	0.7	2.39	0.19	天门冬氨酸氨基转移酶降低	INVESTIGATIONS	各类检查	13.73 ( 1.24 - 151.43 )	13.73 ( 7.87 )	5.24 ( 0.7 )	2.39 ( 0.19 )	否	否	否	是	0
FIBRIN D DIMER INCREASED	2	8223	4	56443	3.43	0.63	18.74	3.43	2.3	1.73	5.13	2.62	0.63	1.39	-0.6	纤维蛋白 D － 二聚体升高	INVESTIGATIONS	各类检查	3.43 ( 0.63 - 18.74 )	3.43 ( 2.3 )	2.62 ( 0.63 )	1.39 ( -0.6 )	否	否	否	否	0
ELECTROCARDIOGRAM QT PROLONGED	2	8223	19	56428	0.72	0.17	3.1	0.72	0.19	-0.73	2.18	0.75	0.22	-0.42	-2.19	心电图 QT 间期延长	INVESTIGATIONS	各类检查	0.72 ( 0.17 - 3.1 )	0.72 ( 0.19 )	0.75 ( 0.22 )	-0.42 ( -2.19 )	否	否	否	否	0
LARYNGEAL OEDEMA	2	8223	4	56443	3.43	0.63	18.74	3.43	2.3	1.73	5.13	2.62	0.63	1.39	-0.6	喉水肿	RESPIRATORY, THORACIC AND MEDIASTINAL DISORDERS	呼吸系统、胸及纵隔疾病	3.43 ( 0.63 - 18.74 )	3.43 ( 2.3 )	2.62 ( 0.63 )	1.39 ( -0.6 )	否	否	否	否	0
ACUTE MYOCARDIAL INFARCTION	2	8223	28	56419	0.49	0.12	2.06	0.49	0.99	-0.94	1.92	0.52	0.16	-0.93	-2.68	急性心肌梗死	CARDIAC DISORDERS	心脏器官疾病	0.49 ( 0.12 - 2.06 )	0.49 ( 0.99 )	0.52 ( 0.16 )	-0.93 ( -2.68 )	否	否	否	否	0
UROSEPSIS	2	8223	6	56441	2.29	0.46	11.34	2.29	1.09	0.69	3.89	1.97	0.52	0.98	-0.95	尿脓毒症	INFECTIONS AND INFESTATIONS	感染及侵染类疾病	2.29 ( 0.46 - 11.34 )	2.29 ( 1.09 )	1.97 ( 0.52 )	0.98 ( -0.95 )	否	否	否	否	0
AZOTAEMIA	2	8223	5	56442	2.75	0.53	14.15	2.75	1.59	1.11	4.38	2.25	0.57	1.17	-0.79	氮质血症	RENAL AND URINARY DISORDERS	肾脏及泌尿系统疾病	2.75 ( 0.53 - 14.15 )	2.75 ( 1.59 )	2.25 ( 0.57 )	1.17 ( -0.79 )	否	否	否	否	0
GASTROINTESTINAL OBSTRUCTION	2	8223	6	56441	2.29	0.46	11.34	2.29	1.09	0.69	3.89	1.97	0.52	0.98	-0.95	胃肠梗阻	GASTROINTESTINAL DISORDERS	胃肠系统疾病	2.29 ( 0.46 - 11.34 )	2.29 ( 1.09 )	1.97 ( 0.52 )	0.98 ( -0.95 )	否	否	否	否	0
SEPTIC SHOCK	2	8223	44	56403	0.31	0.08	1.29	0.31	2.91	-1.1	1.73	0.34	0.1	-1.55	-3.27	感染性休克	INFECTIONS AND INFESTATIONS	感染及侵染类疾病	0.31 ( 0.08 - 1.29 )	0.31 ( 2.91 )	0.34 ( 0.1 )	-1.55 ( -3.27 )	否	否	否	否	0
HEPATIC STEATOSIS	2	8223	10	56437	1.37	0.3	6.27	1.37	0.17	-0.15	2.89	1.31	0.37	0.39	-1.46	肝脂肪变性	HEPATOBILIARY DISORDERS	肝胆系统疾病	1.37 ( 0.3 - 6.27 )	1.37 ( 0.17 )	1.31 ( 0.37 )	0.39 ( -1.46 )	否	否	否	否	0
INTRA-ABDOMINAL HAEMORRHAGE	2	8223	22	56425	0.62	0.15	2.65	0.62	0.42	-0.82	2.07	0.66	0.2	-0.61	-2.37	腹内出血	GASTROINTESTINAL DISORDERS	胃肠系统疾病	0.62 ( 0.15 - 2.65 )	0.62 ( 0.42 )	0.66 ( 0.2 )	-0.61 ( -2.37 )	否	否	否	否	0
VESICAL FISTULA	2	8223	0	56447	#NUM!	#NUM!	#NUM!	#NUM!	13.73	#NUM!	#NUM!	7.86	0	2.98	0.62	膀胱瘘	RENAL AND URINARY DISORDERS	肾脏及泌尿系统疾病	Inf ( NaN - Inf )	Inf ( 13.73 )	7.86 ( 0 )	2.98 ( 0.62 )	否	否	否	是	0
HEMIPARESIS	2	8223	9	56438	1.53	0.33	7.06	1.53	0.3	-0.01	3.06	1.43	0.4	0.52	-1.35	单侧轻瘫	NERVOUS SYSTEM DISORDERS	各类神经系统疾病	1.53 ( 0.33 - 7.06 )	1.53 ( 0.3 )	1.43 ( 0.4 )	0.52 ( -1.35 )	否	否	否	否	0
RENAL ABSCESS	1	8224	2	56445	3.43	0.31	37.85	3.43	1.15	1.03	5.83	2.62	0.35	1.39	-0.81	肾脓肿	INFECTIONS AND INFESTATIONS	感染及侵染类疾病	3.43 ( 0.31 - 37.85 )	3.43 ( 1.15 )	2.62 ( 0.35 )	1.39 ( -0.81 )	否	否	否	否	0
BREATH ODOUR	1	8224	5	56442	1.37	0.16	11.75	1.37	0.08	-0.77	3.52	1.31	0.22	0.39	-1.6	口臭	GASTROINTESTINAL DISORDERS	胃肠系统疾病	1.37 ( 0.16 - 11.75 )	1.37 ( 0.08 )	1.31 ( 0.22 )	0.39 ( -1.6 )	否	否	否	否	0
CRYING	1	8224	6	56441	1.14	0.14	9.5	1.14	0.02	-0.97	3.26	1.12	0.19	0.17	-1.79	哭	GENERAL DISORDERS AND ADMINISTRATION SITE CONDITIONS	全身性疾病及给药部位各种反应	1.14 ( 0.14 - 9.5 )	1.14 ( 0.02 )	1.12 ( 0.19 )	0.17 ( -1.79 )	否	否	否	否	0
NASAL OEDEMA	1	8224	2	56445	3.43	0.31	37.85	3.43	1.15	1.03	5.83	2.62	0.35	1.39	-0.81	鼻水肿	RESPIRATORY, THORACIC AND MEDIASTINAL DISORDERS	呼吸系统、胸及纵隔疾病	3.43 ( 0.31 - 37.85 )	3.43 ( 1.15 )	2.62 ( 0.35 )	1.39 ( -0.81 )	否	否	否	否	0
PNEUMOTHORAX	1	8224	13	56434	0.53	0.07	4.04	0.53	0.39	-1.51	2.56	0.56	0.1	-0.83	-2.66	气胸	RESPIRATORY, THORACIC AND MEDIASTINAL DISORDERS	呼吸系统、胸及纵隔疾病	0.53 ( 0.07 - 4.04 )	0.53 ( 0.39 )	0.56 ( 0.1 )	-0.83 ( -2.66 )	否	否	否	否	0
BREAST ENLARGEMENT	1	8224	1	56446	6.86	0.43	109.75	6.86	2.5	4.09	9.63	3.93	0.39	1.98	-0.38	乳房增大	REPRODUCTIVE SYSTEM AND BREAST DISORDERS	生殖系统及乳腺疾病	6.86 ( 0.43 - 109.75 )	6.86 ( 2.5 )	3.93 ( 0.39 )	1.98 ( -0.38 )	否	否	否	否	0
BREAST TENDERNESS	1	8224	1	56446	6.86	0.43	109.75	6.86	2.5	4.09	9.63	3.93	0.39	1.98	-0.38	乳房压痛	REPRODUCTIVE SYSTEM AND BREAST DISORDERS	生殖系统及乳腺疾病	6.86 ( 0.43 - 109.75 )	6.86 ( 2.5 )	3.93 ( 0.39 )	1.98 ( -0.38 )	否	否	否	否	0
ATYPICAL MYCOBACTERIAL INFECTION	1	8224	1	56446	6.86	0.43	109.75	6.86	2.5	4.09	9.63	3.93	0.39	1.98	-0.38	非典型分枝杆菌感染	INFECTIONS AND INFESTATIONS	感染及侵染类疾病	6.86 ( 0.43 - 109.75 )	6.86 ( 2.5 )	3.93 ( 0.39 )	1.98 ( -0.38 )	否	否	否	否	0
FOREIGN BODY IN EYE	1	8224	0	56447	#NUM!	#NUM!	#NUM!	#NUM!	6.86	#NUM!	#NUM!	7.86	0	2.98	0.34	眼异物	INJURY, POISONING AND PROCEDURAL COMPLICATIONS	各类损伤、中毒及操作并发症	Inf ( NaN - Inf )	Inf ( 6.86 )	7.86 ( 0 )	2.98 ( 0.34 )	否	否	否	是	0
SKIN ODOUR ABNORMAL	1	8224	2	56445	3.43	0.31	37.85	3.43	1.15	1.03	5.83	2.62	0.35	1.39	-0.81	皮肤气味异常	SKIN AND SUBCUTANEOUS TISSUE DISORDERS	皮肤及皮下组织类疾病	3.43 ( 0.31 - 37.85 )	3.43 ( 1.15 )	2.62 ( 0.35 )	1.39 ( -0.81 )	否	否	否	否	0
GASTRIC FISTULA	1	8224	2	56445	3.43	0.31	37.85	3.43	1.15	1.03	5.83	2.62	0.35	1.39	-0.81	胃瘘	GASTROINTESTINAL DISORDERS	胃肠系统疾病	3.43 ( 0.31 - 37.85 )	3.43 ( 1.15 )	2.62 ( 0.35 )	1.39 ( -0.81 )	否	否	否	否	0
EXTRASYSTOLES	1	8224	5	56442	1.37	0.16	11.75	1.37	0.08	-0.77	3.52	1.31	0.22	0.39	-1.6	期外收缩	CARDIAC DISORDERS	心脏器官疾病	1.37 ( 0.16 - 11.75 )	1.37 ( 0.08 )	1.31 ( 0.22 )	0.39 ( -1.6 )	否	否	否	否	0
BLOOD GLUCOSE FLUCTUATION	1	8224	2	56445	3.43	0.31	37.85	3.43	1.15	1.03	5.83	2.62	0.35	1.39	-0.81	血葡萄糖波动	INVESTIGATIONS	各类检查	3.43 ( 0.31 - 37.85 )	3.43 ( 1.15 )	2.62 ( 0.35 )	1.39 ( -0.81 )	否	否	否	否	0
COATING IN MOUTH	1	8224	1	56446	6.86	0.43	109.75	6.86	2.5	4.09	9.63	3.93	0.39	1.98	-0.38	口中有苔	GASTROINTESTINAL DISORDERS	胃肠系统疾病	6.86 ( 0.43 - 109.75 )	6.86 ( 2.5 )	3.93 ( 0.39 )	1.98 ( -0.38 )	否	否	否	否	0
SENSATION OF FOREIGN BODY	1	8224	8	56439	0.86	0.11	6.86	0.86	0.02	-1.22	2.94	0.87	0.15	-0.19	-2.09	异物感	GENERAL DISORDERS AND ADMINISTRATION SITE CONDITIONS	全身性疾病及给药部位各种反应	0.86 ( 0.11 - 6.86 )	0.86 ( 0.02 )	0.87 ( 0.15 )	-0.19 ( -2.09 )	否	否	否	否	0
BREAST PAIN	1	8224	9	56438	0.76	0.1	6.02	0.76	0.07	-1.3	2.83	0.79	0.14	-0.35	-2.23	乳房疼痛	REPRODUCTIVE SYSTEM AND BREAST DISORDERS	生殖系统及乳腺疾病	0.76 ( 0.1 - 6.02 )	0.76 ( 0.07 )	0.79 ( 0.14 )	-0.35 ( -2.23 )	否	否	否	否	0
GYNAECOMASTIA	1	8224	3	56444	2.29	0.24	22	2.29	0.54	0.02	4.55	1.97	0.3	0.98	-1.13	男性乳腺发育	REPRODUCTIVE SYSTEM AND BREAST DISORDERS	生殖系统及乳腺疾病	2.29 ( 0.24 - 22 )	2.29 ( 0.54 )	1.97 ( 0.3 )	0.98 ( -1.13 )	否	否	否	否	0
FLUID INTAKE REDUCED	1	8224	6	56441	1.14	0.14	9.5	1.14	0.02	-0.97	3.26	1.12	0.19	0.17	-1.79	液体摄入下降	METABOLISM AND NUTRITION DISORDERS	代谢及营养类疾病	1.14 ( 0.14 - 9.5 )	1.14 ( 0.02 )	1.12 ( 0.19 )	0.17 ( -1.79 )	否	否	否	否	0
CYANOSIS	1	8224	4	56443	1.72	0.19	15.35	1.72	0.24	-0.48	3.91	1.57	0.25	0.65	-1.39	发绀	VASCULAR DISORDERS	血管与淋巴管类疾病	1.72 ( 0.19 - 15.35 )	1.72 ( 0.24 )	1.57 ( 0.25 )	0.65 ( -1.39 )	否	否	否	否	0
GASTROINTESTINAL INFECTION	1	8224	6	56441	1.14	0.14	9.5	1.14	0.02	-0.97	3.26	1.12	0.19	0.17	-1.79	胃肠感染	INFECTIONS AND INFESTATIONS	感染及侵染类疾病	1.14 ( 0.14 - 9.5 )	1.14 ( 0.02 )	1.12 ( 0.19 )	0.17 ( -1.79 )	否	否	否	否	0
DRY THROAT	1	8224	11	56436	0.62	0.08	4.83	0.62	0.21	-1.42	2.67	0.66	0.12	-0.61	-2.46	咽干	RESPIRATORY, THORACIC AND MEDIASTINAL DISORDERS	呼吸系统、胸及纵隔疾病	0.62 ( 0.08 - 4.83 )	0.62 ( 0.21 )	0.66 ( 0.12 )	-0.61 ( -2.46 )	否	否	否	否	0
BASAL CELL CARCINOMA	1	8224	4	56443	1.72	0.19	15.35	1.72	0.24	-0.48	3.91	1.57	0.25	0.65	-1.39	基底细胞癌	NEOPLASMS BENIGN, MALIGNANT AND UNSPECIFIED (INCL CYSTS AND POLYPS)	良性、恶性及性质不明的肿瘤（包括囊状和息肉状）	1.72 ( 0.19 - 15.35 )	1.72 ( 0.24 )	1.57 ( 0.25 )	0.65 ( -1.39 )	否	否	否	否	0
BONE SWELLING	1	8224	0	56447	#NUM!	#NUM!	#NUM!	#NUM!	6.86	#NUM!	#NUM!	7.86	0	2.98	0.34	骨肿胀	MUSCULOSKELETAL AND CONNECTIVE TISSUE DISORDERS	各种肌肉骨骼及结缔组织疾病	Inf ( NaN - Inf )	Inf ( 6.86 )	7.86 ( 0 )	2.98 ( 0.34 )	否	否	否	是	0
DENTAL CARIES	1	8224	6	56441	1.14	0.14	9.5	1.14	0.02	-0.97	3.26	1.12	0.19	0.17	-1.79	龋齿	GASTROINTESTINAL DISORDERS	胃肠系统疾病	1.14 ( 0.14 - 9.5 )	1.14 ( 0.02 )	1.12 ( 0.19 )	0.17 ( -1.79 )	否	否	否	否	0
HAEMORRHAGIC DIATHESIS	1	8224	7	56440	0.98	0.12	7.97	0.98	0	-1.11	3.08	0.98	0.17	-0.02	-1.95	出血倾向	BLOOD AND LYMPHATIC SYSTEM DISORDERS	血液及淋巴系统疾病	0.98 ( 0.12 - 7.97 )	0.98 ( 0 )	0.98 ( 0.17 )	-0.02 ( -1.95 )	否	否	否	否	0
POOR QUALITY SLEEP	1	8224	19	56428	0.36	0.05	2.7	0.36	1.07	-1.65	2.37	0.39	0.07	-1.35	-3.13	睡眠质量差	PSYCHIATRIC DISORDERS	精神病类	0.36 ( 0.05 - 2.7 )	0.36 ( 1.07 )	0.39 ( 0.07 )	-1.35 ( -3.13 )	否	否	否	否	0
LYMPHADENITIS	1	8224	3	56444	2.29	0.24	22	2.29	0.54	0.02	4.55	1.97	0.3	0.98	-1.13	淋巴结炎	BLOOD AND LYMPHATIC SYSTEM DISORDERS	血液及淋巴系统疾病	2.29 ( 0.24 - 22 )	2.29 ( 0.54 )	1.97 ( 0.3 )	0.98 ( -1.13 )	否	否	否	否	0
HYPERTONIA	1	8224	0	56447	#NUM!	#NUM!	#NUM!	#NUM!	6.86	#NUM!	#NUM!	7.86	0	2.98	0.34	肌张力亢进	NERVOUS SYSTEM DISORDERS	各类神经系统疾病	Inf ( NaN - Inf )	Inf ( 6.86 )	7.86 ( 0 )	2.98 ( 0.34 )	否	否	否	是	0
TONGUE DRY	1	8224	3	56444	2.29	0.24	22	2.29	0.54	0.02	4.55	1.97	0.3	0.98	-1.13	舌干	GASTROINTESTINAL DISORDERS	胃肠系统疾病	2.29 ( 0.24 - 22 )	2.29 ( 0.54 )	1.97 ( 0.3 )	0.98 ( -1.13 )	否	否	否	否	0
BLOOD PRESSURE DIASTOLIC INCREASED	1	8224	3	56444	2.29	0.24	22	2.29	0.54	0.02	4.55	1.97	0.3	0.98	-1.13	舒张压升高	INVESTIGATIONS	各类检查	2.29 ( 0.24 - 22 )	2.29 ( 0.54 )	1.97 ( 0.3 )	0.98 ( -1.13 )	否	否	否	否	0
GASTRIC DILATATION	1	8224	3	56444	2.29	0.24	22	2.29	0.54	0.02	4.55	1.97	0.3	0.98	-1.13	胃扩张	GASTROINTESTINAL DISORDERS	胃肠系统疾病	2.29 ( 0.24 - 22 )	2.29 ( 0.54 )	1.97 ( 0.3 )	0.98 ( -1.13 )	否	否	否	否	0
SUICIDAL IDEATION	1	8224	11	56436	0.62	0.08	4.83	0.62	0.21	-1.42	2.67	0.66	0.12	-0.61	-2.46	自杀想法	PSYCHIATRIC DISORDERS	精神病类	0.62 ( 0.08 - 4.83 )	0.62 ( 0.21 )	0.66 ( 0.12 )	-0.61 ( -2.46 )	否	否	否	否	0
RENAL TUBULAR NECROSIS	1	8224	4	56443	1.72	0.19	15.35	1.72	0.24	-0.48	3.91	1.57	0.25	0.65	-1.39	肾小管坏死	RENAL AND URINARY DISORDERS	肾脏及泌尿系统疾病	1.72 ( 0.19 - 15.35 )	1.72 ( 0.24 )	1.57 ( 0.25 )	0.65 ( -1.39 )	否	否	否	否	0
HYPOKINESIA	1	8224	7	56440	0.98	0.12	7.97	0.98	0	-1.11	3.08	0.98	0.17	-0.02	-1.95	运动机能减退	NERVOUS SYSTEM DISORDERS	各类神经系统疾病	0.98 ( 0.12 - 7.97 )	0.98 ( 0 )	0.98 ( 0.17 )	-0.02 ( -1.95 )	否	否	否	否	0
HAEMODYNAMIC INSTABILITY	1	8224	6	56441	1.14	0.14	9.5	1.14	0.02	-0.97	3.26	1.12	0.19	0.17	-1.79	血液动力学不稳定	VASCULAR DISORDERS	血管与淋巴管类疾病	1.14 ( 0.14 - 9.5 )	1.14 ( 0.02 )	1.12 ( 0.19 )	0.17 ( -1.79 )	否	否	否	否	0
MOUTH SWELLING	1	8224	6	56441	1.14	0.14	9.5	1.14	0.02	-0.97	3.26	1.12	0.19	0.17	-1.79	口肿胀	GASTROINTESTINAL DISORDERS	胃肠系统疾病	1.14 ( 0.14 - 9.5 )	1.14 ( 0.02 )	1.12 ( 0.19 )	0.17 ( -1.79 )	否	否	否	否	0
CHORDAE TENDINAE RUPTURE	1	8224	0	56447	#NUM!	#NUM!	#NUM!	#NUM!	6.86	#NUM!	#NUM!	7.86	0	2.98	0.34	腱索断裂	CARDIAC DISORDERS	心脏器官疾病	Inf ( NaN - Inf )	Inf ( 6.86 )	7.86 ( 0 )	2.98 ( 0.34 )	否	否	否	是	0
MITRAL VALVE INCOMPETENCE	1	8224	13	56434	0.53	0.07	4.04	0.53	0.39	-1.51	2.56	0.56	0.1	-0.83	-2.66	二尖瓣关闭不全	CARDIAC DISORDERS	心脏器官疾病	0.53 ( 0.07 - 4.04 )	0.53 ( 0.39 )	0.56 ( 0.1 )	-0.83 ( -2.66 )	否	否	否	否	0
GROIN PAIN	1	8224	5	56442	1.37	0.16	11.75	1.37	0.08	-0.77	3.52	1.31	0.22	0.39	-1.6	腹股沟疼痛	MUSCULOSKELETAL AND CONNECTIVE TISSUE DISORDERS	各种肌肉骨骼及结缔组织疾病	1.37 ( 0.16 - 11.75 )	1.37 ( 0.08 )	1.31 ( 0.22 )	0.39 ( -1.6 )	否	否	否	否	0
FOOD INTOLERANCE	1	8224	15	56432	0.46	0.06	3.46	0.46	0.6	-1.57	2.48	0.49	0.09	-1.02	-2.83	食物不耐受	METABOLISM AND NUTRITION DISORDERS	代谢及营养类疾病	0.46 ( 0.06 - 3.46 )	0.46 ( 0.6 )	0.49 ( 0.09 )	-1.02 ( -2.83 )	否	否	否	否	0
OSTEOMYELITIS	1	8224	6	56441	1.14	0.14	9.5	1.14	0.02	-0.97	3.26	1.12	0.19	0.17	-1.79	骨髓炎	INFECTIONS AND INFESTATIONS	感染及侵染类疾病	1.14 ( 0.14 - 9.5 )	1.14 ( 0.02 )	1.12 ( 0.19 )	0.17 ( -1.79 )	否	否	否	否	0
FACE INJURY	1	8224	0	56447	#NUM!	#NUM!	#NUM!	#NUM!	6.86	#NUM!	#NUM!	7.86	0	2.98	0.34	面损伤	INJURY, POISONING AND PROCEDURAL COMPLICATIONS	各类损伤、中毒及操作并发症	Inf ( NaN - Inf )	Inf ( 6.86 )	7.86 ( 0 )	2.98 ( 0.34 )	否	否	否	是	0
PENILE EXFOLIATION	1	8224	0	56447	#NUM!	#NUM!	#NUM!	#NUM!	6.86	#NUM!	#NUM!	7.86	0	2.98	0.34	阴茎表皮剥脱	REPRODUCTIVE SYSTEM AND BREAST DISORDERS	生殖系统及乳腺疾病	Inf ( NaN - Inf )	Inf ( 6.86 )	7.86 ( 0 )	2.98 ( 0.34 )	否	否	否	是	0
PENILE PAIN	1	8224	1	56446	6.86	0.43	109.75	6.86	2.5	4.09	9.63	3.93	0.39	1.98	-0.38	阴茎疼痛	REPRODUCTIVE SYSTEM AND BREAST DISORDERS	生殖系统及乳腺疾病	6.86 ( 0.43 - 109.75 )	6.86 ( 2.5 )	3.93 ( 0.39 )	1.98 ( -0.38 )	否	否	否	否	0
PENILE ULCERATION	1	8224	1	56446	6.86	0.43	109.75	6.86	2.5	4.09	9.63	3.93	0.39	1.98	-0.38	阴茎溃疡形成	SKIN AND SUBCUTANEOUS TISSUE DISORDERS	皮肤及皮下组织类疾病	6.86 ( 0.43 - 109.75 )	6.86 ( 2.5 )	3.93 ( 0.39 )	1.98 ( -0.38 )	否	否	否	否	0
ENDOMETRIAL THICKENING	1	8224	0	56447	#NUM!	#NUM!	#NUM!	#NUM!	6.86	#NUM!	#NUM!	7.86	0	2.98	0.34	子宫内膜增厚	REPRODUCTIVE SYSTEM AND BREAST DISORDERS	生殖系统及乳腺疾病	Inf ( NaN - Inf )	Inf ( 6.86 )	7.86 ( 0 )	2.98 ( 0.34 )	否	否	否	是	0
NEURALGIA	1	8224	20	56427	0.34	0.05	2.56	0.34	1.2	-1.67	2.35	0.37	0.07	-1.42	-3.19	神经痛	NERVOUS SYSTEM DISORDERS	各类神经系统疾病	0.34 ( 0.05 - 2.56 )	0.34 ( 1.2 )	0.37 ( 0.07 )	-1.42 ( -3.19 )	否	否	否	否	0
NEURITIS	1	8224	0	56447	#NUM!	#NUM!	#NUM!	#NUM!	6.86	#NUM!	#NUM!	7.86	0	2.98	0.34	神经炎	NERVOUS SYSTEM DISORDERS	各类神经系统疾病	Inf ( NaN - Inf )	Inf ( 6.86 )	7.86 ( 0 )	2.98 ( 0.34 )	否	否	否	是	0
MILIARIA	1	8224	4	56443	1.72	0.19	15.35	1.72	0.24	-0.48	3.91	1.57	0.25	0.65	-1.39	粟疹	SKIN AND SUBCUTANEOUS TISSUE DISORDERS	皮肤及皮下组织类疾病	1.72 ( 0.19 - 15.35 )	1.72 ( 0.24 )	1.57 ( 0.25 )	0.65 ( -1.39 )	否	否	否	否	0
VIRAL UPPER RESPIRATORY TRACT INFECTION	1	8224	0	56447	#NUM!	#NUM!	#NUM!	#NUM!	6.86	#NUM!	#NUM!	7.86	0	2.98	0.34	病毒性上呼吸道感染	INFECTIONS AND INFESTATIONS	感染及侵染类疾病	Inf ( NaN - Inf )	Inf ( 6.86 )	7.86 ( 0 )	2.98 ( 0.34 )	否	否	否	是	0
PARANASAL SINUS HYPERSECRETION	1	8224	2	56445	3.43	0.31	37.85	3.43	1.15	1.03	5.83	2.62	0.35	1.39	-0.81	副鼻窦分泌过多	RESPIRATORY, THORACIC AND MEDIASTINAL DISORDERS	呼吸系统、胸及纵隔疾病	3.43 ( 0.31 - 37.85 )	3.43 ( 1.15 )	2.62 ( 0.35 )	1.39 ( -0.81 )	否	否	否	否	0
SINUS CONGESTION	1	8224	7	56440	0.98	0.12	7.97	0.98	0	-1.11	3.08	0.98	0.17	-0.02	-1.95	鼻窦充血	RESPIRATORY, THORACIC AND MEDIASTINAL DISORDERS	呼吸系统、胸及纵隔疾病	0.98 ( 0.12 - 7.97 )	0.98 ( 0 )	0.98 ( 0.17 )	-0.02 ( -1.95 )	否	否	否	否	0
CARDIOVASCULAR INSUFFICIENCY	1	8224	1	56446	6.86	0.43	109.75	6.86	2.5	4.09	9.63	3.93	0.39	1.98	-0.38	心血管功能不全	CARDIAC DISORDERS	心脏器官疾病	6.86 ( 0.43 - 109.75 )	6.86 ( 2.5 )	3.93 ( 0.39 )	1.98 ( -0.38 )	否	否	否	否	0
SKIN DEPIGMENTATION	1	8224	10	56437	0.69	0.09	5.36	0.69	0.13	-1.37	2.74	0.71	0.13	-0.48	-2.35	皮肤色素脱失	SKIN AND SUBCUTANEOUS TISSUE DISORDERS	皮肤及皮下组织类疾病	0.69 ( 0.09 - 5.36 )	0.69 ( 0.13 )	0.71 ( 0.13 )	-0.48 ( -2.35 )	否	否	否	否	0
ECCHYMOSIS	1	8224	6	56441	1.14	0.14	9.5	1.14	0.02	-0.97	3.26	1.12	0.19	0.17	-1.79	瘀斑	SKIN AND SUBCUTANEOUS TISSUE DISORDERS	皮肤及皮下组织类疾病	1.14 ( 0.14 - 9.5 )	1.14 ( 0.02 )	1.12 ( 0.19 )	0.17 ( -1.79 )	否	否	否	否	0
FIBROCYSTIC BREAST DISEASE	1	8224	0	56447	#NUM!	#NUM!	#NUM!	#NUM!	6.86	#NUM!	#NUM!	7.86	0	2.98	0.34	乳房纤维囊性变	REPRODUCTIVE SYSTEM AND BREAST DISORDERS	生殖系统及乳腺疾病	Inf ( NaN - Inf )	Inf ( 6.86 )	7.86 ( 0 )	2.98 ( 0.34 )	否	否	否	是	0
GENITAL BLISTER	1	8224	0	56447	#NUM!	#NUM!	#NUM!	#NUM!	6.86	#NUM!	#NUM!	7.86	0	2.98	0.34	生殖器水疱	REPRODUCTIVE SYSTEM AND BREAST DISORDERS	生殖系统及乳腺疾病	Inf ( NaN - Inf )	Inf ( 6.86 )	7.86 ( 0 )	2.98 ( 0.34 )	否	否	否	是	0
THYROID NEOPLASM	1	8224	7	56440	0.98	0.12	7.97	0.98	0	-1.11	3.08	0.98	0.17	-0.02	-1.95	甲状腺瘤	NEOPLASMS BENIGN, MALIGNANT AND UNSPECIFIED (INCL CYSTS AND POLYPS)	良性、恶性及性质不明的肿瘤（包括囊状和息肉状）	0.98 ( 0.12 - 7.97 )	0.98 ( 0 )	0.98 ( 0.17 )	-0.02 ( -1.95 )	否	否	否	否	0
FEMUR FRACTURE	1	8224	9	56438	0.76	0.1	6.02	0.76	0.07	-1.3	2.83	0.79	0.14	-0.35	-2.23	股骨骨折	INJURY, POISONING AND PROCEDURAL COMPLICATIONS	各类损伤、中毒及操作并发症	0.76 ( 0.1 - 6.02 )	0.76 ( 0.07 )	0.79 ( 0.14 )	-0.35 ( -2.23 )	否	否	否	否	0
ENTEROVESICAL FISTULA	1	8224	0	56447	#NUM!	#NUM!	#NUM!	#NUM!	6.86	#NUM!	#NUM!	7.86	0	2.98	0.34	肠膀胱瘘	GASTROINTESTINAL DISORDERS	胃肠系统疾病	Inf ( NaN - Inf )	Inf ( 6.86 )	7.86 ( 0 )	2.98 ( 0.34 )	否	否	否	是	0
ACCIDENTAL OVERDOSE	1	8224	6	56441	1.14	0.14	9.5	1.14	0.02	-0.97	3.26	1.12	0.19	0.17	-1.79	意外用药过量	INJURY, POISONING AND PROCEDURAL COMPLICATIONS	各类损伤、中毒及操作并发症	1.14 ( 0.14 - 9.5 )	1.14 ( 0.02 )	1.12 ( 0.19 )	0.17 ( -1.79 )	否	否	否	否	0
METABOLIC ACIDOSIS	1	8224	12	56435	0.57	0.07	4.4	0.57	0.3	-1.47	2.61	0.6	0.11	-0.73	-2.56	代谢性酸中毒	METABOLISM AND NUTRITION DISORDERS	代谢及营养类疾病	0.57 ( 0.07 - 4.4 )	0.57 ( 0.3 )	0.6 ( 0.11 )	-0.73 ( -2.56 )	否	否	否	否	0
GINGIVAL DISORDER	1	8224	3	56444	2.29	0.24	22	2.29	0.54	0.02	4.55	1.97	0.3	0.98	-1.13	牙龈疾病	GASTROINTESTINAL DISORDERS	胃肠系统疾病	2.29 ( 0.24 - 22 )	2.29 ( 0.54 )	1.97 ( 0.3 )	0.98 ( -1.13 )	否	否	否	否	0
KIDNEY FIBROSIS	1	8224	3	56444	2.29	0.24	22	2.29	0.54	0.02	4.55	1.97	0.3	0.98	-1.13	肾纤维化	RENAL AND URINARY DISORDERS	肾脏及泌尿系统疾病	2.29 ( 0.24 - 22 )	2.29 ( 0.54 )	1.97 ( 0.3 )	0.98 ( -1.13 )	否	否	否	否	0
OPHTHALMIC HERPES ZOSTER	1	8224	0	56447	#NUM!	#NUM!	#NUM!	#NUM!	6.86	#NUM!	#NUM!	7.86	0	2.98	0.34	眼带状疱疹	INFECTIONS AND INFESTATIONS	感染及侵染类疾病	Inf ( NaN - Inf )	Inf ( 6.86 )	7.86 ( 0 )	2.98 ( 0.34 )	否	否	否	是	0
PORTAL VEIN THROMBOSIS	1	8224	4	56443	1.72	0.19	15.35	1.72	0.24	-0.48	3.91	1.57	0.25	0.65	-1.39	门静脉血栓形成	HEPATOBILIARY DISORDERS	肝胆系统疾病	1.72 ( 0.19 - 15.35 )	1.72 ( 0.24 )	1.57 ( 0.25 )	0.65 ( -1.39 )	否	否	否	否	0
ALLERGIC SINUSITIS	1	8224	0	56447	#NUM!	#NUM!	#NUM!	#NUM!	6.86	#NUM!	#NUM!	7.86	0	2.98	0.34	过敏性鼻窦炎	RESPIRATORY, THORACIC AND MEDIASTINAL DISORDERS	呼吸系统、胸及纵隔疾病	Inf ( NaN - Inf )	Inf ( 6.86 )	7.86 ( 0 )	2.98 ( 0.34 )	否	否	否	是	0
CANCER PAIN	1	8224	16	56431	0.43	0.06	3.23	0.43	0.72	-1.59	2.45	0.46	0.09	-1.11	-2.91	癌症疼痛	NEOPLASMS BENIGN, MALIGNANT AND UNSPECIFIED (INCL CYSTS AND POLYPS)	良性、恶性及性质不明的肿瘤（包括囊状和息肉状）	0.43 ( 0.06 - 3.23 )	0.43 ( 0.72 )	0.46 ( 0.09 )	-1.11 ( -2.91 )	否	否	否	否	0
BRAIN OEDEMA	1	8224	4	56443	1.72	0.19	15.35	1.72	0.24	-0.48	3.91	1.57	0.25	0.65	-1.39	脑水肿	NERVOUS SYSTEM DISORDERS	各类神经系统疾病	1.72 ( 0.19 - 15.35 )	1.72 ( 0.24 )	1.57 ( 0.25 )	0.65 ( -1.39 )	否	否	否	否	0
EYE INFLAMMATION	1	8224	5	56442	1.37	0.16	11.75	1.37	0.08	-0.77	3.52	1.31	0.22	0.39	-1.6	眼炎症	EYE DISORDERS	眼器官疾病	1.37 ( 0.16 - 11.75 )	1.37 ( 0.08 )	1.31 ( 0.22 )	0.39 ( -1.6 )	否	否	否	否	0
HAEMORRHAGIC STROKE	1	8224	6	56441	1.14	0.14	9.5	1.14	0.02	-0.97	3.26	1.12	0.19	0.17	-1.79	出血性卒中	NERVOUS SYSTEM DISORDERS	各类神经系统疾病	1.14 ( 0.14 - 9.5 )	1.14 ( 0.02 )	1.12 ( 0.19 )	0.17 ( -1.79 )	否	否	否	否	0
NASAL INFLAMMATION	1	8224	0	56447	#NUM!	#NUM!	#NUM!	#NUM!	6.86	#NUM!	#NUM!	7.86	0	2.98	0.34	鼻部发炎	RESPIRATORY, THORACIC AND MEDIASTINAL DISORDERS	呼吸系统、胸及纵隔疾病	Inf ( NaN - Inf )	Inf ( 6.86 )	7.86 ( 0 )	2.98 ( 0.34 )	否	否	否	是	0
PANCREAS INFECTION	1	8224	1	56446	6.86	0.43	109.75	6.86	2.5	4.09	9.63	3.93	0.39	1.98	-0.38	胰腺感染	INFECTIONS AND INFESTATIONS	感染及侵染类疾病	6.86 ( 0.43 - 109.75 )	6.86 ( 2.5 )	3.93 ( 0.39 )	1.98 ( -0.38 )	否	否	否	否	0
TOOTH DEMINERALISATION	1	8224	0	56447	#NUM!	#NUM!	#NUM!	#NUM!	6.86	#NUM!	#NUM!	7.86	0	2.98	0.34	牙齿脱矿	GASTROINTESTINAL DISORDERS	胃肠系统疾病	Inf ( NaN - Inf )	Inf ( 6.86 )	7.86 ( 0 )	2.98 ( 0.34 )	否	否	否	是	0
RENAL FUNCTION TEST ABNORMAL	1	8224	8	56439	0.86	0.11	6.86	0.86	0.02	-1.22	2.94	0.87	0.15	-0.19	-2.09	肾脏功能检查异常	INVESTIGATIONS	各类检查	0.86 ( 0.11 - 6.86 )	0.86 ( 0.02 )	0.87 ( 0.15 )	-0.19 ( -2.09 )	否	否	否	否	0
GINGIVAL INJURY	1	8224	1	56446	6.86	0.43	109.75	6.86	2.5	4.09	9.63	3.93	0.39	1.98	-0.38	牙龈损伤	INJURY, POISONING AND PROCEDURAL COMPLICATIONS	各类损伤、中毒及操作并发症	6.86 ( 0.43 - 109.75 )	6.86 ( 2.5 )	3.93 ( 0.39 )	1.98 ( -0.38 )	否	否	否	否	0
NASAL DISCOMFORT	1	8224	3	56444	2.29	0.24	22	2.29	0.54	0.02	4.55	1.97	0.3	0.98	-1.13	鼻部不适	RESPIRATORY, THORACIC AND MEDIASTINAL DISORDERS	呼吸系统、胸及纵隔疾病	2.29 ( 0.24 - 22 )	2.29 ( 0.54 )	1.97 ( 0.3 )	0.98 ( -1.13 )	否	否	否	否	0
HORDEOLUM	1	8224	7	56440	0.98	0.12	7.97	0.98	0	-1.11	3.08	0.98	0.17	-0.02	-1.95	睑腺炎	INFECTIONS AND INFESTATIONS	感染及侵染类疾病	0.98 ( 0.12 - 7.97 )	0.98 ( 0 )	0.98 ( 0.17 )	-0.02 ( -1.95 )	否	否	否	否	0
HEPATIC INFECTION	1	8224	6	56441	1.14	0.14	9.5	1.14	0.02	-0.97	3.26	1.12	0.19	0.17	-1.79	肝脏感染	INFECTIONS AND INFESTATIONS	感染及侵染类疾病	1.14 ( 0.14 - 9.5 )	1.14 ( 0.02 )	1.12 ( 0.19 )	0.17 ( -1.79 )	否	否	否	否	0
INJECTION SITE HAEMORRHAGE	1	8224	0	56447	#NUM!	#NUM!	#NUM!	#NUM!	6.86	#NUM!	#NUM!	7.86	0	2.98	0.34	注射部位出血	GENERAL DISORDERS AND ADMINISTRATION SITE CONDITIONS	全身性疾病及给药部位各种反应	Inf ( NaN - Inf )	Inf ( 6.86 )	7.86 ( 0 )	2.98 ( 0.34 )	否	否	否	是	0
HEAT STROKE	1	8224	1	56446	6.86	0.43	109.75	6.86	2.5	4.09	9.63	3.93	0.39	1.98	-0.38	热射病	INJURY, POISONING AND PROCEDURAL COMPLICATIONS	各类损伤、中毒及操作并发症	6.86 ( 0.43 - 109.75 )	6.86 ( 2.5 )	3.93 ( 0.39 )	1.98 ( -0.38 )	否	否	否	否	0
PERINEAL PAIN	1	8224	0	56447	#NUM!	#NUM!	#NUM!	#NUM!	6.86	#NUM!	#NUM!	7.86	0	2.98	0.34	会阴疼痛	REPRODUCTIVE SYSTEM AND BREAST DISORDERS	生殖系统及乳腺疾病	Inf ( NaN - Inf )	Inf ( 6.86 )	7.86 ( 0 )	2.98 ( 0.34 )	否	否	否	是	0
ATRIOVENTRICULAR BLOCK	1	8224	3	56444	2.29	0.24	22	2.29	0.54	0.02	4.55	1.97	0.3	0.98	-1.13	房室阻滞	CARDIAC DISORDERS	心脏器官疾病	2.29 ( 0.24 - 22 )	2.29 ( 0.54 )	1.97 ( 0.3 )	0.98 ( -1.13 )	否	否	否	否	0
SKIN MASS	1	8224	4	56443	1.72	0.19	15.35	1.72	0.24	-0.48	3.91	1.57	0.25	0.65	-1.39	皮肤肿块	SKIN AND SUBCUTANEOUS TISSUE DISORDERS	皮肤及皮下组织类疾病	1.72 ( 0.19 - 15.35 )	1.72 ( 0.24 )	1.57 ( 0.25 )	0.65 ( -1.39 )	否	否	否	否	0
MULTIPLE FRACTURES	1	8224	0	56447	#NUM!	#NUM!	#NUM!	#NUM!	6.86	#NUM!	#NUM!	7.86	0	2.98	0.34	多发性骨折	INJURY, POISONING AND PROCEDURAL COMPLICATIONS	各类损伤、中毒及操作并发症	Inf ( NaN - Inf )	Inf ( 6.86 )	7.86 ( 0 )	2.98 ( 0.34 )	否	否	否	是	0
HYPERTHERMIA	1	8224	3	56444	2.29	0.24	22	2.29	0.54	0.02	4.55	1.97	0.3	0.98	-1.13	体温过高	GENERAL DISORDERS AND ADMINISTRATION SITE CONDITIONS	全身性疾病及给药部位各种反应	2.29 ( 0.24 - 22 )	2.29 ( 0.54 )	1.97 ( 0.3 )	0.98 ( -1.13 )	否	否	否	否	0
GASTROINTESTINAL OEDEMA	1	8224	7	56440	0.98	0.12	7.97	0.98	0	-1.11	3.08	0.98	0.17	-0.02	-1.95	消化道水肿	GASTROINTESTINAL DISORDERS	胃肠系统疾病	0.98 ( 0.12 - 7.97 )	0.98 ( 0 )	0.98 ( 0.17 )	-0.02 ( -1.95 )	否	否	否	否	0
IRON DEFICIENCY	1	8224	5	56442	1.37	0.16	11.75	1.37	0.08	-0.77	3.52	1.31	0.22	0.39	-1.6	铁缺乏症	METABOLISM AND NUTRITION DISORDERS	代谢及营养类疾病	1.37 ( 0.16 - 11.75 )	1.37 ( 0.08 )	1.31 ( 0.22 )	0.39 ( -1.6 )	否	否	否	否	0
PHLEBITIS	1	8224	2	56445	3.43	0.31	37.85	3.43	1.15	1.03	5.83	2.62	0.35	1.39	-0.81	静脉炎	VASCULAR DISORDERS	血管与淋巴管类疾病	3.43 ( 0.31 - 37.85 )	3.43 ( 1.15 )	2.62 ( 0.35 )	1.39 ( -0.81 )	否	否	否	否	0
HAEMARTHROSIS	1	8224	2	56445	3.43	0.31	37.85	3.43	1.15	1.03	5.83	2.62	0.35	1.39	-0.81	关节积血	MUSCULOSKELETAL AND CONNECTIVE TISSUE DISORDERS	各种肌肉骨骼及结缔组织疾病	3.43 ( 0.31 - 37.85 )	3.43 ( 1.15 )	2.62 ( 0.35 )	1.39 ( -0.81 )	否	否	否	否	0
UMBILICAL HAEMATOMA	1	8224	0	56447	#NUM!	#NUM!	#NUM!	#NUM!	6.86	#NUM!	#NUM!	7.86	0	2.98	0.34	脐血肿	SKIN AND SUBCUTANEOUS TISSUE DISORDERS	皮肤及皮下组织类疾病	Inf ( NaN - Inf )	Inf ( 6.86 )	7.86 ( 0 )	2.98 ( 0.34 )	否	否	否	是	0
CHOLELITHIASIS	1	8224	37	56410	0.19	0.03	1.35	0.19	3.48	-1.8	2.17	0.21	0.04	-2.27	-4	胆石症	HEPATOBILIARY DISORDERS	肝胆系统疾病	0.19 ( 0.03 - 1.35 )	0.19 ( 3.48 )	0.21 ( 0.04 )	-2.27 ( -4 )	否	否	否	否	0
BLISTER INFECTED	1	8224	2	56445	3.43	0.31	37.85	3.43	1.15	1.03	5.83	2.62	0.35	1.39	-0.81	感染性水疱	INFECTIONS AND INFESTATIONS	感染及侵染类疾病	3.43 ( 0.31 - 37.85 )	3.43 ( 1.15 )	2.62 ( 0.35 )	1.39 ( -0.81 )	否	否	否	否	0
WOUND ABSCESS	1	8224	0	56447	#NUM!	#NUM!	#NUM!	#NUM!	6.86	#NUM!	#NUM!	7.86	0	2.98	0.34	伤口脓肿	INFECTIONS AND INFESTATIONS	感染及侵染类疾病	Inf ( NaN - Inf )	Inf ( 6.86 )	7.86 ( 0 )	2.98 ( 0.34 )	否	否	否	是	0
DISORIENTATION	1	8224	28	56419	0.25	0.03	1.8	0.25	2.25	-1.75	2.24	0.27	0.05	-1.88	-3.63	定向力障碍	PSYCHIATRIC DISORDERS	精神病类	0.25 ( 0.03 - 1.8 )	0.25 ( 2.25 )	0.27 ( 0.05 )	-1.88 ( -3.63 )	否	否	否	否	0
NASAL SEPTUM PERFORATION	1	8224	0	56447	#NUM!	#NUM!	#NUM!	#NUM!	6.86	#NUM!	#NUM!	7.86	0	2.98	0.34	鼻中隔穿孔	RESPIRATORY, THORACIC AND MEDIASTINAL DISORDERS	呼吸系统、胸及纵隔疾病	Inf ( NaN - Inf )	Inf ( 6.86 )	7.86 ( 0 )	2.98 ( 0.34 )	否	否	否	是	0
LAZINESS	1	8224	2	56445	3.43	0.31	37.85	3.43	1.15	1.03	5.83	2.62	0.35	1.39	-0.81	怠惰	PSYCHIATRIC DISORDERS	精神病类	3.43 ( 0.31 - 37.85 )	3.43 ( 1.15 )	2.62 ( 0.35 )	1.39 ( -0.81 )	否	否	否	否	0
DRY EYE	1	8224	30	56417	0.23	0.03	1.68	0.23	2.52	-1.76	2.22	0.25	0.05	-1.98	-3.72	干眼	EYE DISORDERS	眼器官疾病	0.23 ( 0.03 - 1.68 )	0.23 ( 2.52 )	0.25 ( 0.05 )	-1.98 ( -3.72 )	否	否	否	否	0
IMPATIENCE	1	8224	1	56446	6.86	0.43	109.75	6.86	2.5	4.09	9.63	3.93	0.39	1.98	-0.38	急躁	PSYCHIATRIC DISORDERS	精神病类	6.86 ( 0.43 - 109.75 )	6.86 ( 2.5 )	3.93 ( 0.39 )	1.98 ( -0.38 )	否	否	否	否	0
SHOCK	1	8224	16	56431	0.43	0.06	3.23	0.43	0.72	-1.59	2.45	0.46	0.09	-1.11	-2.91	休克	VASCULAR DISORDERS	血管与淋巴管类疾病	0.43 ( 0.06 - 3.23 )	0.43 ( 0.72 )	0.46 ( 0.09 )	-1.11 ( -2.91 )	否	否	否	否	0
RENAL CANCER METASTATIC	1	8224	0	56447	#NUM!	#NUM!	#NUM!	#NUM!	6.86	#NUM!	#NUM!	7.86	0	2.98	0.34	肾癌转移	NEOPLASMS BENIGN, MALIGNANT AND UNSPECIFIED (INCL CYSTS AND POLYPS)	良性、恶性及性质不明的肿瘤（包括囊状和息肉状）	Inf ( NaN - Inf )	Inf ( 6.86 )	7.86 ( 0 )	2.98 ( 0.34 )	否	否	否	是	0
THERAPEUTIC RESPONSE DECREASED	1	8224	54	56393	0.13	0.02	0.92	0.13	5.89	-1.85	2.11	0.14	0.03	-2.81	-4.52	治疗反应减弱	GENERAL DISORDERS AND ADMINISTRATION SITE CONDITIONS	全身性疾病及给药部位各种反应	0.13 ( 0.02 - 0.92 )	0.13 ( 5.89 )	0.14 ( 0.03 )	-2.81 ( -4.52 )	否	否	否	否	0
BURN OESOPHAGEAL	1	8224	0	56447	#NUM!	#NUM!	#NUM!	#NUM!	6.86	#NUM!	#NUM!	7.86	0	2.98	0.34	食管灼伤	INJURY, POISONING AND PROCEDURAL COMPLICATIONS	各类损伤、中毒及操作并发症	Inf ( NaN - Inf )	Inf ( 6.86 )	7.86 ( 0 )	2.98 ( 0.34 )	否	否	否	是	0
NOCTURIA	1	8224	6	56441	1.14	0.14	9.5	1.14	0.02	-0.97	3.26	1.12	0.19	0.17	-1.79	夜尿症	RENAL AND URINARY DISORDERS	肾脏及泌尿系统疾病	1.14 ( 0.14 - 9.5 )	1.14 ( 0.02 )	1.12 ( 0.19 )	0.17 ( -1.79 )	否	否	否	否	0
OESOPHAGEAL IRRITATION	1	8224	0	56447	#NUM!	#NUM!	#NUM!	#NUM!	6.86	#NUM!	#NUM!	7.86	0	2.98	0.34	食道刺激	GASTROINTESTINAL DISORDERS	胃肠系统疾病	Inf ( NaN - Inf )	Inf ( 6.86 )	7.86 ( 0 )	2.98 ( 0.34 )	否	否	否	是	0
OESOPHAGEAL OEDEMA	1	8224	0	56447	#NUM!	#NUM!	#NUM!	#NUM!	6.86	#NUM!	#NUM!	7.86	0	2.98	0.34	食管水肿	GASTROINTESTINAL DISORDERS	胃肠系统疾病	Inf ( NaN - Inf )	Inf ( 6.86 )	7.86 ( 0 )	2.98 ( 0.34 )	否	否	否	是	0
ORAL MUCOSAL ERUPTION	1	8224	1	56446	6.86	0.43	109.75	6.86	2.5	4.09	9.63	3.93	0.39	1.98	-0.38	口腔粘膜发疹	GASTROINTESTINAL DISORDERS	胃肠系统疾病	6.86 ( 0.43 - 109.75 )	6.86 ( 2.5 )	3.93 ( 0.39 )	1.98 ( -0.38 )	否	否	否	否	0
FUNGAL SKIN INFECTION	1	8224	0	56447	#NUM!	#NUM!	#NUM!	#NUM!	6.86	#NUM!	#NUM!	7.86	0	2.98	0.34	真菌性皮肤感染	INFECTIONS AND INFESTATIONS	感染及侵染类疾病	Inf ( NaN - Inf )	Inf ( 6.86 )	7.86 ( 0 )	2.98 ( 0.34 )	否	否	否	是	0
CARDIAC VENTRICULAR THROMBOSIS	1	8224	0	56447	#NUM!	#NUM!	#NUM!	#NUM!	6.86	#NUM!	#NUM!	7.86	0	2.98	0.34	心室血栓形成	CARDIAC DISORDERS	心脏器官疾病	Inf ( NaN - Inf )	Inf ( 6.86 )	7.86 ( 0 )	2.98 ( 0.34 )	否	否	否	是	0
HEART VALVE INCOMPETENCE	1	8224	1	56446	6.86	0.43	109.75	6.86	2.5	4.09	9.63	3.93	0.39	1.98	-0.38	心瓣膜关闭不全	CARDIAC DISORDERS	心脏器官疾病	6.86 ( 0.43 - 109.75 )	6.86 ( 2.5 )	3.93 ( 0.39 )	1.98 ( -0.38 )	否	否	否	否	0
UMBILICAL HAEMORRHAGE	1	8224	0	56447	#NUM!	#NUM!	#NUM!	#NUM!	6.86	#NUM!	#NUM!	7.86	0	2.98	0.34	脐出血	SKIN AND SUBCUTANEOUS TISSUE DISORDERS	皮肤及皮下组织类疾病	Inf ( NaN - Inf )	Inf ( 6.86 )	7.86 ( 0 )	2.98 ( 0.34 )	否	否	否	是	0
PLEURISY	1	8224	11	56436	0.62	0.08	4.83	0.62	0.21	-1.42	2.67	0.66	0.12	-0.61	-2.46	胸膜炎	RESPIRATORY, THORACIC AND MEDIASTINAL DISORDERS	呼吸系统、胸及纵隔疾病	0.62 ( 0.08 - 4.83 )	0.62 ( 0.21 )	0.66 ( 0.12 )	-0.61 ( -2.46 )	否	否	否	否	0
FAECES PALE	1	8224	2	56445	3.43	0.31	37.85	3.43	1.15	1.03	5.83	2.62	0.35	1.39	-0.81	白色便	GASTROINTESTINAL DISORDERS	胃肠系统疾病	3.43 ( 0.31 - 37.85 )	3.43 ( 1.15 )	2.62 ( 0.35 )	1.39 ( -0.81 )	否	否	否	否	0
FEELING OF BODY TEMPERATURE CHANGE	1	8224	2	56445	3.43	0.31	37.85	3.43	1.15	1.03	5.83	2.62	0.35	1.39	-0.81	体温感觉改变	GENERAL DISORDERS AND ADMINISTRATION SITE CONDITIONS	全身性疾病及给药部位各种反应	3.43 ( 0.31 - 37.85 )	3.43 ( 1.15 )	2.62 ( 0.35 )	1.39 ( -0.81 )	否	否	否	否	0
OCCULT BLOOD POSITIVE	1	8224	1	56446	6.86	0.43	109.75	6.86	2.5	4.09	9.63	3.93	0.39	1.98	-0.38	潜血阳性	INVESTIGATIONS	各类检查	6.86 ( 0.43 - 109.75 )	6.86 ( 2.5 )	3.93 ( 0.39 )	1.98 ( -0.38 )	否	否	否	否	0
OCULAR ICTERUS	1	8224	18	56429	0.38	0.05	2.86	0.38	0.95	-1.63	2.39	0.41	0.08	-1.27	-3.06	眼黄疸	HEPATOBILIARY DISORDERS	肝胆系统疾病	0.38 ( 0.05 - 2.86 )	0.38 ( 0.95 )	0.41 ( 0.08 )	-1.27 ( -3.06 )	否	否	否	否	0
OSTEOPOROSIS	1	8224	18	56429	0.38	0.05	2.86	0.38	0.95	-1.63	2.39	0.41	0.08	-1.27	-3.06	骨质疏松症	MUSCULOSKELETAL AND CONNECTIVE TISSUE DISORDERS	各种肌肉骨骼及结缔组织疾病	0.38 ( 0.05 - 2.86 )	0.38 ( 0.95 )	0.41 ( 0.08 )	-1.27 ( -3.06 )	否	否	否	否	0
OSTEOPOROTIC FRACTURE	1	8224	1	56446	6.86	0.43	109.75	6.86	2.5	4.09	9.63	3.93	0.39	1.98	-0.38	骨质疏松性骨折	MUSCULOSKELETAL AND CONNECTIVE TISSUE DISORDERS	各种肌肉骨骼及结缔组织疾病	6.86 ( 0.43 - 109.75 )	6.86 ( 2.5 )	3.93 ( 0.39 )	1.98 ( -0.38 )	否	否	否	否	0
SPLENIC ABSCESS	1	8224	0	56447	#NUM!	#NUM!	#NUM!	#NUM!	6.86	#NUM!	#NUM!	7.86	0	2.98	0.34	脾脓肿	INFECTIONS AND INFESTATIONS	感染及侵染类疾病	Inf ( NaN - Inf )	Inf ( 6.86 )	7.86 ( 0 )	2.98 ( 0.34 )	否	否	否	是	0
POSTOPERATIVE WOUND COMPLICATION	1	8224	4	56443	1.72	0.19	15.35	1.72	0.24	-0.48	3.91	1.57	0.25	0.65	-1.39	术后伤口并发症	INJURY, POISONING AND PROCEDURAL COMPLICATIONS	各类损伤、中毒及操作并发症	1.72 ( 0.19 - 15.35 )	1.72 ( 0.24 )	1.57 ( 0.25 )	0.65 ( -1.39 )	否	否	否	否	0
LIP SWELLING	1	8224	13	56434	0.53	0.07	4.04	0.53	0.39	-1.51	2.56	0.56	0.1	-0.83	-2.66	唇部肿胀	GASTROINTESTINAL DISORDERS	胃肠系统疾病	0.53 ( 0.07 - 4.04 )	0.53 ( 0.39 )	0.56 ( 0.1 )	-0.83 ( -2.66 )	否	否	否	否	0
BODY TEMPERATURE DECREASED	1	8224	5	56442	1.37	0.16	11.75	1.37	0.08	-0.77	3.52	1.31	0.22	0.39	-1.6	体温降低	INVESTIGATIONS	各类检查	1.37 ( 0.16 - 11.75 )	1.37 ( 0.08 )	1.31 ( 0.22 )	0.39 ( -1.6 )	否	否	否	否	0
DYSARTHRIA	1	8224	21	56426	0.33	0.04	2.43	0.33	1.32	-1.68	2.33	0.36	0.07	-1.48	-3.26	构音不良	NERVOUS SYSTEM DISORDERS	各类神经系统疾病	0.33 ( 0.04 - 2.43 )	0.33 ( 1.32 )	0.36 ( 0.07 )	-1.48 ( -3.26 )	否	否	否	否	0
HYPERCHLORHYDRIA	1	8224	8	56439	0.86	0.11	6.86	0.86	0.02	-1.22	2.94	0.87	0.15	-0.19	-2.09	胃酸过多	GASTROINTESTINAL DISORDERS	胃肠系统疾病	0.86 ( 0.11 - 6.86 )	0.86 ( 0.02 )	0.87 ( 0.15 )	-0.19 ( -2.09 )	否	否	否	否	0
SARCOMATOSIS	1	8224	3	56444	2.29	0.24	22	2.29	0.54	0.02	4.55	1.97	0.3	0.98	-1.13	肉瘤病	NEOPLASMS BENIGN, MALIGNANT AND UNSPECIFIED (INCL CYSTS AND POLYPS)	良性、恶性及性质不明的肿瘤（包括囊状和息肉状）	2.29 ( 0.24 - 22 )	2.29 ( 0.54 )	1.97 ( 0.3 )	0.98 ( -1.13 )	否	否	否	否	0
PHARYNGEAL ABSCESS	1	8224	0	56447	#NUM!	#NUM!	#NUM!	#NUM!	6.86	#NUM!	#NUM!	7.86	0	2.98	0.34	咽脓肿	INFECTIONS AND INFESTATIONS	感染及侵染类疾病	Inf ( NaN - Inf )	Inf ( 6.86 )	7.86 ( 0 )	2.98 ( 0.34 )	否	否	否	是	0
BACTERAEMIA	1	8224	5	56442	1.37	0.16	11.75	1.37	0.08	-0.77	3.52	1.31	0.22	0.39	-1.6	菌血症	INFECTIONS AND INFESTATIONS	感染及侵染类疾病	1.37 ( 0.16 - 11.75 )	1.37 ( 0.08 )	1.31 ( 0.22 )	0.39 ( -1.6 )	否	否	否	否	0
IMMUNE SYSTEM DISORDER	1	8224	6	56441	1.14	0.14	9.5	1.14	0.02	-0.97	3.26	1.12	0.19	0.17	-1.79	免疫系统紊乱	IMMUNE SYSTEM DISORDERS	免疫系统疾病	1.14 ( 0.14 - 9.5 )	1.14 ( 0.02 )	1.12 ( 0.19 )	0.17 ( -1.79 )	否	否	否	否	0
PYELONEPHRITIS	1	8224	5	56442	1.37	0.16	11.75	1.37	0.08	-0.77	3.52	1.31	0.22	0.39	-1.6	肾盂肾炎	INFECTIONS AND INFESTATIONS	感染及侵染类疾病	1.37 ( 0.16 - 11.75 )	1.37 ( 0.08 )	1.31 ( 0.22 )	0.39 ( -1.6 )	否	否	否	否	0
ELECTROLYTE DEPLETION	1	8224	0	56447	#NUM!	#NUM!	#NUM!	#NUM!	6.86	#NUM!	#NUM!	7.86	0	2.98	0.34	电解质缺乏	METABOLISM AND NUTRITION DISORDERS	代谢及营养类疾病	Inf ( NaN - Inf )	Inf ( 6.86 )	7.86 ( 0 )	2.98 ( 0.34 )	否	否	否	是	0
PARAMETRITIS	1	8224	0	56447	#NUM!	#NUM!	#NUM!	#NUM!	6.86	#NUM!	#NUM!	7.86	0	2.98	0.34	子宫周围炎	INFECTIONS AND INFESTATIONS	感染及侵染类疾病	Inf ( NaN - Inf )	Inf ( 6.86 )	7.86 ( 0 )	2.98 ( 0.34 )	否	否	否	是	0
JAUNDICE CHOLESTATIC	1	8224	8	56439	0.86	0.11	6.86	0.86	0.02	-1.22	2.94	0.87	0.15	-0.19	-2.09	胆汁淤积性黄疸	HEPATOBILIARY DISORDERS	肝胆系统疾病	0.86 ( 0.11 - 6.86 )	0.86 ( 0.02 )	0.87 ( 0.15 )	-0.19 ( -2.09 )	否	否	否	否	0
DUMPING SYNDROME	1	8224	3	56444	2.29	0.24	22	2.29	0.54	0.02	4.55	1.97	0.3	0.98	-1.13	倾倒综合征	GASTROINTESTINAL DISORDERS	胃肠系统疾病	2.29 ( 0.24 - 22 )	2.29 ( 0.54 )	1.97 ( 0.3 )	0.98 ( -1.13 )	否	否	否	否	0
VITH NERVE PARALYSIS	1	8224	0	56447	#NUM!	#NUM!	#NUM!	#NUM!	6.86	#NUM!	#NUM!	7.86	0	2.98	0.34	第 VI 颅神经性瘫痪	NERVOUS SYSTEM DISORDERS	各类神经系统疾病	Inf ( NaN - Inf )	Inf ( 6.86 )	7.86 ( 0 )	2.98 ( 0.34 )	否	否	否	是	0
INTESTINAL ULCER	1	8224	0	56447	#NUM!	#NUM!	#NUM!	#NUM!	6.86	#NUM!	#NUM!	7.86	0	2.98	0.34	肠溃疡	GASTROINTESTINAL DISORDERS	胃肠系统疾病	Inf ( NaN - Inf )	Inf ( 6.86 )	7.86 ( 0 )	2.98 ( 0.34 )	否	否	否	是	0
HYPERALBUMINAEMIA	1	8224	0	56447	#NUM!	#NUM!	#NUM!	#NUM!	6.86	#NUM!	#NUM!	7.86	0	2.98	0.34	高白蛋白血症	METABOLISM AND NUTRITION DISORDERS	代谢及营养类疾病	Inf ( NaN - Inf )	Inf ( 6.86 )	7.86 ( 0 )	2.98 ( 0.34 )	否	否	否	是	0
PENILE OEDEMA	1	8224	2	56445	3.43	0.31	37.85	3.43	1.15	1.03	5.83	2.62	0.35	1.39	-0.81	阴茎水肿	REPRODUCTIVE SYSTEM AND BREAST DISORDERS	生殖系统及乳腺疾病	3.43 ( 0.31 - 37.85 )	3.43 ( 1.15 )	2.62 ( 0.35 )	1.39 ( -0.81 )	否	否	否	否	0
SCROTAL OEDEMA	1	8224	2	56445	3.43	0.31	37.85	3.43	1.15	1.03	5.83	2.62	0.35	1.39	-0.81	阴囊水肿	REPRODUCTIVE SYSTEM AND BREAST DISORDERS	生殖系统及乳腺疾病	3.43 ( 0.31 - 37.85 )	3.43 ( 1.15 )	2.62 ( 0.35 )	1.39 ( -0.81 )	否	否	否	否	0
ACIDOSIS	1	8224	8	56439	0.86	0.11	6.86	0.86	0.02	-1.22	2.94	0.87	0.15	-0.19	-2.09	酸中毒	METABOLISM AND NUTRITION DISORDERS	代谢及营养类疾病	0.86 ( 0.11 - 6.86 )	0.86 ( 0.02 )	0.87 ( 0.15 )	-0.19 ( -2.09 )	否	否	否	否	0
SEPTIC ENCEPHALOPATHY	1	8224	0	56447	#NUM!	#NUM!	#NUM!	#NUM!	6.86	#NUM!	#NUM!	7.86	0	2.98	0.34	脓毒性脑病	INFECTIONS AND INFESTATIONS	感染及侵染类疾病	Inf ( NaN - Inf )	Inf ( 6.86 )	7.86 ( 0 )	2.98 ( 0.34 )	否	否	否	是	0
SINOATRIAL BLOCK	1	8224	1	56446	6.86	0.43	109.75	6.86	2.5	4.09	9.63	3.93	0.39	1.98	-0.38	窦房阻滞	CARDIAC DISORDERS	心脏器官疾病	6.86 ( 0.43 - 109.75 )	6.86 ( 2.5 )	3.93 ( 0.39 )	1.98 ( -0.38 )	否	否	否	否	0
TOOTH SOCKET HAEMORRHAGE	1	8224	1	56446	6.86	0.43	109.75	6.86	2.5	4.09	9.63	3.93	0.39	1.98	-0.38	齿孔出血	GASTROINTESTINAL DISORDERS	胃肠系统疾病	6.86 ( 0.43 - 109.75 )	6.86 ( 2.5 )	3.93 ( 0.39 )	1.98 ( -0.38 )	否	否	否	否	0
ASTERIXIS	1	8224	2	56445	3.43	0.31	37.85	3.43	1.15	1.03	5.83	2.62	0.35	1.39	-0.81	姿势保持不能	NERVOUS SYSTEM DISORDERS	各类神经系统疾病	3.43 ( 0.31 - 37.85 )	3.43 ( 1.15 )	2.62 ( 0.35 )	1.39 ( -0.81 )	否	否	否	否	0
HERBAL INTERACTION	1	8224	0	56447	#NUM!	#NUM!	#NUM!	#NUM!	6.86	#NUM!	#NUM!	7.86	0	2.98	0.34	草药相互作用	GENERAL DISORDERS AND ADMINISTRATION SITE CONDITIONS	全身性疾病及给药部位各种反应	Inf ( NaN - Inf )	Inf ( 6.86 )	7.86 ( 0 )	2.98 ( 0.34 )	否	否	否	是	0
MALABSORPTION	1	8224	3	56444	2.29	0.24	22	2.29	0.54	0.02	4.55	1.97	0.3	0.98	-1.13	吸收不良	GASTROINTESTINAL DISORDERS	胃肠系统疾病	2.29 ( 0.24 - 22 )	2.29 ( 0.54 )	1.97 ( 0.3 )	0.98 ( -1.13 )	否	否	否	否	0
GENERALISED TONIC-CLONIC SEIZURE	1	8224	0	56447	#NUM!	#NUM!	#NUM!	#NUM!	6.86	#NUM!	#NUM!	7.86	0	2.98	0.34	全身强直阵挛性癫痫发作	NERVOUS SYSTEM DISORDERS	各类神经系统疾病	Inf ( NaN - Inf )	Inf ( 6.86 )	7.86 ( 0 )	2.98 ( 0.34 )	否	否	否	是	0
INTESTINAL HAEMORRHAGE	1	8224	10	56437	0.69	0.09	5.36	0.69	0.13	-1.37	2.74	0.71	0.13	-0.48	-2.35	肠出血	GASTROINTESTINAL DISORDERS	胃肠系统疾病	0.69 ( 0.09 - 5.36 )	0.69 ( 0.13 )	0.71 ( 0.13 )	-0.48 ( -2.35 )	否	否	否	否	0
SMEAR CERVIX ABNORMAL	1	8224	0	56447	#NUM!	#NUM!	#NUM!	#NUM!	6.86	#NUM!	#NUM!	7.86	0	2.98	0.34	宫颈涂片异常	INVESTIGATIONS	各类检查	Inf ( NaN - Inf )	Inf ( 6.86 )	7.86 ( 0 )	2.98 ( 0.34 )	否	否	否	是	0
ABDOMINAL RIGIDITY	1	8224	5	56442	1.37	0.16	11.75	1.37	0.08	-0.77	3.52	1.31	0.22	0.39	-1.6	腹部强直	GASTROINTESTINAL DISORDERS	胃肠系统疾病	1.37 ( 0.16 - 11.75 )	1.37 ( 0.08 )	1.31 ( 0.22 )	0.39 ( -1.6 )	否	否	否	否	0
WEIGHT GAIN POOR	1	8224	10	56437	0.69	0.09	5.36	0.69	0.13	-1.37	2.74	0.71	0.13	-0.48	-2.35	体重增加不足	METABOLISM AND NUTRITION DISORDERS	代谢及营养类疾病	0.69 ( 0.09 - 5.36 )	0.69 ( 0.13 )	0.71 ( 0.13 )	-0.48 ( -2.35 )	否	否	否	否	0
INTRAOCULAR PRESSURE INCREASED	1	8224	3	56444	2.29	0.24	22	2.29	0.54	0.02	4.55	1.97	0.3	0.98	-1.13	眼内压增高	INVESTIGATIONS	各类检查	2.29 ( 0.24 - 22 )	2.29 ( 0.54 )	1.97 ( 0.3 )	0.98 ( -1.13 )	否	否	否	否	0
GASTROENTERITIS VIRAL	1	8224	21	56426	0.33	0.04	2.43	0.33	1.32	-1.68	2.33	0.36	0.07	-1.48	-3.26	病毒性胃肠炎	INFECTIONS AND INFESTATIONS	感染及侵染类疾病	0.33 ( 0.04 - 2.43 )	0.33 ( 1.32 )	0.36 ( 0.07 )	-1.48 ( -3.26 )	否	否	否	否	0
ANGINA PECTORIS	1	8224	13	56434	0.53	0.07	4.04	0.53	0.39	-1.51	2.56	0.56	0.1	-0.83	-2.66	心绞痛	CARDIAC DISORDERS	心脏器官疾病	0.53 ( 0.07 - 4.04 )	0.53 ( 0.39 )	0.56 ( 0.1 )	-0.83 ( -2.66 )	否	否	否	否	0
GENITAL BURNING SENSATION	1	8224	0	56447	#NUM!	#NUM!	#NUM!	#NUM!	6.86	#NUM!	#NUM!	7.86	0	2.98	0.34	生殖器灼烧感	REPRODUCTIVE SYSTEM AND BREAST DISORDERS	生殖系统及乳腺疾病	Inf ( NaN - Inf )	Inf ( 6.86 )	7.86 ( 0 )	2.98 ( 0.34 )	否	否	否	是	0
DRUG ERUPTION	1	8224	27	56420	0.25	0.03	1.87	0.25	2.11	-1.74	2.25	0.28	0.05	-1.83	-3.58	药疹	SKIN AND SUBCUTANEOUS TISSUE DISORDERS	皮肤及皮下组织类疾病	0.25 ( 0.03 - 1.87 )	0.25 ( 2.11 )	0.28 ( 0.05 )	-1.83 ( -3.58 )	否	否	否	否	0
EXTRA DOSE ADMINISTERED	1	8224	213	56234	0.03	0	0.23	0.03	29.03	-1.93	2	0.04	0.01	-4.77	-6.44	给用了额外剂量	INJURY, POISONING AND PROCEDURAL COMPLICATIONS	各类损伤、中毒及操作并发症	0.03 ( 0 - 0.23 )	0.03 ( 29.03 )	0.04 ( 0.01 )	-4.77 ( -6.44 )	否	否	否	否	0
SINUS TACHYCARDIA	1	8224	9	56438	0.76	0.1	6.02	0.76	0.07	-1.3	2.83	0.79	0.14	-0.35	-2.23	窦性心动过速	CARDIAC DISORDERS	心脏器官疾病	0.76 ( 0.1 - 6.02 )	0.76 ( 0.07 )	0.79 ( 0.14 )	-0.35 ( -2.23 )	否	否	否	否	0
ANGER	1	8224	2	56445	3.43	0.31	37.85	3.43	1.15	1.03	5.83	2.62	0.35	1.39	-0.81	愤怒	PSYCHIATRIC DISORDERS	精神病类	3.43 ( 0.31 - 37.85 )	3.43 ( 1.15 )	2.62 ( 0.35 )	1.39 ( -0.81 )	否	否	否	否	0
INCREASED TENDENCY TO BRUISE	1	8224	14	56433	0.49	0.06	3.73	0.49	0.49	-1.54	2.52	0.52	0.1	-0.93	-2.75	瘀青趋向增加	BLOOD AND LYMPHATIC SYSTEM DISORDERS	血液及淋巴系统疾病	0.49 ( 0.06 - 3.73 )	0.49 ( 0.49 )	0.52 ( 0.1 )	-0.93 ( -2.75 )	否	否	否	否	0
EARLY SATIETY	1	8224	5	56442	1.37	0.16	11.75	1.37	0.08	-0.77	3.52	1.31	0.22	0.39	-1.6	早饱	GENERAL DISORDERS AND ADMINISTRATION SITE CONDITIONS	全身性疾病及给药部位各种反应	1.37 ( 0.16 - 11.75 )	1.37 ( 0.08 )	1.31 ( 0.22 )	0.39 ( -1.6 )	否	否	否	否	0
PROTHROMBIN LEVEL ABNORMAL	1	8224	1	56446	6.86	0.43	109.75	6.86	2.5	4.09	9.63	3.93	0.39	1.98	-0.38	凝血酶原水平异常	INVESTIGATIONS	各类检查	6.86 ( 0.43 - 109.75 )	6.86 ( 2.5 )	3.93 ( 0.39 )	1.98 ( -0.38 )	否	否	否	否	0
TESTICULAR CYST	1	8224	1	56446	6.86	0.43	109.75	6.86	2.5	4.09	9.63	3.93	0.39	1.98	-0.38	睾丸囊肿	REPRODUCTIVE SYSTEM AND BREAST DISORDERS	生殖系统及乳腺疾病	6.86 ( 0.43 - 109.75 )	6.86 ( 2.5 )	3.93 ( 0.39 )	1.98 ( -0.38 )	否	否	否	否	0
DROWNING	1	8224	0	56447	#NUM!	#NUM!	#NUM!	#NUM!	6.86	#NUM!	#NUM!	7.86	0	2.98	0.34	溺死	GENERAL DISORDERS AND ADMINISTRATION SITE CONDITIONS	全身性疾病及给药部位各种反应	Inf ( NaN - Inf )	Inf ( 6.86 )	7.86 ( 0 )	2.98 ( 0.34 )	否	否	否	是	0
LIP PAIN	1	8224	4	56443	1.72	0.19	15.35	1.72	0.24	-0.48	3.91	1.57	0.25	0.65	-1.39	嘴唇疼痛	GASTROINTESTINAL DISORDERS	胃肠系统疾病	1.72 ( 0.19 - 15.35 )	1.72 ( 0.24 )	1.57 ( 0.25 )	0.65 ( -1.39 )	否	否	否	否	0
MUCOSAL HAEMORRHAGE	1	8224	0	56447	#NUM!	#NUM!	#NUM!	#NUM!	6.86	#NUM!	#NUM!	7.86	0	2.98	0.34	粘膜出血	GENERAL DISORDERS AND ADMINISTRATION SITE CONDITIONS	全身性疾病及给药部位各种反应	Inf ( NaN - Inf )	Inf ( 6.86 )	7.86 ( 0 )	2.98 ( 0.34 )	否	否	否	是	0
PLANTAR ERYTHEMA	1	8224	2	56445	3.43	0.31	37.85	3.43	1.15	1.03	5.83	2.62	0.35	1.39	-0.81	脚底红斑	SKIN AND SUBCUTANEOUS TISSUE DISORDERS	皮肤及皮下组织类疾病	3.43 ( 0.31 - 37.85 )	3.43 ( 1.15 )	2.62 ( 0.35 )	1.39 ( -0.81 )	否	否	否	否	0
INTERVERTEBRAL DISC DEGENERATION	1	8224	4	56443	1.72	0.19	15.35	1.72	0.24	-0.48	3.91	1.57	0.25	0.65	-1.39	椎间盘退行性变	MUSCULOSKELETAL AND CONNECTIVE TISSUE DISORDERS	各种肌肉骨骼及结缔组织疾病	1.72 ( 0.19 - 15.35 )	1.72 ( 0.24 )	1.57 ( 0.25 )	0.65 ( -1.39 )	否	否	否	否	0
ABNORMAL DREAMS	1	8224	11	56436	0.62	0.08	4.83	0.62	0.21	-1.42	2.67	0.66	0.12	-0.61	-2.46	异常做梦	PSYCHIATRIC DISORDERS	精神病类	0.62 ( 0.08 - 4.83 )	0.62 ( 0.21 )	0.66 ( 0.12 )	-0.61 ( -2.46 )	否	否	否	否	0
FAMILY STRESS	1	8224	0	56447	#NUM!	#NUM!	#NUM!	#NUM!	6.86	#NUM!	#NUM!	7.86	0	2.98	0.34	家庭紧张	SOCIAL CIRCUMSTANCES	社会环境	Inf ( NaN - Inf )	Inf ( 6.86 )	7.86 ( 0 )	2.98 ( 0.34 )	否	否	否	是	0
OESOPHAGEAL ULCER	1	8224	4	56443	1.72	0.19	15.35	1.72	0.24	-0.48	3.91	1.57	0.25	0.65	-1.39	食管溃疡	GASTROINTESTINAL DISORDERS	胃肠系统疾病	1.72 ( 0.19 - 15.35 )	1.72 ( 0.24 )	1.57 ( 0.25 )	0.65 ( -1.39 )	否	否	否	否	0
URINE ABNORMALITY	1	8224	3	56444	2.29	0.24	22	2.29	0.54	0.02	4.55	1.97	0.3	0.98	-1.13	尿异常	RENAL AND URINARY DISORDERS	肾脏及泌尿系统疾病	2.29 ( 0.24 - 22 )	2.29 ( 0.54 )	1.97 ( 0.3 )	0.98 ( -1.13 )	否	否	否	否	0
OESOPHAGEAL RUPTURE	1	8224	0	56447	#NUM!	#NUM!	#NUM!	#NUM!	6.86	#NUM!	#NUM!	7.86	0	2.98	0.34	食管破裂	GASTROINTESTINAL DISORDERS	胃肠系统疾病	Inf ( NaN - Inf )	Inf ( 6.86 )	7.86 ( 0 )	2.98 ( 0.34 )	否	否	否	是	0
IRREGULAR SLEEP WAKE RHYTHM DISORDER	1	8224	0	56447	#NUM!	#NUM!	#NUM!	#NUM!	6.86	#NUM!	#NUM!	7.86	0	2.98	0.34	睡眠觉醒节律不规则病症	NERVOUS SYSTEM DISORDERS	各类神经系统疾病	Inf ( NaN - Inf )	Inf ( 6.86 )	7.86 ( 0 )	2.98 ( 0.34 )	否	否	否	是	0
ILL-DEFINED DISORDER	1	8224	22	56425	0.31	0.04	2.31	0.31	1.45	-1.69	2.32	0.34	0.06	-1.55	-3.32	未明确定义的疾病	GENERAL DISORDERS AND ADMINISTRATION SITE CONDITIONS	全身性疾病及给药部位各种反应	0.31 ( 0.04 - 2.31 )	0.31 ( 1.45 )	0.34 ( 0.06 )	-1.55 ( -3.32 )	否	否	否	否	0
NECK PAIN	1	8224	26	56421	0.26	0.04	1.94	0.26	1.98	-1.73	2.26	0.29	0.05	-1.78	-3.53	颈痛	MUSCULOSKELETAL AND CONNECTIVE TISSUE DISORDERS	各种肌肉骨骼及结缔组织疾病	0.26 ( 0.04 - 1.94 )	0.26 ( 1.98 )	0.29 ( 0.05 )	-1.78 ( -3.53 )	否	否	否	否	0
POLYURIA	1	8224	3	56444	2.29	0.24	22	2.29	0.54	0.02	4.55	1.97	0.3	0.98	-1.13	多尿	RENAL AND URINARY DISORDERS	肾脏及泌尿系统疾病	2.29 ( 0.24 - 22 )	2.29 ( 0.54 )	1.97 ( 0.3 )	0.98 ( -1.13 )	否	否	否	否	0
BREAST DISORDER	1	8224	2	56445	3.43	0.31	37.85	3.43	1.15	1.03	5.83	2.62	0.35	1.39	-0.81	乳腺疾病	REPRODUCTIVE SYSTEM AND BREAST DISORDERS	生殖系统及乳腺疾病	3.43 ( 0.31 - 37.85 )	3.43 ( 1.15 )	2.62 ( 0.35 )	1.39 ( -0.81 )	否	否	否	否	0
MULTIPLE SCLEROSIS	1	8224	5	56442	1.37	0.16	11.75	1.37	0.08	-0.77	3.52	1.31	0.22	0.39	-1.6	多发性硬化	NERVOUS SYSTEM DISORDERS	各类神经系统疾病	1.37 ( 0.16 - 11.75 )	1.37 ( 0.08 )	1.31 ( 0.22 )	0.39 ( -1.6 )	否	否	否	否	0
DENTAL DISCOMFORT	1	8224	1	56446	6.86	0.43	109.75	6.86	2.5	4.09	9.63	3.93	0.39	1.98	-0.38	牙不适	GASTROINTESTINAL DISORDERS	胃肠系统疾病	6.86 ( 0.43 - 109.75 )	6.86 ( 2.5 )	3.93 ( 0.39 )	1.98 ( -0.38 )	否	否	否	否	0
CHRONIC KIDNEY DISEASE	1	8224	21	56426	0.33	0.04	2.43	0.33	1.32	-1.68	2.33	0.36	0.07	-1.48	-3.26	慢性肾脏疾病	RENAL AND URINARY DISORDERS	肾脏及泌尿系统疾病	0.33 ( 0.04 - 2.43 )	0.33 ( 1.32 )	0.36 ( 0.07 )	-1.48 ( -3.26 )	否	否	否	否	0
NEPHROGENIC ANAEMIA	1	8224	3	56444	2.29	0.24	22	2.29	0.54	0.02	4.55	1.97	0.3	0.98	-1.13	肾源性贫血	BLOOD AND LYMPHATIC SYSTEM DISORDERS	血液及淋巴系统疾病	2.29 ( 0.24 - 22 )	2.29 ( 0.54 )	1.97 ( 0.3 )	0.98 ( -1.13 )	否	否	否	否	0
TACHYCARDIA	1	8224	31	56416	0.22	0.03	1.62	0.22	2.65	-1.77	2.21	0.25	0.05	-2.02	-3.77	心动过速	CARDIAC DISORDERS	心脏器官疾病	0.22 ( 0.03 - 1.62 )	0.22 ( 2.65 )	0.25 ( 0.05 )	-2.02 ( -3.77 )	否	否	否	否	0
GINGIVAL BLISTER	1	8224	1	56446	6.86	0.43	109.75	6.86	2.5	4.09	9.63	3.93	0.39	1.98	-0.38	牙龈水疱	GASTROINTESTINAL DISORDERS	胃肠系统疾病	6.86 ( 0.43 - 109.75 )	6.86 ( 2.5 )	3.93 ( 0.39 )	1.98 ( -0.38 )	否	否	否	否	0
VAGINAL MUCOSAL BLISTERING	1	8224	0	56447	#NUM!	#NUM!	#NUM!	#NUM!	6.86	#NUM!	#NUM!	7.86	0	2.98	0.34	阴道粘膜水疱形成	REPRODUCTIVE SYSTEM AND BREAST DISORDERS	生殖系统及乳腺疾病	Inf ( NaN - Inf )	Inf ( 6.86 )	7.86 ( 0 )	2.98 ( 0.34 )	否	否	否	是	0
VULVOVAGINAL ERYTHEMA	1	8224	2	56445	3.43	0.31	37.85	3.43	1.15	1.03	5.83	2.62	0.35	1.39	-0.81	外阴阴道红斑	REPRODUCTIVE SYSTEM AND BREAST DISORDERS	生殖系统及乳腺疾病	3.43 ( 0.31 - 37.85 )	3.43 ( 1.15 )	2.62 ( 0.35 )	1.39 ( -0.81 )	否	否	否	否	0
VULVOVAGINAL PAIN	1	8224	0	56447	#NUM!	#NUM!	#NUM!	#NUM!	6.86	#NUM!	#NUM!	7.86	0	2.98	0.34	外阴阴道疼痛	REPRODUCTIVE SYSTEM AND BREAST DISORDERS	生殖系统及乳腺疾病	Inf ( NaN - Inf )	Inf ( 6.86 )	7.86 ( 0 )	2.98 ( 0.34 )	否	否	否	是	0
VULVOVAGINAL PRURITUS	1	8224	0	56447	#NUM!	#NUM!	#NUM!	#NUM!	6.86	#NUM!	#NUM!	7.86	0	2.98	0.34	外阴阴道瘙痒	REPRODUCTIVE SYSTEM AND BREAST DISORDERS	生殖系统及乳腺疾病	Inf ( NaN - Inf )	Inf ( 6.86 )	7.86 ( 0 )	2.98 ( 0.34 )	否	否	否	是	0
RIB FRACTURE	1	8224	7	56440	0.98	0.12	7.97	0.98	0	-1.11	3.08	0.98	0.17	-0.02	-1.95	肋骨骨折	INJURY, POISONING AND PROCEDURAL COMPLICATIONS	各类损伤、中毒及操作并发症	0.98 ( 0.12 - 7.97 )	0.98 ( 0 )	0.98 ( 0.17 )	-0.02 ( -1.95 )	否	否	否	否	0
ROAD TRAFFIC ACCIDENT	1	8224	18	56429	0.38	0.05	2.86	0.38	0.95	-1.63	2.39	0.41	0.08	-1.27	-3.06	道路交通事故	INJURY, POISONING AND PROCEDURAL COMPLICATIONS	各类损伤、中毒及操作并发症	0.38 ( 0.05 - 2.86 )	0.38 ( 0.95 )	0.41 ( 0.08 )	-1.27 ( -3.06 )	否	否	否	否	0
ACUTE FEBRILE NEUTROPHILIC DERMATOSIS	1	8224	1	56446	6.86	0.43	109.75	6.86	2.5	4.09	9.63	3.93	0.39	1.98	-0.38	急性发热性中性粒细胞增多性皮肤病	SKIN AND SUBCUTANEOUS TISSUE DISORDERS	皮肤及皮下组织类疾病	6.86 ( 0.43 - 109.75 )	6.86 ( 2.5 )	3.93 ( 0.39 )	1.98 ( -0.38 )	否	否	否	否	0
SKIN CANCER	1	8224	13	56434	0.53	0.07	4.04	0.53	0.39	-1.51	2.56	0.56	0.1	-0.83	-2.66	皮肤癌	NEOPLASMS BENIGN, MALIGNANT AND UNSPECIFIED (INCL CYSTS AND POLYPS)	良性、恶性及性质不明的肿瘤（包括囊状和息肉状）	0.53 ( 0.07 - 4.04 )	0.53 ( 0.39 )	0.56 ( 0.1 )	-0.83 ( -2.66 )	否	否	否	否	0
WRIST FRACTURE	1	8224	1	56446	6.86	0.43	109.75	6.86	2.5	4.09	9.63	3.93	0.39	1.98	-0.38	腕部骨折	INJURY, POISONING AND PROCEDURAL COMPLICATIONS	各类损伤、中毒及操作并发症	6.86 ( 0.43 - 109.75 )	6.86 ( 2.5 )	3.93 ( 0.39 )	1.98 ( -0.38 )	否	否	否	否	0
CARCINOID SYNDROME	1	8224	0	56447	#NUM!	#NUM!	#NUM!	#NUM!	6.86	#NUM!	#NUM!	7.86	0	2.98	0.34	类癌综合征	ENDOCRINE DISORDERS	内分泌系统疾病	Inf ( NaN - Inf )	Inf ( 6.86 )	7.86 ( 0 )	2.98 ( 0.34 )	否	否	否	是	0
LIP DISORDER	1	8224	1	56446	6.86	0.43	109.75	6.86	2.5	4.09	9.63	3.93	0.39	1.98	-0.38	唇病变	GASTROINTESTINAL DISORDERS	胃肠系统疾病	6.86 ( 0.43 - 109.75 )	6.86 ( 2.5 )	3.93 ( 0.39 )	1.98 ( -0.38 )	否	否	否	否	0
PANCREATIC FAILURE	1	8224	0	56447	#NUM!	#NUM!	#NUM!	#NUM!	6.86	#NUM!	#NUM!	7.86	0	2.98	0.34	胰腺衰竭	GASTROINTESTINAL DISORDERS	胃肠系统疾病	Inf ( NaN - Inf )	Inf ( 6.86 )	7.86 ( 0 )	2.98 ( 0.34 )	否	否	否	是	0
DRUG-INDUCED LIVER INJURY	1	8224	18	56429	0.38	0.05	2.86	0.38	0.95	-1.63	2.39	0.41	0.08	-1.27	-3.06	药物诱导的肝损伤	HEPATOBILIARY DISORDERS	肝胆系统疾病	0.38 ( 0.05 - 2.86 )	0.38 ( 0.95 )	0.41 ( 0.08 )	-1.27 ( -3.06 )	否	否	否	否	0
ABSCESS ORAL	1	8224	2	56445	3.43	0.31	37.85	3.43	1.15	1.03	5.83	2.62	0.35	1.39	-0.81	口腔脓肿	INFECTIONS AND INFESTATIONS	感染及侵染类疾病	3.43 ( 0.31 - 37.85 )	3.43 ( 1.15 )	2.62 ( 0.35 )	1.39 ( -0.81 )	否	否	否	否	0
RETROPERITONEAL HAEMORRHAGE	1	8224	2	56445	3.43	0.31	37.85	3.43	1.15	1.03	5.83	2.62	0.35	1.39	-0.81	腹膜后出血	GASTROINTESTINAL DISORDERS	胃肠系统疾病	3.43 ( 0.31 - 37.85 )	3.43 ( 1.15 )	2.62 ( 0.35 )	1.39 ( -0.81 )	否	否	否	否	0
NAIL INJURY	1	8224	0	56447	#NUM!	#NUM!	#NUM!	#NUM!	6.86	#NUM!	#NUM!	7.86	0	2.98	0.34	指甲损伤	INJURY, POISONING AND PROCEDURAL COMPLICATIONS	各类损伤、中毒及操作并发症	Inf ( NaN - Inf )	Inf ( 6.86 )	7.86 ( 0 )	2.98 ( 0.34 )	否	否	否	是
JOINT INJURY	1	8224	11	56436	0.62	0.08	4.83	0.62	0.21	-1.42	2.67	0.66	0.12	-0.61	-2.46	关节损伤	INJURY, POISONING AND PROCEDURAL COMPLICATIONS	各类损伤、中毒及操作并发症	0.62 ( 0.08 - 4.83 )	0.62 ( 0.21 )	0.66 ( 0.12 )	-0.61 ( -2.46 )	否	否	否	否	0
VIRAL INFECTION	1	8224	14	56433	0.49	0.06	3.73	0.49	0.49	-1.54	2.52	0.52	0.1	-0.93	-2.75	病毒感染	INFECTIONS AND INFESTATIONS	感染及侵染类疾病	0.49 ( 0.06 - 3.73 )	0.49 ( 0.49 )	0.52 ( 0.1 )	-0.93 ( -2.75 )	否	否	否	否	0
VARICOSE VEIN	1	8224	2	56445	3.43	0.31	37.85	3.43	1.15	1.03	5.83	2.62	0.35	1.39	-0.81	静脉曲张	VASCULAR DISORDERS	血管与淋巴管类疾病	3.43 ( 0.31 - 37.85 )	3.43 ( 1.15 )	2.62 ( 0.35 )	1.39 ( -0.81 )	否	否	否	否	0
NAIL DISCOMFORT	1	8224	0	56447	#NUM!	#NUM!	#NUM!	#NUM!	6.86	#NUM!	#NUM!	7.86	0	2.98	0.34	甲不适	SKIN AND SUBCUTANEOUS TISSUE DISORDERS	皮肤及皮下组织类疾病	Inf ( NaN - Inf )	Inf ( 6.86 )	7.86 ( 0 )	2.98 ( 0.34 )	否	否	否	是	0
SALIVARY HYPERSECRETION	1	8224	32	56415	0.21	0.03	1.57	0.21	2.79	-1.78	2.2	0.24	0.05	-2.07	-3.81	唾液分泌过多	GASTROINTESTINAL DISORDERS	胃肠系统疾病	0.21 ( 0.03 - 1.57 )	0.21 ( 2.79 )	0.24 ( 0.05 )	-2.07 ( -3.81 )	否	否	否	否	0
RASH VESICULAR	1	8224	1	56446	6.86	0.43	109.75	6.86	2.5	4.09	9.63	3.93	0.39	1.98	-0.38	水泡疹	SKIN AND SUBCUTANEOUS TISSUE DISORDERS	皮肤及皮下组织类疾病	6.86 ( 0.43 - 109.75 )	6.86 ( 2.5 )	3.93 ( 0.39 )	1.98 ( -0.38 )	否	否	否	否	0
SKIN WARM	1	8224	4	56443	1.72	0.19	15.35	1.72	0.24	-0.48	3.91	1.57	0.25	0.65	-1.39	皮肤发热	SKIN AND SUBCUTANEOUS TISSUE DISORDERS	皮肤及皮下组织类疾病	1.72 ( 0.19 - 15.35 )	1.72 ( 0.24 )	1.57 ( 0.25 )	0.65 ( -1.39 )	否	否	否	否	0
AUTOIMMUNE THYROIDITIS	1	8224	0	56447	#NUM!	#NUM!	#NUM!	#NUM!	6.86	#NUM!	#NUM!	7.86	0	2.98	0.34	自身免疫性甲状腺炎	ENDOCRINE DISORDERS	内分泌系统疾病	Inf ( NaN - Inf )	Inf ( 6.86 )	7.86 ( 0 )	2.98 ( 0.34 )	否	否	否	是	0
PRIMARY HYPOTHYROIDISM	1	8224	2	56445	3.43	0.31	37.85	3.43	1.15	1.03	5.83	2.62	0.35	1.39	-0.81	原发性甲状腺功能减退症	ENDOCRINE DISORDERS	内分泌系统疾病	3.43 ( 0.31 - 37.85 )	3.43 ( 1.15 )	2.62 ( 0.35 )	1.39 ( -0.81 )	否	否	否	否	0
DECREASED INTEREST	1	8224	0	56447	#NUM!	#NUM!	#NUM!	#NUM!	6.86	#NUM!	#NUM!	7.86	0	2.98	0.34	兴趣减少	PSYCHIATRIC DISORDERS	精神病类	Inf ( NaN - Inf )	Inf ( 6.86 )	7.86 ( 0 )	2.98 ( 0.34 )	否	否	否	是	0
LISTLESS	1	8224	3	56444	2.29	0.24	22	2.29	0.54	0.02	4.55	1.97	0.3	0.98	-1.13	倦怠	PSYCHIATRIC DISORDERS	精神病类	2.29 ( 0.24 - 22 )	2.29 ( 0.54 )	1.97 ( 0.3 )	0.98 ( -1.13 )	否	否	否	否	0
URINE ANALYSIS ABNORMAL	1	8224	2	56445	3.43	0.31	37.85	3.43	1.15	1.03	5.83	2.62	0.35	1.39	-0.81	尿液分析异常	INVESTIGATIONS	各类检查	3.43 ( 0.31 - 37.85 )	3.43 ( 1.15 )	2.62 ( 0.35 )	1.39 ( -0.81 )	否	否	否	否	0
RASH PUSTULAR	1	8224	6	56441	1.14	0.14	9.5	1.14	0.02	-0.97	3.26	1.12	0.19	0.17	-1.79	脓疱疹	INFECTIONS AND INFESTATIONS	感染及侵染类疾病	1.14 ( 0.14 - 9.5 )	1.14 ( 0.02 )	1.12 ( 0.19 )	0.17 ( -1.79 )	否	否	否	否	0
BLOOD BLISTER	1	8224	9	56438	0.76	0.1	6.02	0.76	0.07	-1.3	2.83	0.79	0.14	-0.35	-2.23	血疱	SKIN AND SUBCUTANEOUS TISSUE DISORDERS	皮肤及皮下组织类疾病	0.76 ( 0.1 - 6.02 )	0.76 ( 0.07 )	0.79 ( 0.14 )	-0.35 ( -2.23 )	否	否	否	否	0
BLOOD PARATHYROID HORMONE ABNORMAL	1	8224	0	56447	#NUM!	#NUM!	#NUM!	#NUM!	6.86	#NUM!	#NUM!	7.86	0	2.98	0.34	血甲状旁腺素异常	INVESTIGATIONS	各类检查	Inf ( NaN - Inf )	Inf ( 6.86 )	7.86 ( 0 )	2.98 ( 0.34 )	否	否	否	是	0
CHOKING	1	8224	9	56438	0.76	0.1	6.02	0.76	0.07	-1.3	2.83	0.79	0.14	-0.35	-2.23	呛噎	RESPIRATORY, THORACIC AND MEDIASTINAL DISORDERS	呼吸系统、胸及纵隔疾病	0.76 ( 0.1 - 6.02 )	0.76 ( 0.07 )	0.79 ( 0.14 )	-0.35 ( -2.23 )	否	否	否	否	0
RHINITIS ALLERGIC	1	8224	2	56445	3.43	0.31	37.85	3.43	1.15	1.03	5.83	2.62	0.35	1.39	-0.81	过敏性鼻炎	RESPIRATORY, THORACIC AND MEDIASTINAL DISORDERS	呼吸系统、胸及纵隔疾病	3.43 ( 0.31 - 37.85 )	3.43 ( 1.15 )	2.62 ( 0.35 )	1.39 ( -0.81 )	否	否	否	否	0
LENTIGO	1	8224	1	56446	6.86	0.43	109.75	6.86	2.5	4.09	9.63	3.93	0.39	1.98	-0.38	雀斑样痣	SKIN AND SUBCUTANEOUS TISSUE DISORDERS	皮肤及皮下组织类疾病	6.86 ( 0.43 - 109.75 )	6.86 ( 2.5 )	3.93 ( 0.39 )	1.98 ( -0.38 )	否	否	否	否	0
ABDOMINAL MASS	1	8224	49	56398	0.14	0.02	1.01	0.14	5.18	-1.84	2.12	0.16	0.03	-2.67	-4.38	腹部肿块	GASTROINTESTINAL DISORDERS	胃肠系统疾病	0.14 ( 0.02 - 1.01 )	0.14 ( 5.18 )	0.16 ( 0.03 )	-2.67 ( -4.38 )	否	否	否	否	0
PELVIC MASS	1	8224	14	56433	0.49	0.06	3.73	0.49	0.49	-1.54	2.52	0.52	0.1	-0.93	-2.75	盆腔肿物	GENERAL DISORDERS AND ADMINISTRATION SITE CONDITIONS	全身性疾病及给药部位各种反应	0.49 ( 0.06 - 3.73 )	0.49 ( 0.49 )	0.52 ( 0.1 )	-0.93 ( -2.75 )	否	否	否	否	0
TYPE 2 DIABETES MELLITUS	1	8224	4	56443	1.72	0.19	15.35	1.72	0.24	-0.48	3.91	1.57	0.25	0.65	-1.39	2 型糖尿病	METABOLISM AND NUTRITION DISORDERS	代谢及营养类疾病	1.72 ( 0.19 - 15.35 )	1.72 ( 0.24 )	1.57 ( 0.25 )	0.65 ( -1.39 )	否	否	否	否	0
LUNG HERNIA	1	8224	0	56447	#NUM!	#NUM!	#NUM!	#NUM!	6.86	#NUM!	#NUM!	7.86	0	2.98	0.34	肺疝	RESPIRATORY, THORACIC AND MEDIASTINAL DISORDERS	呼吸系统、胸及纵隔疾病	Inf ( NaN - Inf )	Inf ( 6.86 )	7.86 ( 0 )	2.98 ( 0.34 )	否	否	否	是	0
ARTHROPATHY	1	8224	23	56424	0.3	0.04	2.21	0.3	1.58	-1.7	2.3	0.33	0.06	-1.61	-3.37	关节病	MUSCULOSKELETAL AND CONNECTIVE TISSUE DISORDERS	各种肌肉骨骼及结缔组织疾病	0.3 ( 0.04 - 2.21 )	0.3 ( 1.58 )	0.33 ( 0.06 )	-1.61 ( -3.37 )	否	否	否	否	0
MIDDLE INSOMNIA	1	8224	1	56446	6.86	0.43	109.75	6.86	2.5	4.09	9.63	3.93	0.39	1.98	-0.38	中间易醒型失眠	PSYCHIATRIC DISORDERS	精神病类	6.86 ( 0.43 - 109.75 )	6.86 ( 2.5 )	3.93 ( 0.39 )	1.98 ( -0.38 )	否	否	否	否	0
EYE ULCER	1	8224	0	56447	#NUM!	#NUM!	#NUM!	#NUM!	6.86	#NUM!	#NUM!	7.86	0	2.98	0.34	眼溃疡	EYE DISORDERS	眼器官疾病	Inf ( NaN - Inf )	Inf ( 6.86 )	7.86 ( 0 )	2.98 ( 0.34 )	否	否	否	是	0
NASAL ULCER	1	8224	2	56445	3.43	0.31	37.85	3.43	1.15	1.03	5.83	2.62	0.35	1.39	-0.81	鼻溃疡	RESPIRATORY, THORACIC AND MEDIASTINAL DISORDERS	呼吸系统、胸及纵隔疾病	3.43 ( 0.31 - 37.85 )	3.43 ( 1.15 )	2.62 ( 0.35 )	1.39 ( -0.81 )	否	否	否	否	0
BACK DISORDER	1	8224	13	56434	0.53	0.07	4.04	0.53	0.39	-1.51	2.56	0.56	0.1	-0.83	-2.66	背部疾病	MUSCULOSKELETAL AND CONNECTIVE TISSUE DISORDERS	各种肌肉骨骼及结缔组织疾病	0.53 ( 0.07 - 4.04 )	0.53 ( 0.39 )	0.56 ( 0.1 )	-0.83 ( -2.66 )	否	否	否	否	0
BLOOD CALCIUM DECREASED	1	8224	23	56424	0.3	0.04	2.21	0.3	1.58	-1.7	2.3	0.33	0.06	-1.61	-3.37	血钙降低	INVESTIGATIONS	各类检查	0.3 ( 0.04 - 2.21 )	0.3 ( 1.58 )	0.33 ( 0.06 )	-1.61 ( -3.37 )	否	否	否	否	0
FISTULA	1	8224	26	56421	0.26	0.04	1.94	0.26	1.98	-1.73	2.26	0.29	0.05	-1.78	-3.53	瘘管	MUSCULOSKELETAL AND CONNECTIVE TISSUE DISORDERS	各种肌肉骨骼及结缔组织疾病	0.26 ( 0.04 - 1.94 )	0.26 ( 1.98 )	0.29 ( 0.05 )	-1.78 ( -3.53 )	否	否	否	否	0
PERIORBITAL SWELLING	1	8224	104	56343	0.07	0.01	0.47	0.07	13.12	-1.9	2.04	0.07	0.01	-3.74	-5.43	眶周肿	EYE DISORDERS	眼器官疾病	0.07 ( 0.01 - 0.47 )	0.07 ( 13.12 )	0.07 ( 0.01 )	-3.74 ( -5.43 )	否	否	否	否	0
PROCEDURAL PAIN	1	8224	17	56430	0.4	0.05	3.03	0.4	0.83	-1.61	2.42	0.44	0.08	-1.19	-2.99	操作性疼痛	INJURY, POISONING AND PROCEDURAL COMPLICATIONS	各类损伤、中毒及操作并发症	0.4 ( 0.05 - 3.03 )	0.4 ( 0.83 )	0.44 ( 0.08 )	-1.19 ( -2.99 )	否	否	否	否	0
URINE ODOUR ABNORMAL	1	8224	29	56418	0.24	0.03	1.74	0.24	2.38	-1.76	2.23	0.26	0.05	-1.93	-3.68	尿气味异常	RENAL AND URINARY DISORDERS	肾脏及泌尿系统疾病	0.24 ( 0.03 - 1.74 )	0.24 ( 2.38 )	0.26 ( 0.05 )	-1.93 ( -3.68 )	否	否	否	否	0
ORCHITIS NONINFECTIVE	1	8224	0	56447	#NUM!	#NUM!	#NUM!	#NUM!	6.86	#NUM!	#NUM!	7.86	0	2.98	0.34	非感染性睾丸炎	REPRODUCTIVE SYSTEM AND BREAST DISORDERS	生殖系统及乳腺疾病	Inf ( NaN - Inf )	Inf ( 6.86 )	7.86 ( 0 )	2.98 ( 0.34 )	否	否	否	是	0
PHOTOSENSITIVITY REACTION	1	8224	40	56407	0.17	0.02	1.25	0.17	3.9	-1.81	2.16	0.19	0.04	-2.38	-4.11	光敏性反应	SKIN AND SUBCUTANEOUS TISSUE DISORDERS	皮肤及皮下组织类疾病	0.17 ( 0.02 - 1.25 )	0.17 ( 3.9 )	0.19 ( 0.04 )	-2.38 ( -4.11 )	否	否	否	否	0
DIPLOPIA	1	8224	8	56439	0.86	0.11	6.86	0.86	0.02	-1.22	2.94	0.87	0.15	-0.19	-2.09	复视	EYE DISORDERS	眼器官疾病	0.86 ( 0.11 - 6.86 )	0.86 ( 0.02 )	0.87 ( 0.15 )	-0.19 ( -2.09 )	否	否	否	否	0
LIP DISCOLOURATION	1	8224	0	56447	#NUM!	#NUM!	#NUM!	#NUM!	6.86	#NUM!	#NUM!	7.86	0	2.98	0.34	唇变色	GASTROINTESTINAL DISORDERS	胃肠系统疾病	Inf ( NaN - Inf )	Inf ( 6.86 )	7.86 ( 0 )	2.98 ( 0.34 )	否	否	否	是	0
VASCULAR FRAGILITY	1	8224	2	56445	3.43	0.31	37.85	3.43	1.15	1.03	5.83	2.62	0.35	1.39	-0.81	血管脆性	VASCULAR DISORDERS	血管与淋巴管类疾病	3.43 ( 0.31 - 37.85 )	3.43 ( 1.15 )	2.62 ( 0.35 )	1.39 ( -0.81 )	否	否	否	否	0
UNDERDOSE	1	8224	194	56253	0.04	0	0.25	0.04	26.25	-1.93	2	0.04	0.01	-4.63	-6.31	用药剂量不足	INJURY, POISONING AND PROCEDURAL COMPLICATIONS	各类损伤、中毒及操作并发症	0.04 ( 0 - 0.25 )	0.04 ( 26.25 )	0.04 ( 0.01 )	-4.63 ( -6.31 )	否	否	否	否	0
BILIARY TRACT INFECTION	1	8224	1	56446	6.86	0.43	109.75	6.86	2.5	4.09	9.63	3.93	0.39	1.98	-0.38	胆道感染	INFECTIONS AND INFESTATIONS	感染及侵染类疾病	6.86 ( 0.43 - 109.75 )	6.86 ( 2.5 )	3.93 ( 0.39 )	1.98 ( -0.38 )	否	否	否	否	0
INTRACRANIAL ANEURYSM	1	8224	0	56447	#NUM!	#NUM!	#NUM!	#NUM!	6.86	#NUM!	#NUM!	7.86	0	2.98	0.34	颅内动脉瘤	NERVOUS SYSTEM DISORDERS	各类神经系统疾病	Inf ( NaN - Inf )	Inf ( 6.86 )	7.86 ( 0 )	2.98 ( 0.34 )	否	否	否	是	0
FOOD CRAVING	1	8224	1	56446	6.86	0.43	109.75	6.86	2.5	4.09	9.63	3.93	0.39	1.98	-0.38	贪食	METABOLISM AND NUTRITION DISORDERS	代谢及营养类疾病	6.86 ( 0.43 - 109.75 )	6.86 ( 2.5 )	3.93 ( 0.39 )	1.98 ( -0.38 )	否	否	否	否	0
TRICHORRHEXIS	1	8224	2	56445	3.43	0.31	37.85	3.43	1.15	1.03	5.83	2.62	0.35	1.39	-0.81	脆发	SKIN AND SUBCUTANEOUS TISSUE DISORDERS	皮肤及皮下组织类疾病	3.43 ( 0.31 - 37.85 )	3.43 ( 1.15 )	2.62 ( 0.35 )	1.39 ( -0.81 )	否	否	否	否	0
BLOOD IRON ABNORMAL	1	8224	1	56446	6.86	0.43	109.75	6.86	2.5	4.09	9.63	3.93	0.39	1.98	-0.38	血铁异常	INVESTIGATIONS	各类检查	6.86 ( 0.43 - 109.75 )	6.86 ( 2.5 )	3.93 ( 0.39 )	1.98 ( -0.38 )	否	否	否	否	0
TUMOUR ASSOCIATED FEVER	1	8224	1	56446	6.86	0.43	109.75	6.86	2.5	4.09	9.63	3.93	0.39	1.98	-0.38	肿瘤性发热	NEOPLASMS BENIGN, MALIGNANT AND UNSPECIFIED (INCL CYSTS AND POLYPS)	良性、恶性及性质不明的肿瘤（包括囊状和息肉状）	6.86 ( 0.43 - 109.75 )	6.86 ( 2.5 )	3.93 ( 0.39 )	1.98 ( -0.38 )	否	否	否	否	0
STENOSIS	1	8224	2	56445	3.43	0.31	37.85	3.43	1.15	1.03	5.83	2.62	0.35	1.39	-0.81	狭窄	GENERAL DISORDERS AND ADMINISTRATION SITE CONDITIONS	全身性疾病及给药部位各种反应	3.43 ( 0.31 - 37.85 )	3.43 ( 1.15 )	2.62 ( 0.35 )	1.39 ( -0.81 )	否	否	否	否	0
PELVIC ABSCESS	1	8224	3	56444	2.29	0.24	22	2.29	0.54	0.02	4.55	1.97	0.3	0.98	-1.13	盆腔脓肿	INFECTIONS AND INFESTATIONS	感染及侵染类疾病	2.29 ( 0.24 - 22 )	2.29 ( 0.54 )	1.97 ( 0.3 )	0.98 ( -1.13 )	否	否	否	否	0
EAR DISCOMFORT	1	8224	12	56435	0.57	0.07	4.4	0.57	0.3	-1.47	2.61	0.6	0.11	-0.73	-2.56	耳部不适	EAR AND LABYRINTH DISORDERS	耳及迷路类疾病	0.57 ( 0.07 - 4.4 )	0.57 ( 0.3 )	0.6 ( 0.11 )	-0.73 ( -2.56 )	否	否	否	否	0
EAR SWELLING	1	8224	3	56444	2.29	0.24	22	2.29	0.54	0.02	4.55	1.97	0.3	0.98	-1.13	耳肿	EAR AND LABYRINTH DISORDERS	耳及迷路类疾病	2.29 ( 0.24 - 22 )	2.29 ( 0.54 )	1.97 ( 0.3 )	0.98 ( -1.13 )	否	否	否	否	0
ORAL MUCOSAL EXFOLIATION	1	8224	3	56444	2.29	0.24	22	2.29	0.54	0.02	4.55	1.97	0.3	0.98	-1.13	口腔粘膜脱落	GASTROINTESTINAL DISORDERS	胃肠系统疾病	2.29 ( 0.24 - 22 )	2.29 ( 0.54 )	1.97 ( 0.3 )	0.98 ( -1.13 )	否	否	否	否	0
RESPIRATORY DISORDER	1	8224	13	56434	0.53	0.07	4.04	0.53	0.39	-1.51	2.56	0.56	0.1	-0.83	-2.66	呼吸系统疾病	RESPIRATORY, THORACIC AND MEDIASTINAL DISORDERS	呼吸系统、胸及纵隔疾病	0.53 ( 0.07 - 4.04 )	0.53 ( 0.39 )	0.56 ( 0.1 )	-0.83 ( -2.66 )	否	否	否	否	0
TONGUE EXFOLIATION	1	8224	0	56447	#NUM!	#NUM!	#NUM!	#NUM!	6.86	#NUM!	#NUM!	7.86	0	2.98	0.34	舌苔剥脱	GASTROINTESTINAL DISORDERS	胃肠系统疾病	Inf ( NaN - Inf )	Inf ( 6.86 )	7.86 ( 0 )	2.98 ( 0.34 )	否	否	否	是	0
WOUND COMPLICATION	1	8224	8	56439	0.86	0.11	6.86	0.86	0.02	-1.22	2.94	0.87	0.15	-0.19	-2.09	伤口并发症	INJURY, POISONING AND PROCEDURAL COMPLICATIONS	各类损伤、中毒及操作并发症	0.86 ( 0.11 - 6.86 )	0.86 ( 0.02 )	0.87 ( 0.15 )	-0.19 ( -2.09 )	否	否	否	否	0
SKIN BURNING SENSATION	1	8224	19	56428	0.36	0.05	2.7	0.36	1.07	-1.65	2.37	0.39	0.07	-1.35	-3.13	皮肤烧灼感	SKIN AND SUBCUTANEOUS TISSUE DISORDERS	皮肤及皮下组织类疾病	0.36 ( 0.05 - 2.7 )	0.36 ( 1.07 )	0.39 ( 0.07 )	-1.35 ( -3.13 )	否	否	否	否	0
DEMENTIA	1	8224	32	56415	0.21	0.03	1.57	0.21	2.79	-1.78	2.2	0.24	0.05	-2.07	-3.81	痴呆	NERVOUS SYSTEM DISORDERS	各类神经系统疾病	0.21 ( 0.03 - 1.57 )	0.21 ( 2.79 )	0.24 ( 0.05 )	-2.07 ( -3.81 )	否	否	否	否	0
TOOTH FRACTURE	1	8224	8	56439	0.86	0.11	6.86	0.86	0.02	-1.22	2.94	0.87	0.15	-0.19	-2.09	牙折	INJURY, POISONING AND PROCEDURAL COMPLICATIONS	各类损伤、中毒及操作并发症	0.86 ( 0.11 - 6.86 )	0.86 ( 0.02 )	0.87 ( 0.15 )	-0.19 ( -2.09 )	否	否	否	否	0
INCONTINENCE	1	8224	11	56436	0.62	0.08	4.83	0.62	0.21	-1.42	2.67	0.66	0.12	-0.61	-2.46	失禁	RENAL AND URINARY DISORDERS	肾脏及泌尿系统疾病	0.62 ( 0.08 - 4.83 )	0.62 ( 0.21 )	0.66 ( 0.12 )	-0.61 ( -2.46 )	否	否	否	否	0
BLOOD CALCIUM INCREASED	1	8224	13	56434	0.53	0.07	4.04	0.53	0.39	-1.51	2.56	0.56	0.1	-0.83	-2.66	血钙升高	INVESTIGATIONS	各类检查	0.53 ( 0.07 - 4.04 )	0.53 ( 0.39 )	0.56 ( 0.1 )	-0.83 ( -2.66 )	否	否	否	否	0
CLEAR CELL SARCOMA OF SOFT TISSUE	1	8224	4	56443	1.72	0.19	15.35	1.72	0.24	-0.48	3.91	1.57	0.25	0.65	-1.39	软组织透明细胞肉瘤	NEOPLASMS BENIGN, MALIGNANT AND UNSPECIFIED (INCL CYSTS AND POLYPS)	良性、恶性及性质不明的肿瘤（包括囊状和息肉状）	1.72 ( 0.19 - 15.35 )	1.72 ( 0.24 )	1.57 ( 0.25 )	0.65 ( -1.39 )	否	否	否	否	0
POOR PERIPHERAL CIRCULATION	1	8224	7	56440	0.98	0.12	7.97	0.98	0	-1.11	3.08	0.98	0.17	-0.02	-1.95	外周循环不良	VASCULAR DISORDERS	血管与淋巴管类疾病	0.98 ( 0.12 - 7.97 )	0.98 ( 0 )	0.98 ( 0.17 )	-0.02 ( -1.95 )	否	否	否	否	0
POSTOPERATIVE WOUND INFECTION	1	8224	7	56440	0.98	0.12	7.97	0.98	0	-1.11	3.08	0.98	0.17	-0.02	-1.95	术后伤口感染	INFECTIONS AND INFESTATIONS	感染及侵染类疾病	0.98 ( 0.12 - 7.97 )	0.98 ( 0 )	0.98 ( 0.17 )	-0.02 ( -1.95 )	否	否	否	否	0
GALLBLADDER ENLARGEMENT	1	8224	1	56446	6.86	0.43	109.75	6.86	2.5	4.09	9.63	3.93	0.39	1.98	-0.38	胆囊扩大	HEPATOBILIARY DISORDERS	肝胆系统疾病	6.86 ( 0.43 - 109.75 )	6.86 ( 2.5 )	3.93 ( 0.39 )	1.98 ( -0.38 )	否	否	否	否	0
HAEMORRHAGE URINARY TRACT	1	8224	2	56445	3.43	0.31	37.85	3.43	1.15	1.03	5.83	2.62	0.35	1.39	-0.81	泌尿道出血	RENAL AND URINARY DISORDERS	肾脏及泌尿系统疾病	3.43 ( 0.31 - 37.85 )	3.43 ( 1.15 )	2.62 ( 0.35 )	1.39 ( -0.81 )	否	否	否	否	0
CORONARY ARTERY DISEASE	1	8224	13	56434	0.53	0.07	4.04	0.53	0.39	-1.51	2.56	0.56	0.1	-0.83	-2.66	冠状动脉疾病	CARDIAC DISORDERS	心脏器官疾病	0.53 ( 0.07 - 4.04 )	0.53 ( 0.39 )	0.56 ( 0.1 )	-0.83 ( -2.66 )	否	否	否	否	0
HYPOGLYCAEMIC COMA	1	8224	2	56445	3.43	0.31	37.85	3.43	1.15	1.03	5.83	2.62	0.35	1.39	-0.81	低血糖昏迷	NERVOUS SYSTEM DISORDERS	各类神经系统疾病	3.43 ( 0.31 - 37.85 )	3.43 ( 1.15 )	2.62 ( 0.35 )	1.39 ( -0.81 )	否	否	否	否	0
MELANOCYTIC NAEVUS	1	8224	30	56417	0.23	0.03	1.68	0.23	2.52	-1.76	2.22	0.25	0.05	-1.98	-3.72	黑色素痣	NEOPLASMS BENIGN, MALIGNANT AND UNSPECIFIED (INCL CYSTS AND POLYPS)	良性、恶性及性质不明的肿瘤（包括囊状和息肉状）	0.23 ( 0.03 - 1.68 )	0.23 ( 2.52 )	0.25 ( 0.05 )	-1.98 ( -3.72 )	否	否	否	否	0
URINE OUTPUT DECREASED	1	8224	10	56437	0.69	0.09	5.36	0.69	0.13	-1.37	2.74	0.71	0.13	-0.48	-2.35	尿排出量降低	INVESTIGATIONS	各类检查	0.69 ( 0.09 - 5.36 )	0.69 ( 0.13 )	0.71 ( 0.13 )	-0.48 ( -2.35 )	否	否	否	否	0
SALMONELLOSIS	1	8224	3	56444	2.29	0.24	22	2.29	0.54	0.02	4.55	1.97	0.3	0.98	-1.13	沙门菌病	INFECTIONS AND INFESTATIONS	感染及侵染类疾病	2.29 ( 0.24 - 22 )	2.29 ( 0.54 )	1.97 ( 0.3 )	0.98 ( -1.13 )	否	否	否	否	0
SENILE DEMENTIA	1	8224	0	56447	#NUM!	#NUM!	#NUM!	#NUM!	6.86	#NUM!	#NUM!	7.86	0	2.98	0.34	老年性痴呆	NERVOUS SYSTEM DISORDERS	各类神经系统疾病	Inf ( NaN - Inf )	Inf ( 6.86 )	7.86 ( 0 )	2.98 ( 0.34 )	否	否	否	是	0
ARTHROPOD BITE	1	8224	5	56442	1.37	0.16	11.75	1.37	0.08	-0.77	3.52	1.31	0.22	0.39	-1.6	节肢动物咬伤	INJURY, POISONING AND PROCEDURAL COMPLICATIONS	各类损伤、中毒及操作并发症	1.37 ( 0.16 - 11.75 )	1.37 ( 0.08 )	1.31 ( 0.22 )	0.39 ( -1.6 )	否	否	否	否	0
NUTRITIONAL CONDITION ABNORMAL	1	8224	5	56442	1.37	0.16	11.75	1.37	0.08	-0.77	3.52	1.31	0.22	0.39	-1.6	营养状况异常	INVESTIGATIONS	各类检查	1.37 ( 0.16 - 11.75 )	1.37 ( 0.08 )	1.31 ( 0.22 )	0.39 ( -1.6 )	否	否	否	否	0
RESPIRATORY RATE INCREASED	1	8224	5	56442	1.37	0.16	11.75	1.37	0.08	-0.77	3.52	1.31	0.22	0.39	-1.6	呼吸率升高	INVESTIGATIONS	各类检查	1.37 ( 0.16 - 11.75 )	1.37 ( 0.08 )	1.31 ( 0.22 )	0.39 ( -1.6 )	否	否	否	否	0
RASH MACULO-PAPULAR	1	8224	28	56419	0.25	0.03	1.8	0.25	2.25	-1.75	2.24	0.27	0.05	-1.88	-3.63	斑丘疹	SKIN AND SUBCUTANEOUS TISSUE DISORDERS	皮肤及皮下组织类疾病	0.25 ( 0.03 - 1.8 )	0.25 ( 2.25 )	0.27 ( 0.05 )	-1.88 ( -3.63 )	否	否	否	否	0
THYROID PAIN	1	8224	0	56447	#NUM!	#NUM!	#NUM!	#NUM!	6.86	#NUM!	#NUM!	7.86	0	2.98	0.34	甲状腺痛	ENDOCRINE DISORDERS	内分泌系统疾病	Inf ( NaN - Inf )	Inf ( 6.86 )	7.86 ( 0 )	2.98 ( 0.34 )	否	否	否	是	0
HEAVY MENSTRUAL BLEEDING	1	8224	1	56446	6.86	0.43	109.75	6.86	2.5	4.09	9.63	3.93	0.39	1.98	-0.38	月经出血过多	REPRODUCTIVE SYSTEM AND BREAST DISORDERS	生殖系统及乳腺疾病	6.86 ( 0.43 - 109.75 )	6.86 ( 2.5 )	3.93 ( 0.39 )	1.98 ( -0.38 )	否	否	否	否	0
HEPATIC CYST	1	8224	13	56434	0.53	0.07	4.04	0.53	0.39	-1.51	2.56	0.56	0.1	-0.83	-2.66	肝囊肿	HEPATOBILIARY DISORDERS	肝胆系统疾病	0.53 ( 0.07 - 4.04 )	0.53 ( 0.39 )	0.56 ( 0.1 )	-0.83 ( -2.66 )	否	否	否	否	0
PRODUCT DISPENSING ERROR	1	8224	4	56443	1.72	0.19	15.35	1.72	0.24	-0.48	3.91	1.57	0.25	0.65	-1.39	产品配发错误	INJURY, POISONING AND PROCEDURAL COMPLICATIONS	各类损伤、中毒及操作并发症	1.72 ( 0.19 - 15.35 )	1.72 ( 0.24 )	1.57 ( 0.25 )	0.65 ( -1.39 )	否	否	否	否	0
CEREBELLAR HAEMORRHAGE	1	8224	0	56447	#NUM!	#NUM!	#NUM!	#NUM!	6.86	#NUM!	#NUM!	7.86	0	2.98	0.34	小脑出血	NERVOUS SYSTEM DISORDERS	各类神经系统疾病	Inf ( NaN - Inf )	Inf ( 6.86 )	7.86 ( 0 )	2.98 ( 0.34 )	否	否	否	是	0
BLOOD TEST ABNORMAL	1	8224	43	56404	0.16	0.02	1.16	0.16	4.33	-1.82	2.14	0.18	0.03	-2.48	-4.21	血液检查异常	INVESTIGATIONS	各类检查	0.16 ( 0.02 - 1.16 )	0.16 ( 4.33 )	0.18 ( 0.03 )	-2.48 ( -4.21 )	否	否	否	否	0
PLEURAL INFECTION	1	8224	0	56447	#NUM!	#NUM!	#NUM!	#NUM!	6.86	#NUM!	#NUM!	7.86	0	2.98	0.34	胸膜感染	INFECTIONS AND INFESTATIONS	感染及侵染类疾病	Inf ( NaN - Inf )	Inf ( 6.86 )	7.86 ( 0 )	2.98 ( 0.34 )	否	否	否	是	0
MENSTRUAL DISORDER	1	8224	2	56445	3.43	0.31	37.85	3.43	1.15	1.03	5.83	2.62	0.35	1.39	-0.81	月经不调	REPRODUCTIVE SYSTEM AND BREAST DISORDERS	生殖系统及乳腺疾病	3.43 ( 0.31 - 37.85 )	3.43 ( 1.15 )	2.62 ( 0.35 )	1.39 ( -0.81 )	否	否	否	否	0
SEASONAL ALLERGY	1	8224	30	56417	0.23	0.03	1.68	0.23	2.52	-1.76	2.22	0.25	0.05	-1.98	-3.72	季节性过敏	IMMUNE SYSTEM DISORDERS	免疫系统疾病	0.23 ( 0.03 - 1.68 )	0.23 ( 2.52 )	0.25 ( 0.05 )	-1.98 ( -3.72 )	否	否	否	否	0
URINARY TRACT DISORDER	1	8224	4	56443	1.72	0.19	15.35	1.72	0.24	-0.48	3.91	1.57	0.25	0.65	-1.39	尿路疾病	RENAL AND URINARY DISORDERS	肾脏及泌尿系统疾病	1.72 ( 0.19 - 15.35 )	1.72 ( 0.24 )	1.57 ( 0.25 )	0.65 ( -1.39 )	否	否	否	否	0
PRODUCT DOSE OMISSION IN ERROR	1	8224	70	56377	0.1	0.01	0.71	0.1	8.19	-1.88	2.07	0.11	0.02	-3.17	-4.88	错误性产品漏用	INJURY, POISONING AND PROCEDURAL COMPLICATIONS	各类损伤、中毒及操作并发症	0.1 ( 0.01 - 0.71 )	0.1 ( 8.19 )	0.11 ( 0.02 )	-3.17 ( -4.88 )	否	否	否	否	0
COMMUNICATION DISORDER	1	8224	2	56445	3.43	0.31	37.85	3.43	1.15	1.03	5.83	2.62	0.35	1.39	-0.81	交流障碍	PSYCHIATRIC DISORDERS	精神病类	3.43 ( 0.31 - 37.85 )	3.43 ( 1.15 )	2.62 ( 0.35 )	1.39 ( -0.81 )	否	否	否	否	0
GASTROINTESTINAL PERFORATION	1	8224	14	56433	0.49	0.06	3.73	0.49	0.49	-1.54	2.52	0.52	0.1	-0.93	-2.75	胃肠穿孔	GASTROINTESTINAL DISORDERS	胃肠系统疾病	0.49 ( 0.06 - 3.73 )	0.49 ( 0.49 )	0.52 ( 0.1 )	-0.93 ( -2.75 )	否	否	否	否	0
SEPTIC NECROSIS	1	8224	0	56447	#NUM!	#NUM!	#NUM!	#NUM!	6.86	#NUM!	#NUM!	7.86	0	2.98	0.34	感染性坏死	INFECTIONS AND INFESTATIONS	感染及侵染类疾病	Inf ( NaN - Inf )	Inf ( 6.86 )	7.86 ( 0 )	2.98 ( 0.34 )	否	否	否	是	0
PARANASAL SINUS DISCOMFORT	1	8224	4	56443	1.72	0.19	15.35	1.72	0.24	-0.48	3.91	1.57	0.25	0.65	-1.39	副鼻窦不适	RESPIRATORY, THORACIC AND MEDIASTINAL DISORDERS	呼吸系统、胸及纵隔疾病	1.72 ( 0.19 - 15.35 )	1.72 ( 0.24 )	1.57 ( 0.25 )	0.65 ( -1.39 )	否	否	否	否	0
METABOLIC FUNCTION TEST ABNORMAL	1	8224	1	56446	6.86	0.43	109.75	6.86	2.5	4.09	9.63	3.93	0.39	1.98	-0.38	代谢功能测定异常	INVESTIGATIONS	各类检查	6.86 ( 0.43 - 109.75 )	6.86 ( 2.5 )	3.93 ( 0.39 )	1.98 ( -0.38 )	否	否	否	否	0
ANAL FISTULA	1	8224	7	56440	0.98	0.12	7.97	0.98	0	-1.11	3.08	0.98	0.17	-0.02	-1.95	肛瘘	GASTROINTESTINAL DISORDERS	胃肠系统疾病	0.98 ( 0.12 - 7.97 )	0.98 ( 0 )	0.98 ( 0.17 )	-0.02 ( -1.95 )	否	否	否	否	0
ANASTOMOTIC LEAK	1	8224	3	56444	2.29	0.24	22	2.29	0.54	0.02	4.55	1.97	0.3	0.98	-1.13	吻合口瘘	INJURY, POISONING AND PROCEDURAL COMPLICATIONS	各类损伤、中毒及操作并发症	2.29 ( 0.24 - 22 )	2.29 ( 0.54 )	1.97 ( 0.3 )	0.98 ( -1.13 )	否	否	否	否	0
SYNOVIAL CYST	1	8224	3	56444	2.29	0.24	22	2.29	0.54	0.02	4.55	1.97	0.3	0.98	-1.13	滑膜囊肿	MUSCULOSKELETAL AND CONNECTIVE TISSUE DISORDERS	各种肌肉骨骼及结缔组织疾病	2.29 ( 0.24 - 22 )	2.29 ( 0.54 )	1.97 ( 0.3 )	0.98 ( -1.13 )	否	否	否	否	0
POST PROCEDURAL INFLAMMATION	1	8224	0	56447	#NUM!	#NUM!	#NUM!	#NUM!	6.86	#NUM!	#NUM!	7.86	0	2.98	0.34	操作后炎症	INJURY, POISONING AND PROCEDURAL COMPLICATIONS	各类损伤、中毒及操作并发症	Inf ( NaN - Inf )	Inf ( 6.86 )	7.86 ( 0 )	2.98 ( 0.34 )	否	否	否	是	0
PURULENT DISCHARGE	1	8224	5	56442	1.37	0.16	11.75	1.37	0.08	-0.77	3.52	1.31	0.22	0.39	-1.6	脓性分泌物	INFECTIONS AND INFESTATIONS	感染及侵染类疾病	1.37 ( 0.16 - 11.75 )	1.37 ( 0.08 )	1.31 ( 0.22 )	0.39 ( -1.6 )	否	否	否	否	0
WOUND INFECTION PSEUDOMONAS	1	8224	0	56447	#NUM!	#NUM!	#NUM!	#NUM!	6.86	#NUM!	#NUM!	7.86	0	2.98	0.34	伤口假单胞菌感染	INFECTIONS AND INFESTATIONS	感染及侵染类疾病	Inf ( NaN - Inf )	Inf ( 6.86 )	7.86 ( 0 )	2.98 ( 0.34 )	否	否	否	是	0
UNEVALUABLE EVENT	1	8224	29	56418	0.24	0.03	1.74	0.24	2.38	-1.76	2.23	0.26	0.05	-1.93	-3.68	无法评估的事件	GENERAL DISORDERS AND ADMINISTRATION SITE CONDITIONS	全身性疾病及给药部位各种反应	0.24 ( 0.03 - 1.74 )	0.24 ( 2.38 )	0.26 ( 0.05 )	-1.93 ( -3.68 )	否	否	否	否	0
THERAPY CHANGE	1	8224	12	56435	0.57	0.07	4.4	0.57	0.3	-1.47	2.61	0.6	0.11	-0.73	-2.56	治疗改变	SURGICAL AND MEDICAL PROCEDURES	各种手术及医疗操作	0.57 ( 0.07 - 4.4 )	0.57 ( 0.3 )	0.6 ( 0.11 )	-0.73 ( -2.56 )	否	否	否	否	0
GASTROINTESTINAL MOTILITY DISORDER	1	8224	8	56439	0.86	0.11	6.86	0.86	0.02	-1.22	2.94	0.87	0.15	-0.19	-2.09	胃肠动力障碍	GASTROINTESTINAL DISORDERS	胃肠系统疾病	0.86 ( 0.11 - 6.86 )	0.86 ( 0.02 )	0.87 ( 0.15 )	-0.19 ( -2.09 )	否	否	否	否	0
BACTERIAL INFECTION	1	8224	14	56433	0.49	0.06	3.73	0.49	0.49	-1.54	2.52	0.52	0.1	-0.93	-2.75	细菌性感染	INFECTIONS AND INFESTATIONS	感染及侵染类疾病	0.49 ( 0.06 - 3.73 )	0.49 ( 0.49 )	0.52 ( 0.1 )	-0.93 ( -2.75 )	否	否	否	否	0
KLEBSIELLA INFECTION	1	8224	3	56444	2.29	0.24	22	2.29	0.54	0.02	4.55	1.97	0.3	0.98	-1.13	克雷伯菌感染	INFECTIONS AND INFESTATIONS	感染及侵染类疾病	2.29 ( 0.24 - 22 )	2.29 ( 0.54 )	1.97 ( 0.3 )	0.98 ( -1.13 )	否	否	否	否	0
PRODUCT PHYSICAL ISSUE	1	8224	6	56441	1.14	0.14	9.5	1.14	0.02	-0.97	3.26	1.12	0.19	0.17	-1.79	产品的物理问题	PRODUCT ISSUES	产品问题	1.14 ( 0.14 - 9.5 )	1.14 ( 0.02 )	1.12 ( 0.19 )	0.17 ( -1.79 )	否	否	否	否	0
MOOD ALTERED	1	8224	11	56436	0.62	0.08	4.83	0.62	0.21	-1.42	2.67	0.66	0.12	-0.61	-2.46	情绪改变	PSYCHIATRIC DISORDERS	精神病类	0.62 ( 0.08 - 4.83 )	0.62 ( 0.21 )	0.66 ( 0.12 )	-0.61 ( -2.46 )	否	否	否	否	0
NEPHROPATHY TOXIC	1	8224	7	56440	0.98	0.12	7.97	0.98	0	-1.11	3.08	0.98	0.17	-0.02	-1.95	中毒性肾病	RENAL AND URINARY DISORDERS	肾脏及泌尿系统疾病	0.98 ( 0.12 - 7.97 )	0.98 ( 0 )	0.98 ( 0.17 )	-0.02 ( -1.95 )	否	否	否	否	0
PULMONARY TUBERCULOSIS	1	8224	8	56439	0.86	0.11	6.86	0.86	0.02	-1.22	2.94	0.87	0.15	-0.19	-2.09	肺结核	INFECTIONS AND INFESTATIONS	感染及侵染类疾病	0.86 ( 0.11 - 6.86 )	0.86 ( 0.02 )	0.87 ( 0.15 )	-0.19 ( -2.09 )	否	否	否	否	0
FRACTURE	1	8224	11	56436	0.62	0.08	4.83	0.62	0.21	-1.42	2.67	0.66	0.12	-0.61	-2.46	骨折	INJURY, POISONING AND PROCEDURAL COMPLICATIONS	各类损伤、中毒及操作并发症	0.62 ( 0.08 - 4.83 )	0.62 ( 0.21 )	0.66 ( 0.12 )	-0.61 ( -2.46 )	否	否	否	否	0
HYPERLIPIDAEMIA	1	8224	3	56444	2.29	0.24	22	2.29	0.54	0.02	4.55	1.97	0.3	0.98	-1.13	高脂血症	METABOLISM AND NUTRITION DISORDERS	代谢及营养类疾病	2.29 ( 0.24 - 22 )	2.29 ( 0.54 )	1.97 ( 0.3 )	0.98 ( -1.13 )	否	否	否	否	0
LOW DENSITY LIPOPROTEIN INCREASED	1	8224	2	56445	3.43	0.31	37.85	3.43	1.15	1.03	5.83	2.62	0.35	1.39	-0.81	低密度脂蛋白升高	INVESTIGATIONS	各类检查	3.43 ( 0.31 - 37.85 )	3.43 ( 1.15 )	2.62 ( 0.35 )	1.39 ( -0.81 )	否	否	否	否	0
TOOTH LOSS	1	8224	7	56440	0.98	0.12	7.97	0.98	0	-1.11	3.08	0.98	0.17	-0.02	-1.95	牙齿脱落	GASTROINTESTINAL DISORDERS	胃肠系统疾病	0.98 ( 0.12 - 7.97 )	0.98 ( 0 )	0.98 ( 0.17 )	-0.02 ( -1.95 )	否	否	否	否	0
HOSPICE CARE	1	8224	20	56427	0.34	0.05	2.56	0.34	1.2	-1.67	2.35	0.37	0.07	-1.42	-3.19	临终关怀	SURGICAL AND MEDICAL PROCEDURES	各种手术及医疗操作	0.34 ( 0.05 - 2.56 )	0.34 ( 1.2 )	0.37 ( 0.07 )	-1.42 ( -3.19 )	否	否	否	否	0
BRADYPHRENIA	1	8224	4	56443	1.72	0.19	15.35	1.72	0.24	-0.48	3.91	1.57	0.25	0.65	-1.39	思维迟钝	PSYCHIATRIC DISORDERS	精神病类	1.72 ( 0.19 - 15.35 )	1.72 ( 0.24 )	1.57 ( 0.25 )	0.65 ( -1.39 )	否	否	否	否	0
RASH MORBILLIFORM	1	8224	5	56442	1.37	0.16	11.75	1.37	0.08	-0.77	3.52	1.31	0.22	0.39	-1.6	麻疹样皮疹	SKIN AND SUBCUTANEOUS TISSUE DISORDERS	皮肤及皮下组织类疾病	1.37 ( 0.16 - 11.75 )	1.37 ( 0.08 )	1.31 ( 0.22 )	0.39 ( -1.6 )	否	否	否	否	0
ARRHYTHMIA	1	8224	19	56428	0.36	0.05	2.7	0.36	1.07	-1.65	2.37	0.39	0.07	-1.35	-3.13	心律失常	CARDIAC DISORDERS	心脏器官疾病	0.36 ( 0.05 - 2.7 )	0.36 ( 1.07 )	0.39 ( 0.07 )	-1.35 ( -3.13 )	否	否	否	否	0
MUSCLE DISORDER	1	8224	4	56443	1.72	0.19	15.35	1.72	0.24	-0.48	3.91	1.57	0.25	0.65	-1.39	肌肉疾病	MUSCULOSKELETAL AND CONNECTIVE TISSUE DISORDERS	各种肌肉骨骼及结缔组织疾病	1.72 ( 0.19 - 15.35 )	1.72 ( 0.24 )	1.57 ( 0.25 )	0.65 ( -1.39 )	否	否	否	否	0
TONGUE ERYTHEMA	1	8224	0	56447	#NUM!	#NUM!	#NUM!	#NUM!	6.86	#NUM!	#NUM!	7.86	0	2.98	0.34	舌部红斑	GASTROINTESTINAL DISORDERS	胃肠系统疾病	Inf ( NaN - Inf )	Inf ( 6.86 )	7.86 ( 0 )	2.98 ( 0.34 )	否	否	否	是	0
NASAL INJURY	1	8224	0	56447	#NUM!	#NUM!	#NUM!	#NUM!	6.86	#NUM!	#NUM!	7.86	0	2.98	0.34	鼻损伤	INJURY, POISONING AND PROCEDURAL COMPLICATIONS	各类损伤、中毒及操作并发症	Inf ( NaN - Inf )	Inf ( 6.86 )	7.86 ( 0 )	2.98 ( 0.34 )	否	否	否	是	0
TOOTH INJURY	1	8224	4	56443	1.72	0.19	15.35	1.72	0.24	-0.48	3.91	1.57	0.25	0.65	-1.39	牙齿损伤	INJURY, POISONING AND PROCEDURAL COMPLICATIONS	各类损伤、中毒及操作并发症	1.72 ( 0.19 - 15.35 )	1.72 ( 0.24 )	1.57 ( 0.25 )	0.65 ( -1.39 )	否	否	否	否	0
CHRONIC LEUKAEMIA	1	8224	1	56446	6.86	0.43	109.75	6.86	2.5	4.09	9.63	3.93	0.39	1.98	-0.38	慢性白血病	NEOPLASMS BENIGN, MALIGNANT AND UNSPECIFIED (INCL CYSTS AND POLYPS)	良性、恶性及性质不明的肿瘤（包括囊状和息肉状）	6.86 ( 0.43 - 109.75 )	6.86 ( 2.5 )	3.93 ( 0.39 )	1.98 ( -0.38 )	否	否	否	否	0
STENT PLACEMENT	1	8224	10	56437	0.69	0.09	5.36	0.69	0.13	-1.37	2.74	0.71	0.13	-0.48	-2.35	支架放置	SURGICAL AND MEDICAL PROCEDURES	各种手术及医疗操作	0.69 ( 0.09 - 5.36 )	0.69 ( 0.13 )	0.71 ( 0.13 )	-0.48 ( -2.35 )	否	否	否	否	0
ATELECTASIS	1	8224	14	56433	0.49	0.06	3.73	0.49	0.49	-1.54	2.52	0.52	0.1	-0.93	-2.75	肺不张	RESPIRATORY, THORACIC AND MEDIASTINAL DISORDERS	呼吸系统、胸及纵隔疾病	0.49 ( 0.06 - 3.73 )	0.49 ( 0.49 )	0.52 ( 0.1 )	-0.93 ( -2.75 )	否	否	否	否	0
WOUND DEHISCENCE	1	8224	5	56442	1.37	0.16	11.75	1.37	0.08	-0.77	3.52	1.31	0.22	0.39	-1.6	伤口裂开	INJURY, POISONING AND PROCEDURAL COMPLICATIONS	各类损伤、中毒及操作并发症	1.37 ( 0.16 - 11.75 )	1.37 ( 0.08 )	1.31 ( 0.22 )	0.39 ( -1.6 )	否	否	否	否	0
LIPIDS INCREASED	1	8224	0	56447	#NUM!	#NUM!	#NUM!	#NUM!	6.86	#NUM!	#NUM!	7.86	0	2.98	0.34	脂质升高	INVESTIGATIONS	各类检查	Inf ( NaN - Inf )	Inf ( 6.86 )	7.86 ( 0 )	2.98 ( 0.34 )	否	否	否	是	0
DEAFNESS UNILATERAL	1	8224	0	56447	#NUM!	#NUM!	#NUM!	#NUM!	6.86	#NUM!	#NUM!	7.86	0	2.98	0.34	单侧耳聋	EAR AND LABYRINTH DISORDERS	耳及迷路类疾病	Inf ( NaN - Inf )	Inf ( 6.86 )	7.86 ( 0 )	2.98 ( 0.34 )	否	否	否	是	0
EFFUSION	1	8224	9	56438	0.76	0.1	6.02	0.76	0.07	-1.3	2.83	0.79	0.14	-0.35	-2.23	渗出	GENERAL DISORDERS AND ADMINISTRATION SITE CONDITIONS	全身性疾病及给药部位各种反应	0.76 ( 0.1 - 6.02 )	0.76 ( 0.07 )	0.79 ( 0.14 )	-0.35 ( -2.23 )	否	否	否	否	0
VENOUS INJURY	1	8224	0	56447	#NUM!	#NUM!	#NUM!	#NUM!	6.86	#NUM!	#NUM!	7.86	0	2.98	0.34	静脉损伤	INJURY, POISONING AND PROCEDURAL COMPLICATIONS	各类损伤、中毒及操作并发症	Inf ( NaN - Inf )	Inf ( 6.86 )	7.86 ( 0 )	2.98 ( 0.34 )	否	否	否	是	0
CANCER SURGERY	1	8224	6	56441	1.14	0.14	9.5	1.14	0.02	-0.97	3.26	1.12	0.19	0.17	-1.79	癌症手术	SURGICAL AND MEDICAL PROCEDURES	各种手术及医疗操作	1.14 ( 0.14 - 9.5 )	1.14 ( 0.02 )	1.12 ( 0.19 )	0.17 ( -1.79 )	否	否	否	否	0
HAEMATOCRIT ABNORMAL	1	8224	5	56442	1.37	0.16	11.75	1.37	0.08	-0.77	3.52	1.31	0.22	0.39	-1.6	红细胞压积异常	INVESTIGATIONS	各类检查	1.37 ( 0.16 - 11.75 )	1.37 ( 0.08 )	1.31 ( 0.22 )	0.39 ( -1.6 )	否	否	否	否	0
ENTEROCOCCAL BACTERAEMIA	1	8224	1	56446	6.86	0.43	109.75	6.86	2.5	4.09	9.63	3.93	0.39	1.98	-0.38	肠球菌菌血症	INFECTIONS AND INFESTATIONS	感染及侵染类疾病	6.86 ( 0.43 - 109.75 )	6.86 ( 2.5 )	3.93 ( 0.39 )	1.98 ( -0.38 )	否	否	否	否	0
ANOXIA	1	8224	0	56447	#NUM!	#NUM!	#NUM!	#NUM!	6.86	#NUM!	#NUM!	7.86	0	2.98	0.34	无氧症	RESPIRATORY, THORACIC AND MEDIASTINAL DISORDERS	呼吸系统、胸及纵隔疾病	Inf ( NaN - Inf )	Inf ( 6.86 )	7.86 ( 0 )	2.98 ( 0.34 )	否	否	否	是	0
BLADDER CANCER	1	8224	15	56432	0.46	0.06	3.46	0.46	0.6	-1.57	2.48	0.49	0.09	-1.02	-2.83	膀胱癌	NEOPLASMS BENIGN, MALIGNANT AND UNSPECIFIED (INCL CYSTS AND POLYPS)	良性、恶性及性质不明的肿瘤（包括囊状和息肉状）	0.46 ( 0.06 - 3.46 )	0.46 ( 0.6 )	0.49 ( 0.09 )	-1.02 ( -2.83 )	否	否	否	否	0
CEREBRAL ARTERY EMBOLISM	1	8224	0	56447	#NUM!	#NUM!	#NUM!	#NUM!	6.86	#NUM!	#NUM!	7.86	0	2.98	0.34	大脑动脉栓塞	NERVOUS SYSTEM DISORDERS	各类神经系统疾病	Inf ( NaN - Inf )	Inf ( 6.86 )	7.86 ( 0 )	2.98 ( 0.34 )	否	否	否	是	0
MONOCYTE COUNT INCREASED	1	8224	7	56440	0.98	0.12	7.97	0.98	0	-1.11	3.08	0.98	0.17	-0.02	-1.95	单核细胞计数升高	INVESTIGATIONS	各类检查	0.98 ( 0.12 - 7.97 )	0.98 ( 0 )	0.98 ( 0.17 )	-0.02 ( -1.95 )	否	否	否	否	0
PHARYNGEAL HAEMORRHAGE	1	8224	3	56444	2.29	0.24	22	2.29	0.54	0.02	4.55	1.97	0.3	0.98	-1.13	咽部出血	RESPIRATORY, THORACIC AND MEDIASTINAL DISORDERS	呼吸系统、胸及纵隔疾病	2.29 ( 0.24 - 22 )	2.29 ( 0.54 )	1.97 ( 0.3 )	0.98 ( -1.13 )	否	否	否	否	0
PHARYNGEAL MASS	1	8224	0	56447	#NUM!	#NUM!	#NUM!	#NUM!	6.86	#NUM!	#NUM!	7.86	0	2.98	0.34	咽部肿物	RESPIRATORY, THORACIC AND MEDIASTINAL DISORDERS	呼吸系统、胸及纵隔疾病	Inf ( NaN - Inf )	Inf ( 6.86 )	7.86 ( 0 )	2.98 ( 0.34 )	否	否	否	是	0
SLEEP DEFICIT	1	8224	3	56444	2.29	0.24	22	2.29	0.54	0.02	4.55	1.97	0.3	0.98	-1.13	睡眠缺乏	NERVOUS SYSTEM DISORDERS	各类神经系统疾病	2.29 ( 0.24 - 22 )	2.29 ( 0.54 )	1.97 ( 0.3 )	0.98 ( -1.13 )	否	否	否	否	0
BLOOD OSMOLARITY INCREASED	1	8224	0	56447	#NUM!	#NUM!	#NUM!	#NUM!	6.86	#NUM!	#NUM!	7.86	0	2.98	0.34	血渗透压升高	INVESTIGATIONS	各类检查	Inf ( NaN - Inf )	Inf ( 6.86 )	7.86 ( 0 )	2.98 ( 0.34 )	否	否	否	是	0
PERIODONTAL DISEASE	1	8224	0	56447	#NUM!	#NUM!	#NUM!	#NUM!	6.86	#NUM!	#NUM!	7.86	0	2.98	0.34	牙周病	GASTROINTESTINAL DISORDERS	胃肠系统疾病	Inf ( NaN - Inf )	Inf ( 6.86 )	7.86 ( 0 )	2.98 ( 0.34 )	否	否	否	是	0
MICTURITION URGENCY	1	8224	3	56444	2.29	0.24	22	2.29	0.54	0.02	4.55	1.97	0.3	0.98	-1.13	尿急	RENAL AND URINARY DISORDERS	肾脏及泌尿系统疾病	2.29 ( 0.24 - 22 )	2.29 ( 0.54 )	1.97 ( 0.3 )	0.98 ( -1.13 )	否	否	否	否	0
SARS-COV-2 ANTIBODY TEST POSITIVE	1	8224	0	56447	#NUM!	#NUM!	#NUM!	#NUM!	6.86	#NUM!	#NUM!	7.86	0	2.98	0.34	SARS-CoV-2 抗体检测阳性	INVESTIGATIONS	各类检查	Inf ( NaN - Inf )	Inf ( 6.86 )	7.86 ( 0 )	2.98 ( 0.34 )	否	否	否	是	0
LABORATORY TEST ABNORMAL	1	8224	33	56414	0.21	0.03	1.52	0.21	2.93	-1.78	2.2	0.23	0.04	-2.11	-3.85	实验室检查异常	INVESTIGATIONS	各类检查	0.21 ( 0.03 - 1.52 )	0.21 ( 2.93 )	0.23 ( 0.04 )	-2.11 ( -3.85 )	否	否	否	否	0
DEVICE DISLOCATION	1	8224	0	56447	#NUM!	#NUM!	#NUM!	#NUM!	6.86	#NUM!	#NUM!	7.86	0	2.98	0.34	装置脱位	PRODUCT ISSUES	产品问题	Inf ( NaN - Inf )	Inf ( 6.86 )	7.86 ( 0 )	2.98 ( 0.34 )	否	否	否	是	0
HIP ARTHROPLASTY	1	8224	1	56446	6.86	0.43	109.75	6.86	2.5	4.09	9.63	3.93	0.39	1.98	-0.38	髋关节成形术	SURGICAL AND MEDICAL PROCEDURES	各种手术及医疗操作	6.86 ( 0.43 - 109.75 )	6.86 ( 2.5 )	3.93 ( 0.39 )	1.98 ( -0.38 )	否	否	否	否	0
HYPOCHLORAEMIA	1	8224	1	56446	6.86	0.43	109.75	6.86	2.5	4.09	9.63	3.93	0.39	1.98	-0.38	低氯血症	METABOLISM AND NUTRITION DISORDERS	代谢及营养类疾病	6.86 ( 0.43 - 109.75 )	6.86 ( 2.5 )	3.93 ( 0.39 )	1.98 ( -0.38 )	否	否	否	否	0
PARAESTHESIA ORAL	1	8224	1	56446	6.86	0.43	109.75	6.86	2.5	4.09	9.63	3.93	0.39	1.98	-0.38	口部感觉异常	GASTROINTESTINAL DISORDERS	胃肠系统疾病	6.86 ( 0.43 - 109.75 )	6.86 ( 2.5 )	3.93 ( 0.39 )	1.98 ( -0.38 )	否	否	否	否	0
ANAEMIA VITAMIN B12 DEFICIENCY	1	8224	0	56447	#NUM!	#NUM!	#NUM!	#NUM!	6.86	#NUM!	#NUM!	7.86	0	2.98	0.34	维生素 B12 缺乏性贫血	BLOOD AND LYMPHATIC SYSTEM DISORDERS	血液及淋巴系统疾病	Inf ( NaN - Inf )	Inf ( 6.86 )	7.86 ( 0 )	2.98 ( 0.34 )	否	否	否	是	0
SUBILEUS	1	8224	9	56438	0.76	0.1	6.02	0.76	0.07	-1.3	2.83	0.79	0.14	-0.35	-2.23	不完全性肠梗阻（机能性）	GASTROINTESTINAL DISORDERS	胃肠系统疾病	0.76 ( 0.1 - 6.02 )	0.76 ( 0.07 )	0.79 ( 0.14 )	-0.35 ( -2.23 )	否	否	否	否	0
DERMATITIS ACNEIFORM	1	8224	2	56445	3.43	0.31	37.85	3.43	1.15	1.03	5.83	2.62	0.35	1.39	-0.81	痤疮样皮炎	SKIN AND SUBCUTANEOUS TISSUE DISORDERS	皮肤及皮下组织类疾病	3.43 ( 0.31 - 37.85 )	3.43 ( 1.15 )	2.62 ( 0.35 )	1.39 ( -0.81 )	否	否	否	否	0
HAIR DISORDER	1	8224	6	56441	1.14	0.14	9.5	1.14	0.02	-0.97	3.26	1.12	0.19	0.17	-1.79	毛发异常	SKIN AND SUBCUTANEOUS TISSUE DISORDERS	皮肤及皮下组织类疾病	1.14 ( 0.14 - 9.5 )	1.14 ( 0.02 )	1.12 ( 0.19 )	0.17 ( -1.79 )	否	否	否	否	0
LOSS OF CONTROL OF LEGS	1	8224	2	56445	3.43	0.31	37.85	3.43	1.15	1.03	5.83	2.62	0.35	1.39	-0.81	双腿失控	GENERAL DISORDERS AND ADMINISTRATION SITE CONDITIONS	全身性疾病及给药部位各种反应	3.43 ( 0.31 - 37.85 )	3.43 ( 1.15 )	2.62 ( 0.35 )	1.39 ( -0.81 )	否	否	否	否	0
MYELOPATHY	1	8224	3	56444	2.29	0.24	22	2.29	0.54	0.02	4.55	1.97	0.3	0.98	-1.13	脊髓病	NERVOUS SYSTEM DISORDERS	各类神经系统疾病	2.29 ( 0.24 - 22 )	2.29 ( 0.54 )	1.97 ( 0.3 )	0.98 ( -1.13 )	否	否	否	否	0
MYOPATHY	1	8224	1	56446	6.86	0.43	109.75	6.86	2.5	4.09	9.63	3.93	0.39	1.98	-0.38	肌病	MUSCULOSKELETAL AND CONNECTIVE TISSUE DISORDERS	各种肌肉骨骼及结缔组织疾病	6.86 ( 0.43 - 109.75 )	6.86 ( 2.5 )	3.93 ( 0.39 )	1.98 ( -0.38 )	否	否	否	否	0
PSYCHOMOTOR RETARDATION	1	8224	2	56445	3.43	0.31	37.85	3.43	1.15	1.03	5.83	2.62	0.35	1.39	-0.81	精神运动性阻滞	PSYCHIATRIC DISORDERS	精神病类	3.43 ( 0.31 - 37.85 )	3.43 ( 1.15 )	2.62 ( 0.35 )	1.39 ( -0.81 )	否	否	否	否	0
SPONDYLOLYSIS	1	8224	0	56447	#NUM!	#NUM!	#NUM!	#NUM!	6.86	#NUM!	#NUM!	7.86	0	2.98	0.34	椎骨脱离	INJURY, POISONING AND PROCEDURAL COMPLICATIONS	各类损伤、中毒及操作并发症	Inf ( NaN - Inf )	Inf ( 6.86 )	7.86 ( 0 )	2.98 ( 0.34 )	否	否	否	是	0
ISCHAEMIC STROKE	1	8224	6	56441	1.14	0.14	9.5	1.14	0.02	-0.97	3.26	1.12	0.19	0.17	-1.79	缺血性卒中	NERVOUS SYSTEM DISORDERS	各类神经系统疾病	1.14 ( 0.14 - 9.5 )	1.14 ( 0.02 )	1.12 ( 0.19 )	0.17 ( -1.79 )	否	否	否	否	0
SPINAL OSTEOARTHRITIS	1	8224	8	56439	0.86	0.11	6.86	0.86	0.02	-1.22	2.94	0.87	0.15	-0.19	-2.09	脊柱骨关节炎	MUSCULOSKELETAL AND CONNECTIVE TISSUE DISORDERS	各种肌肉骨骼及结缔组织疾病	0.86 ( 0.11 - 6.86 )	0.86 ( 0.02 )	0.87 ( 0.15 )	-0.19 ( -2.09 )	否	否	否	否	0
GRANULOMA	1	8224	1	56446	6.86	0.43	109.75	6.86	2.5	4.09	9.63	3.93	0.39	1.98	-0.38	肉芽肿	GENERAL DISORDERS AND ADMINISTRATION SITE CONDITIONS	全身性疾病及给药部位各种反应	6.86 ( 0.43 - 109.75 )	6.86 ( 2.5 )	3.93 ( 0.39 )	1.98 ( -0.38 )	否	否	否	否	0
MUSCULOSKELETAL DISORDER	1	8224	10	56437	0.69	0.09	5.36	0.69	0.13	-1.37	2.74	0.71	0.13	-0.48	-2.35	肌肉骨骼疾病	MUSCULOSKELETAL AND CONNECTIVE TISSUE DISORDERS	各种肌肉骨骼及结缔组织疾病	0.69 ( 0.09 - 5.36 )	0.69 ( 0.13 )	0.71 ( 0.13 )	-0.48 ( -2.35 )	否	否	否	否	0
PERIARTHRITIS	1	8224	2	56445	3.43	0.31	37.85	3.43	1.15	1.03	5.83	2.62	0.35	1.39	-0.81	关节周围炎	MUSCULOSKELETAL AND CONNECTIVE TISSUE DISORDERS	各种肌肉骨骼及结缔组织疾病	3.43 ( 0.31 - 37.85 )	3.43 ( 1.15 )	2.62 ( 0.35 )	1.39 ( -0.81 )	否	否	否	否	0
ESCHERICHIA PERITONITIS	1	8224	0	56447	#NUM!	#NUM!	#NUM!	#NUM!	6.86	#NUM!	#NUM!	7.86	0	2.98	0.34	埃希氏菌腹膜炎	INFECTIONS AND INFESTATIONS	感染及侵染类疾病	Inf ( NaN - Inf )	Inf ( 6.86 )	7.86 ( 0 )	2.98 ( 0.34 )	否	否	否	是	0
THROMBOCYTOPENIC PURPURA	1	8224	0	56447	#NUM!	#NUM!	#NUM!	#NUM!	6.86	#NUM!	#NUM!	7.86	0	2.98	0.34	血小板减少性紫癜	BLOOD AND LYMPHATIC SYSTEM DISORDERS	血液及淋巴系统疾病	Inf ( NaN - Inf )	Inf ( 6.86 )	7.86 ( 0 )	2.98 ( 0.34 )	否	否	否	是	0
MUSCLE TIGHTNESS	1	8224	14	56433	0.49	0.06	3.73	0.49	0.49	-1.54	2.52	0.52	0.1	-0.93	-2.75	肌紧张	MUSCULOSKELETAL AND CONNECTIVE TISSUE DISORDERS	各种肌肉骨骼及结缔组织疾病	0.49 ( 0.06 - 3.73 )	0.49 ( 0.49 )	0.52 ( 0.1 )	-0.93 ( -2.75 )	否	否	否	否	0
BRAIN STEM HAEMORRHAGE	1	8224	2	56445	3.43	0.31	37.85	3.43	1.15	1.03	5.83	2.62	0.35	1.39	-0.81	脑干出血	NERVOUS SYSTEM DISORDERS	各类神经系统疾病	3.43 ( 0.31 - 37.85 )	3.43 ( 1.15 )	2.62 ( 0.35 )	1.39 ( -0.81 )	否	否	否	否	0
HEPATORENAL SYNDROME	1	8224	2	56445	3.43	0.31	37.85	3.43	1.15	1.03	5.83	2.62	0.35	1.39	-0.81	肝肾综合征	HEPATOBILIARY DISORDERS	肝胆系统疾病	3.43 ( 0.31 - 37.85 )	3.43 ( 1.15 )	2.62 ( 0.35 )	1.39 ( -0.81 )	否	否	否	否	0
ANGIOEDEMA	1	8224	8	56439	0.86	0.11	6.86	0.86	0.02	-1.22	2.94	0.87	0.15	-0.19	-2.09	血管性水肿	SKIN AND SUBCUTANEOUS TISSUE DISORDERS	皮肤及皮下组织类疾病	0.86 ( 0.11 - 6.86 )	0.86 ( 0.02 )	0.87 ( 0.15 )	-0.19 ( -2.09 )	否	否	否	否	0
VASCULAR COMPRESSION	1	8224	3	56444	2.29	0.24	22	2.29	0.54	0.02	4.55	1.97	0.3	0.98	-1.13	血管压迫	VASCULAR DISORDERS	血管与淋巴管类疾病	2.29 ( 0.24 - 22 )	2.29 ( 0.54 )	1.97 ( 0.3 )	0.98 ( -1.13 )	否	否	否	否	0
ESCHERICHIA URINARY TRACT INFECTION	1	8224	2	56445	3.43	0.31	37.85	3.43	1.15	1.03	5.83	2.62	0.35	1.39	-0.81	埃希氏菌性尿路感染	INFECTIONS AND INFESTATIONS	感染及侵染类疾病	3.43 ( 0.31 - 37.85 )	3.43 ( 1.15 )	2.62 ( 0.35 )	1.39 ( -0.81 )	否	否	否	否	0
FUNCTIONAL GASTROINTESTINAL DISORDER	1	8224	10	56437	0.69	0.09	5.36	0.69	0.13	-1.37	2.74	0.71	0.13	-0.48	-2.35	功能性胃肠紊乱	GASTROINTESTINAL DISORDERS	胃肠系统疾病	0.69 ( 0.09 - 5.36 )	0.69 ( 0.13 )	0.71 ( 0.13 )	-0.48 ( -2.35 )	否	否	否	否	0
PROSTATE CANCER	1	8224	35	56412	0.2	0.03	1.43	0.2	3.21	-1.79	2.18	0.22	0.04	-2.19	-3.93	前列腺癌	NEOPLASMS BENIGN, MALIGNANT AND UNSPECIFIED (INCL CYSTS AND POLYPS)	良性、恶性及性质不明的肿瘤（包括囊状和息肉状）	0.2 ( 0.03 - 1.43 )	0.2 ( 3.21 )	0.22 ( 0.04 )	-2.19 ( -3.93 )	否	否	否	否	0
LEFT VENTRICULAR DYSFUNCTION	1	8224	9	56438	0.76	0.1	6.02	0.76	0.07	-1.3	2.83	0.79	0.14	-0.35	-2.23	左心室功能障碍	CARDIAC DISORDERS	心脏器官疾病	0.76 ( 0.1 - 6.02 )	0.76 ( 0.07 )	0.79 ( 0.14 )	-0.35 ( -2.23 )	否	否	否	否	0
TONGUE MOVEMENT DISTURBANCE	1	8224	0	56447	#NUM!	#NUM!	#NUM!	#NUM!	6.86	#NUM!	#NUM!	7.86	0	2.98	0.34	舌运动障碍	GASTROINTESTINAL DISORDERS	胃肠系统疾病	Inf ( NaN - Inf )	Inf ( 6.86 )	7.86 ( 0 )	2.98 ( 0.34 )	否	否	否	是	0
RETINAL DETACHMENT	1	8224	9	56438	0.76	0.1	6.02	0.76	0.07	-1.3	2.83	0.79	0.14	-0.35	-2.23	视网膜脱离	EYE DISORDERS	眼器官疾病	0.76 ( 0.1 - 6.02 )	0.76 ( 0.07 )	0.79 ( 0.14 )	-0.35 ( -2.23 )	否	否	否	否	0
GASTROINTESTINAL INFLAMMATION	1	8224	9	56438	0.76	0.1	6.02	0.76	0.07	-1.3	2.83	0.79	0.14	-0.35	-2.23	胃肠炎症	GASTROINTESTINAL DISORDERS	胃肠系统疾病	0.76 ( 0.1 - 6.02 )	0.76 ( 0.07 )	0.79 ( 0.14 )	-0.35 ( -2.23 )	否	否	否	否	0
BLOOD PRESSURE INADEQUATELY CONTROLLED	1	8224	2	56445	3.43	0.31	37.85	3.43	1.15	1.03	5.83	2.62	0.35	1.39	-0.81	血压控制不佳	VASCULAR DISORDERS	血管与淋巴管类疾病	3.43 ( 0.31 - 37.85 )	3.43 ( 1.15 )	2.62 ( 0.35 )	1.39 ( -0.81 )	否	否	否	否	0
MICROANGIOPATHIC HAEMOLYTIC ANAEMIA	1	8224	0	56447	#NUM!	#NUM!	#NUM!	#NUM!	6.86	#NUM!	#NUM!	7.86	0	2.98	0.34	微血管性溶血性贫血	BLOOD AND LYMPHATIC SYSTEM DISORDERS	血液及淋巴系统疾病	Inf ( NaN - Inf )	Inf ( 6.86 )	7.86 ( 0 )	2.98 ( 0.34 )	否	否	否	是	0
INTRA-ABDOMINAL FLUID COLLECTION	1	8224	7	56440	0.98	0.12	7.97	0.98	0	-1.11	3.08	0.98	0.17	-0.02	-1.95	腹内积液	GASTROINTESTINAL DISORDERS	胃肠系统疾病	0.98 ( 0.12 - 7.97 )	0.98 ( 0 )	0.98 ( 0.17 )	-0.02 ( -1.95 )	否	否	否	否	0
POLYPECTOMY	1	8224	0	56447	#NUM!	#NUM!	#NUM!	#NUM!	6.86	#NUM!	#NUM!	7.86	0	2.98	0.34	息肉切除术	SURGICAL AND MEDICAL PROCEDURES	各种手术及医疗操作	Inf ( NaN - Inf )	Inf ( 6.86 )	7.86 ( 0 )	2.98 ( 0.34 )	否	否	否	是	0
CORONAVIRUS INFECTION	1	8224	1	56446	6.86	0.43	109.75	6.86	2.5	4.09	9.63	3.93	0.39	1.98	-0.38	冠状病毒感染	INFECTIONS AND INFESTATIONS	感染及侵染类疾病	6.86 ( 0.43 - 109.75 )	6.86 ( 2.5 )	3.93 ( 0.39 )	1.98 ( -0.38 )	否	否	否	否	0
ENDOCRINE DISORDER	1	8224	0	56447	#NUM!	#NUM!	#NUM!	#NUM!	6.86	#NUM!	#NUM!	7.86	0	2.98	0.34	内分泌紊乱	ENDOCRINE DISORDERS	内分泌系统疾病	Inf ( NaN - Inf )	Inf ( 6.86 )	7.86 ( 0 )	2.98 ( 0.34 )	否	否	否	是	0
POOR QUALITY PRODUCT ADMINISTERED	1	8224	0	56447	#NUM!	#NUM!	#NUM!	#NUM!	6.86	#NUM!	#NUM!	7.86	0	2.98	0.34	给予了劣质产品	INJURY, POISONING AND PROCEDURAL COMPLICATIONS	各类损伤、中毒及操作并发症	Inf ( NaN - Inf )	Inf ( 6.86 )	7.86 ( 0 )	2.98 ( 0.34 )	否	否	否	是	0
HEPATIC PAIN	1	8224	13	56434	0.53	0.07	4.04	0.53	0.39	-1.51	2.56	0.56	0.1	-0.83	-2.66	肝痛	HEPATOBILIARY DISORDERS	肝胆系统疾病	0.53 ( 0.07 - 4.04 )	0.53 ( 0.39 )	0.56 ( 0.1 )	-0.83 ( -2.66 )	否	否	否	否	0
SUNBURN	1	8224	11	56436	0.62	0.08	4.83	0.62	0.21	-1.42	2.67	0.66	0.12	-0.61	-2.46	晒伤	INJURY, POISONING AND PROCEDURAL COMPLICATIONS	各类损伤、中毒及操作并发症	0.62 ( 0.08 - 4.83 )	0.62 ( 0.21 )	0.66 ( 0.12 )	-0.61 ( -2.46 )	否	否	否	否	0
INFECTIOUS PLEURAL EFFUSION	1	8224	2	56445	3.43	0.31	37.85	3.43	1.15	1.03	5.83	2.62	0.35	1.39	-0.81	感染性胸腔积液	INFECTIONS AND INFESTATIONS	感染及侵染类疾病	3.43 ( 0.31 - 37.85 )	3.43 ( 1.15 )	2.62 ( 0.35 )	1.39 ( -0.81 )	否	否	否	否	0
DIZZINESS POSTURAL	1	8224	9	56438	0.76	0.1	6.02	0.76	0.07	-1.3	2.83	0.79	0.14	-0.35	-2.23	体位性头晕	NERVOUS SYSTEM DISORDERS	各类神经系统疾病	0.76 ( 0.1 - 6.02 )	0.76 ( 0.07 )	0.79 ( 0.14 )	-0.35 ( -2.23 )	否	否	否	否	0
CARDIAC OPERATION	1	8224	2	56445	3.43	0.31	37.85	3.43	1.15	1.03	5.83	2.62	0.35	1.39	-0.81	心脏手术	SURGICAL AND MEDICAL PROCEDURES	各种手术及医疗操作	3.43 ( 0.31 - 37.85 )	3.43 ( 1.15 )	2.62 ( 0.35 )	1.39 ( -0.81 )	否	否	否	否	0
SKIN INJURY	1	8224	5	56442	1.37	0.16	11.75	1.37	0.08	-0.77	3.52	1.31	0.22	0.39	-1.6	皮肤损伤	INJURY, POISONING AND PROCEDURAL COMPLICATIONS	各类损伤、中毒及操作并发症	1.37 ( 0.16 - 11.75 )	1.37 ( 0.08 )	1.31 ( 0.22 )	0.39 ( -1.6 )	否	否	否	否	0
COMA HEPATIC	1	8224	4	56443	1.72	0.19	15.35	1.72	0.24	-0.48	3.91	1.57	0.25	0.65	-1.39	肝性昏迷	NERVOUS SYSTEM DISORDERS	各类神经系统疾病	1.72 ( 0.19 - 15.35 )	1.72 ( 0.24 )	1.57 ( 0.25 )	0.65 ( -1.39 )	否	否	否	否	0
HAEMOGLOBIN ABNORMAL	1	8224	16	56431	0.43	0.06	3.23	0.43	0.72	-1.59	2.45	0.46	0.09	-1.11	-2.91	血红蛋白异常	INVESTIGATIONS	各类检查	0.43 ( 0.06 - 3.23 )	0.43 ( 0.72 )	0.46 ( 0.09 )	-1.11 ( -2.91 )	否	否	否	否	0
MALARIA	1	8224	6	56441	1.14	0.14	9.5	1.14	0.02	-0.97	3.26	1.12	0.19	0.17	-1.79	疟疾	INFECTIONS AND INFESTATIONS	感染及侵染类疾病	1.14 ( 0.14 - 9.5 )	1.14 ( 0.02 )	1.12 ( 0.19 )	0.17 ( -1.79 )	否	否	否	否	0
FLUCTUANCE	1	8224	0	56447	#NUM!	#NUM!	#NUM!	#NUM!	6.86	#NUM!	#NUM!	7.86	0	2.98	0.34	波动感	MUSCULOSKELETAL AND CONNECTIVE TISSUE DISORDERS	各种肌肉骨骼及结缔组织疾病	Inf ( NaN - Inf )	Inf ( 6.86 )	7.86 ( 0 )	2.98 ( 0.34 )	否	否	否	是	0
SCROTAL HAEMORRHAGE	1	8224	0	56447	#NUM!	#NUM!	#NUM!	#NUM!	6.86	#NUM!	#NUM!	7.86	0	2.98	0.34	阴囊出血	REPRODUCTIVE SYSTEM AND BREAST DISORDERS	生殖系统及乳腺疾病	Inf ( NaN - Inf )	Inf ( 6.86 )	7.86 ( 0 )	2.98 ( 0.34 )	否	否	否	是	0
SCROTAL PAIN	1	8224	2	56445	3.43	0.31	37.85	3.43	1.15	1.03	5.83	2.62	0.35	1.39	-0.81	阴囊疼痛	REPRODUCTIVE SYSTEM AND BREAST DISORDERS	生殖系统及乳腺疾病	3.43 ( 0.31 - 37.85 )	3.43 ( 1.15 )	2.62 ( 0.35 )	1.39 ( -0.81 )	否	否	否	否	0
SCROTUM EROSION	1	8224	0	56447	#NUM!	#NUM!	#NUM!	#NUM!	6.86	#NUM!	#NUM!	7.86	0	2.98	0.34	阴囊糜烂	REPRODUCTIVE SYSTEM AND BREAST DISORDERS	生殖系统及乳腺疾病	Inf ( NaN - Inf )	Inf ( 6.86 )	7.86 ( 0 )	2.98 ( 0.34 )	否	否	否	是	0
GENITAL SWELLING	1	8224	1	56446	6.86	0.43	109.75	6.86	2.5	4.09	9.63	3.93	0.39	1.98	-0.38	生殖器肿胀	REPRODUCTIVE SYSTEM AND BREAST DISORDERS	生殖系统及乳腺疾病	6.86 ( 0.43 - 109.75 )	6.86 ( 2.5 )	3.93 ( 0.39 )	1.98 ( -0.38 )	否	否	否	否	0
GENITAL ERYTHEMA	1	8224	0	56447	#NUM!	#NUM!	#NUM!	#NUM!	6.86	#NUM!	#NUM!	7.86	0	2.98	0.34	生殖器红斑	REPRODUCTIVE SYSTEM AND BREAST DISORDERS	生殖系统及乳腺疾病	Inf ( NaN - Inf )	Inf ( 6.86 )	7.86 ( 0 )	2.98 ( 0.34 )	否	否	否	是	0
PENILE HAEMORRHAGE	1	8224	0	56447	#NUM!	#NUM!	#NUM!	#NUM!	6.86	#NUM!	#NUM!	7.86	0	2.98	0.34	阴茎出血	REPRODUCTIVE SYSTEM AND BREAST DISORDERS	生殖系统及乳腺疾病	Inf ( NaN - Inf )	Inf ( 6.86 )	7.86 ( 0 )	2.98 ( 0.34 )	否	否	否	是	0
HAEMATOTOXICITY	1	8224	18	56429	0.38	0.05	2.86	0.38	0.95	-1.63	2.39	0.41	0.08	-1.27	-3.06	血毒性	BLOOD AND LYMPHATIC SYSTEM DISORDERS	血液及淋巴系统疾病	0.38 ( 0.05 - 2.86 )	0.38 ( 0.95 )	0.41 ( 0.08 )	-1.27 ( -3.06 )	否	否	否	否	0
CARDIAC DYSFUNCTION	1	8224	4	56443	1.72	0.19	15.35	1.72	0.24	-0.48	3.91	1.57	0.25	0.65	-1.39	心功能失调	CARDIAC DISORDERS	心脏器官疾病	1.72 ( 0.19 - 15.35 )	1.72 ( 0.24 )	1.57 ( 0.25 )	0.65 ( -1.39 )	否	否	否	否	0
FOOD ALLERGY	1	8224	4	56443	1.72	0.19	15.35	1.72	0.24	-0.48	3.91	1.57	0.25	0.65	-1.39	食物过敏	IMMUNE SYSTEM DISORDERS	免疫系统疾病	1.72 ( 0.19 - 15.35 )	1.72 ( 0.24 )	1.57 ( 0.25 )	0.65 ( -1.39 )	否	否	否	否	0
SPLINTER HAEMORRHAGES	1	8224	2	56445	3.43	0.31	37.85	3.43	1.15	1.03	5.83	2.62	0.35	1.39	-0.81	裂片形出血	SKIN AND SUBCUTANEOUS TISSUE DISORDERS	皮肤及皮下组织类疾病	3.43 ( 0.31 - 37.85 )	3.43 ( 1.15 )	2.62 ( 0.35 )	1.39 ( -0.81 )	否	否	否	否	0
LANGUAGE DISORDER	1	8224	1	56446	6.86	0.43	109.75	6.86	2.5	4.09	9.63	3.93	0.39	1.98	-0.38	语言障碍	NERVOUS SYSTEM DISORDERS	各类神经系统疾病	6.86 ( 0.43 - 109.75 )	6.86 ( 2.5 )	3.93 ( 0.39 )	1.98 ( -0.38 )	否	否	否	否	0
CONVALESCENT	1	8224	0	56447	#NUM!	#NUM!	#NUM!	#NUM!	6.86	#NUM!	#NUM!	7.86	0	2.98	0.34	康复期患者	SOCIAL CIRCUMSTANCES	社会环境	Inf ( NaN - Inf )	Inf ( 6.86 )	7.86 ( 0 )	2.98 ( 0.34 )	否	否	否	是	0
HYPERAESTHESIA TEETH	1	8224	1	56446	6.86	0.43	109.75	6.86	2.5	4.09	9.63	3.93	0.39	1.98	-0.38	牙齿感觉过敏	GASTROINTESTINAL DISORDERS	胃肠系统疾病	6.86 ( 0.43 - 109.75 )	6.86 ( 2.5 )	3.93 ( 0.39 )	1.98 ( -0.38 )	否	否	否	否	0
DYSKINESIA	1	8224	8	56439	0.86	0.11	6.86	0.86	0.02	-1.22	2.94	0.87	0.15	-0.19	-2.09	运动障碍	NERVOUS SYSTEM DISORDERS	各类神经系统疾病	0.86 ( 0.11 - 6.86 )	0.86 ( 0.02 )	0.87 ( 0.15 )	-0.19 ( -2.09 )	否	否	否	否	0
HEART VALVE STENOSIS	1	8224	0	56447	#NUM!	#NUM!	#NUM!	#NUM!	6.86	#NUM!	#NUM!	7.86	0	2.98	0.34	心脏瓣膜狭窄	CARDIAC DISORDERS	心脏器官疾病	Inf ( NaN - Inf )	Inf ( 6.86 )	7.86 ( 0 )	2.98 ( 0.34 )	否	否	否	是	0
MALIGNANT PERITONEAL NEOPLASM	1	8224	4	56443	1.72	0.19	15.35	1.72	0.24	-0.48	3.91	1.57	0.25	0.65	-1.39	腹膜恶性肿瘤	NEOPLASMS BENIGN, MALIGNANT AND UNSPECIFIED (INCL CYSTS AND POLYPS)	良性、恶性及性质不明的肿瘤（包括囊状和息肉状）	1.72 ( 0.19 - 15.35 )	1.72 ( 0.24 )	1.57 ( 0.25 )	0.65 ( -1.39 )	否	否	否	否	0
CHOLECYSTECTOMY	1	8224	10	56437	0.69	0.09	5.36	0.69	0.13	-1.37	2.74	0.71	0.13	-0.48	-2.35	胆囊切除术	SURGICAL AND MEDICAL PROCEDURES	各种手术及医疗操作	0.69 ( 0.09 - 5.36 )	0.69 ( 0.13 )	0.71 ( 0.13 )	-0.48 ( -2.35 )	否	否	否	否	0
PELVIC CYST	1	8224	0	56447	#NUM!	#NUM!	#NUM!	#NUM!	6.86	#NUM!	#NUM!	7.86	0	2.98	0.34	盆腔囊肿	REPRODUCTIVE SYSTEM AND BREAST DISORDERS	生殖系统及乳腺疾病	Inf ( NaN - Inf )	Inf ( 6.86 )	7.86 ( 0 )	2.98 ( 0.34 )	否	否	否	是	0
BODY MASS INDEX INCREASED	1	8224	1	56446	6.86	0.43	109.75	6.86	2.5	4.09	9.63	3.93	0.39	1.98	-0.38	体重指数升高	INVESTIGATIONS	各类检查	6.86 ( 0.43 - 109.75 )	6.86 ( 2.5 )	3.93 ( 0.39 )	1.98 ( -0.38 )	否	否	否	否	0
SKIN HYPOPIGMENTATION	1	8224	4	56443	1.72	0.19	15.35	1.72	0.24	-0.48	3.91	1.57	0.25	0.65	-1.39	皮肤色素减退	SKIN AND SUBCUTANEOUS TISSUE DISORDERS	皮肤及皮下组织类疾病	1.72 ( 0.19 - 15.35 )	1.72 ( 0.24 )	1.57 ( 0.25 )	0.65 ( -1.39 )	否	否	否	否	0
RED BLOOD CELL SEDIMENTATION RATE INCREASED	1	8224	6	56441	1.14	0.14	9.5	1.14	0.02	-0.97	3.26	1.12	0.19	0.17	-1.79	红细胞沉降率升高	INVESTIGATIONS	各类检查	1.14 ( 0.14 - 9.5 )	1.14 ( 0.02 )	1.12 ( 0.19 )	0.17 ( -1.79 )	否	否	否	否	0
APHONIA	1	8224	15	56432	0.46	0.06	3.46	0.46	0.6	-1.57	2.48	0.49	0.09	-1.02	-2.83	失声	RESPIRATORY, THORACIC AND MEDIASTINAL DISORDERS	呼吸系统、胸及纵隔疾病	0.46 ( 0.06 - 3.46 )	0.46 ( 0.6 )	0.49 ( 0.09 )	-1.02 ( -2.83 )	否	否	否	否	0
BLOOD THYROID STIMULATING HORMONE ABNORMAL	1	8224	0	56447	#NUM!	#NUM!	#NUM!	#NUM!	6.86	#NUM!	#NUM!	7.86	0	2.98	0.34	血促甲状腺激素异常	INVESTIGATIONS	各类检查	Inf ( NaN - Inf )	Inf ( 6.86 )	7.86 ( 0 )	2.98 ( 0.34 )	否	否	否	是	0
PHARYNGEAL INFLAMMATION	1	8224	1	56446	6.86	0.43	109.75	6.86	2.5	4.09	9.63	3.93	0.39	1.98	-0.38	咽部炎症	RESPIRATORY, THORACIC AND MEDIASTINAL DISORDERS	呼吸系统、胸及纵隔疾病	6.86 ( 0.43 - 109.75 )	6.86 ( 2.5 )	3.93 ( 0.39 )	1.98 ( -0.38 )	否	否	否	否	0
HYPERACUSIS	1	8224	3	56444	2.29	0.24	22	2.29	0.54	0.02	4.55	1.97	0.3	0.98	-1.13	听觉过敏	EAR AND LABYRINTH DISORDERS	耳及迷路类疾病	2.29 ( 0.24 - 22 )	2.29 ( 0.54 )	1.97 ( 0.3 )	0.98 ( -1.13 )	否	否	否	否	0
EYELID INJURY	1	8224	0	56447	#NUM!	#NUM!	#NUM!	#NUM!	6.86	#NUM!	#NUM!	7.86	0	2.98	0.34	眼睑损伤	INJURY, POISONING AND PROCEDURAL COMPLICATIONS	各类损伤、中毒及操作并发症	Inf ( NaN - Inf )	Inf ( 6.86 )	7.86 ( 0 )	2.98 ( 0.34 )	否	否	否	是	0
PHARYNGEAL HYPOAESTHESIA	1	8224	0	56447	#NUM!	#NUM!	#NUM!	#NUM!	6.86	#NUM!	#NUM!	7.86	0	2.98	0.34	咽感觉减退	RESPIRATORY, THORACIC AND MEDIASTINAL DISORDERS	呼吸系统、胸及纵隔疾病	Inf ( NaN - Inf )	Inf ( 6.86 )	7.86 ( 0 )	2.98 ( 0.34 )	否	否	否	是	0
TRACHEAL PAIN	1	8224	0	56447	#NUM!	#NUM!	#NUM!	#NUM!	6.86	#NUM!	#NUM!	7.86	0	2.98	0.34	气管疼痛	RESPIRATORY, THORACIC AND MEDIASTINAL DISORDERS	呼吸系统、胸及纵隔疾病	Inf ( NaN - Inf )	Inf ( 6.86 )	7.86 ( 0 )	2.98 ( 0.34 )	否	否	否	是	0
ANAL HAEMORRHAGE	1	8224	5	56442	1.37	0.16	11.75	1.37	0.08	-0.77	3.52	1.31	0.22	0.39	-1.6	肛门出血	GASTROINTESTINAL DISORDERS	胃肠系统疾病	1.37 ( 0.16 - 11.75 )	1.37 ( 0.08 )	1.31 ( 0.22 )	0.39 ( -1.6 )	否	否	否	否	0
SKIN PAPILLOMA	1	8224	15	56432	0.46	0.06	3.46	0.46	0.6	-1.57	2.48	0.49	0.09	-1.02	-2.83	皮肤乳头状瘤	NEOPLASMS BENIGN, MALIGNANT AND UNSPECIFIED (INCL CYSTS AND POLYPS)	良性、恶性及性质不明的肿瘤（包括囊状和息肉状）	0.46 ( 0.06 - 3.46 )	0.46 ( 0.6 )	0.49 ( 0.09 )	-1.02 ( -2.83 )	否	否	否	否	0
OBLITERATIVE BRONCHIOLITIS	1	8224	4	56443	1.72	0.19	15.35	1.72	0.24	-0.48	3.91	1.57	0.25	0.65	-1.39	闭塞性细支气管炎	RESPIRATORY, THORACIC AND MEDIASTINAL DISORDERS	呼吸系统、胸及纵隔疾病	1.72 ( 0.19 - 15.35 )	1.72 ( 0.24 )	1.57 ( 0.25 )	0.65 ( -1.39 )	否	否	否	否	0
NEUTROPHIL COUNT INCREASED	1	8224	11	56436	0.62	0.08	4.83	0.62	0.21	-1.42	2.67	0.66	0.12	-0.61	-2.46	中性粒细胞计数升高	INVESTIGATIONS	各类检查	0.62 ( 0.08 - 4.83 )	0.62 ( 0.21 )	0.66 ( 0.12 )	-0.61 ( -2.46 )	否	否	否	否	0
EYE INJURY	1	8224	1	56446	6.86	0.43	109.75	6.86	2.5	4.09	9.63	3.93	0.39	1.98	-0.38	眼部损伤	INJURY, POISONING AND PROCEDURAL COMPLICATIONS	各类损伤、中毒及操作并发症	6.86 ( 0.43 - 109.75 )	6.86 ( 2.5 )	3.93 ( 0.39 )	1.98 ( -0.38 )	否	否	否	否	0
URETHRITIS NONINFECTIVE	1	8224	0	56447	#NUM!	#NUM!	#NUM!	#NUM!	6.86	#NUM!	#NUM!	7.86	0	2.98	0.34	非感染性尿道炎	RENAL AND URINARY DISORDERS	肾脏及泌尿系统疾病	Inf ( NaN - Inf )	Inf ( 6.86 )	7.86 ( 0 )	2.98 ( 0.34 )	否	否	否	是	0
CARDIAC FAILURE CHRONIC	1	8224	3	56444	2.29	0.24	22	2.29	0.54	0.02	4.55	1.97	0.3	0.98	-1.13	慢性心力衰竭	CARDIAC DISORDERS	心脏器官疾病	2.29 ( 0.24 - 22 )	2.29 ( 0.54 )	1.97 ( 0.3 )	0.98 ( -1.13 )	否	否	否	否	0
ACUTE CARDIAC EVENT	1	8224	0	56447	#NUM!	#NUM!	#NUM!	#NUM!	6.86	#NUM!	#NUM!	7.86	0	2.98	0.34	急性心脏事件	CARDIAC DISORDERS	心脏器官疾病	Inf ( NaN - Inf )	Inf ( 6.86 )	7.86 ( 0 )	2.98 ( 0.34 )	否	否	否	是	0
ADVERSE EVENT	1	8224	146	56301	0.05	0.01	0.34	0.05	19.23	-1.92	2.01	0.05	0.01	-4.22	-5.91	不良事件	GENERAL DISORDERS AND ADMINISTRATION SITE CONDITIONS	全身性疾病及给药部位各种反应	0.05 ( 0.01 - 0.34 )	0.05 ( 19.23 )	0.05 ( 0.01 )	-4.22 ( -5.91 )	否	否	否	否	0
RETINAL HAEMORRHAGE	1	8224	12	56435	0.57	0.07	4.4	0.57	0.3	-1.47	2.61	0.6	0.11	-0.73	-2.56	视网膜出血	EYE DISORDERS	眼器官疾病	0.57 ( 0.07 - 4.4 )	0.57 ( 0.3 )	0.6 ( 0.11 )	-0.73 ( -2.56 )	否	否	否	否	0
ADENOCARCINOMA PANCREAS	1	8224	0	56447	#NUM!	#NUM!	#NUM!	#NUM!	6.86	#NUM!	#NUM!	7.86	0	2.98	0.34	胰腺腺癌	NEOPLASMS BENIGN, MALIGNANT AND UNSPECIFIED (INCL CYSTS AND POLYPS)	良性、恶性及性质不明的肿瘤（包括囊状和息肉状）	Inf ( NaN - Inf )	Inf ( 6.86 )	7.86 ( 0 )	2.98 ( 0.34 )	否	否	否	是	0
OSTEONECROSIS OF EXTERNAL AUDITORY CANAL	1	8224	4	56443	1.72	0.19	15.35	1.72	0.24	-0.48	3.91	1.57	0.25	0.65	-1.39	外耳道骨坏死	MUSCULOSKELETAL AND CONNECTIVE TISSUE DISORDERS	各种肌肉骨骼及结缔组织疾病	1.72 ( 0.19 - 15.35 )	1.72 ( 0.24 )	1.57 ( 0.25 )	0.65 ( -1.39 )	否	否	否	否	0
SUBARACHNOID HAEMORRHAGE	1	8224	3	56444	2.29	0.24	22	2.29	0.54	0.02	4.55	1.97	0.3	0.98	-1.13	蛛网膜下腔出血	NERVOUS SYSTEM DISORDERS	各类神经系统疾病	2.29 ( 0.24 - 22 )	2.29 ( 0.54 )	1.97 ( 0.3 )	0.98 ( -1.13 )	否	否	否	否	0
COLECTOMY	1	8224	13	56434	0.53	0.07	4.04	0.53	0.39	-1.51	2.56	0.56	0.1	-0.83	-2.66	结肠切除术	SURGICAL AND MEDICAL PROCEDURES	各种手术及医疗操作	0.53 ( 0.07 - 4.04 )	0.53 ( 0.39 )	0.56 ( 0.1 )	-0.83 ( -2.66 )	否	否	否	否	0
TUMOUR CELL MOBILISATION	1	8224	0	56447	#NUM!	#NUM!	#NUM!	#NUM!	6.86	#NUM!	#NUM!	7.86	0	2.98	0.34	肿瘤细胞动员	INJURY, POISONING AND PROCEDURAL COMPLICATIONS	各类损伤、中毒及操作并发症	Inf ( NaN - Inf )	Inf ( 6.86 )	7.86 ( 0 )	2.98 ( 0.34 )	否	否	否	是	0
LIGAMENTUM FLAVUM HYPERTROPHY	1	8224	0	56447	#NUM!	#NUM!	#NUM!	#NUM!	6.86	#NUM!	#NUM!	7.86	0	2.98	0.34	黄韧带肥厚	MUSCULOSKELETAL AND CONNECTIVE TISSUE DISORDERS	各种肌肉骨骼及结缔组织疾病	Inf ( NaN - Inf )	Inf ( 6.86 )	7.86 ( 0 )	2.98 ( 0.34 )	否	否	否	是	0
NODULE	1	8224	33	56414	0.21	0.03	1.52	0.21	2.93	-1.78	2.2	0.23	0.04	-2.11	-3.85	结节	GENERAL DISORDERS AND ADMINISTRATION SITE CONDITIONS	全身性疾病及给药部位各种反应	0.21 ( 0.03 - 1.52 )	0.21 ( 2.93 )	0.23 ( 0.04 )	-2.11 ( -3.85 )	否	否	否	否	0
RENAL-LIMITED THROMBOTIC MICROANGIOPATHY	1	8224	0	56447	#NUM!	#NUM!	#NUM!	#NUM!	6.86	#NUM!	#NUM!	7.86	0	2.98	0.34	肾局限性血栓性微血管病	RENAL AND URINARY DISORDERS	肾脏及泌尿系统疾病	Inf ( NaN - Inf )	Inf ( 6.86 )	7.86 ( 0 )	2.98 ( 0.34 )	否	否	否	是	0
PREMATURE MENOPAUSE	1	8224	0	56447	#NUM!	#NUM!	#NUM!	#NUM!	6.86	#NUM!	#NUM!	7.86	0	2.98	0.34	过早绝经	REPRODUCTIVE SYSTEM AND BREAST DISORDERS	生殖系统及乳腺疾病	Inf ( NaN - Inf )	Inf ( 6.86 )	7.86 ( 0 )	2.98 ( 0.34 )	否	否	否	是	0
RESPIRATION ABNORMAL	1	8224	2	56445	3.43	0.31	37.85	3.43	1.15	1.03	5.83	2.62	0.35	1.39	-0.81	呼吸异常	RESPIRATORY, THORACIC AND MEDIASTINAL DISORDERS	呼吸系统、胸及纵隔疾病	3.43 ( 0.31 - 37.85 )	3.43 ( 1.15 )	2.62 ( 0.35 )	1.39 ( -0.81 )	否	否	否	否	0
VENA CAVA FILTER INSERTION	1	8224	0	56447	#NUM!	#NUM!	#NUM!	#NUM!	6.86	#NUM!	#NUM!	7.86	0	2.98	0.34	腔静脉滤器植入术	SURGICAL AND MEDICAL PROCEDURES	各种手术及医疗操作	Inf ( NaN - Inf )	Inf ( 6.86 )	7.86 ( 0 )	2.98 ( 0.34 )	否	否	否	是	0
NAIL BED DISORDER	1	8224	1	56446	6.86	0.43	109.75	6.86	2.5	4.09	9.63	3.93	0.39	1.98	-0.38	甲床异常	SKIN AND SUBCUTANEOUS TISSUE DISORDERS	皮肤及皮下组织类疾病	6.86 ( 0.43 - 109.75 )	6.86 ( 2.5 )	3.93 ( 0.39 )	1.98 ( -0.38 )	否	否	否	否	0
NONINFECTIVE SIALOADENITIS	1	8224	0	56447	#NUM!	#NUM!	#NUM!	#NUM!	6.86	#NUM!	#NUM!	7.86	0	2.98	0.34	非感染性涎腺炎	GASTROINTESTINAL DISORDERS	胃肠系统疾病	Inf ( NaN - Inf )	Inf ( 6.86 )	7.86 ( 0 )	2.98 ( 0.34 )	否	否	否	是	0
SARS-COV-2 TEST POSITIVE	1	8224	3	56444	2.29	0.24	22	2.29	0.54	0.02	4.55	1.97	0.3	0.98	-1.13	SARS-CoV-2 检测阳性	INVESTIGATIONS	各类检查	2.29 ( 0.24 - 22 )	2.29 ( 0.54 )	1.97 ( 0.3 )	0.98 ( -1.13 )	否	否	否	否	0
URETHRAL OBSTRUCTION	1	8224	1	56446	6.86	0.43	109.75	6.86	2.5	4.09	9.63	3.93	0.39	1.98	-0.38	尿道阻塞	RENAL AND URINARY DISORDERS	肾脏及泌尿系统疾病	6.86 ( 0.43 - 109.75 )	6.86 ( 2.5 )	3.93 ( 0.39 )	1.98 ( -0.38 )	否	否	否	否	0
CHAPPED LIPS	1	8224	4	56443	1.72	0.19	15.35	1.72	0.24	-0.48	3.91	1.57	0.25	0.65	-1.39	嘴唇皲裂	GASTROINTESTINAL DISORDERS	胃肠系统疾病	1.72 ( 0.19 - 15.35 )	1.72 ( 0.24 )	1.57 ( 0.25 )	0.65 ( -1.39 )	否	否	否	否	0
VEIN DISORDER	1	8224	1	56446	6.86	0.43	109.75	6.86	2.5	4.09	9.63	3.93	0.39	1.98	-0.38	静脉疾病	VASCULAR DISORDERS	血管与淋巴管类疾病	6.86 ( 0.43 - 109.75 )	6.86 ( 2.5 )	3.93 ( 0.39 )	1.98 ( -0.38 )	否	否	否	否	0
ABDOMINAL INFECTION	1	8224	3	56444	2.29	0.24	22	2.29	0.54	0.02	4.55	1.97	0.3	0.98	-1.13	腹部感染	INFECTIONS AND INFESTATIONS	感染及侵染类疾病	2.29 ( 0.24 - 22 )	2.29 ( 0.54 )	1.97 ( 0.3 )	0.98 ( -1.13 )	否	否	否	否	0
CARDIO-RESPIRATORY ARREST	1	8224	31	56416	0.22	0.03	1.62	0.22	2.65	-1.77	2.21	0.25	0.05	-2.02	-3.77	心脏呼吸骤停	CARDIAC DISORDERS	心脏器官疾病	0.22 ( 0.03 - 1.62 )	0.22 ( 2.65 )	0.25 ( 0.05 )	-2.02 ( -3.77 )	否	否	否	否	0
ABSCESS LIMB	1	8224	1	56446	6.86	0.43	109.75	6.86	2.5	4.09	9.63	3.93	0.39	1.98	-0.38	肢体脓肿	INFECTIONS AND INFESTATIONS	感染及侵染类疾病	6.86 ( 0.43 - 109.75 )	6.86 ( 2.5 )	3.93 ( 0.39 )	1.98 ( -0.38 )	否	否	否	否	0
MEAN PLATELET VOLUME INCREASED	1	8224	0	56447	#NUM!	#NUM!	#NUM!	#NUM!	6.86	#NUM!	#NUM!	7.86	0	2.98	0.34	平均血小板体积升高	INVESTIGATIONS	各类检查	Inf ( NaN - Inf )	Inf ( 6.86 )	7.86 ( 0 )	2.98 ( 0.34 )	否	否	否	是	0
RED CELL DISTRIBUTION WIDTH INCREASED	1	8224	12	56435	0.57	0.07	4.4	0.57	0.3	-1.47	2.61	0.6	0.11	-0.73	-2.56	红细胞体积分布宽度增加	INVESTIGATIONS	各类检查	0.57 ( 0.07 - 4.4 )	0.57 ( 0.3 )	0.6 ( 0.11 )	-0.73 ( -2.56 )	否	否	否	否	0
SUPRAVENTRICULAR EXTRASYSTOLES	1	8224	2	56445	3.43	0.31	37.85	3.43	1.15	1.03	5.83	2.62	0.35	1.39	-0.81	室上性期外收缩	CARDIAC DISORDERS	心脏器官疾病	3.43 ( 0.31 - 37.85 )	3.43 ( 1.15 )	2.62 ( 0.35 )	1.39 ( -0.81 )	否	否	否	否	0
END STAGE RENAL DISEASE	1	8224	1	56446	6.86	0.43	109.75	6.86	2.5	4.09	9.63	3.93	0.39	1.98	-0.38	终末期肾脏疾病	RENAL AND URINARY DISORDERS	肾脏及泌尿系统疾病	6.86 ( 0.43 - 109.75 )	6.86 ( 2.5 )	3.93 ( 0.39 )	1.98 ( -0.38 )	否	否	否	否	0
NONSPECIFIC REACTION	1	8224	0	56447	#NUM!	#NUM!	#NUM!	#NUM!	6.86	#NUM!	#NUM!	7.86	0	2.98	0.34	非特异性反应	GENERAL DISORDERS AND ADMINISTRATION SITE CONDITIONS	全身性疾病及给药部位各种反应	Inf ( NaN - Inf )	Inf ( 6.86 )	7.86 ( 0 )	2.98 ( 0.34 )	否	否	否	是	0
AORTIC DISSECTION RUPTURE	1	8224	0	56447	#NUM!	#NUM!	#NUM!	#NUM!	6.86	#NUM!	#NUM!	7.86	0	2.98	0.34	主动脉夹层破裂	VASCULAR DISORDERS	血管与淋巴管类疾病	Inf ( NaN - Inf )	Inf ( 6.86 )	7.86 ( 0 )	2.98 ( 0.34 )	否	否	否	是	0
PARANEOPLASTIC SYNDROME	1	8224	7	56440	0.98	0.12	7.97	0.98	0	-1.11	3.08	0.98	0.17	-0.02	-1.95	副肿瘤综合征	NEOPLASMS BENIGN, MALIGNANT AND UNSPECIFIED (INCL CYSTS AND POLYPS)	良性、恶性及性质不明的肿瘤（包括囊状和息肉状）	0.98 ( 0.12 - 7.97 )	0.98 ( 0 )	0.98 ( 0.17 )	-0.02 ( -1.95 )	否	否	否	否	0
INSULINOMA	1	8224	0	56447	#NUM!	#NUM!	#NUM!	#NUM!	6.86	#NUM!	#NUM!	7.86	0	2.98	0.34	胰岛素瘤	NEOPLASMS BENIGN, MALIGNANT AND UNSPECIFIED (INCL CYSTS AND POLYPS)	良性、恶性及性质不明的肿瘤（包括囊状和息肉状）	Inf ( NaN - Inf )	Inf ( 6.86 )	7.86 ( 0 )	2.98 ( 0.34 )	否	否	否	是	0
ACUTE CORONARY SYNDROME	1	8224	11	56436	0.62	0.08	4.83	0.62	0.21	-1.42	2.67	0.66	0.12	-0.61	-2.46	急性冠脉综合征	CARDIAC DISORDERS	心脏器官疾病	0.62 ( 0.08 - 4.83 )	0.62 ( 0.21 )	0.66 ( 0.12 )	-0.61 ( -2.46 )	否	否	否	否	0
CALCIUM IONISED INCREASED	1	8224	0	56447	#NUM!	#NUM!	#NUM!	#NUM!	6.86	#NUM!	#NUM!	7.86	0	2.98	0.34	钙离子增加	INVESTIGATIONS	各类检查	Inf ( NaN - Inf )	Inf ( 6.86 )	7.86 ( 0 )	2.98 ( 0.34 )	否	否	否	是	0
OXYGEN SATURATION DECREASED	1	8224	15	56432	0.46	0.06	3.46	0.46	0.6	-1.57	2.48	0.49	0.09	-1.02	-2.83	血氧饱和度降低	INVESTIGATIONS	各类检查	0.46 ( 0.06 - 3.46 )	0.46 ( 0.6 )	0.49 ( 0.09 )	-1.02 ( -2.83 )	否	否	否	否	0
PO2 DECREASED	1	8224	2	56445	3.43	0.31	37.85	3.43	1.15	1.03	5.83	2.62	0.35	1.39	-0.81	PO2 降低	INVESTIGATIONS	各类检查	3.43 ( 0.31 - 37.85 )	3.43 ( 1.15 )	2.62 ( 0.35 )	1.39 ( -0.81 )	否	否	否	否	0
RESPIRATORY DISTRESS	1	8224	18	56429	0.38	0.05	2.86	0.38	0.95	-1.63	2.39	0.41	0.08	-1.27	-3.06	呼吸窘迫	RESPIRATORY, THORACIC AND MEDIASTINAL DISORDERS	呼吸系统、胸及纵隔疾病	0.38 ( 0.05 - 2.86 )	0.38 ( 0.95 )	0.41 ( 0.08 )	-1.27 ( -3.06 )	否	否	否	否	0
PLATELET TRANSFUSION	1	8224	2	56445	3.43	0.31	37.85	3.43	1.15	1.03	5.83	2.62	0.35	1.39	-0.81	血小板输注	SURGICAL AND MEDICAL PROCEDURES	各种手术及医疗操作	3.43 ( 0.31 - 37.85 )	3.43 ( 1.15 )	2.62 ( 0.35 )	1.39 ( -0.81 )	否	否	否	否	0
PERIORBITAL CELLULITIS	1	8224	2	56445	3.43	0.31	37.85	3.43	1.15	1.03	5.83	2.62	0.35	1.39	-0.81	眶周蜂窝织炎	INFECTIONS AND INFESTATIONS	感染及侵染类疾病	3.43 ( 0.31 - 37.85 )	3.43 ( 1.15 )	2.62 ( 0.35 )	1.39 ( -0.81 )	否	否	否	否	0
BEHAVIOUR DISORDER	1	8224	0	56447	#NUM!	#NUM!	#NUM!	#NUM!	6.86	#NUM!	#NUM!	7.86	0	2.98	0.34	行为障碍	PSYCHIATRIC DISORDERS	精神病类	Inf ( NaN - Inf )	Inf ( 6.86 )	7.86 ( 0 )	2.98 ( 0.34 )	否	否	否	是	0
ENDOTRACHEAL INTUBATION	1	8224	1	56446	6.86	0.43	109.75	6.86	2.5	4.09	9.63	3.93	0.39	1.98	-0.38	气管插管术	SURGICAL AND MEDICAL PROCEDURES	各种手术及医疗操作	6.86 ( 0.43 - 109.75 )	6.86 ( 2.5 )	3.93 ( 0.39 )	1.98 ( -0.38 )	否	否	否	否	0
SYSTOLIC DYSFUNCTION	1	8224	2	56445	3.43	0.31	37.85	3.43	1.15	1.03	5.83	2.62	0.35	1.39	-0.81	收缩功能障碍	CARDIAC DISORDERS	心脏器官疾病	3.43 ( 0.31 - 37.85 )	3.43 ( 1.15 )	2.62 ( 0.35 )	1.39 ( -0.81 )	否	否	否	否	0
TREATMENT FAILURE	1	8224	46	56401	0.15	0.02	1.08	0.15	4.75	-1.83	2.13	0.17	0.03	-2.58	-4.3	治疗失败	GENERAL DISORDERS AND ADMINISTRATION SITE CONDITIONS	全身性疾病及给药部位各种反应	0.15 ( 0.02 - 1.08 )	0.15 ( 4.75 )	0.17 ( 0.03 )	-2.58 ( -4.3 )	否	否	否	否	0
SINUS ARRHYTHMIA	1	8224	2	56445	3.43	0.31	37.85	3.43	1.15	1.03	5.83	2.62	0.35	1.39	-0.81	窦性心律失常	CARDIAC DISORDERS	心脏器官疾病	3.43 ( 0.31 - 37.85 )	3.43 ( 1.15 )	2.62 ( 0.35 )	1.39 ( -0.81 )	否	否	否	否	0
VENTRICULAR TACHYCARDIA	1	8224	4	56443	1.72	0.19	15.35	1.72	0.24	-0.48	3.91	1.57	0.25	0.65	-1.39	室性心动过速	CARDIAC DISORDERS	心脏器官疾病	1.72 ( 0.19 - 15.35 )	1.72 ( 0.24 )	1.57 ( 0.25 )	0.65 ( -1.39 )	否	否	否	否	0
METASTASIS	1	8224	76	56371	0.09	0.01	0.65	0.09	9.06	-1.88	2.06	0.1	0.02	-3.29	-4.99	转移	NEOPLASMS BENIGN, MALIGNANT AND UNSPECIFIED (INCL CYSTS AND POLYPS)	良性、恶性及性质不明的肿瘤（包括囊状和息肉状）	0.09 ( 0.01 - 0.65 )	0.09 ( 9.06 )	0.1 ( 0.02 )	-3.29 ( -4.99 )	否	否	否	否	0
VENTRICULAR HYPOKINESIA	1	8224	10	56437	0.69	0.09	5.36	0.69	0.13	-1.37	2.74	0.71	0.13	-0.48	-2.35	心室运动功能减退	CARDIAC DISORDERS	心脏器官疾病	0.69 ( 0.09 - 5.36 )	0.69 ( 0.13 )	0.71 ( 0.13 )	-0.48 ( -2.35 )	否	否	否	否	0
MUSCLE HAEMORRHAGE	1	8224	12	56435	0.57	0.07	4.4	0.57	0.3	-1.47	2.61	0.6	0.11	-0.73	-2.56	肌肉出血	MUSCULOSKELETAL AND CONNECTIVE TISSUE DISORDERS	各种肌肉骨骼及结缔组织疾病	0.57 ( 0.07 - 4.4 )	0.57 ( 0.3 )	0.6 ( 0.11 )	-0.73 ( -2.56 )	否	否	否	否	0
CHOLECYSTOCHOLANGITIS	1	8224	0	56447	#NUM!	#NUM!	#NUM!	#NUM!	6.86	#NUM!	#NUM!	7.86	0	2.98	0.34	胆囊胆管炎	HEPATOBILIARY DISORDERS	肝胆系统疾病	Inf ( NaN - Inf )	Inf ( 6.86 )	7.86 ( 0 )	2.98 ( 0.34 )	否	否	否	是	0
HEPATITIS B	1	8224	6	56441	1.14	0.14	9.5	1.14	0.02	-0.97	3.26	1.12	0.19	0.17	-1.79	乙型肝炎	INFECTIONS AND INFESTATIONS	感染及侵染类疾病	1.14 ( 0.14 - 9.5 )	1.14 ( 0.02 )	1.12 ( 0.19 )	0.17 ( -1.79 )	否	否	否	否	0
HYPERAMYLASAEMIA	1	8224	0	56447	#NUM!	#NUM!	#NUM!	#NUM!	6.86	#NUM!	#NUM!	7.86	0	2.98	0.34	高淀粉酶血症	METABOLISM AND NUTRITION DISORDERS	代谢及营养类疾病	Inf ( NaN - Inf )	Inf ( 6.86 )	7.86 ( 0 )	2.98 ( 0.34 )	否	否	否	是	0
ABDOMINAL WALL ABSCESS	1	8224	3	56444	2.29	0.24	22	2.29	0.54	0.02	4.55	1.97	0.3	0.98	-1.13	腹壁脓肿	INFECTIONS AND INFESTATIONS	感染及侵染类疾病	2.29 ( 0.24 - 22 )	2.29 ( 0.54 )	1.97 ( 0.3 )	0.98 ( -1.13 )	否	否	否	否	0
HYPERVENTILATION	1	8224	4	56443	1.72	0.19	15.35	1.72	0.24	-0.48	3.91	1.57	0.25	0.65	-1.39	换气过度	RESPIRATORY, THORACIC AND MEDIASTINAL DISORDERS	呼吸系统、胸及纵隔疾病	1.72 ( 0.19 - 15.35 )	1.72 ( 0.24 )	1.57 ( 0.25 )	0.65 ( -1.39 )	否	否	否	否	0
PNEUMONIA STAPHYLOCOCCAL	1	8224	0	56447	#NUM!	#NUM!	#NUM!	#NUM!	6.86	#NUM!	#NUM!	7.86	0	2.98	0.34	葡萄球菌性肺炎	INFECTIONS AND INFESTATIONS	感染及侵染类疾病	Inf ( NaN - Inf )	Inf ( 6.86 )	7.86 ( 0 )	2.98 ( 0.34 )	否	否	否	是	0
PULMONARY HAEMORRHAGE	1	8224	2	56445	3.43	0.31	37.85	3.43	1.15	1.03	5.83	2.62	0.35	1.39	-0.81	肺出血	RESPIRATORY, THORACIC AND MEDIASTINAL DISORDERS	呼吸系统、胸及纵隔疾病	3.43 ( 0.31 - 37.85 )	3.43 ( 1.15 )	2.62 ( 0.35 )	1.39 ( -0.81 )	否	否	否	否	0
DUODENITIS HAEMORRHAGIC	1	8224	0	56447	#NUM!	#NUM!	#NUM!	#NUM!	6.86	#NUM!	#NUM!	7.86	0	2.98	0.34	出血性十二指肠炎	GASTROINTESTINAL DISORDERS	胃肠系统疾病	Inf ( NaN - Inf )	Inf ( 6.86 )	7.86 ( 0 )	2.98 ( 0.34 )	否	否	否	是	0
GASTROINTESTINAL FISTULA	1	8224	8	56439	0.86	0.11	6.86	0.86	0.02	-1.22	2.94	0.87	0.15	-0.19	-2.09	胃肠道瘘	GASTROINTESTINAL DISORDERS	胃肠系统疾病	0.86 ( 0.11 - 6.86 )	0.86 ( 0.02 )	0.87 ( 0.15 )	-0.19 ( -2.09 )	否	否	否	否	0
THERAPEUTIC EMBOLISATION	1	8224	2	56445	3.43	0.31	37.85	3.43	1.15	1.03	5.83	2.62	0.35	1.39	-0.81	治疗性栓塞术	SURGICAL AND MEDICAL PROCEDURES	各种手术及医疗操作	3.43 ( 0.31 - 37.85 )	3.43 ( 1.15 )	2.62 ( 0.35 )	1.39 ( -0.81 )	否	否	否	否	0
PRESYNCOPE	1	8224	5	56442	1.37	0.16	11.75	1.37	0.08	-0.77	3.52	1.31	0.22	0.39	-1.6	晕厥前期	NERVOUS SYSTEM DISORDERS	各类神经系统疾病	1.37 ( 0.16 - 11.75 )	1.37 ( 0.08 )	1.31 ( 0.22 )	0.39 ( -1.6 )	否	否	否	否	0
SINUS BRADYCARDIA	1	8224	3	56444	2.29	0.24	22	2.29	0.54	0.02	4.55	1.97	0.3	0.98	-1.13	窦性心动过缓	CARDIAC DISORDERS	心脏器官疾病	2.29 ( 0.24 - 22 )	2.29 ( 0.54 )	1.97 ( 0.3 )	0.98 ( -1.13 )	否	否	否	否	0
GINGIVAL ABSCESS	1	8224	0	56447	#NUM!	#NUM!	#NUM!	#NUM!	6.86	#NUM!	#NUM!	7.86	0	2.98	0.34	牙龈脓肿	INFECTIONS AND INFESTATIONS	感染及侵染类疾病	Inf ( NaN - Inf )	Inf ( 6.86 )	7.86 ( 0 )	2.98 ( 0.34 )	否	否	否	是	0
MYOCARDIAL ISCHAEMIA	1	8224	11	56436	0.62	0.08	4.83	0.62	0.21	-1.42	2.67	0.66	0.12	-0.61	-2.46	心肌缺血	CARDIAC DISORDERS	心脏器官疾病	0.62 ( 0.08 - 4.83 )	0.62 ( 0.21 )	0.66 ( 0.12 )	-0.61 ( -2.46 )	否	否	否	否	0
CAROTID ARTERY ANEURYSM	1	8224	1	56446	6.86	0.43	109.75	6.86	2.5	4.09	9.63	3.93	0.39	1.98	-0.38	颈动脉动脉瘤	NERVOUS SYSTEM DISORDERS	各类神经系统疾病	6.86 ( 0.43 - 109.75 )	6.86 ( 2.5 )	3.93 ( 0.39 )	1.98 ( -0.38 )	否	否	否	否	0
HYPOPITUITARISM	1	8224	0	56447	#NUM!	#NUM!	#NUM!	#NUM!	6.86	#NUM!	#NUM!	7.86	0	2.98	0.34	垂体功能减退症	ENDOCRINE DISORDERS	内分泌系统疾病	Inf ( NaN - Inf )	Inf ( 6.86 )	7.86 ( 0 )	2.98 ( 0.34 )	否	否	否	是	0
INTERVERTEBRAL DISCITIS	1	8224	1	56446	6.86	0.43	109.75	6.86	2.5	4.09	9.63	3.93	0.39	1.98	-0.38	椎间盘炎	INFECTIONS AND INFESTATIONS	感染及侵染类疾病	6.86 ( 0.43 - 109.75 )	6.86 ( 2.5 )	3.93 ( 0.39 )	1.98 ( -0.38 )	否	否	否	否	0
GUILLAIN-BARRE SYNDROME	1	8224	3	56444	2.29	0.24	22	2.29	0.54	0.02	4.55	1.97	0.3	0.98	-1.13	格林巴利综合征	NERVOUS SYSTEM DISORDERS	各类神经系统疾病	2.29 ( 0.24 - 22 )	2.29 ( 0.54 )	1.97 ( 0.3 )	0.98 ( -1.13 )	否	否	否	否	0
MEDICATION ERROR	1	8224	6	56441	1.14	0.14	9.5	1.14	0.02	-0.97	3.26	1.12	0.19	0.17	-1.79	用药错误	INJURY, POISONING AND PROCEDURAL COMPLICATIONS	各类损伤、中毒及操作并发症	1.14 ( 0.14 - 9.5 )	1.14 ( 0.02 )	1.12 ( 0.19 )	0.17 ( -1.79 )	否	否	否	否	0
HALLUCINATION	1	8224	27	56420	0.25	0.03	1.87	0.25	2.11	-1.74	2.25	0.28	0.05	-1.83	-3.58	幻觉	PSYCHIATRIC DISORDERS	精神病类	0.25 ( 0.03 - 1.87 )	0.25 ( 2.11 )	0.28 ( 0.05 )	-1.83 ( -3.58 )	否	否	否	否	0
TUMOUR PERFORATION	1	8224	6	56441	1.14	0.14	9.5	1.14	0.02	-0.97	3.26	1.12	0.19	0.17	-1.79	肿瘤穿孔	NEOPLASMS BENIGN, MALIGNANT AND UNSPECIFIED (INCL CYSTS AND POLYPS)	良性、恶性及性质不明的肿瘤（包括囊状和息肉状）	1.14 ( 0.14 - 9.5 )	1.14 ( 0.02 )	1.12 ( 0.19 )	0.17 ( -1.79 )	否	否	否	否	0
FEBRILE INFECTION	1	8224	1	56446	6.86	0.43	109.75	6.86	2.5	4.09	9.63	3.93	0.39	1.98	-0.38	发热性感染	INFECTIONS AND INFESTATIONS	感染及侵染类疾病	6.86 ( 0.43 - 109.75 )	6.86 ( 2.5 )	3.93 ( 0.39 )	1.98 ( -0.38 )	否	否	否	否	0
LEUKOENCEPHALOPATHY	1	8224	4	56443	1.72	0.19	15.35	1.72	0.24	-0.48	3.91	1.57	0.25	0.65	-1.39	白质脑病	NERVOUS SYSTEM DISORDERS	各类神经系统疾病	1.72 ( 0.19 - 15.35 )	1.72 ( 0.24 )	1.57 ( 0.25 )	0.65 ( -1.39 )	否	否	否	否	0
VENA CAVA THROMBOSIS	1	8224	6	56441	1.14	0.14	9.5	1.14	0.02	-0.97	3.26	1.12	0.19	0.17	-1.79	腔静脉血栓形成	VASCULAR DISORDERS	血管与淋巴管类疾病	1.14 ( 0.14 - 9.5 )	1.14 ( 0.02 )	1.12 ( 0.19 )	0.17 ( -1.79 )	否	否	否	否	0
BLOOD CREATININE ABNORMAL	1	8224	4	56443	1.72	0.19	15.35	1.72	0.24	-0.48	3.91	1.57	0.25	0.65	-1.39	血肌酐异常	INVESTIGATIONS	各类检查	1.72 ( 0.19 - 15.35 )	1.72 ( 0.24 )	1.57 ( 0.25 )	0.65 ( -1.39 )	否	否	否	否	0
HYPERTROPHIC CARDIOMYOPATHY	1	8224	1	56446	6.86	0.43	109.75	6.86	2.5	4.09	9.63	3.93	0.39	1.98	-0.38	肥厚性心肌病	CONGENITAL, FAMILIAL AND GENETIC DISORDERS	各种先天性家族性遗传性疾病	6.86 ( 0.43 - 109.75 )	6.86 ( 2.5 )	3.93 ( 0.39 )	1.98 ( -0.38 )	否	否	否	否	0
ILEUS	1	8224	28	56419	0.25	0.03	1.8	0.25	2.25	-1.75	2.24	0.27	0.05	-1.88	-3.63	肠梗阻（机能性）	GASTROINTESTINAL DISORDERS	胃肠系统疾病	0.25 ( 0.03 - 1.8 )	0.25 ( 2.25 )	0.27 ( 0.05 )	-1.88 ( -3.63 )	否	否	否	否	0
DERMATITIS BULLOUS	1	8224	5	56442	1.37	0.16	11.75	1.37	0.08	-0.77	3.52	1.31	0.22	0.39	-1.6	大疱性皮炎	SKIN AND SUBCUTANEOUS TISSUE DISORDERS	皮肤及皮下组织类疾病	1.37 ( 0.16 - 11.75 )	1.37 ( 0.08 )	1.31 ( 0.22 )	0.39 ( -1.6 )	否	否	否	否	0
SMALL INTESTINAL PERFORATION	1	8224	12	56435	0.57	0.07	4.4	0.57	0.3	-1.47	2.61	0.6	0.11	-0.73	-2.56	小肠穿孔	GASTROINTESTINAL DISORDERS	胃肠系统疾病	0.57 ( 0.07 - 4.4 )	0.57 ( 0.3 )	0.6 ( 0.11 )	-0.73 ( -2.56 )	否	否	否	否	0
DEVICE RELATED SEPSIS	1	8224	0	56447	#NUM!	#NUM!	#NUM!	#NUM!	6.86	#NUM!	#NUM!	7.86	0	2.98	0.34	装置相关的脓毒症	INFECTIONS AND INFESTATIONS	感染及侵染类疾病	Inf ( NaN - Inf )	Inf ( 6.86 )	7.86 ( 0 )	2.98 ( 0.34 )	否	否	否	是	0
ANEURYSM RUPTURED	1	8224	1	56446	6.86	0.43	109.75	6.86	2.5	4.09	9.63	3.93	0.39	1.98	-0.38	动脉瘤破裂	VASCULAR DISORDERS	血管与淋巴管类疾病	6.86 ( 0.43 - 109.75 )	6.86 ( 2.5 )	3.93 ( 0.39 )	1.98 ( -0.38 )	否	否	否	否	0
PNEUMONIA ASPIRATION	1	8224	24	56423	0.29	0.04	2.11	0.29	1.71	-1.71	2.29	0.31	0.06	-1.67	-3.43	感染性吸入性肺炎	INFECTIONS AND INFESTATIONS	感染及侵染类疾病	0.29 ( 0.04 - 2.11 )	0.29 ( 1.71 )	0.31 ( 0.06 )	-1.67 ( -3.43 )	否	否	否	否	0
SHOCK HAEMORRHAGIC	1	8224	10	56437	0.69	0.09	5.36	0.69	0.13	-1.37	2.74	0.71	0.13	-0.48	-2.35	出血性休克	VASCULAR DISORDERS	血管与淋巴管类疾病	0.69 ( 0.09 - 5.36 )	0.69 ( 0.13 )	0.71 ( 0.13 )	-0.48 ( -2.35 )	否	否	否	否	0
ATRIOVENTRICULAR BLOCK FIRST DEGREE	1	8224	2	56445	3.43	0.31	37.85	3.43	1.15	1.03	5.83	2.62	0.35	1.39	-0.81	一度房室传导阻滞	CARDIAC DISORDERS	心脏器官疾病	3.43 ( 0.31 - 37.85 )	3.43 ( 1.15 )	2.62 ( 0.35 )	1.39 ( -0.81 )	否	否	否	否	0
HEPATIC MASS	1	8224	22	56425	0.31	0.04	2.31	0.31	1.45	-1.69	2.32	0.34	0.06	-1.55	-3.32	肝脏肿块	HEPATOBILIARY DISORDERS	肝胆系统疾病	0.31 ( 0.04 - 2.31 )	0.31 ( 1.45 )	0.34 ( 0.06 )	-1.55 ( -3.32 )	否	否	否	否	0
VENTRICULAR EXTRASYSTOLES	1	8224	5	56442	1.37	0.16	11.75	1.37	0.08	-0.77	3.52	1.31	0.22	0.39	-1.6	室性期外收缩	CARDIAC DISORDERS	心脏器官疾病	1.37 ( 0.16 - 11.75 )	1.37 ( 0.08 )	1.31 ( 0.22 )	0.39 ( -1.6 )	否	否	否	否	0
ATRIOVENTRICULAR BLOCK COMPLETE	1	8224	0	56447	#NUM!	#NUM!	#NUM!	#NUM!	6.86	#NUM!	#NUM!	7.86	0	2.98	0.34	完全性房室传导阻滞	CARDIAC DISORDERS	心脏器官疾病	Inf ( NaN - Inf )	Inf ( 6.86 )	7.86 ( 0 )	2.98 ( 0.34 )	否	否	否	是	0
LEUKOCYTOSIS	1	8224	8	56439	0.86	0.11	6.86	0.86	0.02	-1.22	2.94	0.87	0.15	-0.19	-2.09	白细胞增多症	BLOOD AND LYMPHATIC SYSTEM DISORDERS	血液及淋巴系统疾病	0.86 ( 0.11 - 6.86 )	0.86 ( 0.02 )	0.87 ( 0.15 )	-0.19 ( -2.09 )	否	否	否	否	0
LYMPHOCYTIC LEUKAEMIA	1	8224	0	56447	#NUM!	#NUM!	#NUM!	#NUM!	6.86	#NUM!	#NUM!	7.86	0	2.98	0.34	淋巴细胞性白血病	NEOPLASMS BENIGN, MALIGNANT AND UNSPECIFIED (INCL CYSTS AND POLYPS)	良性、恶性及性质不明的肿瘤（包括囊状和息肉状）	Inf ( NaN - Inf )	Inf ( 6.86 )	7.86 ( 0 )	2.98 ( 0.34 )	否	否	否	是	0
ACUTE GENERALISED EXANTHEMATOUS PUSTULOSIS	1	8224	2	56445	3.43	0.31	37.85	3.43	1.15	1.03	5.83	2.62	0.35	1.39	-0.81	急性泛发性发疹性脓疱病	SKIN AND SUBCUTANEOUS TISSUE DISORDERS	皮肤及皮下组织类疾病	3.43 ( 0.31 - 37.85 )	3.43 ( 1.15 )	2.62 ( 0.35 )	1.39 ( -0.81 )	否	否	否	否	0
METASTASES TO LIVER	1	8224	378	56069	0.02	0	0.13	0.02	53.27	-1.94	1.98	0.02	0	-5.59	-7.26	肝转移	NEOPLASMS BENIGN, MALIGNANT AND UNSPECIFIED (INCL CYSTS AND POLYPS)	良性、恶性及性质不明的肿瘤（包括囊状和息肉状）	0.02 ( 0 - 0.13 )	0.02 ( 53.27 )	0.02 ( 0 )	-5.59 ( -7.26 )	否	否	否	否	0
GENE MUTATION IDENTIFICATION TEST POSITIVE	1	8224	12	56435	0.57	0.07	4.4	0.57	0.3	-1.47	2.61	0.6	0.11	-0.73	-2.56	基因突变鉴定试验阳性	INVESTIGATIONS	各类检查	0.57 ( 0.07 - 4.4 )	0.57 ( 0.3 )	0.6 ( 0.11 )	-0.73 ( -2.56 )	否	否	否	否	0
LUNG NEOPLASM	1	8224	7	56440	0.98	0.12	7.97	0.98	0	-1.11	3.08	0.98	0.17	-0.02	-1.95	肺肿瘤	NEOPLASMS BENIGN, MALIGNANT AND UNSPECIFIED (INCL CYSTS AND POLYPS)	良性、恶性及性质不明的肿瘤（包括囊状和息肉状）	0.98 ( 0.12 - 7.97 )	0.98 ( 0 )	0.98 ( 0.17 )	-0.02 ( -1.95 )	否	否	否	否	0
ATRIAL FLUTTER	1	8224	0	56447	#NUM!	#NUM!	#NUM!	#NUM!	6.86	#NUM!	#NUM!	7.86	0	2.98	0.34	房扑	CARDIAC DISORDERS	心脏器官疾病	Inf ( NaN - Inf )	Inf ( 6.86 )	7.86 ( 0 )	2.98 ( 0.34 )	否	否	否	是	0
LOWER RESPIRATORY TRACT INFECTION	1	8224	7	56440	0.98	0.12	7.97	0.98	0	-1.11	3.08	0.98	0.17	-0.02	-1.95	下呼吸道感染	INFECTIONS AND INFESTATIONS	感染及侵染类疾病	0.98 ( 0.12 - 7.97 )	0.98 ( 0 )	0.98 ( 0.17 )	-0.02 ( -1.95 )	否	否	否	否	0
HAEMORRHAGE INTRACRANIAL	1	8224	8	56439	0.86	0.11	6.86	0.86	0.02	-1.22	2.94	0.87	0.15	-0.19	-2.09	颅内出血	NERVOUS SYSTEM DISORDERS	各类神经系统疾病	0.86 ( 0.11 - 6.86 )	0.86 ( 0.02 )	0.87 ( 0.15 )	-0.19 ( -2.09 )	否	否	否	否	0
BRONCHOPULMONARY ASPERGILLOSIS	1	8224	9	56438	0.76	0.1	6.02	0.76	0.07	-1.3	2.83	0.79	0.14	-0.35	-2.23	支气管肺曲霉病	INFECTIONS AND INFESTATIONS	感染及侵染类疾病	0.76 ( 0.1 - 6.02 )	0.76 ( 0.07 )	0.79 ( 0.14 )	-0.35 ( -2.23 )	否	否	否	否	0
INTRACRANIAL TUMOUR HAEMORRHAGE	1	8224	0	56447	#NUM!	#NUM!	#NUM!	#NUM!	6.86	#NUM!	#NUM!	7.86	0	2.98	0.34	颅内肿瘤出血	NERVOUS SYSTEM DISORDERS	各类神经系统疾病	Inf ( NaN - Inf )	Inf ( 6.86 )	7.86 ( 0 )	2.98 ( 0.34 )	否	否	否	是	0
PARAPLEGIA	1	8224	2	56445	3.43	0.31	37.85	3.43	1.15	1.03	5.83	2.62	0.35	1.39	-0.81	截瘫	NERVOUS SYSTEM DISORDERS	各类神经系统疾病	3.43 ( 0.31 - 37.85 )	3.43 ( 1.15 )	2.62 ( 0.35 )	1.39 ( -0.81 )	否	否	否	否	0
UPPER GASTROINTESTINAL HAEMORRHAGE	1	8224	23	56424	0.3	0.04	2.21	0.3	1.58	-1.7	2.3	0.33	0.06	-1.61	-3.37	上消化道出血	GASTROINTESTINAL DISORDERS	胃肠系统疾病	0.3 ( 0.04 - 2.21 )	0.3 ( 1.58 )	0.33 ( 0.06 )	-1.61 ( -3.37 )	否	否	否	否	0
MACULAR OEDEMA	1	8224	1	56446	6.86	0.43	109.75	6.86	2.5	4.09	9.63	3.93	0.39	1.98	-0.38	黄斑水肿	EYE DISORDERS	眼器官疾病	6.86 ( 0.43 - 109.75 )	6.86 ( 2.5 )	3.93 ( 0.39 )	1.98 ( -0.38 )	否	否	否	否	0
OPTIC NEUROPATHY	1	8224	0	56447	#NUM!	#NUM!	#NUM!	#NUM!	6.86	#NUM!	#NUM!	7.86	0	2.98	0.34	视神经病	EYE DISORDERS	眼器官疾病	Inf ( NaN - Inf )	Inf ( 6.86 )	7.86 ( 0 )	2.98 ( 0.34 )	否	否	否	是	0
PAPILLOEDEMA	1	8224	2	56445	3.43	0.31	37.85	3.43	1.15	1.03	5.83	2.62	0.35	1.39	-0.81	视神经乳头水肿	EYE DISORDERS	眼器官疾病	3.43 ( 0.31 - 37.85 )	3.43 ( 1.15 )	2.62 ( 0.35 )	1.39 ( -0.81 )	否	否	否	否	0
METASTATIC RENAL CELL CARCINOMA	1	8224	1	56446	6.86	0.43	109.75	6.86	2.5	4.09	9.63	3.93	0.39	1.98	-0.38	转移性肾细胞癌	NEOPLASMS BENIGN, MALIGNANT AND UNSPECIFIED (INCL CYSTS AND POLYPS)	良性、恶性及性质不明的肿瘤（包括囊状和息肉状）	6.86 ( 0.43 - 109.75 )	6.86 ( 2.5 )	3.93 ( 0.39 )	1.98 ( -0.38 )	否	否	否	否	0
ABDOMINAL ADHESIONS	1	8224	10	56437	0.69	0.09	5.36	0.69	0.13	-1.37	2.74	0.71	0.13	-0.48	-2.35	腹腔粘连	GASTROINTESTINAL DISORDERS	胃肠系统疾病	0.69 ( 0.09 - 5.36 )	0.69 ( 0.13 )	0.71 ( 0.13 )	-0.48 ( -2.35 )	否	否	否	否	0
BREAST CANCER FEMALE	1	8224	2	56445	3.43	0.31	37.85	3.43	1.15	1.03	5.83	2.62	0.35	1.39	-0.81	女性乳腺癌	NEOPLASMS BENIGN, MALIGNANT AND UNSPECIFIED (INCL CYSTS AND POLYPS)	良性、恶性及性质不明的肿瘤（包括囊状和息肉状）	3.43 ( 0.31 - 37.85 )	3.43 ( 1.15 )	2.62 ( 0.35 )	1.39 ( -0.81 )	否	否	否	否	0
AGITATION	1	8224	22	56425	0.31	0.04	2.31	0.31	1.45	-1.69	2.32	0.34	0.06	-1.55	-3.32	激越	PSYCHIATRIC DISORDERS	精神病类	0.31 ( 0.04 - 2.31 )	0.31 ( 1.45 )	0.34 ( 0.06 )	-1.55 ( -3.32 )	否	否	否	否	0
POLYCYTHAEMIA	1	8224	2	56445	3.43	0.31	37.85	3.43	1.15	1.03	5.83	2.62	0.35	1.39	-0.81	红细胞增多症	BLOOD AND LYMPHATIC SYSTEM DISORDERS	血液及淋巴系统疾病	3.43 ( 0.31 - 37.85 )	3.43 ( 1.15 )	2.62 ( 0.35 )	1.39 ( -0.81 )	否	否	否	否	0
